# Supplementary material for: Genome-wide identification and characterization of miRNAome from tomato (Solanum lycopersicum) roots and root-knot nematode (Meloidogyne incognita) during susceptible interaction
Source: PLoS One. 2017 Apr 20;12(4):e0175178. doi: 10.1371/journal.pone.0175178 (PMC5398497; doi:10.1371/journal.pone.0175178)
Supplement: S1 Table — (XLS) [file pone.0175178.s006.xls]

## Sheet: Sheet1
S1 Table: Details of primers used in qRT-PCR and 5'RLM-RACE
Primers used for validation of tomato miRNAs through qRT-PCR of poly-A tailed RNA
Primer name	Sequence of forward primer (5'-3')
Conserved miRNAs
miR156(i)	TGACAGAAGAGAGTGAGCAC
miR159(i)	TTTGGATTGAAGGGAGCTCTA
miR164(i)	TGGAGAAGCAGGGCACGTGCA
miR168(i)	TCGCTTGGTGCAGGTCGGGACC
miR169(v)	TGGCAAGCATCTTTGGCGACT
miR319(iv)	TTGGACTGAAGGGAGCTCCTT
miR393(i)	TCCAAAGGGATCGCATTGATC
miR396(i)	TTCCACAGCTTTCTTGAACTG
miR482(i)	TCTTTCCTACTCCTCCCATACC
miR9479(i)	GAGAATGGTAGAGGGTCGGACC
miR1446(i)	TGAACTCTCTCCCTCAATGGCT
Variants of conserved miRNA
variant_miR156(i)	CTGGCAGAAGAGAGTGAGCA
variant_miR319(iii)	TTGGACTGAAGGGAGCTCCT
Novel tomato miRNAs
Sly_miRNA996	AAGTTCAGGGGTAATAGGACC
Sly_miRNA667	GAGATTTAATAGGGTTGGACT
Sly_miRNA1987	AGTTCAGGGGATAATAGGACC
Sly_miRNA2712	TTTTTGGACGGCAGGGGCACC
Poly(T) adaptor	CGAATTCTAGAGCTCGAGGCAGGCGACATGGCTGGCTAGTTAAGCTTGGTACCGAGCTCGGATCCACTAGTCCTTTTTTTTTTTTTTTTTTTTTTTTTVN
18S rRNA forward primer	TTAGAGGAAGGAGAAGTCGTAACAA
Universal reverse primer	CGAATTCTAGAGCTCGAGGCAGG
Hydrolysis probe	(6FAM)CTTGGTACCGAGCTCGGATCCACTAGTCC(BHQ)
Primers used to amplify cleavage products of tomato miRNA target genes through 5' RLM-RACE
5'RACE ADAPTER_RNAadpt	GCUGAUGGCGAUGAAUGAACACUGCGUUUGCUGGCUUUGAUGAAA
Adaptor specific forward primer used for outer PCR
RACE outer primer	GCTGATGGCGATGAATGAACACTG
Adaptor specific forward primer used for inner PCR
RACE inner primer	CGCGGATCCGAACACTGCGTTTGCTGGCTTTGATG
Gene specific reverse primers used for outer PCR
Target Gene ID	Sequence of reverse primer (5'-3')	Annotation	Conserved miRNA
Solyc05g015510.2	GAAAGGAGCTTTGAACACTCCCA	SBP	miR156(i)
Solyc07g062840.2	GAGGTTCCGCCGGAGAATAAC	NAC	miR164(i)
Solyc06g073640.2	AACCACATCACCAGAATTCTCCTG	GAMYB-like (MYB-33)	miR159(i)
Solyc03g120910.2	AACCCGGCAGTCACGATAC	HB	miR166(i)
Solyc05g015520.2	AGCAGTCCCACATGCGATCCATTG	Peroxiredoxin	miR394(i)
Solyc02g036280.2	CAACTCCTCCAGCTATCTCAGCT	Resistance protein	miR482(ii)
Solyc08g078800.1	TGTGAATTTGCTCAGCATCC	GRAS	miR171(i)
Solyc01g009070.2	GACTGCATTACCAGATGTCTCGTT	GAMYB-like (MYB-65)	miR159(i)
Solyc06g072300.2	TGCTGGAACTGCTGAGTAACT	AGO1	miR168(i)
Target Gene ID	Sequence (5'- 3')	Annotation	Novel miRNA
Solyc03g098260.1	CCTCAACCTATGCCCGA	MYB	Sly_miRNA996
Gene specific reverse primers used for inner PCR
Gene	Sequence (5'- 3')	Annotation	Conserved miRNA
Solyc05g015510.2	ACTGGACATATGCGGTGGAATTGC	SBP	miR156(i)
Solyc07g062840.2	TGGAGTTGGCTGTAGTGCAT	NAC	miR164(i)
Solyc06g073640.2	ACAGACCACTGTTCCTAGGTG	GAMYB-like (MYB-33)	miR159(i)
Solyc03g120910.2	TCTTGCTGCCACGCCAGTG	HB	miR166(i)
Solyc05g015520.2	ACCAGGGACCTTCATCCATTCTC	Peroxiredoxin	miR394(i)
Solyc02g036280.2	GACTGACAGTGACCATGACAACTT	Resistance protein	miR482(ii)
Solyc08g078800.1	AGTCAAATGGGGTGGGACTT	GRAS	miR171(i)
Solyc01g009070.2	TAGGTGACAGACTACCGGATTCAC	GAMYB-like (MYB-65)	miR159(i)
Solyc06g072300.2	GAGATGAGGAGCCAGCCTCTGA	AGO1	miR168(i)
Gene	Sequence (5'- 3')	Annotation	Novel miRNA
Solyc03g098260.1	GCCTACGTAACACTAGCTTGA	MYB	Sly_miRNA996
Primers used for expression analysis of tomato miRNA target genes through qRT-PCR
Conserved miRNA	Target Gene ID	Sequence of reverse primer (5'-3')	Sequence of forward primer (5'-3')
miR156(i)	Solyc05g015510.2	ACTGGACATATGCGGTGGAATTGC	TCAGGTGCCAAGGAATCCATGTTC
miR159(i)	Solyc01g009070.2	TAGGTGACAGACTACCGGATTCAC	TGGCAACTCCTCTTCAGAGC
miR159(i)	Solyc06g073640.2	ACAGACCACTGTTCCTAGGTG	ATGGCCACACCTCTTCTTCAGA
miR164(i)	Solyc07g062840.2	TGGAGTTGGCTGTAGTGCAT	GCGACCGCGATCGTGATCATA
miR168(i)	Solyc06g072300.2	GAGATGAGGAGCCAGCCTCTGA	CGTGGGGCACCTTCTGGT
miR396(i)	Solyc07g041640.2.1 (GRF1)	TGTTGATGATGATGTGTT	TCTAAGTACTGTGAGAGACAC
miR396(i)	Solyc08g005430.2.1 (GRF4)	ACTTCCACTTCTATTGCTGCTC	GGTTCTTCAGTCATCCTA
Novel miRNA	Target Gene ID	Sequence of reverse primer (5'-3')	Sequence of forward primer (5'-3')
Sly_miRNA996	Solyc03g098260.1	GCCTACGTAACACTAGCTTGA	TTGTGGTTTCAATCTTCATGGCC
Open Reading Frame (ORF)	Solyc01g080500.2	GAATACGGGTCGGATCCATTA	CTCGATCTCTTCCTCTACCTTCT
