# Supplementary material for: Genome-wide identification and characterization of miRNAome from tomato (Solanum lycopersicum) roots and root-knot nematode (Meloidogyne incognita) during susceptible interaction
Source: PLoS One. 2017 Apr 20;12(4):e0175178. doi: 10.1371/journal.pone.0175178 (PMC5398497; doi:10.1371/journal.pone.0175178)
Supplement: S2 Table — (XLS) [file pone.0175178.s007.xls]

## Sheet: Sheet1
S2 Table: The miRCat summary of conserved tomato miRNAs identified during tomato-RKN interaction
miRNA family	miRNA	Chromosome	Sequence	miRNA*	Hairpin Sequence	Start	End	Orientation	Abundance	sRNA length	Hairpin Length	Hairpin Start	Hairpin End	Hairpin Structure	Genomic Hits	Minimum Free Energy(MFE)	Adjusted MFE	Hairpin G/C%	MFEI	miRNA* Start Coord	miRNA* End Coord	P_Val
miR1446	miR1446(i)	gi|459212745|ref|NC_015440.1| Solanm lycopersicm cltivar Heinz 1706 chromosome 3	TGAACTCTCTCCCTCAATGGCT	GCTTTGGGGGTTTGAGTCCAG(1) CTTTGGGGGTTTGAGTCCAGA(1)	AGAGTTTTCTGAACTCTCTCCCTCAATGGCTGTTCATATAATATATGCTGCTACTTTGCAGCTTAATTAAATAACAGCTTTGGGGGTTTGAGTCCAGAAAACTCT	61083530	61083551	- [Negative strand]	1367	22	105	61083455	61083559	(((((((((<<-<<<<---<<<<<<<-<<<<(((.((.((((.((.(((((......))))).)))))).))))))}}}}}}}}}}===}}}}=}}}))))))))	2	-50.5	-48.0952	38.0952	1.2625	61083462	61083482	0.009901
mirR56	miR156(i)	gi|459212741|ref|NC_015444.1| Solanm lycopersicm cltivar Heinz 1706 chromosome 7	TGACAGAAGAGAGTGAGCAC	TGCTCACTTCTCATTCTGTC(40) TGCTCACTTCTCATTCTGTCA(32) GCTCACTTCTCATTCTGTCA(4) TGTGCTCACTTCTCATTCTGT(1) GCTCACTTCTCATTCTGTCAG(6)	CTGACAGAAGAGAGTGAGCACACGATGTCAAATTGTATAAATATATATACAATTGTCATTTGCGTGTGCTCACTTCTCATTCTGTCAG	324087	324106	+ [Positive strand]	2541	20	88	324085	324172	(<<<<<<<<<<<<<<<<<<<<((((((.(((.(((((((......)))))))))).)))...))))}}}}}}}=}}}}=}}}}}}}))	7	-47.3	-53.75	37.5	1.43333	324151	324171	0.009901
	miR156(ii)	gi|459212741|ref|NC_015444.1| Solanm lycopersicm cltivar Heinz 1706 chromosome 7	TGACAGAAGAGAGTGAGCAC	GCTCACGCTCTATCTGTCAC(3) GCTCACGCTCTATCTGTCACA(15)	GTGACAGAAGAGAGTGAGCACACATGGTTCTTTCATGGATTATTCCCCATGTTTAAAAGCTCTGCGTGCTCACGCTCTATCTGTCAC	48503782	48503801	+ [Positive strand]	2541	20	87	48503780	48503866	(<<<<<<<<<<<-<<<<<<<<.((.((((.((.(((((........)))))...)).)))).)).)))))))).)))).))))))))	7	-43.5	-50	45.977	1.0875	48503847	48503867	0.009901
miR157	miR157(i)	gi|459212745|ref|NC_015440.1| Solanm lycopersicm cltivar Heinz 1706 chromosome 3	TTGACAGAAGATAGAGAGCAC	TTGTGCTCTCTATGCTTCCGTC(9) TTTGTGCTCTCTATGCTTCCGT(36) TTTGTGCTCTCTATGCTTCCG(1) ATTTGTGCTCTCTATGCTTCCG(23) TGCTCTCTATGCTTCCGTCATC(20) GCTCTCTATGCTTCCGTCATC(146) CTCTCTATGCTTCCGTCATC(1) GCTCTCTATGCTTCCGTCATCC(196)	TGACAGAAGATAGAGAGCACATATGATGGAATGCTGCTGCTGCTGCTGCTAAATCTGGAGAGTCTTAACAATAAAAAAAAGCATTTCACTTCATTTGTGCTCTCTATGCTTCCGTCA	61720039	61720059	+ [Positive strand]	9258	21	117	61720039	61720155	<<<<-<<<<<<<<<<<<<<<(.(((((((((((((((.((....)).))....((....))..................)))))))))..)))).)))))))))))).)))).))))	4	-46.3	-39.5727	40.1709	0.985106	61720137	61720156	0.009901
	miR157(ii)	gi|459212746|ref|NC_015439.1| Solanm lycopersicm cltivar Heinz 1706 chromosome 2	TTGACAGAAGATAGAGAGCAC	TGCTCTTTATTCTTCTGTCATC(1) GCTCTTTATTCTTCTGTCATC(210) GCTCTTTATTCTTCTGTCATCA(5)	GATGTTGTTGACAGAAGATAGAGAGCACAGATGATAAAGTGCATGGAAATTGTCTGCACCTTACTCCTTTGTGCTCTTTATTCTTCTGTCATCATCATT	29897683	29897703	+ [Positive strand]	9258	21	99	29897675	29897773	((((.((-<<<<<<<<<<<<<<<<<<<<(((.(((((.(((((.((......))))))).))).)).)))))}}}}}}}}=}}}}}}}}}}=}).))))	4	-46.4	-46.8687	38.3838	1.22105	29897747	29897768	0.009901
miR159	miR159(i)	gi|459212745|ref|NC_015440.1| Solanm lycopersicm cltivar Heinz 1706 chromosome 3	TTTGGATTGAAGGGAGCTCTA	GAGCTCCTTGAAGTCCAACA(69) GAGCTCCTTGAAGTCCAACAG(65)	GTTATGGGAGTGGAGCTCCTTGAAGTCCAACAGAAGATCTAACAGGTTAGATTGAGCTGCTGACCTATGGATTCCTCAGCCCTATCTATTTATGATTTCAAACATATAGATAGGTTTGTGGGTTTGCATATGTCAGGAGCTTTATTTTACCCTTTGTTTGATCATTTTTTGGATTGAAGGGAGCTCTACATTCATTTC	61786222	61786242	+ [Positive strand]	99004	21	198	61786054	61786251	(..(((((.((({{{{{{{{{=={{{{{{{={((.((((.(((((((.((((.(((((.(((((.((((.(..((((((.((((((((..((((........)))))))))))).))).)))..).)))).))))).))))).)))).)))...)))).)))).)))->>>>>>>-->>>>>>>>>>>).)))))..)	1	-85.6	-43.2323	38.8889	1.11169	61786066	61786086	0.009901
miR162	miR162(i)	gi|459212742|ref|NC_015443.1| Solanm lycopersicm cltivar Heinz 1706 chromosome 6	TCGATAAACCTCTGCATCCAG	TGGAGGCAGCGGTTCATCGAT(2) GGAGGCAGCGGTTCATCGAT(4) TGGAGGCAGCGGTTCATCGATC(145) GGAGGCAGCGGTTCATCGATC(468) GAGGCAGCGGTTCATCGATCC(3)	GGTTGAAGACACTGGAGGCAGCGGTTCATCGATCCGTTCCCTGGAAGCTGAATATATATATACGCAAAAATACAGCAAAAGGAATCGGTCGATAAACCTCTGCATCCAGTGCTTAACC	39463195	39463215	+ [Positive strand]	32585	21	118	39463106	39463223	((((((.(.(((({{{={{{{={{{{={{{{{{{.(((((......((((......................))))....))))).))>>>>>->>>>->>>>->>>>>)))))))))	2	-47.95	-40.6356	45.7627	0.887963	39463119	39463140	0.009901
	miR162(ii)	gi|459212745|ref|NC_015440.1| Solanm lycopersicm cltivar Heinz 1706 chromosome 3	TCGATAAACCTCTGCATCCAG	TGGAGGCAGCGGTTCATCGAT(2) GGAGGCAGCGGTTCATCGAT(4) TGGAGGCAGCGGTTCATCGATC(145) GGAGGCAGCGGTTCATCGATC(468)	CACTGGAGGCAGCGGTTCATCGATCTGTTCCCTGAAAAGCGATAAATACAGCAACAGGAAGCGATCGATAAACCTCTGCATCCAGTG	58491605	58491625	+ [Positive strand]	32585	21	87	58491540	58491626	(((({{{={{{{={{{{={{{{{{{.(((.((((....((..........))..)))).)))))>>>>>->>>>->>>>->>>>>))	2	-41.4	-47.5862	49.4253	0.962791	58491544	58491565	0.009901
miR164	miR164(i)	gi|459212739|ref|NC_015446.1| Solanm lycopersicm cltivar Heinz 1706 chromosome 9	TGGAGAAGCAGGGCACGTGCA	TATTCATGTGCCTGTTTTCCC(1) TCATGTGCCTGTTTTCCCCA(1) TATTCATGTGCCTGTTTTCC(1) TCATGTGCCTGTTTTCCCCAT(2) TCATGTGCCTGTTTTCCCCATC(211) CATGTGCCTGTTTTCCCCATC(700) ATGTGCCTGTTTTCCCCATC(98)	AGGTGAGTGACGATCGAGATGGAGAAGCAGGGCACGTGCATTACTAACTCATACGCAAGATTTATCGATGTTTCGAAAATTCTGCTATCATAGTACTGTATTTTACAGCAAATAGTGTTTGTACTTTACATGTATGTGATAAAATGATGAGTTAGTTATTCATGTGCCTGTTTTCCCCATCATGACCACTCAACCT	7197977	7197997	+ [Positive strand]	5338	21	196	7197957	7198152	(((((((((....(((.((<<<-<<<<--<<<<<<<<<-<(.((((((((((..(((..((((.((((....))))))))..)))(((((((.(((((((...(((((((.....)).)))))...)))).)))))))))).....)))))))))).)).}}}}}}}}}==}}}}=}}}}}.))).))))).))))	2	-73.6	-37.551	38.2653	0.981333	7198117	7198138	0.009901
	miR164(ii)	gi|459212747|ref|NC_015438.1| Solanm lycopersicm cltivar Heinz 1706 chromosome 1	TGGAGAAGCAGGGCACGTGCA	TTTTGCACGTGTTCTCCTTC(1)	GTTGGAGAAGCAGGGCACGTGCAAATTCTTGTATTCGACAATATATGCATTACTAATGGTAATGCATGAATTTTGCACGTGTTCTCCTTCTCCAAC	81732061	81732081	+ [Positive strand]	5338	21	96	81732058	81732153	((<<<<<<<<-<<<<<<<<<<<<((...((((.....))))..((((((((((.....))))))))))..=}}}}}}}}}}}}}}=}}}}))))))	2	-50.3	-52.3958	40.625	1.28974	81732128	81732148	0.009901
miR166	miR166(i)	gi|459212738|ref|NC_015447.1| Solanm lycopersicm cltivar Heinz 1706 chromosome 10	TCGGACCAGGCTTCATTCCCC	GGGAATGTTGTCTGGCTCGA(2) GGGGAATGTTGTCTGGCTCG(1) TGGGGAATGTTGTCTGGCTCG(1) GGGAATGTTGTCTGGCTCGAG(1) GGAATGTTGTCTGGCTCGAG(348) TGGGGAATGTTGTCTGGCTC(3) GGGAATGTTGTCTGGCTCGAGG(1) GGAATGTTGTCTGGCTCGAGG(33988) GAATGTTGTCTGGCTCGAGG(149) GGAATGTTGTCTGGCTCGAGGA(416) GAATGTTGTCTGGCTCGAGGA(254) AATGTTGTCTGGCTCGAGGA(2) GAATGTTGTCTGGCTCGAGGAA(2)	GGGAGTTTTTCTTTTGTGGGGAATGTTGTCTGGCTCGAGGAAATCTTCAATCTTGATTAATTTTAATTTTTTTTAACATGTTTTTTAATAGTAATTACTATGTTGTTACATAGATCTATACAATATTTATGATAGATCTACGAATTTTTTATCATATTGTTTGAGTATCGTCGGACCAGGCTTCATTCCCCTCAAAGATTATTACTATC	3321909	3321929	+ [Positive strand]	10777499	21	209	3321738	3321946	(..(((...(((((.(.(({{{{{{=={{{{{{=={{{={(..((..((((..((((.(((((..............((((......(((((....)))))......))))((((((((.((.......))))))))))..)))))....)))).))))...))...)).>>>-->>>>>>-->>>>>>>>.)))))).....)))..)	9	-57.8	-27.6555	29.6651	0.932258	3321757	3321778	0.009901
	miR166(ii)	gi|459212740|ref|NC_015445.1| Solanm lycopersicm cltivar Heinz 1706 chromosome 8	TCGGACCAGGCTTCATTCCCC	GGGGAATGTTGTTTGGCTCGA(42) GGGAATGTTGTTTGGCTCGA(1) GGGGAATGTTGTTTGGCTCG(13) GGGAATGTTGTTTGGCTCGAG(1) GGAATGTTGTTTGGCTCGAG(21) AGGGGAATGTTGTTTGGCTC(3) GGGAATGTTGTTTGGCTCGAGG(2) GGAATGTTGTTTGGCTCGAGG(2558) GAATGTTGTTTGGCTCGAGG(56) GGAATGTTGTTTGGCTCGAGGC(1) GAATGTTGTTTGGCTCGAGGC(43) AATGTTGTTTGGCTCGAGGC(1) GAATGTTGTTTGGCTCGAGGCC(1)	ATTTTGAGGGGAATGTTGTTTGGCTCGAGGCCACCAACTTCATCTAATGTGAGCAAACTCTTTGTTAGTGTCGTCGGACCAGGCTTCATTCCCCTCAAAAT	2978492	2978512	+ [Positive strand]	10777499	21	101	2978418	2978518	((((((((({{{{{{=={{{{{{=={{{={.(((.((((((((.....)))))..........))).))).).>>>-->>>>>>-->>>>>>>>)))))))	9	-43.4	-42.9703	45.5446	0.943478	2978427	2978448	0.009901
	miR166(iii)	gi|459212740|ref|NC_015445.1| Solanm lycopersicm cltivar Heinz 1706 chromosome 8	TCGGACCAGGCTTCATTCCCC	GGGAATGTTGTCTGGCTCGA(2) GGGGAATGTTGTCTGGCTCG(1) GGGAATGTTGTCTGGCTCGAG(1) GGAATGTTGTCTGGCTCGAG(348) GGGAATGTTGTCTGGCTCGAGG(1) GGAATGTTGTCTGGCTCGAGG(33988) GAATGTTGTCTGGCTCGAGG(149) GGAATGTTGTCTGGCTCGAGGT(72) GAATGTTGTCTGGCTCGAGGT(241) GAATGTTGTCTGGCTCGAGGTC(137)	TGGAGGAAGTTCTCTCAGTTGAGGGGAATGTTGTCTGGCTCGAGGTCACCAATTAGATCCATAATCCCTATATATACCATGCTTTTCAAAAAAAAGATTTATAATATGAAAAGGGGTTATGAATCATGTGTTAGTGTTGTCGGACCAGGCTTCATTCCCCCCAATTGTTACTCCTCTA	62860746	62860766	+ [Positive strand]	10777499	21	178	62860606	62860783	(((((((.((.....((((((.(({{{{{{=={{{{{{=={{{={.(((.(((..(((.((((((((((.(((((......(((((.....))))).......)))))...)))))))))).)))....))).))).).>>>-->>>>>>-->>>>>>>>.))))))..)))))))))	9	-68.82	-38.6629	39.8876	0.969296	62860630	62860651	0.009901
	miR166(iv)	gi|459212742|ref|NC_015443.1| Solanm lycopersicm cltivar Heinz 1706 chromosome 6	TCGGACCAGGCTTCATTCCCC	GGAATGTTGTTTGGTTCGAA(3) GGAATGTTGTTTGGTTCGAAA(5) TGAGGGGAATGTTGTTTGGTT(14) GAATGTTGTTTGGTTCGAAAT(2) GAATGTTGTTTGGTTCGAAATC(14)	GTTGAGGGGAATGTTGTTTGGTTCGAAATCATTCAAACAAATTAAAATTCATGCATCTCGATGATCGATGAATTGAATAATTTCGGACCAGGCTTCATTCCCCCCAAC	33130363	33130383	+ [Positive strand]	10777499	21	108	33130280	33130387	(({{={{{{{{{{=={{{{{{{{((((((.(((((...........((((((..(((.....)))..))))))))))).)))>>>>>>>>>>>-->>>>>>>>.))))	9	-46	-42.5926	38.8889	1.09524	33130282	33130303	0.009901
	miR166(v)	gi|459212745|ref|NC_015440.1| Solanm lycopersicm cltivar Heinz 1706 chromosome 3	TCGGACCAGGCTTCATTCCCC	AGAATGTTGTCTGGTTCGTG(6) AAGGAGAATGTTGTCTGGTTC(2) AGAATGTTGTCTGGTTCGTGA(9)	AGGAGAATGTTGTCTGGTTCGTGACCATATATCTTTCTTCACATAAATGATCTCGGACCAGGCTTCATTCCCCT	292997	293017	- [Negative strand]	10777499	21	74	292995	293068	(((={{{{{=={{{{{{{{{{={{.(((.(((..........))).))).))->>>>>>>>>>-->>>>>->>)	9	-28.5	-38.5135	43.2432	0.890625	293044	293064	0.009901
	miR166(vi)	gi|459212745|ref|NC_015440.1| Solanm lycopersicm cltivar Heinz 1706 chromosome 3	TCGGACCAGGCTTCATTCCCC	GGGGAATGTTGTTTGGCTCGA(42) GGGAATGTTGTTTGGCTCGA(1) GGGGAATGTTGTTTGGCTCG(13) GGAATGTTGTTTGGCTCGAA(27) AGGGGAATGTTGTTTGGCTC(3) GGAATGTTGTTTGGCTCGAAG(372) GAATGTTGTTTGGCTCGAAG(31) GGAATGTTGTTTGGCTCGAAGT(14) GAATGTTGTTTGGCTCGAAGT(201) AATGTTGTTTGGCTCGAAGT(3) GAATGTTGTTTGGCTCGAAGTC(1)	GCTTCCAGATTTGAGGGGAATGTTGTTTGGCTCGAAGTCATTATCTCATTATAGATCGAACCAATCCAATTTTATATATTCAATCTAGTTTAAAATATATGTGAATTACGATGATGATGAGATAGTGTCTTCGGACCAGGCTTCATTCCCCCCAATTTGGAAAC	46023561	46023581	- [Negative strand]	10777499	21	164	46023547	46023710	(.(((((((((.(.(({{{{{{=={{{{{{=={{{{{.((((((((((((((..((((............(((((((((.................)))))))))...)))).)))))))))))))).))>>>-->>>>>>-->>>>>>>>).))))))))).)	9	-66.69	-40.6646	36.5854	1.1115	46023673	46023693	0.009901
	miR166(vii)	gi|459212747|ref|NC_015438.1| Solanm lycopersicm cltivar Heinz 1706 chromosome 1	TCGGACCAGGCTTCATTCCCC	GGGAATGTTGTCTGGCTCGA(2) GGGGAATGTTGTCTGGCTCG(1) GGGAATGTTGTCTGGCTCGAG(1) GGAATGTTGTCTGGCTCGAG(348) CGGGGAATGTTGTCTGGCTC(2) GGGAATGTTGTCTGGCTCGAGG(1) GCGGGGAATGTTGTCTGGCTC(4) GGAATGTTGTCTGGCTCGAGG(33988) GAATGTTGTCTGGCTCGAGG(149) GGAATGTTGTCTGGCTCGAGGA(416) TGCGGGGAATGTTGTCTGGCT(7) GAATGTTGTCTGGCTCGAGGA(254) TTGCGGGGAATGTTGTCTGGCT(2) AATGTTGTCTGGCTCGAGGA(2) GAATGTTGTCTGGCTCGAGGAA(2)	GAGAGAGCTTTTGTATTGCGGGGAATGTTGTCTGGCTCGAGGAATCAAAAATTGTTTCTTATAGATAGATCTGTATATTTTGTTTATAGATCTATAATGTTTTTGATGTCGTCGGACCAGGCTTCATTCCCCACAATGAATATTGCTCTCTC	79167141	79167161	+ [Positive strand]	10777499	21	152	79167029	79167180	((((((((..(..(((((.(({{{{{{=={{{{{{=={{{={((((((((((............(((((((((((.........)))))))))))...))))))))).)).>>>-->>>>>>-->>>>>>>>.)))))...)..))))))))	9	-70.46	-46.3553	37.5	1.23614	79167050	79167071	0.009901
miR67	miR167(i)	gi|459212739|ref|NC_015446.1| Solanm lycopersicm cltivar Heinz 1706 chromosome 9	TGAAGCTGCCAGCATGATCTA	ATCAGATCATGTGGCAGCATC(8) GATCAGATCATGTGGCAGCATC(1) TCAGATCATGTGGCAGCATC(6) ATCAGATCATGTGGCAGCAT(1) CAGATCATGTGGCAGCATCACC(7) AGATCATGTGGCAGCATCACC(4) AAAGATCAGATCATGTGGCAGC(1) GATCATGTGGCAGCATCACC(45)	TCGTGAACCACTAGCAGTTGAAGCTGCCAGCATGATCTAAACTTTTCTATTGCTCCGTACGAGGAAAGATCAGATCATGTGGCAGCATCACCTGTTGATGGTTTCGCGG	59584688	59584708	+ [Positive strand]	785	21	109	59584669	59584777	((((((((((.((((((.<<<-<<<<<<<-<<<<<<<<-..(((((((..(((...)))..)))))))...)}}}}}}}}}}}}}}=}}}=}))))).))).)))))))	4	-53.3	-48.8991	47.7064	1.025	59584741	59584761	0.009901
	miR167(ii)	gi|459212742|ref|NC_015443.1| Solanm lycopersicm cltivar Heinz 1706 chromosome 6	TGAAGCTGCCAGCATGATCTA	ATCAGATCATGTGGCAGCCT(1) GATCAGATCATGTGGCAGCCT(5) AAAGATCAGATCATGTGGCAGC(1)	GCAGTTGAAGCTGCCAGCATGATCTAAACTTTCCTTTTAGTTCAAATATAATTCGAGGAAAGATCAGATCATGTGGCAGCCTTACCTGT	45629433	45629453	- [Negative strand]	785	21	89	45629369	45629457	((((.<<<-<<<<<<<-<<<<<<<<-..((((((((..((((.......)))).)))))))}===}}}}}}}}}}}}}}}=})).))))	4	-38	-42.6966	40.4494	1.05556	45629375	45629395	0.009901
miR168	miR168(i)	gi|459212736|ref|NC_015449.1| Solanm lycopersicm cltivar Heinz 1706 chromosome 12	TCGCTTGGTGCAGGTCGGGACC	TGGGTCCCGCCTTGCATCAAC(5) GGTCCCGCCTTGCATCAACTGAA(1) TCCCGCCTTGCATCAACTGAA(20) TCCCGCCTTGCATCAACTGAAT(670) CCCGCCTTGCATCAACTGAAT(9729)	TTGCGGTGGTTTCTCATTCGCTTGGTGCAGGTCGGGACCTACCTCGCCGGCAACAATGGCGGTAGCTGACGGCGACGGCAGCGTACCGGTAAAAAAGAATCTTATTTTTACATGTTGTTGCGTAGTTTGGGTCCCGCCTTGCATCAACTGAATAGGAGACTGCGGTGA	63569025	63569046	+ [Positive strand]	56028	22	168	63569007	63569174	(..(.(..(((((..((<<<-<<<<<<<<<<-<<<<<<<((.(((((.(((((((....(((((((((.((....)).)))).)))))(((((((.........))))))).)))))))))).))..)))))}}}}=}}}}}}}}}}=}}}}}..)))))..).)..)	2	-81.7	-48.6309	52.9762	0.917977	63569139	63569160	0.009901
miR169	miR169(i)	gi|459212740|ref|NC_015445.1| Solanm lycopersicm cltivar Heinz 1706 chromosome 8	TAGCCAAGGATGACTTGCCT	ACTAGGCAGTCGTCTTTAGCT(1) AGGCAGTCGTCTTTAGCTATA(1) GGCAGTCGTCTTTAGCTATA(1)	TGTTAATTAGCCAAGGATGACTTGCCTAATGTACCCACTATTTATTTTCCTCCTATTTTTTATGGAGTATTTAATAGTATACTAGGCAGTCGTCTTTAGCTATATTGACA	54808785	54808804	+ [Positive strand]	150	20	110	54808777	54808886	(((((((<<<<-<<<<<<<<<<-<<<<(.(((....((((((.......((((..........)))).....))))))))}=}}}}}}}}}}}}}}}=}}}).)))))))	12	-38.2	-34.7273	32.7273	1.06111	54808857	54808878	0.009901
	miR169(ii)	gi|459212740|ref|NC_015445.1| Solanm lycopersicm cltivar Heinz 1706 chromosome 8	TAGCCAAGGATGACTTGCCT	NO	CTTGCATGAAGGGAAGAGCCTTTGTTTATTAGCCAAGGATGACTTGCCTACATAATACTACTAATTTCGAGCTGAAATACTACTTGTTTGGTTGACATGTTAGGCAGTCATCTATGGCTTTGTTGACAGACTCTTCTCCATCATGTTAG	54800025	54800044	+ [Positive strand]	150	20	149	54799995	54800143	((.((((((.((((((((..((((((...-<<<<<-<<<<<<<<-<<<<((((......(((((...((((..(.....)..)))).)))))....))).))))))))))))).))))).....)))))))))))).)).)))))).))	12	-57.1	-38.3221	39.5973	0.967797	NA	NA	0.009901
	miR169(iii)	gi|459212745|ref|NC_015440.1| Solanm lycopersicm cltivar Heinz 1706 chromosome 3	TAGCCAAGGATGACTTGCCT	NO	TAGCCAAGGATGACTTGCCTGCATCATTAGTTCTTGAGGCTAGCTTGTGATATATATCATGTATATGACATGTATACAAGCATTCTTCTTTGATGGCCAGGCAGTCTCCTTGGCTA	9591894	9591913	+ [Positive strand]	150	20	116	9591893	9592008	<<<<<<<<<<-<<<<-<<<<(..(((((((.....((((...(((((((.(((((.((((....)))).))))))))))))...)))).))))))).)))))))))))))))))))	12	-51.6	-44.4828	41.3793	1.075	NA	NA	0.009901
	miR169(iv)	gi|459212745|ref|NC_015440.1| Solanm lycopersicm cltivar Heinz 1706 chromosome 3	TAGCCAAGGATGACTTGCCT	NO	AAGGGTAAGTGCCTATTTGATAGCCAAGGATGACTTGCCTGCATCATTAATTAATTCTTGAGGCTAGCTTGTGATATATATCATGTATATGACATGTATACAAGCATTCTTCTTTGATGGCCAGGCAGTCTCCTTTGGCTACTCGAATAGGTTCCTCTCATTCATGCTAGACTCTT	9599472	9599491	- [Negative strand]	150	20	176	9599335	9599510	((((((.(((((((((((((<<<<<<<<<--<<<<-<<<<(..(((((((.........((((...(((((((.(((((.((((....)))).))))))))))))...)))).))))))).)))))))))..))))))))).)))))))))).............)))..))))))	12	-64.41	-36.5966	39.7727	0.920143	NA	NA	0.009901
	miR169(v)	gi|459212740|ref|NC_015445.1| Solanm lycopersicm cltivar Heinz 1706 chromosome 8	TGGCAAGCATCTTTGGCGACT	AGTAGCCAAGGATGACTTGCCT(2) TAGCCAAGGATGACTTGCCT(150) TAGCCAAGGATGACTTGCCTT(4) TAGCCAAGGATGACTTGCCTTT(2)	TTTGTTTAGTAGCCAAGGATGACTTGCCTTTCATCAATGCCTTTTGTAAAATGGAAATTGATTACAACACTTTCTATGGTATTGGGAAAATGAGTGGCAAGCATCTTTGGCGACTTGACAAA	54794723	54794743	+ [Positive strand]	806	21	122	54794628	54794749	((((((.(({={{{{{{{{{{={{{{{{=(((((.....(((...(((..(((((((.((.......)).)))))))..))).)))...)))))->>>>>>>>>>>>>>>>->>>.))))))	1	-49	-40.1639	36.8852	1.08889	54794637	54794657	0.009901
miR171	miR171(i)	gi|459212741|ref|NC_015444.1| Solanm lycopersicm cltivar Heinz 1706 chromosome 7	TGATTGAGCCGTGCCAATATC	AGATGTTGGTGCGGTTCAATG(17) GAGATGTTGGTGCGGTTCAATG(1) AGATGTTGGTGCGGTTCAAT(2)	ATACGAGATGTTGGTGCGGTTCAATGAGAAAGAAGTTGTTGAATAAGTTTTTGACCCTACTTTTTGATTGAGCCGTGCCAATATCACGTGT	58137146	58137166	+ [Positive strand]	481	21	91	58137081	58137171	(((((={{{{{{{{=={{{{{{{{{=((((((.((..((..((......))..)).)).)))))>->>>>>>>>>-->>>>>>>>.)))))	5	-45.2	-49.6703	39.5604	1.25556	58137086	58137107	0.009901
	miR171(ii)	gi|459212746|ref|NC_015439.1| Solanm lycopersicm cltivar Heinz 1706 chromosome 2	TGATTGAGCCGTGCCAATATC	ATTGGCCTGGTTCACTCAGA(1)	CTTTGATATTGGCCTGGTTCACTCAGACAACAAAATGTAAACTATATTTGAATGGTTGAGTTTTCGTTTTTCGTTTGATTGAGCCGTGCCAATATCTCAG	41330647	41330667	- [Negative strand]	481	21	100	41330642	41330741	((..((({{{{{{={{{{{{{={{{{{(((((((((...((((((......))))))..))))).)))....)))>>>->>>>>>>->>>>>>>>>..))	5	-37.2	-37.2	37	1.00541	41330714	41330733	0.009901
miR172	miR172(i)	gi|459212742|ref|NC_015443.1| Solanm lycopersicm cltivar Heinz 1706 chromosome 6	AGAATCTTGATGATGCTGCAT	GTGGCATAATCAAGATTCACG(1)	AGTCGTTGTTTGCATATGTGGCATAATCAAGATTCACGTGAAAAGTTGCAAATTGGTTATATAATTGATGAAATTAATGGCTGGCTATTTGAAACTCACGAGAATCTTGATGATGCTGCATCAGCAATAAACGACT	42918821	42918841	+ [Positive strand]	59	21	136	42918720	42918855	(((((((..((((..(({=={{{{={{{{{{{{{{={{(((...(((.(((((..(((((.(((((.....))))))))))..)...)))).))))))))->>>>>>>>>>->>>>-->>>..))))..)))))))	4	-53.7	-39.4853	35.2941	1.11875	42918737	42918758	0.009901
	miR172(ii)	gi|459212744|ref|NC_015441.1| Solanm lycopersicm cltivar Heinz 1706 chromosome 4	AGAATCTTGATGATGCTGCA	NO	AGTCAATTTTTGCAGATGCAGCATCTTCAAGATTCACATAGATTTATATAAAATATAGAGTTCCATGTTTGGGGTGAAAGTAATTAATTAATTAATTAATTTTCTCCTATATATTGGCTCTATTGATTATTATTTGTTGTGAGAATCTTGATGATGCTGCAGCGGCAATGAATGGCT	4093792	4093811	- [Negative strand]	6	20	177	4093775	4093951	(((((.((.((((...(((((((((.(((((((((.(((((......((((...((((((((..((((.(((((.((((((((((((....)))))).))))))))))).)))).))))))))...))))......)))))->>>>>>>>>->>>>>>>>>...)))).)).)))))	5	-66.4	-37.5141	30.5085	1.22963	NA	NA	0.009901
miR319	miR319(i)	gi|459212736|ref|NC_015449.1| Solanm lycopersicm cltivar Heinz 1706 chromosome 12	TTGGACTGAAGGGAGCTCCCT	AGAGCTTTCTTTAGTCCACAT(1) AGAGCTTTCTTTAGTCCACA(197)	TTTGGTATAATATACGTAGAGAGCTTTCTTTAGTCCACATAAAGGGGGCAGTATGGTTCAATTAGCTGCTGACTCATTCACACAAATGCTAAGGCTTTGAGAATTATTAGGAGGAAAAACCTTAGTAACTGAGTGAATGATGCGGTAGGCTGACTGAATCTTAAGCTTTTTTTGCTTGGACTGAAGGGAGCTCCCTCTTCGTAATTACTTGA	47456665	47456685	- [Negative strand]	66811	21	212	47456648	47456859	((.((((.....((((.(({{{{{{=={{{{{{{{{{==((((((((((..((.((((((.((((((((((..((((((((.((..((((((((.(((.................))).))))))))..)).))))))))..))))).))))).)))))).)).)))))))))).->>>>>>>>>>-->>>>>-->)).))))..)))).))	4	-82.73	-39.0236	39.6226	0.984881	47456820	47456839	0.009901
	miR319(ii)	gi|459212740|ref|NC_015445.1| Solanm lycopersicm cltivar Heinz 1706 chromosome 8	TTGGACTGAAGGGAGCTCCCT	AGAGCTTTCTTTAGTCCACAC(26) AGAGCTTTCTTTAGTCCACA(197) AGAGCTTTCTTTAGTCCACACA(7)	ATTAGATATATATATGAAGAGAGCTTTCTTTAGTCCACACATGGGGAACGATAGGGTTCAATTTGCTGCCGACTCATTCATCCAAATGTTGAGGTCTTGATAATCGAGTGCCACCTCAGCAACTGAGTGAATGAAGCGGGAGTACAAGTTGAGTCTTGAGCTTCCTGTACTTGGACTGAAGGGAGCTCCCTCTTACCTTTTTTTTAAT	61949534	61949554	- [Negative strand]	66811	21	208	61949516	61949723	((((((..........((({{{{{{=={{{{{{{{{{==.(((((((.(..((((..((((((((((.(((..(((((((..((..(((((((((((((.....))))....)))))))))..))..)))))))..))).))..))))))))..)))).).)))))))..->>>>>>>>>>-->>>>>-->)))........))))))	4	-84.17	-40.4663	42.3077	0.956477	61949684	61949703	0.009901
	miR319(iii)	gi|459212742|ref|NC_015443.1| Solanm lycopersicm cltivar Heinz 1706 chromosome 6	TTGGACTGAAGGGAGCTCCCT	GAGAGCTTCCTTTAGTCCACT(2) AGAGCTTCCTTTAGTCCACT(48) AGAGCTTCCTTTAGTCCACTC(60) GAGCTTCCTTTAGTCCACTC(19) AGAGCTTCCTTTAGTCCACTCA(2)	GGAAGATGGTATAAGAGAGCTTCCTTTAGTCCACTCATAGGTAGACGAAGGATTTGAATTATCTCCCGACTCATTCATTCAAACGCAATAGGAAGTATGTAATCTTATACTATTGTGAATGTGTGAATGATGCGGGAGATAAATTCTCTCCTTTTTATCTGTGCTTGGACTGAAGGGAGCTCCCTTTTACCTTCTTTC	1551884	1551904	+ [Positive strand]	66811	21	198	1551719	1551916	((((((.((((.(((={{{{{{{{{{{{{{{{{=={(((((((((..(((((...(((((((((((((..((((((((.((..((((((((.(((........)))...))))))))..)).))))))))..)))))))).)))))..))))))))))))))).->>>>>>>>>>>>>>>>>->>).)))).))))))	4	-101.1	-51.0606	39.3939	1.29615	1551734	1551755	0.009901
	miR319(iv)	gi|459212745|ref|NC_015440.1| Solanm lycopersicm cltivar Heinz 1706 chromosome 3	TTGGACTGAAGGGAGCTCCTT	GAGAGCTTCCTTCAGCCCACT(1) AGAGCTTCCTTCAGCCCACT(23) AGAGCTTCCTTCAGCCCACTC(42) AGAGCTTCCTTCAGCCCACTCA(5)	GAATTGAGGAATGGTCCAAGAGAGCTTCCTTCAGCCCACTCACGGAGGAGAAATGGGGTTGAATTAGCTGCCGACTCATTCATCCAACCACTCAGTAGAAAGGATAGGTTTTGTGCTACTGTGATTGAGTGAATGATGCGGGAGATAGTTTTCTATCCCTCTCTTTCCTTGCTTGGACTGAAGGGAGCTCCTTTTCCCCATTCTCTTCATTT	49898620	49898640	+ [Positive strand]	4474	21	212	49898447	49898658	((((.(((((((((...(((={{{{{{{{{{{{{={{{=={(.((((((((...(((((.((((((.((.(((..(((((((..(((.(((..(((((...(((.....)))...)))))))).)))..)))))))..))).)).))))))...))))))))).)))).)).->>>->>>>>>>>>>>>>>>>....)))))).))).))))	1	-88.4	-41.6981	46.2264	0.902041	49898467	49898488	0.009901
miR393	miR393(i)	gi|459212745|ref|NC_015440.1| Solanm lycopersicm cltivar Heinz 1706 chromosome 3	TCCAAAGGGATCGCATTGATC	ATCATGCGATCTCTTCGGAAT(6)	GTGGATTATTCCAAAGGGATCGCATTGATCCTGTGTTCCAAATTAATTAACCATGGGACTATGGGATCATGCGATCTCTTCGGAATTCTCCAC	7461884	7461904	+ [Positive strand]	352	21	93	7461874	7461966	(((((..((<<<-<<<<<<<<<<<<-<<<<((((((((((.............)))))).)))))}}}}}}}}}}}}}}}=}}}}}..)))))	2	-49.42	-53.1398	43.0108	1.2355	7461939	7461960	0.009901
miR394	miR394(i)	gi|459212744|ref|NC_015441.1| Solanm lycopersicm cltivar Heinz 1706 chromosome 4	TTGGCATTCTGTCCACCTCC	NO	CTTACATAGTTCTTTGGCATTCTGTCCACCTCCTTTACCTTCATAATCTTCTATTTTTTTAGAAAAATAATTTTTGTTATTATTTTTTTTAAAAAATGGAGGTGGGCATACTGTCAACAGATTTGTGTTAG	63484496	63484515	+ [Positive strand]	536	20	131	63484482	63484612	((.((((((.(((<<<<<<-<-<<<<<<<<<<<...................(((((((.(((((((((((.......))))))))))).)))))))))))))))))).).)))))).))).)))))).))	3	-40.5	-30.916	29.0076	1.06579	NA	NA	0.009901
miR396	miR396(i)	gi|459212736|ref|NC_015449.1| Solanm lycopersicm cltivar Heinz 1706 chromosome 12	TTCCACAGCTTTCTTGAACTG	GCGGTTCAATAAAGCTGTGGG(1) GCGGTTCAATAAAGCTGTGGGA(4) TGCGGTTCAATAAAGCTGTGG(3) CGGTTCAATAAAGCTGTGGGA(60) TGCGGTTCAATAAAGCTGTG(1) CGGTTCAATAAAGCTGTGGGAA(7) TTGCGGTTCAATAAAGCTGTG(34) GTTCAATAAAGCTGTGGGAA(79) TTGCGGTTCAATAAAGCTGT(2) GGTTCAATAAAGCTGTGGGAAG(1) GTTCAATAAAGCTGTGGGAAG(2033) TTCAATAAAGCTGTGGGAAG(253) GTTCAATAAAGCTGTGGGAAGA(39)	TGATTCTTTGTGTACTTTTCCACAGCTTTCTTGAACTGCATACATATAACAAAAAAATCTGATTTTTTTTTGATTTTTTTTTACTTTTATAAAGAAAAAATTTAGATGGAAAGAATTAAATTGTTGCGGTTCAATAAAGCTGTGGGAAGATACATATAGGATCA	2905770	2905790	- [Negative strand]	247768	21	164	2905643	2905806	(((((((.((((((.((<<<<<<<<<<<<-<<<<<<<<((.(((.....((((((((.......)))))))).((((((((((......))))))))))......................)))))))}}}}}}=}}}}}}}}}}}}}}.)))))).)))))))	1	-59.1	-36.0366	26.2195	1.37442	2905657	2905677	0.009901
	miR396(ii)	gi|459212741|ref|NC_015444.1| Solanm lycopersicm cltivar Heinz 1706 chromosome 7	TTCCACAGCTTTCTTGAACT	GTCCAAGAAAGCTGTGGGAA(4) GTCCAAGAAAGCTGTGGGAAA(61) TGAAAGTCCAAGAAAGCTGT(7) TCCAAGAAAGCTGTGGGAAA(50)	TTTTCCACAGCTTTCTTGAACTTCTTCTTGCTAAATTTTGATCTCTAAATTGATAATTTTGAGATGAGATTTGAAGCTATGAAAGTCCAAGAAAGCTGTGGGAAA	2628854	2628873	- [Negative strand]	12070	20	105	2628770	2628874	((<<<<<<<<<<<<<<<<-<<<(..((..((((((((((.(((((.((((.....)))).))))))))))))..)))...))))}}=}}}}}}}}}}}}}}}}}}	3	-42.1	-40.0952	32.381	1.23824	2628769	2628789	0.009901
miR399	miR399(i)	gi|459212745|ref|NC_015440.1| Solanm lycopersicm cltivar Heinz 1706 chromosome 3	GGGCTACTCTCTATTGGCATG	CGCCAAAGGAGAGCTGCCCT(15) CGCCAAAGGAGAGCTGCCCTG(17)	ACAGTGATAGGGCTACTCTCTATTGGCATGCAATTGTATATTTCAGCTGACACGCCAAAGGAGAGCTGCCCTGTTACTGT	8197076	8197096	- [Negative strand]	139	21	80	8197025	8197104	(((((((((<<<<--<<<<<<-<<<<<-<<((.(((.......))).)).))=}}}}}=}}}}}}==}}}}}})))))))	7	-43	-53.75	46.25	1.16216	8197031	8197051	0.009901
	miR399(ii)	gi|459212745|ref|NC_015440.1| Solanm lycopersicm cltivar Heinz 1706 chromosome 3	GGGCTACTCTCTATTGGCATG	TGCCAAAGGAGAGCTGCCCTG(4)	ACAGTGGTAGGGCTACTCTCTATTGGCATGCAGTGATATAGTTAAGCTGACATGCCAAAGGAGAGCTGCCCTGTTACTGT	8202447	8202467	+ [Positive strand]	139	21	80	8202437	8202516	(((((..((<<<<--<<<<<<-<<<<<<<<((((..((....)).)))).))}}}}}}=}}}}}}==}}}}}}..)))))	7	-47.1	-58.875	47.5	1.23947	8202489	8202510	0.009901
	miR399(iii)	gi|459212745|ref|NC_015440.1| Solanm lycopersicm cltivar Heinz 1706 chromosome 3	GGGCTACTCTCTATTGGCATG	NO	AGGGCTACTCTCTATTGGCATGCGTTAATATATGTACAGTGACTCCAATTCACTGTATCGCATATTTTAACCGATACGCCAAAGGAGAGCTGCCCT	8244962	8244982	- [Negative strand]	139	21	96	8244887	8244982	(<<<<--<<<<<<-<<<<<-<<((((((.(((((((((((((.......)))))))...)))))).)))).)).)).))))).))))))..)))))	7	-42.7	-44.4792	43.75	1.01667	NA	NA	0.009901
	miR399(iv)	gi|459212745|ref|NC_015440.1| Solanm lycopersicm cltivar Heinz 1706 chromosome 3	GGGCTACTCTCTATTGGCATG	TGCCAAAGGAGAGCTGCCCTG(4)	ACAGTAGTAGGGCTACTCTCTATTGGCATGCAGTGATATATTCAAACTGATATGCCAAAGGAGAGCTGCCCTGTTACTGT	8198846	8198866	+ [Positive strand]	139	21	80	8198836	8198915	(((((((((<<<<--<<<<<<-<<<<<<<<((((...........)))).))}}}}}}=}}}}}}==}}}}}})))))))	7	-44.7	-55.875	43.75	1.27714	8198888	8198909	0.009901
	miR399(v)	gi|459212745|ref|NC_015440.1| Solanm lycopersicm cltivar Heinz 1706 chromosome 3	GGGCTACTCTCTATTGGCATG	TGCCAAAGGAGAGCTGCCCTG(4)	ACAGTGGTAGGGCTACTCTCTATTGGCATGCACTTATATATTTAAACTGACATGCCAAAGGAGAGCTGCCCTGTTACTGT	8207322	8207342	+ [Positive strand]	139	21	80	8207312	8207391	(((((..((<<<<--<<<<<<-<<<<<<<<((.(((......)))..)).))}}}}}}=}}}}}}==}}}}}}..)))))	7	-42.4	-53	43.75	1.21143	8207364	8207385	0.009901
	miR399(vi)	gi|459212745|ref|NC_015440.1| Solanm lycopersicm cltivar Heinz 1706 chromosome 3	TGCCAAAGAAGATTTGCCCCG	NO	TGTGTGGATGCATTACTGGGCTAATCTTCTTTGGCAAATAATTTCACTATTATTTGGTGCAAATTTGGTCATTTATTGCCAAAGAAGATTTGCCCCGTAAATCATTCATACA	731353	731373	+ [Positive strand]	3	21	112	731276	731387	((((((((((..((((.((((.(((((((((((((((..((((((((((.....))))).)))))..........)>>>>>>>>>>>>>>->>>>->)))..))))))))))	2	-49.2	-43.9286	34.8214	1.26154	NA	NA	0.009901
miR408	miR408(i)	gi|459212747|ref|NC_015438.1| Solanm lycopersicm cltivar Heinz 1706 chromosome 1	TGCACTGCCTCTTCCCTGGCT	NO	CGGGGACGAGCCAGAGCATGAGATGTGCAATTTTTGCTTTGCCTATTCCATGCACTGCCTCTTCCCTG	82801320	82801340	- [Negative strand]	336	21	68	82801322	82801389	((((((.(((.(((.(((((..(((.((((........)))).)))..))>>>->>>->>>->>>>>>	1	-31.9	-46.9118	52.9412	0.886111	NA	NA	0.009901
miR482	miR482(i)	gi|459212744|ref|NC_015441.1| Solanm lycopersicm cltivar Heinz 1706 chromosome 4	TCTTTCCTACTCCTCCCATACC	TTGTGGGTGGGGTGGAAAGATT(3) TGTGGGTGGGGTGGAAAGATT(1668) TGTGGGTGGGGTGGAAAGATTT(4) TGTGGGTGGGGTGGAAAGATTTG(4)	GGAAGTTGTTGGTTGTGGGTGGGGTGGAAAGATTTGATAAATCTAATTTTAAAGAGATTAAATCTTTCCTACTCCTCCCATACCCATGACTTCC	55142317	55142338	+ [Positive strand]	95584	22	94	55142254	55142347	((((((..(.(((={{{{{={{{{{{{{{{{{{{((((...(((........))).))))))>>>>>>>->>>>>->>>>>>>>.)..))))))	1	-48.6	-51.7021	39.3617	1.31351	55142267	55142288	0.009901
	miR482(ii)	gi|459212742|ref|NC_015443.1| Solanm lycopersicm cltivar Heinz 1706 chromosome 6	TCTTGCCTACACCGCCCATGCC	CGTGAGCGGTGGGGAAAGATA(82) CGTGAGCGGTGGGGAAAGATAG(2) GTGAGCGGTGGGGAAAGATAG(2) CGTGAGCGGTGGGGAAAGATAGA(3) TGAGCGGTGGGGAAAGATAGA(1)	GGAAGCTTTTGGCGTGAGCGGTGGGGAAAGATAGATCTATCATATTAGTATGATATGATAAATCTTGCCTACACCGCCCATGCCCATGGCTTCC	33870237	33870258	- [Negative strand]	27643	22	94	33870226	33870319	(((((((...(({{{{={{{{{{{{{={{{{{=.((((((((((....))))))).)))..)>>>>->>>->>>>>>->>>>>>...)))))))	2	-49.8	-52.9787	46.8085	1.13182	33870286	33870306	0.009901
	miR482(iii)	gi|459212742|ref|NC_015443.1| Solanm lycopersicm cltivar Heinz 1706 chromosome 6	TCTTGCCAATACCGCCCATTCC	AGTGGGTGGTGTGGTAAGATT(38) AGTGGGTGGTGTGGTAAGATTT(8)	GGAGTGGGTGGTGTGGTAAGATTTCATATTTATTTTCCATAAAAATTGAGATCTTGCCAATACCGCCCATTCC	33877995	33878016	- [Negative strand]	4744	22	73	33877994	33878066	(({{{{{{{{{{{{{{{{{{{{{(((..(((((.....)))))...)))))>>>>>>>->>>>>>>>>>>>>>	1	-41.9	-57.3973	39.726	1.44483	33878043	33878063	0.009901
miR5304	miR5304(i)	gi|459212747|ref|NC_015438.1| Solanm lycopersicm cltivar Heinz 1706 chromosome 1	TCAATGCTACATACTCATCCC	GATGAGTATGGTGCATTGGAT(12) ATGAGTATGGTGCATTGGAT(2)	CCATGGTGCAGTTGCTCATTCAATGCTACATACTCATCCCCACAACTTTCATCTCACGTTCAAAAGATGAAAGTTATAGAGATGAGTATGGTGCATTGGATGTGTGGCCATACCATGG	88965267	88965287	+ [Positive strand]	340	21	118	88965247	88965364	((((((((..((..(.(((<<<<<<<--<<<<<<<<<<-<...(((((((((((..........)))))))))))...).}}}}}}}}}}==}}}}}}}}}).)..))..))))))))	1	-59.8	-50.678	43.2203	1.17255	88965327	88965348	0.009901
miR9471	miR9471(i)	gi|459212736|ref|NC_015449.1| Solanm lycopersicm cltivar Heinz 1706 chromosome 12	TTGGCTGAGTGAGCATCACGG	TCAGGTGCTCACTCAGCTAAT(5) CAGGTGCTCACTCAGCTAAT(22) CAGGTGCTCACTCAGCTAATA(159) TTTCTCAGGTGCTCACTCAGCT(28) AGGTGCTCACTCAGCTAATA(4) TTTCTCAGGTGCTCACTCAGC(730)	TCAGTTGATTTCTCAGGTGCTCACTCAGCTAATAGTTATTATTTAAGAAACTCAATAATATTGGCAGCAAGGAGAATGGTGACTTTCAGGATGATAACTATTGGCTGAGTGAGCATCACGGAAATCGACGTGA	1977757	1977777	- [Negative strand]	10076	21	133	1977744	1977876	(((((((({{{{{=={{{{{{{{{{{{{{(((((((((((((((..((((.(((....((((..(......)..)))).))).)))).))))))))))))>>>>>>>>>>>>>>>>>-->>)))))))).)))	1	-63.1	-47.4436	39.0977	1.21346	1977847	1977867	0.009901
	miR9471(ii)	gi|459212736|ref|NC_015449.1| Solanm lycopersicm cltivar Heinz 1706 chromosome 12	TTGGCTGAGTGAGCATCACT	NO	GGTGCTCACTCAGCTAATAGTTATTGTTTAAGAAACTCAATAATATTGGCAGCAAGGAGAATGGTGACTTTCAGGATGATAACTATTGGCTGAGTGAGCATCACTG	1979403	1979422	- [Negative strand]	24027	20	102	1979405	1979506	((((((((((((((((((((((((..(((..((((.(((....((((..(......)..)))).))).)))).)))..)))))))>>>>>>>>>>>>>>>>>	1	-47.8	-46.8627	39.2157	1.195	NA	NA	0.009901
miR9473	miR9473(i)	gi|459212741|ref|NC_015444.1| Solanm lycopersicm cltivar Heinz 1706 chromosome 7	TGGCTGTAAATCTAAACTCGT	NO	TGGCTGTAAATCTAAACTCGTTCTACTCCACTAGTCATCATATAATGACATTTACTAGAAGAAGAGACTATTGGGGTAAAACGAGTTCAGATTTACAGCCA	3076307	3076327	+ [Positive strand]	55	21	101	3076306	3076406	<<<<<<<<<<<<<-<<<<<<<(.(((((((.(((((.((((...))))......((......)).))))).))))))).)))))))).)))))))))))))	1	-47.3	-46.8317	36.6337	1.27838	NA	NA	0.009901
miR9479	miR9479(i)	gi|459212743|ref|NC_015442.1| Solanm lycopersicm cltivar Heinz 1706 chromosome 5	GAGAATGGTAGAGGGTCGGACC	TCCAGTCCTCTACCCTTCTCC(26) TCCAGTCCTCTACCCTTCTCCA(1) CCAGTCCTCTACCCTTCTCCA(8) CAGTCCTCTACCCTTCTCCAC(2) AAGTCCAGTCCTCTACCCTTC(1) AGTCCTCTACCCTTCTCCACT(13)	ATGATCGGTTTATAACAAGTCCAGTCCTCTACCCTTCTCCACTTAAAAGACCAAGCTTGTCTACAACAAGGTTCCAACTCATGACAAACATATGATGTGTGAGTTAGGCACGTGTCACGGGTTCAAATGCTACCACCGACAAAAGTATGGTATTTAAGTGGAGAATGGTAGAGGGTCGGACCCATTATCTACCGAGTTTCAT	64278938	64278959	+ [Positive strand]	1452	22	202	64278777	64278978	(((((((((..((((...({{{=={{{{{{{{{={{{{{{(((((((..((((.((((............((.(((((((((.(((.........)))))))))).)).)).((((...(((.........)))...)))).)))).)))).))))))))>>>>>->>>>>>>>>-->>>>-..))))..)))))...))))	1	-77.5	-38.3663	43.0693	0.890805	64278796	64278817	0.009901
Variants of conserved miRNAs
variant_miR319	variant_miR319(i)	gi|459212736|ref|NC_015449.1| Solanm lycopersicm cltivar Heinz 1706 chromosome 12	TTGGACTGAAGGGTTTCCTTC	TAAGGAAGGAAATTCATCAGTC(2)	GAGTTGAGGTTTTGATGGGATAAGGAAGGAAATTCATCAGTCCAAACAAGGTGGTATATTTGGGCTGATCTTTGCTGCTGAATCATTGGTTCATCAACATATTATACACATACAAGGATATATACATATGTTGTTGCATCAATGATGCAGGAGCTGAGTTCAGTTTTGGCTACCTTTTCTTGGACTGAAGGGTTTCCTTCTCAACCCCAACCATGCATC	39442963	39442983	+ [Positive strand]	2291	21	219	39442783	39443001	((((...(((.....((((.==={{{{{{{{{{{{={{{{{{(((..((((((((......(((((((.(((.(((.(((.(((((((((.((.((((((((((((..(......)..))))...)))))))).)).))))))))).))).))).))).)))))))..))))))))...>>>>>>>>>->>>>>>>>>>>)....)))))))..)).))	2	-89.7	-40.9589	40.1826	1.01932	39442803	39442825	0.009901
	variant_miR319(ii)	gi|459212745|ref|NC_015440.1| Solanm lycopersicm cltivar Heinz 1706 chromosome 3	TTGGACTGAAGGGTTTCCTTC	GAGAAGGAAACTGTTTAGTCC(1) AGGAAACTGTTTAGTCCAACC(10)	GCAGAGGAGAGAAGGAAACTGTTTAGTCCAACCCAAGGTGGGGTATTGGAACTGATCTTTGCTGCTGAATCATTGGCTCATGAGCATGTCAAAGAAGATGATTGAACATTCTGGACATGTTCTTGCTCCAATGATGCAGGAGCTGAGCTCGGTTTTTCACCGCCTTTTCTTGGACTGAAGGGTTTCCTTCCCTTCTCTTTAAGC	61794716	61794736	+ [Positive strand]	2291	21	204	61794546	61794749	(((((((((.(({{{{{{{{={{{{{{{{{{==.(((((((......((((((((.(((.(((.(((.((((((((..((.(((((((((..((((..(......)..)))).))))))))).))..)))))))).))).))).))).))))))))...)))))))...>>>>>>>>>>->>>>>>>>>>.)))))))....))	2	-99.7	-48.8725	46.0784	1.06064	61794558	61794579	0.009901
	variant_miR319(iii)	gi|459212745|ref|NC_015440.1| Solanm lycopersicm cltivar Heinz 1706 chromosome 3	TTGGACTGAAGGGAGCTCCT	AGCTCCTTTCAAGCCAAGACC(1)	ATGTTTAGATGTAAGTAGGAGCTCCTTTCAAGCCAAGACCGAGGGACGAGGAGCGGCAAGAGCTGCCTAGTCATGCATATTGGTTAACCTTAACAAACAAATTATGTATAGTGTTAAGATTAACCAGTTGCATGGCAAGGGAGCAACTACTTCCGCTAACTTGTCTCACTTATTGGACTGAAGGGAGCTCCTATCCATTTATATAT	62165535	62165554	- [Negative strand]	770	20	206	62165520	62165725	((((.((((((...((((({{{{{{{{{{{=={{{{====(.((((((((.(((((.(((.(((.(((.((((((((.(((((((((.(((((((.(((.....)))....))))))).))))))))))))))))).))).))).....))))))))..)))))))).)...>>>>-->>>>>>>>>>>>>>)).)))))).))))	2	-97.9	-47.5243	42.233	1.12529	62165685	62165705	0.009901
variant_miR156	variant_miR156(i)	gi|459212736|ref|NC_015449.1| Solanm lycopersicm cltivar Heinz 1706 chromosome 12	CTGGCAGAAGAGAGTGAGCA	GTGCTCACTTCTCTTTCTGTC(1) CTCACTTCTCTTTCTGTCAA(1) CTCACTTCTCTTTCTGTCAAT(2) TCACTTCTCTTTCTGTCAATC(5)	GAGAGGGACTGGCAGAAGAGAGTGAGCATACACATATAATTATATAAACATGTTTACATAATTCTTTTGATATATATATATATAATTTTGCGTGTGCTCACTTCTCTTTCTGTCAATCTCTCTT	3275437	3275456	- [Negative strand]	205	20	124	3275340	3275463	((((((((-<<<<<<<<<<<<<<<<<<<(((.((...(((((((((...(((....)))...((....))........))))))))).)).))))))}}}}=}}}}=}}}}}}}}=}}))))))	1	-51.6	-41.6129	31.4516	1.32308	3275345	3275365	0.009901
