# Supplementary material for: Genome-wide identification and characterization of miRNAome from tomato (Solanum lycopersicum) roots and root-knot nematode (Meloidogyne incognita) during susceptible interaction
Source: PLoS One. 2017 Apr 20;12(4):e0175178. doi: 10.1371/journal.pone.0175178 (PMC5398497; doi:10.1371/journal.pone.0175178)
Supplement: S3 Table — (XLS) [file pone.0175178.s008.xls]

## Sheet: Sheet1
S3 Table: The miRCat summary of novel tomato miRNAs identified during tomato-RKN interaction
miRNA	Chromosome	Sequence	miRNA*	Hairpin Sequence	Start	End	Orientation	Abundance	sRNA length	Hairpin Length	Hairpin Start	Hairpin End	Hairpin Structure	Genomic Hits	Minimum Free Energy(MFE)	Adjusted MFE	Hairpin G/C%	MFEI	miRNA* Start Coord	miRNA* End Coord	miRBase ID	P_Val
Sly_miRNA1117	gi|459212740|ref|NC_015445.1| Solanm lycopersicm cltivar Heinz 1706 chromosome 8	GTTGAGATGGCCGAGTTGGTC	AGATTGGTTGGTTCGCTCACAT(3) ATTGGTTGGTTCGCTCACAT(1) GATTGGTTGGTTCGCTCACA(13) GATTGGTTGGTTCGCTCACATA(2) AGATTGGTTGGTTCGCTCACA(12) ATTGGTTGGTTCGCTCACATA(5) TAGATTGGTTGGTTCGCTCACA(7) AGATTGGTTGGTTCGCTCAC(1) ATTGGTTGGTTCGCTCACATAG(1) TAGATTGGTTGGTTCGCTCAC(4) TAGATTGGTTGGTTCGCTCA(7) TTGGTTGGTTCGCTCACATAGG(6) TTAGATTGGTTGGTTCGCTCA(6) TGGTTGGTTCGCTCACATAGG(1) TTTAGATTGGTTGGTTCGCTCA(10) GGTTGGTTCGCTCACATAG…	GGTTTAGATTGGTTGGTTCGCTCACATAGGAGGGTAAGTGTGGGTGCCAGTCGCGGCCCGGTTTTGGGTCGTGACAGATGTTGAGATGGCCGAGTTGGTCTAAGGC	29423991	29424011	- [Negative strand]	2870	21	106	29423984	29424089	(.(((({{{=={{{{{{{=={{{{{{(.....((((........)))).(((((((((((....)))))))))))..))>->>>>-->>>>>>->-->>>)))).)	25	-44.2	-41.6981	55.6604	0.749153	29424063	29424082	NA	0.009901
Sly_miRNA680	gi|459212738|ref|NC_015447.1| Solanm lycopersicm cltivar Heinz 1706 chromosome 10	TACTAAGATCTTATTACCCCC	AGGGGGTAATAGGACCTTAA(1) CAGGGGGTAATAGGACCTTA(1) TCAGGGGGTAATAGGACCTT(5) TTCAGGGGGTAATAGGACCTT(3) TTCAGGGGGTAATAGGACCT(2)	GAGATACACTTATACAATACTAAGATCTTATTACCCCCCTGAACTTATTTTATAAGTATTTTTCTACCCCTTTTCGGCCTACGTGACACTTTCTTGTGGGCCAAATACTGATTGATTTTTTTCAAGCTAGTGCCACGTAGGCCGAGAAAAGGTAGAAAATTATTAATAAAATAACTTCAGGGGGTAATAGGACCTTAATATATTATAAGCGTGTCTT	49985372	49985392	- [Negative strand]	1685	21	217	49985192	49985408	(((((((.((((((..(<<-<<<<-<<<<<<<<<<<<<.((((.(((((((((.((((.(((((((((..(((((((((((((((.((((..((((.((..(((.......)))..))....))))..)))).)))))))))))))))..))))))))).)))).))))))))).)}}}}}}}}}}}}}}}}=}}}).)))..)))))).)))))))	6	-100.7	-46.4055	35.023	1.325	49985212	49985231	NA	0.009901
Sly_miRNA163	gi|459212736|ref|NC_015449.1| Solanm lycopersicm cltivar Heinz 1706 chromosome 12	AAGTTCAGGGGTAATAGGACC	GTCCTATTACCCTCCTAAACT(1) GTCCTATTACCCTCCTAAACTT(1) AAGGTCCTATTACCCTCCTAA(2) TCCTATTACCCTCCTAAACTT(2) AAGGTCCTATTACCCTCCTA(3) TAAGGTCCTATTACCCTCCTA(1) CTAAGGTCCTATTACCCTCCTA(5)	CAGATTTATACTACACTAAGGTCCTATTACCCTCCTAAACTTATTTTATAAGTAATTTTCTATCCTTTTTCGGCTTACATGACACTAGCTTGAAAAAAAAGTCAACCAGCGTTGGGCCCACAAGATAGTGTTACGTAAATCGAAAAATGATAGAAAATTATTGATAAAATAAGTTCAGGGGTAATAGGACCTTAGTATAGTATAAATGTG	39483521	39483541	- [Negative strand]	3015	21	210	39483501	39483710	((.((((((((((.({{{{{{{{{{{{{{{{{{====((((((((((((.((((((((((((((.(((((((..((((.((((((((.((((.........(((((....))))).....)))).)))))))).))))..))))))).)))))))))))))).)))))))>>>>>-->>>>>>>>>>>>>>))))).)))))))))).))	191	-99.24	-47.2571	32.381	1.45941	39483673	39483694	NA	0.009901
Sly_miRNA483	gi|459212737|ref|NC_015448.1| Solanm lycopersicm cltivar Heinz 1706 chromosome 11	AAGTTCAGGGGTAATAGGACC	AAGTCCAATTACTCCTGAAC(1)	CACACCTTTATTAAGCTAAAGTCCAATTACTCCTGAACTTATTTTTTTAACTTTGTGCACCTTTTGTCTTACGCGGCACATTCCGCGATATCCCTCAATTGAGGTGCGTGGAAAATATATGAATGTCACGTAAGCCAAAAAGGTGAACAAAATTACCAAAAAAATAAGTTCAGGGGTAATAGGACCTTAATTTAGTTAAAGTGTG	53071129	53071149	- [Negative strand]	3015	21	205	53071109	53071313	(((((.((.((((((.(({={{{{={{{{{{{{{{{{{((((((((((((.(((((.((((((((..((((((.(((((((((((((.....((((....))))..))))))......)))..)))).))))))...)))))))).))))).)))...)))))))>>>>>>>>>>>>>>>->>>>-))).)))))).)).)))))	191	-84.7	-41.3171	36.0976	1.14459	53071275	53071294	NA	0.009901
Sly_miRNA501	gi|459212738|ref|NC_015447.1| Solanm lycopersicm cltivar Heinz 1706 chromosome 10	AAGTTCAGGGGTAATAGGACC	AGGTCCTATTAACCCCCTGAAC(1) TCCTATTAACCCCCTGAACT(2) TCCTATTAACCCCCTGAACTT(1)	ATACACTTATACTATAATTAGGTCCTATTAACCCCCTGAACTTATTTTATAAGTAGTTTTCTACCCCCTTTCAGCCTACGTGACACTAGTTTGAAAAAAAAAAGTCAACCATCATTGGATCCACAAGATAGTACCACGTAGGCCGAAAAAGAGAAGAAAATTATTTAAAAAATAAGTTCAGGGGTAATAGGACCTTAGTATATTATAAGTGTGT	1716288	1716308	+ [Positive strand]	3015	21	214	1716114	1716327	(((((((((((.((((...((({{{{{{{{=={{{{{{{{{{((((((.(((((((((((((.(.(..((((.(((((((((..((((.(((....))).........(((....)))..........))))..))))))))).))))..).).))))))))))))).)))))>>>>>>>>>>>>>>>>>>>>>)...)))).)))))))))))	191	-93.2	-43.5514	33.1776	1.31268	1716136	1716156	NA	0.009901
Sly_miRNA555	gi|459212738|ref|NC_015447.1| Solanm lycopersicm cltivar Heinz 1706 chromosome 10	AAGTTCAGGGGTAATAGGACC	TCCTATTACCTCCCTGAACT(1) ATCCTATTACCTCCCTGAACTT(1) TCCTATTACCTCCCTGAACTT(3)	ACACACTTATACTATACTAAGATCCTATTACCTCCCTGAACTTATTTTATAAGTAATTTTTATCCCTTTTCAGCCTACGTGACGCTAGCTTGAAAGAAAAAGTCAACCAGTTTTTGGCCCACAAGATAGTGCCACGTAGGCCGAAAAGGGTAGAAAACTATTAATAAAATAAGTTCAGGGGTAATAGGACCTTAATATAGTATAAGTGTGT	12560104	12560124	+ [Positive strand]	3015	21	211	12559933	12560143	((((((((((((((((.((((.{{{{{{{{{{=={{{{{{{{{(((((((.((((.(((((..((((((((.(((((((((.(((((.((((...((.....))..((((...))))....)))).))))).))))))))).))))))))..))))).)))).)))))))>>>>>>>>>>>>>>>>>>>->))).))))))))))))))))	191	-106.9	-50.6635	35.545	1.42533	12559955	12559976	NA	0.009901
Sly_miRNA626	gi|459212738|ref|NC_015447.1| Solanm lycopersicm cltivar Heinz 1706 chromosome 10	AAGTTCAGGGGTAATAGGACC	AGGTCCTATTACCCCCTGAA(1)	TATCCTTATACTATACTAAGGTCCTATTACCCCCTGAAATTATTTTATACGTAATTTTCTACCTCTTTTTGGCCTACGTTACACTAGCTTGAAAAAAAAAGTCAACCAGCATTGGGCCCACAAGACAGTGTCATGTAGGTCGAAAAGGGTAGAAATTATTAATAAAATAAGTTCAGGGGTAATAGGACCTTAATGTAGTGTAAGTATG	38406788	38406808	+ [Positive strand]	3015	21	208	38406619	38406826	(((.(((((((((((.(({{{{{{{{{{{{{{{={{{{.(((((((((..(((((((.(((((.(((((((((((((((.(((((..((((.........((......))..((....))))))..))))).)))))))))))))))))))))))))))..)))))))>>->>>>>>>>>>>>>>>>>>))).))))))))))).)))	191	-98	-47.1154	35.0962	1.34247	38406637	38406657	NA	0.009901
Sly_miRNA671	gi|459212738|ref|NC_015447.1| Solanm lycopersicm cltivar Heinz 1706 chromosome 10	AAGTTCAGGGGTAATAGGACC	AGGTCTTATTACCTTCTGAACT(3) GTCTTATTACCTTCTGAACT(1)	ACTAAACTAAGGTCTTATTACCTTCTGAACTAATTTTTTTTTATAATTTTGTGAACTTTTTTGGCTTACGTGGCATCCAAATCTTCCATGCGCCTCAATTGCATAGAGTCACGGGGTGTGCCATGTAAGAGAGAAGCTGCACAAAATTACAAAAAAAATAAAGTTCAGGGGTAATAGGACCCTAGTTTAGT	48293176	48293196	- [Negative strand]	3015	21	191	48293165	48293355	(((((((((={{{{{{{{{{{{{={{{{{{{...((((((((.((((((((((..((((((...((((((((((((((.....(((.(((((.......))))).)))......)).)))))))))))).))))))...)))))))))).))))))))..->>>>>>>>>>>>>>>>>>>>.)))))))))	191	-84.8	-44.3979	36.1257	1.22899	48293324	48293345	NA	0.009901
Sly_miRNA714	gi|459212738|ref|NC_015447.1| Solanm lycopersicm cltivar Heinz 1706 chromosome 10	AAGTTCAGGGGTAATAGGACC	TCGTATTATCCCCCTGAACT(1)	CACACCTTACTAAAGTCGTATTATCCCCCTGAACTTTTTTTTTGTTATAATTTTGTGTACCCCTTTGGCTTACGTGACATCCACATATCTCCGACGCGCCTCAATTGCGTGGAGTCACATAGAGTGCCACATAAGACAAAAGGTGTATAAAATTACAAAAAAAAAGTTCAGGGGTAATAGGACCTTAGTTTAGTTAAGGTGTG	58296691	58296711	- [Negative strand]	3015	21	203	58296671	58296873	((((((((((((((({{={{{{{=={{{{{{{{{{((((((((((...(((((((((((((..((((.((((.(((.((..(......((((.(((((.......))))))))).......)..)).))).)))).)))).))))))))))))))))))))))>>>>>>>>>>>>>>>>->>>-....))))).)))))))))	191	-82.52	-40.6502	38.9163	1.04456	58296838	58296857	NA	0.009901
Sly_miRNA773	gi|459212739|ref|NC_015446.1| Solanm lycopersicm cltivar Heinz 1706 chromosome 9	AAGTTCAGGGGTAATAGGACC	AGGTCCTATCATCCTCTGAACT(1)	TATACTTGTTCTATACTAAGGTCCTATCATCCTCTGAACTTATTTTGTTAATAATTTTCTACCTCTTTTCAGCCTACGTGACACTATCTTGTGGATCCACCGCTGGTTGACTTTTTTTTTCAAGCTAGTGCCACGTAGGCCGAAAAGAAGTAGAAAGTTACTTATAAAATAAGTTCAGGGGTAATAGGACCTTAGTATAATATAGATGTG	4682484	4682504	- [Negative strand]	3015	21	210	4682464	4682673	((((.((((..((((((({{{{{{{{{==={{{{{{{{{{((((((((...(((((((((((.(((((((.(((((((((.(((((.((((.((.((.(((...))).))))........)))).))))).))))))))).))))))).)))))))))))...)))))))>>>>>>>>>>>-->>>>>>>>))))))))..)))).))))	191	-101.8	-48.4762	35.7143	1.35733	4682633	4682654	NA	0.009901
Sly_miRNA987	gi|459212739|ref|NC_015446.1| Solanm lycopersicm cltivar Heinz 1706 chromosome 9	AAGTTCAGGGGTAATAGGACC	TCTGATTACCTCACTGAACT(1)	ACACACTTATACTATATTAAGGTCTGATTACCTCACTGAACTTATTTTATAAATAATTTTCTACTCCTTTTCGATCTACGTGATATTAGCTTGAAAAAATAAATCAATCGGCGTTGGGCCCACGAGATAGTGTCACATAGGCCGAAAAGGGGTAGAAAATTATCAATAAAATAAGTTCAGGGGTAATAGGACCTAAGTAAAGTATAATTGTGT	62311974	62311994	+ [Positive strand]	3015	21	213	62311801	62312013	(((((.(((((((.((((.((({{{={{{{{{={={{{{{{{((((((((..(((((((((((((((((((((..(((.(((((((((.((((.....((......)).(((.....)))..)))).))))))))).)))..)))))))))))))))))))))..)))))))>>>>>>>>>>>>>>>->>>>>).)))).))))))).)))))	191	-99.7	-46.8075	33.3333	1.40423	62311823	62311843	NA	0.009901
Sly_miRNA996	gi|459212739|ref|NC_015446.1| Solanm lycopersicm cltivar Heinz 1706 chromosome 9	AAGTTCAGGGGTAATAGGACC	CGTATTACCCCCTGAACTTA(1) TATTACCCCCTGAACTTATT(2) TATTACCCCCTGAACTTATTT(8) TATTACCCCCTGAACTTATTTT(1)	ACACCTTACTAAGCTCGTATTACCCCCTGAACTTATTTTTTTTTTAATTTTGTGTACCTCTTTAGCTTAAATGGCATCCAAATATCTCTGACGCGCCTCAATTGCGTGGAGTCACATAGAGTGCCACATAATACAAAAGAGGTATAAAATTACAAAAAAAAAAAGTTCAGGGGTAATAGGACCTTAGTTTAGTTAAGGTGT	63987043	63987063	+ [Positive strand]	3015	21	201	63986880	63987080	((((((((((((((((.{{{{{{{{{={{{{{{{={{{(((((.((((((..(((((((((((...(((..(((((..(......((((.(((((.......))))))))).......)..)))))..)))....))))))))))))))))).)))))))).>>>>>>>>>>>>>>>>->>--...)))))).))))))))	191	-77.72	-38.6667	35.3234	1.09465	63986897	63986918	NA	0.009901
Sly_miRNA1288	gi|459212741|ref|NC_015444.1| Solanm lycopersicm cltivar Heinz 1706 chromosome 7	AAGTTCAGGGGTAATAGGACC	AGATCCTATTACCCTTGAACTT(1) AGATCCTATTACCCTTGAACT(1)	ACACACTTATATTATACTAAGATCCTATTACCCTTGAACTTATTTTATAAGTAATTTTCTACCCTTTTTCGGCATATGTGACACTAGCTTGAAAAAAAAAAGTCAACCAGCATTAAGCCCACAAGATAGTGTCACGTAGGCAGAAAAGGAGTAGAAAATATCAATAAAATAAGTTCAGGGGTAATAGGACCTTACATAGTATAAGTGTGT	3444487	3444507	- [Negative strand]	3015	21	210	3444467	3444676	(((((((((((((((..(({{={{{{{{{{{{{{{{{{{{{(((((((..(((.((((((((.(((((((.((.((((((((((((.((((..........(....)..((.....))...)))).)))))))))))).)).))))))).)))))))))))..)))))))>>>>>>>>>>>>>>>>>>>->))).)))))))))))))))	191	-100	-47.6191	32.8571	1.44928	3444635	3444656	NA	0.009901
Sly_miRNA2666	gi|459212746|ref|NC_015439.1| Solanm lycopersicm cltivar Heinz 1706 chromosome 2	AAGTTCAGGGGTAATAGGACC	AGGTCCAATTACCCCCTGAACT(2)	CACATTTATACTATACTAAGGTCCAATTACCCCCTGAACTTATTTTATATGTAATTTTCTACCCCTTTTAGCCTACGTGGCACTAGTTCGAAAAAAAAATCAATCATCGTTGGGCCCACAAGATAGTGCCACTTAAGCTAAAAAGGGGTAAAAAATTATTAATAAAATAAGTTCAGGGGTAATAGGACCCTAGTATAGTATAAGTGTG	36612337	36612357	- [Negative strand]	3015	21	208	36612317	36612524	((((((((((((((((((={{{{{={{{{{{{{={{{{{{((((((((..((((((((.(((((((((((((.((.(((((((((..((..........(((((....)))))........))))))))))).)).))).)))))))))).))))))))..)))))))>>>>>>>>>>>>>>>->>>>>.))))))))))))))))))	191	-105.57	-50.7548	34.6154	1.46625	36612484	36612505	NA	0.009901
Sly_miRNA2727	gi|459212746|ref|NC_015439.1| Solanm lycopersicm cltivar Heinz 1706 chromosome 2	AAGTTCAGGGGTAATAGGACC	GATCTTATTAGCCTCTGAACT(2) AGATCTTATTAGCCTCTGAACT(1) ATCTTATTAGCCTCTGAACT(1)	ATACATTTATAAAATACTAAGATCTTATTAGCCTCTGAACTTATTTTATTAATAATATTTTACTTTTTTTTGGCCTACGTGGCACTATCTTATGGAACTAATGCTGATTGATAAAATAAGTTCAGGGGTAATAGGACCTAGTACAGTATAAGTGTGT	49455509	49455529	- [Negative strand]	3015	21	157	49455489	49455645	(((((((((((...(((((.{={{{{{{{{={{{{{{{{{{((((((((((((...................(((.....)))....((.....))..........)))))))))))>>>>>>>>>>>>>>>>>>>>-)))))...)))))))))))	191	-54.2	-34.5223	28.6624	1.20444	49455604	49455624	NA	0.009901
Sly_miRNA2835	gi|459212747|ref|NC_015438.1| Solanm lycopersicm cltivar Heinz 1706 chromosome 1	AAGTTCAGGGGTAATAGGACC	TCATATTACCCCCCTGAACT(1)	CACACCTTACTAAGGTCATATTACCCCCCTGAACTTATTTTTTTTTTGTAATTTTGTGTACCTCTTTGCCTTACTTGGCATCCAAATATCTCTGACGCGCCTCAATTACGTGGAGTCATAAAGAATACCACATAAGACAAAAGGTGTATAAAATTACAAAAAAAAAGTTCAGGGGTAATAGGACCTTAGTTTAGTTAAGTTGTG	15972481	15972501	- [Negative strand]	3015	21	204	15972461	15972664	((((.(((((((((({{={{{{{{{{{=={{{{{{(....(((((((((((((((((((((((.((((.((((..(((.((.......(((.((((...((.(......).)).))))...))))).)))..)))).)))))))))))))))))))))))))))>>>>>>>>>>>>>>>>->>>>)))))......))).))))	191	-72.91	-35.7402	35.2941	1.01264	15972629	15972648	NA	0.009901
Sly_miRNA3043	gi|459212747|ref|NC_015438.1| Solanm lycopersicm cltivar Heinz 1706 chromosome 1	AAGTTCAGGGGTAATAGGACC	AGGTCCAATTACCCCCTGAACT(2)	CACACTTATACTATACTAAGGTCCAATTACCCCCTGAACTTATTTTATAAGTAATTTTCTACTCCTTTTTAGCCTACGTGGCACTAGTTTGAAAAAAAAAAAGTCAACAATCATTGGGCCCACCAGATAGTGCCACGTAGGCTAAAAAGGGGCAAAAAATTATTAATAAAATAAGTTCAGGGGTAATAGGACCTTAGTATAGTATAAGAGTG	74439466	74439486	- [Negative strand]	3015	21	212	74439446	74439657	(((.(((((((((((((({{{{{{={{{{{{{{={{{{{{((((((((.(((((((((...(((((((((((((((((((((((((.(((....)))................((((.....)))).)))))))))))))))))))))))))...))))))))).)))))))>>>>>>>>>>>>>>>->>>>>))))))))))))))).)))	191	-120.5	-56.8396	34.9057	1.62838	74439617	74439638	NA	0.009901
Sly_miRNA3063	gi|459212747|ref|NC_015438.1| Solanm lycopersicm cltivar Heinz 1706 chromosome 1	AAGTTCAGGGGTAATAGGACC	TCGTATTATCCCCCTGAACT(1)	CTTACTAAAGTCGTATTATCCCCCTGAACTTTTTTTTTTTTTTGTTAATTTTGTGTACCTCTTTCGCTTACGTGACATTCAAATATCTCTGACGCGCCTCAACTGCGTGGAGTCACATAGACTGCCACATAAGACAAAAGTTGTATAAAATTACAAAAAAAAAAGTTCAGGGGTAATAGGACCTTAGTTTAG	77553823	77553843	+ [Positive strand]	3015	21	192	77553660	77553851	((.(((((.({{={{{{{=={{{{{{{{{{((((((((....(((.(((((..(((((..((((.(((((.(((.((.((......((((.(((((.......))))))))).......)).)).))).)))).).))))..))))))))))))))))))))>>>>>>>>>>>>>>>>->>>-)))))..))	191	-61.12	-31.8333	35.4167	0.898824	77553670	77553690	NA	0.009901
Sly_miRNA3088	gi|459212747|ref|NC_015438.1| Solanm lycopersicm cltivar Heinz 1706 chromosome 1	AAGTTCAGGGGTAATAGGACC	TAAGGTCCTATTACTCCCCT(2)	ATACATTTATATTATACTAAGGTCCTATTACTCCCCTTAATTTATTTTATTAATAATTTTTTTATCTCTTTTTAGCTTATGTGGCACTATCTTGTAGGCTCAACGATGATTGACTTTTTTTTCGAACTAGTGCTACGTAGGCTAAAAAGGGATAGAAAATTACATATAAAATAAGTTCAGGGGTAATAGGACCTTAGTATACTATAAGTGTGT	81235772	81235792	+ [Positive strand]	3015	21	213	81235599	81235811	(((((((((((.((((({{{{{{{{{{{{{=={{{{{.((((((((((((...(((((((((.((((((((((((((((((((((((((..(((.(((.((((......)))))))......)))..)))))))))))))))))))))))))))))))))))...)))))))>>>>>->>>>>>>>>>>>>>>)))))))).)))))))))))	191	-102.7	-48.216	29.108	1.65645	81235616	81235636	NA	0.009901
Sly_miRNA667	gi|459212738|ref|NC_015447.1| Solanm lycopersicm cltivar Heinz 1706 chromosome 10	GAGATTTAATAGGGTTGGACT	TTTTAGCCCGACCTGAATAAGT(1) TAGCCCGACCTGAATAAGTCTG(1) AGCCCGACCTGAATAAGTCTG(1) GCCCGACCTGAATAAGTCTGC(1)	AGATTTAATAGGGTTGGACTAAGATTTTTGAAACCCGTTTAAAAAAGGGCTTTTTAGCCCGACCTGAATAAGTCT	48791280	48791300	- [Negative strand]	807	21	75	48791224	48791298	<<<<<<<---<<<<<<<-<<((((.........(((..........)))..}}}}}}=}}}}}}}===}}}}}))	6	-22	-29.3333	36	0.814815	48791225	48791246	NA	0.009901
Sly_miRNA793	gi|459212739|ref|NC_015446.1| Solanm lycopersicm cltivar Heinz 1706 chromosome 9	AATTAATTGTTCAGCTCTTCC	AGGAAGAGCTGAGTAATTAAT(6) AAGAGCTGAGTAATTAATTA(19) AAGAGCTGAGTAATTAATTAT(8) AGAGCTGAGTAATTAATTAT(3) AAGAGCTGAGTAATTAATTATT(10)	AATAATTAATTGTTCAGCTCTTCCTCCACATCCATTCAAATGGTTTGAATGGCCATGGAGGAAGAGCTGAGTAATTAATTATT	8274523	8274543	+ [Positive strand]	565	21	83	8274519	8274601	(((<<<<<<<<<<<<<<<<<<<<<((((...((((((((.....))))))))...))))))}}}}}}}}}}}}}}}}}}}}))	2	-48.1	-57.9518	34.9398	1.65862	8274580	8274600	NA	0.009901
Sly_miRNA1987	gi|459212744|ref|NC_015441.1| Solanm lycopersicm cltivar Heinz 1706 chromosome 4	AGTTCAGGGGATAATAGGACC	AGGTCTTATTACCCCTGAACTT(1) AGGTCTTATTACCCCTGAACT(59) AAGGTCTTATTACCCCTGAACT(18) TCTTATTACCCCTGAACTTATT(2) TTATTACCCCTGAACTTATT(2)	TACACTTATACAATATTAAGGTCTTATTACCCCTGAACTTATTTTATTAATAATTTTCTATCCATTTTCGGCCTAGGTGACACTATCTTGTGAATTCAACATTGGTTGACTTTTCTTCAAGCTAGTGTCACGTAGGCCGAAAAGTGATAGAAAATTACTTATAAAATAAGTTCAGGGGATAATAGGACCTTAATATAGTATAAGCGTG	1620141	1620161	- [Negative strand]	1320	21	208	1620121	1620328	(((.(((((((.(((((({{{{{{{{{{{{{{{{{{{{{((((((((...((((((((((((..(((((((((((.(((((((((.((((.(((.(((((....)))))...)))..)))).))))))))).)))))))))))..))))))))))))...))))))))>>>>>>>>>>->>>>>>>>>>))))))).))))))).)))	47	-118.7	-57.0673	32.2115	1.77164	1620289	1620309	NA	0.009901
Sly_miRNA2001	gi|459212744|ref|NC_015441.1| Solanm lycopersicm cltivar Heinz 1706 chromosome 4	AGTTCAGGGGATAATAGGACC	AGGTCTATTACCCCTGAACT(1) AAGGTCTATTACCCCTGAACT(2) TAAGGTCTATTACCCCTGAACT(4) CTATTACCCCTGAACTTATT(7) CTATTACCCCTGAACTTATTT(2) CTATTACCCCTGAACTTATTTT(2)	ACACTTATACTGTACTAAGGTCTATTACCCCTGAACTTATTTTATAGATAATTTTCTACCCTTTAGACCTATATGACAGTATCTTGTGAGCCCAGCACGTGTTGACATTTTTTCCAAGCTAGTGTCACGTAATACCGAAAAGGGTAGAAAATTATTTATAAAATAAGTTCAGGGGATAATAGGACCTTAGTATAGTATAAATGT	3643352	3643372	- [Negative strand]	1320	21	204	3643333	3643536	(((.((((((((((((((((({{{{{{{{{{{{{{{{{{{{(((((((((((((((((((((((.....((..(((((.((.((((.(((..((((....)))).......))))))).)).)))))..)).......)))))))))))))))))))))))))))>>>>>>>>>>->>>>>->>>>)))))))))))))).)))	47	-100.3	-49.1667	33.3333	1.475	3643495	3643514	NA	0.009901
Sly_miRNA2642	gi|459212746|ref|NC_015439.1| Solanm lycopersicm cltivar Heinz 1706 chromosome 2	AGTTCAGGGGATAATAGGACC	TCCTATTACCCTCCGAACTT(1)	ACACTTATACTATACTCAGGTCCTATTACCCTCCGAACTTATTTTATATATAATTTTCTACCCCTTTTCGATCGCCGTGGCACTATCTTGTGGGGCCCAGTGGGTGTTGATATTTTTCTTCAAGCTAGTGTCACGTAGGTCGAAAAGGGTTAGAAAATTATTTACAAAATAAGTTCAGGGGATAATAGGACCTTAGTACAGTATAAGTGT	32793265	32793285	+ [Positive strand]	1320	21	210	32793093	32793302	(((((((((((.((((.((({{{{{{{{={{{{={{{{{{(((((.((.(((((((((((.((((((((((((..((((((((((.((((.(((((((...))))...........))).)))).))))))))))..)))))))))))).))))))))))).)).))))))>>>>>->>>>->>>>>>>>>>).)))).)))))))))))	47	-111.7	-53.1905	38.0952	1.39625	32793113	32793133	NA	0.009901
Sly_miRNA2712	gi|459212746|ref|NC_015439.1| Solanm lycopersicm cltivar Heinz 1706 chromosome 2	TTTTTGGACGGCAGGGGCACC	GTGCCCCTGTCGTTCAAAAAC(1) GCCCCTGTCGTTCAAAAACT(1)	TTATACTTTTGGGTCATTGGTGCCCCTGTCGTTCAAAAACTAAAGCATATATGCCCTTCACTCATCGGATCGGTGGATAAGATTGACTTTTTTTTATTAATGGATAAAATTATGACATGTGTATGTCCGTTAGCATAAATGATACATATGCTCTAGTTTTTGGACGGCAGGGGCACCAATGTCCCCAAAGTATGA	46484063	46484083	+ [Positive strand]	292	21	195	46483906	46484100	(((((((((.(((.((((({{{{{{{{{{{{{{{{{{{{{((.(((((((.....(((.(..(((((...)))))..))))...............((((((((((..((........))...))))))))))............))))))).)))>>>>>>>>>>>>>>>>>>>>>)))).))).)))))))))	12	-88.3	-45.2821	38.4615	1.17733	46483925	46483946	NA	0.009901
Sly_miRNA1438	gi|459212741|ref|NC_015444.1| Solanm lycopersicm cltivar Heinz 1706 chromosome 7	CAATTGTATGATTCGCTGGCCT	AAATGTTTGTATATTGTATAATT(2) GTAAAATGTTTGTATATTGTATA(1)	CTATACATATACAATTGTATGATTCGCTGGCCTATTTCGCTGCAATTGTATAATTTGTTGGCCTATTTTGATGCAATATCTGTATAAATTTGCATTTGTATACAATTGAATCGAAGTAAAATGTTTGTATATTGTATAATTATAAGTGTATAG	56434814	56434835	+ [Positive strand]	284	22	153	56434802	56434954	((((((((.((-<<<<<<<--<<--<<--<<-<((((((...((((((((((........((..((((..(((((.....)))))))))..)).....))))))))))...)))))))====}}==}}==}}==}}}}}}}.)).))))))))	31	-39.72	-25.9608	27.451	0.945714	56434920	56434943	NA	0.009901
Sly_miRNA1666	gi|459212742|ref|NC_015443.1| Solanm lycopersicm cltivar Heinz 1706 chromosome 6	ATTGTATAATTTGCTGGCCT	GGCCTAAATTGTATAATTTGC(3) CTGGCCTAAATTGTATAATTT(1) CTGGCCTAAATTGTATAATT(3) GCTGGCCTAAATTGTATAATT(5)	GGTCATGCTATACATATGCCATTGTATGATTTGCTGGCCTAAATTGTATAATTTGCTGGTCTATTTCGCTGCAATTGTATAATTTGCTGGCCTATTTCACTGCAATTGTATGGTTCGCTGGCC	38333325	38333344	- [Negative strand]	360	20	123	38333294	38333416	(((((.((...((.(((((.(((((((((...==={{{{{{{{{{{{{{{{{{.((.(((.......))))))>>>>>>>>>>>>>-->>>>-...))).)))))).)))))))..)))))))	100	-39	-31.7073	39.8374	0.795918	38333363	38333383	NA	0.009901
Sly_miRNA1971	gi|459212743|ref|NC_015442.1| Solanm lycopersicm cltivar Heinz 1706 chromosome 5	GCTCCGGGGCTCGTTTGACC	TCCAAATTGGTCGGACAAGC(1)	GTGTATGCTCGCTCCGGGGCTCGTTTGACCATCCAAATTGGTCGGACAAGCCGAGATGGCCAACCGTACTAATACAC	65021194	65021213	+ [Positive strand]	309	20	77	65021183	65021259	(((((((((.-<<<---<<<<-<<<<<<<<(=======}}}}}}}}}=}}}))))..)))...........))))))	28	-27.1	-35.1948	54.5455	0.645238	65021214	65021234	NA	0.009901
Sly_miRNA572	gi|459212738|ref|NC_015447.1| Solanm lycopersicm cltivar Heinz 1706 chromosome 10	GTTCAGGGAGGTAATAGGACC	AAGGTCCTATTACCCCCCTGAA(1) AGGTCCTATTACCCCCCTGA(1) TAAGGTCCTATTACCCCCCTGA(2) TAAGGTCCTATTACCCCCCTG(1) CTAAGGTCCTATTACCCCCCTG(1) TAAGGTCCTATTACCCCCCT(1)	ACACACCTTAACTATTCTAAGGTCCTATTACCCCCCTGAATTTTTAATTTTTTTTTTGTAATTTTGTGCACCTATTTTACTTGCTCGGCATCGAAATATCTCTCACGTGCCTAAATTGCGTGGAGTCACGGAGTTTGCCACATAAAACAAAAGGTATATAAAAAAAATTAAGTTCAGGGAGGTAATAGGACCCTATTTAATTAAGGTGTGT	20190751	20190771	- [Negative strand]	234	21	211	20190731	20190941	(((((((((((.((...{{={{{{{{{{{{{{={{{{{{((..((((((((((((.((((.(((((((((...........)))..((((.........(((.(((((.........))))))))..........)))).......))))))..)))).))))))))))))>>>>>>>>->>>>>>>>>>>>.))..)).)))))))))))	64	-79.01	-37.4455	35.0711	1.0677	20190902	20190923	NA	0.009901
Sly_miRNA2013	gi|459212744|ref|NC_015441.1| Solanm lycopersicm cltivar Heinz 1706 chromosome 4	TCCTTTTGAAACTGTAATGCCT	AGGCATTACAGTTTTAAAAGGTG(1)	TCTACTGTGTGTCTTTAGACAAAGAAATTGCTCCTTTTGAAACTGTAATGCCTATCCTTAGATGTCAAGACACACCTTTTGAAAAGATATTATATAAGGATAGGCATTACAGTTTTAAAAGGTGCAATTTCTTTGTCTAAAGACACAGTAGA	5352213	5352234	+ [Positive strand]	180	22	152	5352181	5352332	((((((((..(((((((((((((((((((((-<<<<<<<<<<<<<<<<<<<<<(((((((((((((...................))))))...)))))))}}}}}}}}}}}}}}}}}}}}}=}))))))))))))))))))))))))))))	1	-89.81	-59.0855	32.8947	1.7962	5352282	5352305	NA	0.009901
Sly_miRNA4690	gi|459212743|ref|NC_015442.1| Solanm lycopersicm cltivar Heinz 1706 chromosome 5	TGACGAGGACTAGAACTAATGT	TTCGTTAGTACTGAGTTGTTGT(15) CTTCGTTAGTACTGAGTTGTTGT(1) TAGTACTGAGTTGTTGTATACT(1) AGTACTGAGTTGTTGTATACT(2)	ATTACCTTCGTTAGTACTGAGTTGTTGTATACTCTTTTGAAAGATGACGAGGACTAGAACTAATGTTACTGGTGGT	8198513	8198534	- [Negative strand]	394	22	76	8198502	8198577	((((((=={{{{{{{={{={{{{={{{{....((((....))))-->>>>->>>>>>->>>>>>>-....))))))	94	-21.1	-27.7632	36.8421	0.753571	8198549	8198570	NA	0.039604
Sly_miRNA1815	gi|459212743|ref|NC_015442.1| Solanm lycopersicm cltivar Heinz 1706 chromosome 5	GTTCAGGAGGGTAATAGGACC	TTCTATTACCCCTTTGAACT(1)	GCACACCTTAACTAAATTAAGGGTTCTATTACCCCTTTGAACTTATTTTTTTGTAATAATATACACCTTTTGTCTTACTAGCACACTTTGTGATCATACGCAATTGAGGTGCGAGGGAGATATTTGGATGTCACGTAAGCCAAAAAGGTGCTCAAAATTACCAAAAAAAAATGGTTCAGGAGGGTAATAGGACCTTAGTTTAGTTAAAGTGTGT	19704313	19704333	+ [Positive strand]	296	21	214	19704139	19704352	((((((.(((((((((((((((.{{{{{{{{{{{=={{{{{{{..((((((((((((......((((((((..(((((..((((.(((((((......))))...)))))))......(((((....)))))..)))))...))))))))......)))).))))))))...)>>>>>>-->>>>>>>>>>>>>))))))))))))).))))))	130	-85.5	-39.9533	35.514	1.125	19704162	19704182	NA	0.009901
Sly_miRNA1982	gi|459212744|ref|NC_015441.1| Solanm lycopersicm cltivar Heinz 1706 chromosome 4	TGAGTTTTCTGTCTGTACTAGT	GATAGTACAGGTAGGAAACTC(1) GATAGTACAGGTAGGAAACTCAC(2) ATAGTACAGGTAGGAAACTCACA(1)	AACTATCAAGTGTGTGTGAGTTTTCTGTCTGTACTAGTATCAAATGCTTCGCGAAGCAAACCTGATTGTTCAGGTAGGAAAAGTGAACAACTTGTAGTTCATTTGTGTTTCCGTAAACATTTGGTGATAGTACAGGTAGGAAACTCACACACCTGATAGTT	1580224	1580245	- [Negative strand]	354	22	161	1580100	1580260	((((((((.(.(((((<<<<<<<<<<--<<<<<<<<-<((((((((.((((.((((((.((((((....)))))).....((((((((........)))))))).)))))))).)).))))))))}=}}}}}}}}==}}}}}}}}}}})))))))))))))	1	-79.7	-49.5031	38.5093	1.28548	1580112	1580134	NA	0.009901
Sly_miRNA1821	gi|459212743|ref|NC_015442.1| Solanm lycopersicm cltivar Heinz 1706 chromosome 5	GTTCAGGGGGATAATAGGACC	TCCTATTACCCCCTTGAACTT(3) TCCTATTACCCCCTTGAACTTA(1) CTATTACCCCCTTGAACTTATT(1)	ACACACCTTAACTATTGTAATGTCCTATTACCCCCTTGAACTTATTTTTTGTGTAATTTTGTGCACCTTTTTGGCTAATGTGGCATTCAAATATCTCCCCACGCTTTAATTGCATGGAGTCACGGTGTGTGTCACATAAGACAAAAGGTATATAAAATTGCAAAATGAATAAGTTCAGGGGGATAATAGGACCTTAGTTTAGTTAAGGTGTGT	20704046	20704066	+ [Positive strand]	248	21	213	20703873	20704085	((((((((((((((...(((.({{{{{{{{={{{{{{{{{{{{((((....((((((((((((.(((((((...((.(((((((((.((.....((((....((.......))..))))......)).))))))))).))..))))))).))))))))))))....))))))>>>>>>>>>>->>>>>>>>>-)))...))))))))))))))	94	-101.3	-47.5587	36.1502	1.31558	20703895	20703916	NA	0.009901
Sly_miRNA4209	gi|459212742|ref|NC_015443.1| Solanm lycopersicm cltivar Heinz 1706 chromosome 6	TGGACCCACCTCAGTTTCAGGG	GCCGAGAGTTACTAGAGGTGGT(1) TGCCGAGAGTTACTAGAGGTGGT(1) CCGAGAGTTACTAGAGGTGGT(4) TGCCGAGAGTTACTAGAGGTGG(15) CTGCCGAGAGTTACTAGAGGTGG(1) CTGCCGAGAGTTACTAGAGGT(1) CCTGCCGAGAGTTACTAGAGGT(7) CCTGCCGAGAGTTACTAGAGG(2)	GACCCACCTCAGTTTCAGGGTGGGAAGAGCGAGGACGCTCATGAGTTTCTAACTACCTGCCGAGAGTTACTAGAGGTGGTC	26125685	26125706	+ [Positive strand]	219	22	81	26125686	26125766	<<<<-<<<<<<<<<<<--<<..((..(((((....)))))...(((.....))).))==}}==}}}==}}}=}}}}}}}))	82	-31.9	-39.3827	54.321	0.725	26125743	26125765	NA	0.029703
Sly_miRNA1306	gi|459212741|ref|NC_015444.1| Solanm lycopersicm cltivar Heinz 1706 chromosome 7	GTTCAGGAGGTAATAGGACC	TCCTATTACTCCCCTGAACTT(2)	ACACATTAACTAAACTAAAGTCCTATTACTCCCCTGAACTTTTTTTTTTGTAATTTTATACACCTTTTGTCTTACGTGGCACACTCCGTGACTCCACACGATTGAGGAATGTGAGAGATATTTGAAGGTCACGTAAGCCAAGAAGTTGCACAAAATTACAAAAAAAAAAAAGTTCAGGAGGTAATAGGACCTTAGAATAGTTAAGGTGT	6276056	6276075	+ [Positive strand]	131	20	209	6275884	6276092	((((.(((((((..((((.({{{{{{{{{{=={{{{{{{{{((((((((((((((((...((.(((((..((((((((((.......(((.(((((((...........)))).))).)))......))))))))))...))))).))...)))))))))..)))))))))>>>>>>>->>>>>>>>>>>-))))..))))))).))))	38	-80.72	-38.622	35.4067	1.09081	6275904	6275925	NA	0.009901
Sly_miRNA3305	gi|459212738|ref|NC_015447.1| Solanm lycopersicm cltivar Heinz 1706 chromosome 10	ACAGATGACGAGGACTAGAACT	AGTACTGAGTTGTTGTATACTC(1) AGTACTGAGTTGTTGTATACT(2) TAGTACTGAGTTGTTGTATACT(1)	GCCACCTTCTTTAGTACTGAGTTGTTGTATACTCTTTTGACAGATGACGAGGACTAGAACTAATGTTACTGGTGGT	37897354	37897375	+ [Positive strand]	469	22	76	37897314	37897389	((((((..(.(({{{={{={{{{={{{{===={((....-->>>-->>>>->>>>>>->>>)).).....))))))	88	-21.3	-28.0263	40.7895	0.687097	37897326	37897347	NA	0.019802
Sly_miRNA3413	gi|459212740|ref|NC_015445.1| Solanm lycopersicm cltivar Heinz 1706 chromosome 8	ACAGATGACGAGGACTAGAACT	AGTACTGAGTTGTTGTATACTC(1) AGTACTGAGTTGTTGTATACT(2) TAGTACTGAGTTGTTGTATACT(1)	GTTACCTTCGTTAGTACTGAGTTGTTGTATACTCTTTTGACAGATGACGAGGACTAGAACTAATGTTACTGGTGGC	13190799	13190820	+ [Positive strand]	469	22	76	13190759	13190834	((((((..(((({{{={{={{{{={{{{===={((....-->>>-->>>>->>>>>>->>>)))).....))))))	88	-21.8	-28.6842	40.7895	0.703226	13190771	13190792	NA	0.019802
Sly_miRNA3958	gi|459212736|ref|NC_015449.1| Solanm lycopersicm cltivar Heinz 1706 chromosome 12	ACAGATGACGAGGACTAGAACT	TTAGTACTGAGTTGTTGTATATT(1)	TACCTTCGTTAGTACTGAGTTGTTGTATATTCTTTTGACAGATGACGAGGACTAGAACTAATGTTACTGGTG	45516261	45516282	+ [Positive strand]	469	22	72	45516223	45516294	((((..(({{{{{={{={{{{={{{{===={((....-->>>-->>>>->>>>>>->>>)))).....))))	88	-19	-26.3889	37.5	0.703704	45516231	45516254	NA	0.029703
Sly_miRNA4562	gi|459212739|ref|NC_015446.1| Solanm lycopersicm cltivar Heinz 1706 chromosome 9	ACAGATGACGAGGACTAGAACT	AGTACTGAGTTGTTGTATACTC(1) AGTACTGAGTTGTTGTATACT(2) TAGTACTGAGTTGTTGTATACT(1)	TTACCTTCGTTAGTACTGAGTTGTTGTATACTCTTTTGACAGATGACGAGGACTAGAACTAATGTTACTGGTGG	6118126	6118147	+ [Positive strand]	469	22	74	6118087	6118160	(((((..(((({{{={{={{{{={{{{===={((....-->>>-->>>>->>>>>>->>>)))).....)))))	88	-19.3	-26.0811	39.1892	0.665517	6118098	6118119	NA	0.039604
Sly_miRNA4981	gi|459212740|ref|NC_015445.1| Solanm lycopersicm cltivar Heinz 1706 chromosome 8	ACAGATGACGAGGACTAGAACT	AGTACTGAGTTGTTGTATACTC(1) AGTACTGAGTTGTTGTATACT(2) TAGTACTGAGTTGTTGTATACT(1)	GCCACCTTCTTTAGTACTGAGTTGTTGTATACTCTTTTCACAGATGACGAGGACTAGAACTAATGTTTCTGGTGGT	20337510	20337531	+ [Positive strand]	469	22	76	20337470	20337545	((((((..(.(({{{={{={{{{={{{{===={((....-->>>-->>>>->>>>>>->>>)).).....))))))	88	-21.3	-28.0263	40.7895	0.687097	20337482	20337503	NA	0.049505
Sly_miRNA828	gi|459212739|ref|NC_015446.1| Solanm lycopersicm cltivar Heinz 1706 chromosome 9	TGAGCAATGTAGGTCTAGACT	TCTAGACCTACGTTGCTCGG(2) TCTAGACCTACGTTGCTCGGA(1)	GTAAGTTAGCTGCTAGTCTAGACCTACGTTGCTCGGACTCCAAAAATTGTTGCAGCACCACTATCAGATCCTCCAAAATGCACTATTTCTGAAGGATCCGGCACCCAGCCATCGACAATTTTAAAGAGTCTGAGCAATGTAGGTCTAGACTAAGGTCTCACTTAC	16022732	16022752	- [Negative strand]	152	21	165	16022717	16022881	((((((.((((..((({{{{{{{{{{{{{{{{{{{{((((..((((((((((..............((((((.(((((((...))))).)).)))))).(((.....)))..))))))))))...)))))>>>>>>>>>>>>>>>>>>>>>).)).)).))))))	1	-79	-47.8788	44.8485	1.06757	16022845	16022864	NA	0.009901
Sly_miRNA1686	gi|459212742|ref|NC_015443.1| Solanm lycopersicm cltivar Heinz 1706 chromosome 6	ATTGTATAATTTGTTGGCCT	AAAATGTTTGTAAATTGTAT(2)	GTATAAAGCTAGAGAAAATTGTATTTCATTGCAATTATATAATTCGCAATTGTATAATTTGTTGGCCTTTTTCTCTGCAATATTTGAAGTAAAATGTTTGTAAATTGTATAATTAAGTGTATATATATTTTTGCATGTGTATATACAATTTTCTCTCGCTTTATAC	41099360	41099379	+ [Positive strand]	144	20	166	41099311	41099476	(((((((((.((((((((((((((..((((((((..(((((...((((<<<<<<<<<<<<<--<<<-<(((...((.((.....)).)).}}}}=}}}==}}}}}}}}}}))))..)))....)))))..))))).)))...)))))))))))))).)))))))))	67	-54.5	-32.8313	24.0964	1.3625	41099401	41099421	NA	0.009901
Sly_miRNA1996	gi|459212744|ref|NC_015441.1| Solanm lycopersicm cltivar Heinz 1706 chromosome 4	GAGATAAGTTATTCTGAACT	AGAATAATTTATCTCGGTACT(2) GAATAATTTATCTCGGTACT(3)	AGGAGAGAATAATTTATCTCGGTACTAATTATTAATCCCGAGATAAGTTATTCTGAACTTTT	3953658	3953677	+ [Positive strand]	201	20	62	3953618	3953679	(((((({{{{{{{{{{{{{{{{====...........))>>>>>>>>>>>>>>>--->>)))	3	-21.26	-34.2903	29.0323	1.18111	3953624	3953644	NA	0.009901
Sly_miRNA15	gi|459212736|ref|NC_015449.1| Solanm lycopersicm cltivar Heinz 1706 chromosome 12	AACCAATATCGCTAAAGACT	AGTCTTTATCGGTATTAGTT(1) AAAGTCTTTATCGGTATTAGT(2)	GTAATAAAGTCTTTATCGGTATTAGTTAAGTGCCATCAAAACCAATATCGCTAAAGACTTTAGAAAC	2753058	2753077	- [Negative strand]	92	20	67	2753049	2753115	((..({{{{{{{{{{={{{{{{{={{(..(......)..>>>->>>>>>>->>>>>>>>)))...))	19	-19.2	-28.6567	31.3433	0.914286	2753089	2753109	NA	0.009901
Sly_miRNA2450	gi|459212745|ref|NC_015440.1| Solanm lycopersicm cltivar Heinz 1706 chromosome 3	AGCATAGTAAAGAGTAGAGACT	ATGAGTCTACTCTTTGCTATACT(1) TGAGTCTACTCTTTGCTATACT(2) GTCTACTCTTTGCTATACTGA(2)	CTCTACAGTGCAACTTCAGCATAGTAAAGAGTAGAGACTAATTAATGCCTACATATGTAGGGATTAATGAGTCTACTCTTTGCTATACTGAAGTTGCACTGTAGAG	53068322	53068343	+ [Positive strand]	94	22	106	53068304	53068409	(((((((((((((((((<<-<<<<<<<<<<<<--<<<<<.((((((.(((((....))))).)))))}=}}}}}}}}}}}}}}}}}=}})))))))))))))))))	1	-69	-65.0943	37.7358	1.725	53068371	53068393	NA	0.009901
Sly_miRNA1955	gi|459212743|ref|NC_015442.1| Solanm lycopersicm cltivar Heinz 1706 chromosome 5	TCCGGATATAGGTTAGGGGGC	AGCCCCCTAACTTATATCCGGA(1) CCCCCTAACTTATATCCGGA(1) CCCCCTAACTTATATCCGGAT(2) CCCCTAACTTATATCCGGAT(2) CCCCTAACTTATATCCGGATT(5)	GAGAAAATAGCCAAAAGCCCCCTAACTTATATCCGGATTTTCAACCACACTCTTCAACTTCACTTGAGTCCTATCACCTCCAGGGAGATGGAATTTCAGTTTTAAATAGTTCACAGGGTGATAAGACTCAAGTGAAGTTGTTGGAAATCCGGATATAGGTTAGGGGGCTTTTGGATTTTTTCTC	62066046	62066066	- [Negative strand]	36	21	184	62066029	62066212	(((((((...(((((((({{{{{{{{{{{{{{{{{{{{{((((((..........(((((((((((((((.((((((((.....(((.((((((....)))))).....)))...)))))))).)))))))))))))))))))))))>>>>>>>>>>>>>>>>>>>>>))))))...)))))))	1	-105.1	-57.1196	40.7609	1.40133	62066173	62066193	NA	0.009901
Sly_miRNA846	gi|459212739|ref|NC_015446.1| Solanm lycopersicm cltivar Heinz 1706 chromosome 9	GAGATTAATTAGTGGCTGATT	AATTAGTGGCTGATTAGGAT(1) TAATTAGTGGCTGATTAGGATT(24)	GAGATTAATTAGTGGCTGATTAGGATTAATTTAATCCAGTGGGCCCCACCACTTATAATTAGTGGCTGATTAGGATT	25740573	25740593	- [Negative strand]	57	21	77	25740516	25740592	<<--<<<<<<<<<-<<<<<<<{{{{{{(...)))))).((((......))))...)))))))).)))))))))..))	6	-27.5	-35.7143	37.6623	0.948276	25740565	25740586	NA	0.009901
Sly_miRNA2991	gi|459212747|ref|NC_015438.1| Solanm lycopersicm cltivar Heinz 1706 chromosome 1	AAGCCGAGTCTACGTAGAGTCT	GTTTTAGGCTGACTTGTCTTGG(3) GGTTTTAGGCTGACTTGTCTTGG(1) GTTTTAGGCTGACTTGTCTTGGT(7) TTTTAGGCTGACTTGTCTTGGT(2) TTTTAGGCTGACTTGTCTTGGTG(8) TGGTTTTAGGCTGACTTGTCTT(3) TTTAGGCTGACTTGTCTTGGTG(4) TTGGTTTTAGGCTGACTTGTCTT(3) TTAGGCTGACTTGTCTTGGTG(3) TTTAGGCTGACTTGTCTTGGTGG(3) TTGGTTTTAGGCTGACTTGTCT(6) TTAGGCTGACTTGTCTTGGTGG(1) TTTGGTTTTAGGCTGACTTGTCT(1)	TTCCGCACTTTGTTAGATATTTGGTTTTAGGCTGACTTGTCTTGGTGGGATAAGACGAGTGCCATCACACCCATTTTTGGGTCGTGACAAAATGGTATTAGAGCCCCAGGTTCATAGGTCTCACGTGTATACAAGCCGAGTCTACGTAGAGTCTCAAGGATCAGTACGGAG	66283319	66283340	- [Negative strand]	117	22	171	66283301	66283471	(((((.(((......(((.((((({{{{{={=={{{{{{={{{{{{{((((......((((((((((((((((....))))).)))).....))))))).(((((...)))))....))))))).......)>>>->>>>>>-->->>>>>->-)))).)))))).)))))	81	-54.91	-32.1111	46.1988	0.695063	66283424	66283446	NA	0.009901
Sly_miRNA4752	gi|459212745|ref|NC_015440.1| Solanm lycopersicm cltivar Heinz 1706 chromosome 3	AAGCCGAGTCTACGTAGAGTCT	GTTTTAGGCTGACTTGTCTTGG(3) GGTTTTAGGCTGACTTGTCTTGG(1) GTTTTAGGCTGACTTGTCTTGGT(7) TTTTAGGCTGACTTGTCTTGGT(2) TTTTAGGCTGACTTGTCTTGGTG(8) TGGTTTTAGGCTGACTTGTCTT(3) TTTAGGCTGACTTGTCTTGGTG(4) TTGGTTTTAGGCTGACTTGTCTT(3) TTAGGCTGACTTGTCTTGGTG(3) TTTAGGCTGACTTGTCTTGGTGG(3) TTGGTTTTAGGCTGACTTGTCT(6) TTAGGCTGACTTGTCTTGGTGG(1) TTTGGTTTTAGGCTGACTTGTCT(1)	CTTTGTTAGATATTTGGTTTTAGGCTGACTTGTCTTGGTGGGATAAGATGAGTGTCATCACACCCATTTTTGGGTCGTGACAAAAATGGTATCAGAGCCCCAGGTTCATAGGTCTCACGTGTATACAAGCCGAGTCTACGTAGAGTCTCAAGGATCAGTACAGAG	10436500	10436521	+ [Positive strand]	117	22	165	10436373	10436537	((((((..(((.((((({{{{{={=={{{{{{={{{{{{{((((..((((..((((((...(((((....))))).)))))).......)))).(((((...)))))....))))))).......)>>>->>>>>>-->->>>>>->-)))).)))...))))))	81	-50.91	-30.8545	44.2424	0.697397	10436390	10436413	NA	0.039604
Sly_miRNA3798	gi|459212746|ref|NC_015439.1| Solanm lycopersicm cltivar Heinz 1706 chromosome 2	TTTCGGGCATCTAGGGAGGGGG	TTTGGGGACCCTAAAAGAGCT(1) GTTTGGGGACCCTAAAAGAGCT(1)	GTGTTTCGGGCATCTAGGGAGGGGGCTTCTTTCCAGTCCATTGTGAGCGCCGCCAAAGAGGCGGAAATGATGGAGAGAGAGGAGTTTGGGGACCCTAAAAGAGCTCGTATAT	28842327	28842348	- [Negative strand]	90	22	112	28842239	28842350	(((<--<<<<<-<<<<<<<---<<<((((((((...(((((..(.....(((((.....)))))..)..)))))..))))))))}}}=====}}}}===}}}}}})).))))	49	-43.3	-38.6607	53.5714	0.721667	28842245	28842265	NA	0.019802
Sly_miRNA4409	gi|459212747|ref|NC_015438.1| Solanm lycopersicm cltivar Heinz 1706 chromosome 1	TTTGTGGACTGTCTTGCTTATT	GGGCGTTTGGTTGGACTGAGT(1)	GTTTGTGGCTGTTTGTGGACTGTCTTGCTTATTGTTCCTTGGGCGTTTGGTTGGACTGAGTTTGAAGAGCCGTGCAAGC	7056446	7056467	- [Negative strand]	129	22	79	7056399	7056477	((((((((((.<<<--<<<<<<<<<-<<<---<(((....=}}}}===}}}=}}}}==}}}))))).))))..))))))	8	-23.8	-30.1266	49.3671	0.610256	7056416	7056436	NA	0.029703
Sly_miRNA4126	gi|459212740|ref|NC_015445.1| Solanm lycopersicm cltivar Heinz 1706 chromosome 8	GTTAGTTGCCATGTTGGACA	CTTTAAATGCCACATGGAATT(2)	GCCTTTATGGGCGTTAGTTGCCATGTTGGACATATCCAACTCATTTTTCATTTCTTTAAATGCCACATGGAATTAACATATCATTTTGGC	46411378	46411397	+ [Positive strand]	88	20	90	46411365	46411454	(((...((((..<<<<<<<-<<<<<<<<<<--..))))..........(((((====}}}}}==}}}}}}}}}})))...))))...)))	55	-31.02	-34.4667	36.6667	0.94	46411418	46411439	NA	0.029703
Sly_miRNA3291	gi|459212738|ref|NC_015447.1| Solanm lycopersicm cltivar Heinz 1706 chromosome 10	TCGGAAGTCTAATGTATGCAAT	GCAATGGTGTGCACTAGACCT(1)	GAGACCATGGACAAAGTTCCATATTCCTCCGTCGTCGGAAGTCTAATGTATGCAATGGTGTGCACTAGACCTGATATTGCTCAAGTAGTTGATATTGTCCATAGATTTCTC	22885964	22885985	+ [Positive strand]	69	22	111	22885929	22886039	(((((.((((((((.(((...((((....((..(<<<<--<<<<<-<<<<<<<---=}}}}}}}=}}}}}}})))..))....))))...))).)))))))).)...))))	59	-31.4	-28.2883	42.3423	0.668085	22885980	22886001	NA	0.019802
Sly_miRNA4656	gi|459212742|ref|NC_015443.1| Solanm lycopersicm cltivar Heinz 1706 chromosome 6	TCGGAAGTCTAATGTATGCAAT	GTGTTGTCAGTAGATTTCTCGA(13) TGTTGTCAGTAGATTTCTCGA(23) TGTTGTCAGTAGATTTCTCGAA(4) TTGTCAGTAGATTTCTCGAAA(1)	TCCTCCATCGTCGGAAGTCTAATGTATGCAATGGTGTTCACTAGACTTGATATTGCTCACGCAGTTAGTGTTGTCAGTAGATTTCTCGAAAATGCAGGA	25206626	25206647	- [Negative strand]	69	22	99	25206558	25206656	((((.(((..<<<<<<<<<<<-<<---<<<<<(..(((.....)))....))))))..((((.....)}}}===}}=}}}}}}}}=}}}..))).))))	59	-28	-28.2828	42.4242	0.666667	25206567	25206587	NA	0.039604
Sly_miRNA1381	gi|459212741|ref|NC_015444.1| Solanm lycopersicm cltivar Heinz 1706 chromosome 7	TCACCCCCATGATTCGGCAACG	TTCGTCTGTTTCTATCATGTTG(2) TTCGTCTGTTTCTATCATGTT(2) CTTCGTCTGTTTCTATCATGTT(4)	GCCATCTTCGTCTGTTTCTATCATGTTGGTGTTTTCACCCCCATGATTCGGCAACGAATTTGTGT	46896619	46896640	+ [Positive strand]	85	22	65	46896584	46896648	((((.={{{{{={{{{==={{{{{{==((((...->>>>-->>>>>>-->>>>>>>))..)).))	4	-19.9	-30.6154	44.6154	0.686207	46896589	46896611	NA	0.009901
Sly_miRNA1863	gi|459212743|ref|NC_015442.1| Solanm lycopersicm cltivar Heinz 1706 chromosome 5	CCCCGATGAGCATGTATTGGCA	CAGCCAATACATGCTCATCGGG(4) CAGCCAATACATGCTCATCGGGG(2) AGCCAATACATGCTCATCGGGG(2) CCAATACATGCTCATCGGGGAA(1)	TTTCCCCGATGAGCATGTATTGGCAGCTTCACAATACTTGATTCCATGATTTGCAGATTTTACGAACTATCTGGCTAGTAAACTATTTTCTTTGATGAAAGGACAAGTCCGATGGAACAATATCACTAGCCAGATAGTTCGCAAAATCTGCAAACCATGGGATCAAGTCTTGTGAAGCAGCCAATACATGCTCATCGGGGAAA	30987290	30987311	+ [Positive strand]	22	22	203	30987286	30987488	(((<<<<<<<<<<<<<<<<<<<<<-(((((((((.(((((((((((((.((((((((((((.(((((((((((((((((.......((((......))))(((....)))..............))))))))))))))))).)))))))))))).))))))))))))).))))))))}=}}}}}}}}}}}}}}}}}}}}))))	4	-133.3	-65.665	40.8867	1.60602	30987463	30987485	NA	0.009901
Sly_miRNA1243	gi|459212740|ref|NC_015445.1| Solanm lycopersicm cltivar Heinz 1706 chromosome 8	TGATGCAAGTGATGCAGGGCC	CCCTACATCACTACCATCAAC(1)	TCTCTTCATCCGACAATGATGATGCAAGTGATGCAGGGCCTGATGGGTGAATAATGGATTTCTACCAAAGTTCTAGGAATTTCATCAGTTCAGTCATCATGGAAGCCCTACATCACTACCATCAACAATGTTAGATGGTGAGA	60155653	60155673	- [Negative strand]	40	21	143	60155549	60155691	((((.(((((..(((.((.<<<<<--<<<<<<<-<<<<<-((((((.(((((.(((((((((((.........)))))).)))))..))))).)))))).....)}}}}=}}}}}}}==}}}}}=}).)))..))))).))))	1	-57.4	-40.1399	41.958	0.956667	60155565	60155585	NA	0.009901
Sly_miRNA12	gi|459212736|ref|NC_015449.1| Solanm lycopersicm cltivar Heinz 1706 chromosome 12	ATTTCTCTGGTGCTTACTCAAC	TTGGTTGAGCAGCATTAGAGA(2) TGAGCAGCATTAGAGAAATTG(7)	GTTGATTTCTCTGGTGCTTACTCAACTAATAGTTATTATTTAAGAAAATCAATAATATTGGAAGCAAGGAGAATGGAGACTATCAGGATGATAACTATTGGTTGAGCAGCATTAGAGAAATTGAC	1976516	1976537	- [Negative strand]	30	22	125	1976416	1976540	((..<<<<<<<<<<<<<<--<<<<<<(((((((((((((((................(((....))).((....(....)..)).)))))))))))))))))}}}}=}}}}}}}}}}}}}}==))	1	-51.6	-41.28	32.8	1.25854	1976417	1976437	NA	0.009901
Sly_miRNA463	gi|459212737|ref|NC_015448.1| Solanm lycopersicm cltivar Heinz 1706 chromosome 11	TGGAGTGCTTACTTGCTAGGT	CTAGCAAGTAAGTTCTCCAAC(1)	AGGCTCAAACTTGGTCTTAGCTAGCAAGTAAGTTCTCCAACCTTGCATATGCACATCTACACACTTCAACTTGTCTCCACTATGTCCGATAAACACTCCAACTTACAAGATGGCCATCTAGACACCTCCTAAGTCAGCCGAGGCGTCTTGATGTGCACTCTCAAAGTTGGAGTGCTTACTTGCTAGGTGAGATCAAGTTTTAGTGT	50065109	50065129	- [Negative strand]	3	21	206	50065090	50065295	(.(((.(((((((((((((.{{{{{{{{{{{{{={{{{{{{.(((....((((((((........(((.(((((........(((.......))).........))))).)))......((((.((((...........)))).)))).))))))))....))).))>>>>>->>>>>>>>>>>>>->)))))))))))).))).)	1	-81.73	-39.6748	44.6602	0.88837	50065254	50065274	NA	0.009901
