# Supplementary material for: Genome-wide identification and characterization of miRNAome from tomato (Solanum lycopersicum) roots and root-knot nematode (Meloidogyne incognita) during susceptible interaction
Source: PLoS One. 2017 Apr 20;12(4):e0175178. doi: 10.1371/journal.pone.0175178 (PMC5398497; doi:10.1371/journal.pone.0175178)
Supplement: S4 Table — (XLS) [file pone.0175178.s009.xls]

## Sheet: Sheet1
S4 Table: The miRCat summary of candidate novel tomato miRNAs identified during tomato-RKN interaction
miRNA ID	Chromosome	Sequence	miRNA*	Hairpin Sequence	Start	End	Orientation	Abundance	sRNA length	Hairpin Length	Hairpin Start	Hairpin End	Hairpin Structure	Genomic Hits	Minimum Free Energy(MFE)	Adjusted MFE	Hairpin G/C%	MFEI	miRNA* Start Coord	miRNA* End Coord	miRBase ID	P_Val
Sly_miRNA11	gi|459212736|ref|NC_015449.1| Solanm lycopersicm cltivar Heinz 1706 chromosome 12	TTGGCTGAGTGAGCATCACT	NO	GGTGCTCACTCAGCTAATAGTTATTGTTTAAGAAACTCAATAATATTGGCAGCAAGGAGAATGGTGACTTTCAGGATGATAACTATTGGCTGAGTGAGCATC	1979403	1979422	- [Negative strand]	24027	20	102	1979405	1979506	((((((((((((((((((((((((..(((..((((.(((....((((..(......)..)))).))).)))).)))..)))))))>>>>>>>>>>>>>>>>>	1	-47.8	-46.8627	39.2157	1.195	NA	NA	NA	0.009901
Sly_miRNA3750	gi|459212745|ref|NC_015440.1| Solanm lycopersicm cltivar Heinz 1706 chromosome 3	TTGGATGATCGGGCCGAGGG	NO	AGCTCCTGGTCTGCAATCCAACAACCTTAGGAGGAGAATTGGATGATCGGGCCGAGGGCT	53931772	53931791	+ [Positive strand]	5012	20	60	53931733	53931792	(((((.(((((((..((((((...(((....)))....>>>>>>--->>>>>>>->>>))	3	-24.5	-40.8333	55	0.742424	NA	NA	NA	0.019802
Sly_miRNA4864	gi|459212736|ref|NC_015449.1| Solanm lycopersicm cltivar Heinz 1706 chromosome 12	GTTGAGATGGCCGAGTTGGTC	NO	GCCCTTTACATCAGCTTGCCTTTATAACAGTTAATTCAATAAATCCAAATGTCATTGTTGAGATGGCCGAGTTGGTCTAAGGCGC	1505729	1505749	- [Negative strand]	2870	21	85	1505720	1505804	((((((...(((((((((((.((.(((((((..(((...........)))...)))>>>>->>->>->>>>>>>>>-.)))).))	25	-21.7	-25.5294	41.1765	0.62	NA	NA	NA	0.049505
Sly_miRNA3333	gi|459212738|ref|NC_015447.1| Solanm lycopersicm cltivar Heinz 1706 chromosome 10	CATAATTTGTTGCTGAGGGGGC	NO	GCCCAAGTGGTTGAGCCTATGTCATAATTTGTTGCTGAGGGGGCTTGCGTTCGCGCAGCCCCTACCCTATCCTAAGATCAAATTTTTTGTCCATCAACAAATTTTATAAAGAAAATTTGGGT	61305969	61305990	+ [Positive strand]	3362	22	122	61305946	61306067	((((((((..((.....((((.---<<<<<<<<<-<<-<<<<<<(.(((....)))))))))).........(((((.......)))))..)).))))))))).))))..))..))))))))	10	-37	-30.3279	42.623	0.711539	NA	NA	NA	0.019802
Sly_miRNA5172	gi|459212747|ref|NC_015438.1| Solanm lycopersicm cltivar Heinz 1706 chromosome 1	ATTGGTCATCGCGCTTGGTT	NO	GGAGGCAGGTTTAACCTAGTGCGAGAGGAACTGTCAATTCACACAATTGGTCATCGCGCTTGGTTGCACGAAGCTACC	74052016	74052035	- [Negative strand]	264	20	78	74052002	74052079	((.(((..((.(((((.(((((((...((....((((((.....)>>>>>>>->>>>>>>->>>>).))...))).))	2	-24	-30.7692	51.2821	0.6	NA	NA	NA	0.049505
Sly_miRNA4610	gi|459212740|ref|NC_015445.1| Solanm lycopersicm cltivar Heinz 1706 chromosome 8	AGAATGCATTGGATGGATGC	NO	TCGAAAAGAATGCATTGGATGGATGCCCGGGCATTGAAGAAGCAAGCTCACTCTCATTCCAGGAATCAGAGGAAGGCATTCTGTCCGGTAATGAAGTTCGA	58396552	58396571	+ [Positive strand]	2049	20	101	58396545	58396645	(((((.---<<--<<<<<<<<<<<<<(.((((.(((......))))))).((((.((((...)))).))))...)))).)))))))))).))....)))))	4	-33	-32.6733	47.5248	0.6875	NA	NA	NA	0.039604
Sly_miRNA1976	gi|459212744|ref|NC_015441.1| Solanm lycopersicm cltivar Heinz 1706 chromosome 4	TGTTATCTCAGTGTTGGCATG	NO	GAACCTTGATGTTATCTCAGTGTTGGCATGCATAAATTGGGTAAATTTATGATTGAATGTGTATTTTGGTGTTGTACCAAATCCAGGCATGCCAACTATTGGGATGGCATCTCGGTTT	421946	421966	- [Negative strand]	1719	21	118	421857	421974	(((((..((<<<<<<<<<<<<<<<<<<<<<(.....((((((..(((((....))))).......((((((...)))))))))))))))))))))).))))))))))))))..)))))	1	-49.7	-42.1186	38.983	1.08043	NA	NA	NA	0.009901
Sly_miRNA3965	gi|459212736|ref|NC_015449.1| Solanm lycopersicm cltivar Heinz 1706 chromosome 12	CAGAGTTGGATCACGAGGCCC	NO	TCGTGATAAGGTCCACGATCCGCTGACTAGTCCGTGTACTTAAGTCGCAGTCTCTTCTAGCAGAGTTGGATCACGAGGCCCATCACGTGCCGTGGACCACCACACGA	51000644	51000664	+ [Positive strand]	1699	21	107	51000583	51000689	(((((....((((((((...((((((...(((((((...((((.((((((......)).)>->>->>>>-->>>>->>>--.))).))).))))))))....)))))	1	-37.1	-34.6729	55.1402	0.628814	NA	NA	NA	0.029703
Sly_miRNA177	gi|459212736|ref|NC_015449.1| Solanm lycopersicm cltivar Heinz 1706 chromosome 12	AAGTTCAGGGGTAATAGGACC	NO	ACACACCTTACTAAGGTCGTATTATTCCCTGAACTTTTTTTTTTTGTAATTTTGTGTACCTCTTTGCTTACGTGGCATCCAAATATCTCTGACGCGCCTCAATTGCGTGGAGTTACATAGAGTACCACATAAGACAAAAGGTGTATAAAATTACAAAAAAAAAAAGTTCAGGGGTAATAGGACCTTAGTTTAGTTAATGT	43325968	43325988	+ [Positive strand]	3015	21	200	43325804	43326003	(((.((...(((((((((.((((((.(((((((((((((((((((((((((((((((((((.((((((((.((((..((.......((((.(((((.......))))))))).......))...)))).)))).)))))))))))))))))))))))))))))>>>>>>>>>>>>>>>>->>>>)))))...))...)))	191	-87.14	-43.57	35	1.24486	NA	NA	NA	0.009901
Sly_miRNA384	gi|459212737|ref|NC_015448.1| Solanm lycopersicm cltivar Heinz 1706 chromosome 11	AAGTTCAGGGGTAATAGGACC	NO	ACACACTTATACTATACTAATACCCTATTATCCTCTAAACTTATTTTATTAATAATTTTCCACTCCTTTTTTACCTATGTGACACTTTTGTGTGGGTCCAATGCTAATTAACTTTTTTTAAGCTAGTGCCACACAGATCGAAAATGGGTAGAAAATTACTTATAAAATAAGTTCAGGGGTAATAGGACCTTAATATAGTACAAGTGTGT	28008063	28008083	+ [Positive strand]	3015	21	209	28007894	28008102	((((((((.(((((((.(((...((((((((((.((.((((((((((((...((((((((...........(((((((.(((....(((((((((...((..(((...............)))...))))))))))))))...)))))))))))))))...)))))))>>>>>->>>>>>>>>>>>---))).))))))).))))))))	191	-69.56	-33.2823	30.622	1.08687	NA	NA	NA	0.009901
Sly_miRNA445	gi|459212737|ref|NC_015448.1| Solanm lycopersicm cltivar Heinz 1706 chromosome 11	AAGTTCAGGGGTAATAGGACC	NO	ATACACTTATATTATATTAACGTCCTATGACCCTCTGGACTTATTTTATAAATAATTTTCTACCCTTTTCGTTCTACGTGACACTATCTTGTGGATCCAGCGTGTGTTCACATTTTTTTCAAGCTAGTGCCACGTAGGTCGAAAAGGGATCGAAAATTGTTTATAAATAAAGTTCAGGGGTAATAGGACCTTATTATAGTATAAGTGTGT	47933632	47933652	+ [Positive strand]	3015	21	210	47933462	47933671	((((((((((((((((.(((.(((((((.((((.((((((((..((((((((((((((((..(((((((((..(((((((.(((((.((((..((......(((....)))....))..)))).))))).)))))))..)))))))))...))))))))))))))))..>>>>>>>>>>>>->>>>>>>-))).))))))))))))))))	191	-101.9	-48.5238	34.2857	1.41528	NA	NA	NA	0.009901
Sly_miRNA522	gi|459212738|ref|NC_015447.1| Solanm lycopersicm cltivar Heinz 1706 chromosome 10	AAGTTCAGGGGTAATAGGACC	NO	ACACCTTATACTATACTAAGACCTTATTACCTCCTGAACTTATTTTGTAAATAATTTTGTACCCCCTTTCGGCCTACGTGACACTATCTTATGGGCCCAGCGCTGGGTGACTTTTTTTTTCAAGTTTGTGTCACGTAGCCCCAAAAGGGGTAGAAAATTACTTATAAAATAAGTTCAGGGGTAATAGGACCTTAATATAGTATAAATGTGT	4357123	4357143	+ [Positive strand]	3015	21	211	4356952	4357162	((((.((((((((((.((((..(((((((((.((((((((((((((((((.(((((((.((((((.(((.((.(((((((((((..........(((((....)))))(((((........))))).))))))))))).)).))).)))))).))))))).)))))))))>>>>>>>>>>>>>>>>>>-->))).))))))))))..))))	191	-101	-47.8673	36.9668	1.29487	NA	NA	NA	0.009901
Sly_miRNA625	gi|459212738|ref|NC_015447.1| Solanm lycopersicm cltivar Heinz 1706 chromosome 10	AAGTTCAGGGGTAATAGGACC	NO	ATACTTATACTATAGTAAGGTCCTATTACGCCTTTGAACTTATTTTATAAATTTTTTACTCCTTTTCAGCCTACGTGGCACTAGTTTGAAAAAAAATCAACCAACATTGGGCCGACAAGATAGTGTCACGTAGGCTAAAAAAGAATAGAAAATTATTAATAAAATAAGTTCAGGGGTAATAGGACCTTAGTAAAAGTATAAGTAT	38971533	38971553	- [Negative strand]	3015	21	205	38971513	38971717	(((((((((((.((.((((((((((((((.((((.(((((((((((((.(((((((((.((.((((.((((((((((((((((.((((........((..(((....)))...)))))).)))))))))))))))).)))).)).)))))))))....)))))))>>>>>>>>>>>>>>>>>>>>>))).))..)))))))))))	191	-91.7	-44.7317	30.7317	1.45556	NA	NA	NA	0.009901
Sly_miRNA971	gi|459212739|ref|NC_015446.1| Solanm lycopersicm cltivar Heinz 1706 chromosome 9	AAGTTCAGGGGTAATAGGACC	NO	ACACTTATACTATACTAGGGTCCTATTATCTTCTAAACTTATTTTATAAGTAAATTTTTATCCCTTTTCGGCCTATTTGGCACAAGCTTGAGAAAAAAGTCAACCAGCGTTGGGCCCACAAGATAGTGTCACGTAGGCCGAAAAGGAATAGAAAATTATTAATAAAATAAGTTCAGGGGTAATAGGACCTTAGTATAATATAAGTGT	59254570	59254590	- [Negative strand]	3015	21	207	59254551	59254757	(((((((((.(((((((((((((((((((((.((.((((((((((((.(((((.(((((((.((((((((((((((.((((((...((((.((......))..((......)).....))))...)))))).)))))))))))))).))))))).))))).)))))))>>>>>->>>>>>>>>>>>>>>)))))))).)))))))))	191	-101.5	-49.0338	33.8164	1.45	NA	NA	NA	0.009901
Sly_miRNA1252	gi|459212740|ref|NC_015445.1| Solanm lycopersicm cltivar Heinz 1706 chromosome 8	AAGTTCAGGGGTAATAGGACC	NO	TTATACTGTAGGTTATATTACCCTTTGAATTTATATTATAAATAATTTTCTACTCTTTTTCGGTCGATGTGACACTAGCTTGAAAAAAAAGTCAACAAGCATTGAACCCACGAGATAGTGTTACGTAGGTCAAAATGGGGTAGAAAATTATTAATAGAATAAGTTCAGGGGTAATAGGACCTTAGTATAA	62029445	62029465	- [Negative strand]	3015	21	190	62029435	62029624	((((((((.(((((.((((((((((.((((((((.((((.((((((((((((((((.(((.(..(.(((((((((((.((((.........((((......)))).....)))).))))))))))).)..).))).)))))))))))))))).)))).))>>>>>>>>>>>>>>>>->>>>)))))))))	191	-77.04	-40.5474	31.0526	1.30576	NA	NA	NA	0.009901
Sly_miRNA1292	gi|459212741|ref|NC_015444.1| Solanm lycopersicm cltivar Heinz 1706 chromosome 7	AAGTTCAGGGGTAATAGGACC	NO	CACACCTACTAAGGTCGTATTACCCCTCTAAACTTTTTTTTTAAATAATTTGGTGTACCTCTTTGGCTTACGTGGCATCCAAATATCTCCGACGCGCCTCAATTGCGTGGAGTCACATAGAGTGTCACATAAGACAAAAGGTGTATAAAAATTTTCTTAAAAAAAGTTCAGGGGTAATAGGACCTTAGTTTAGTTAAGGTGTG	4050046	4050066	- [Negative strand]	3015	21	203	4050026	4050228	((((((((((((((((.((((((((((...((((((((((......(((((..((((((..((((.((((.((((((..(......((((.(((((.......))))))))).......)..)))))).)))).))))..).))))).))))).....)))))>>>>>->>>>>>>>>>->>>>))))).......)))))))	191	-81.13	-39.9655	37.931	1.05364	NA	NA	NA	0.009901
Sly_miRNA1425	gi|459212741|ref|NC_015444.1| Solanm lycopersicm cltivar Heinz 1706 chromosome 7	AAGTTCAGGGGTAATAGGACC	NO	CACATCTTAACTAAATTAAGAGACTATTACCTTCTTGAGCTTGTTGTTTTTTTGTAATTTTATACACATTTTTTTTTACTTGGCACACTCCATGACTCCCCACCATTGAGGCACGTGAGAGATATTTGAGTGTCACGTAAGTCGAAAGTTGCACAAAATTACAAAAAAATAAGTTCAGGGGTAATAGGACCTTAGAATAGTTAATGTGTG	54095199	54095219	- [Negative strand]	3015	21	210	54095179	54095388	(((((.(((((((..(((((...((((((((..((((((((((((...(((((((((((((...((..((((..(((((.((((((.(((.(((.........))).)))...(....)..........)))))).)))))..))))..))...))))))))))))))))>>>>>>>>>>>>>>>>>--->))))..))))))).)))))	191	-65.5	-31.1905	34.2857	0.909722	NA	NA	NA	0.009901
Sly_miRNA1470	gi|459212741|ref|NC_015444.1| Solanm lycopersicm cltivar Heinz 1706 chromosome 7	AAGTTCAGGGGTAATAGGACC	NO	CACACTTATATTACACTAAGGTTTTATTACCCCTTGAACTCATTTTATTAATAATTTTTTATCTTTTTCGGTGCACTATCTTGTGGGCCCAACGCTGGTTGATTTTTTTCCAAATTAGGGTCAAGTAGACCGAAAAGGGGTAGAAAATTACTTAGAAAATAAGTTCAGGGGTAATAGGACCTTAATATAGTATAAGTGTG	60846144	60846164	- [Negative strand]	3015	21	200	60846124	60846323	(((((((((((((.(.((((((((((((((((((.(((((.(((((.(((((((((((((((((((((((((.(((......)))(((((.....(((...........))).....)))))......)))))))).))))))))))))).)))))))))->>>>>>>>>>>>>>>>>>>>))).).)))))))))))))	191	-82.1	-41.05	33.5	1.22537	NA	NA	NA	0.009901
Sly_miRNA1489	gi|459212741|ref|NC_015444.1| Solanm lycopersicm cltivar Heinz 1706 chromosome 7	AAGTTCAGGGGTAATAGGACC	NO	ACACACTTATAATATACTAAGGTCTTATTACCCAACTGAACTTATTTTATTAATAATTTTCTACCCCTTTTCAGCCTACGTGACAGTATCTTGTGGGCCCAATGTTGGTTTACTTTTTTTTCAAACTAGTGCCACGTAGGCCGAAAAGGGGCAGAAAATTACTTATAAAATAAAATAAGTTCAGGGGTAATAGGACCTCAATATAGTATAAGTGTGT	64865409	64865429	+ [Positive strand]	3015	21	217	64865232	64865448	(((((((((((.((((.(.((((((((((((((..(((((((((((((((((((((((((((.(((((((((.(((((((((.((.((....(((((((.......))))))).............)).)).))))))))).))))))))).))))))))).)))....)))))))>>>>>>>>>>>>>>>>>>>>>).).)))).)))))))))))	191	-101.33	-46.6959	34.1014	1.36932	NA	NA	NA	0.009901
Sly_miRNA1612	gi|459212742|ref|NC_015443.1| Solanm lycopersicm cltivar Heinz 1706 chromosome 6	AAGTTCAGGGGTAATAGGACC	NO	ACACACCTTACTAAGTTCGTATTACCCCTCTAAACTTCTTTTTTTTTTGTAATTTTATGTACCTCTTTGGCTTACGTGGCATCCAAATATCTCTGACGCGCCTCAATTGCGTGGAGTCATATAGAGTGCCACATAAGACAAAAGGTGTATAAAATTACAAAAAAAAAAGTTCAGGGGTAATAGGACCTTAGTTTAGTTAAGGTGTGT	29674615	29674635	+ [Positive strand]	3015	21	207	29674448	29674654	(((((((((((((((.((.((((((((((........(((((((((((((((((((((((((((.((((.((((.((((((..(......((((.(((((.......))))))))).......)..)))))).)))).))))))))))))))))))))))))))))>>>--->>>>>>>>>>->>->)))))......)))))))))	191	-89.42	-43.1981	36.2319	1.19227	NA	NA	NA	0.009901
Sly_miRNA2060	gi|459212744|ref|NC_015441.1| Solanm lycopersicm cltivar Heinz 1706 chromosome 4	AAGTTCAGGGGTAATAGGACC	NO	ACTTATACTATACTAAGGTCATATTAATCCCTGAACTTATTTTATTAATAATTTTTTACTCTTTTTCGGTATACGTGATACTATCCTGTGAACCCAGCGTGGTTGACTTTTTTTCAAGTTAGTGACACGTAAGTCAAAAAGGGGTTGAAAATTACTTATAAAATAAGTTCAGGGGTAATAGGACCTTACTATTGTATAAGT	16161792	16161812	- [Negative strand]	3015	21	201	16161775	16161975	((((((((.(((.(((((((.(((((.((((((((((((((((((...((((((((.(((((((((.((..((((((..(((((.(((......))).)))))((((((......))))))....))))))..)).))))))))).))))))))...)))))))>>>>>>>>>>>>>>>>->>>>))).))).))))))))	191	-79.8	-39.7015	30.8458	1.2871	NA	NA	NA	0.009901
Sly_miRNA2091	gi|459212744|ref|NC_015441.1| Solanm lycopersicm cltivar Heinz 1706 chromosome 4	AAGTTCAGGGGTAATAGGACC	NO	CACACACTAAGGTCGTATTACCCCATGAACTTATTTTTTTTGTAATTTTGTGTACCTCTTTGGCTTACGTGGCATTCAAATAGTTCTGACGCGCCTCAATTGCGTGGAGTCACATAAGTGCCACATAAGACAAAAGGTGTATAAAATTTAAAAAAAAAAGTTCAGGGGTAATAGGACCTTAGTTTAGTTAAGGTGTG	30577824	30577844	- [Negative strand]	3015	21	197	30577804	30578000	((((((((((((((.(((((((((.(((((((.(((((((((.((((((((((((((.((((.((((.((((((((....(..((((.(((((.......)))))))))..)....)))))))).)))).)))))))))))))))))))))))))))>>>>>>>>>>>>>>>>->>>>))))).........)))))	191	-84.6	-42.9442	37.0558	1.1589	NA	NA	NA	0.009901
Sly_miRNA2094	gi|459212744|ref|NC_015441.1| Solanm lycopersicm cltivar Heinz 1706 chromosome 4	AAGTTCAGGGGTAATAGGACC	NO	ACATACTTATACAATTCTAAGTCCTATTACCCCTAATCTTATTTTATAAGTAATTTTCTATCCTTTTTCGGCCTACGTGGCATTAGCTTGACAAAAAAAATCAATCAGCGTTGAGCCCACAAGATAGTGTCACGTAGACAGAAAAGGGGTAGAAAATAATTAATATAATAAGTTCAGGGGTAATAGGACCTTAATATAGTATAAATATGT	31055936	31055956	+ [Positive strand]	3015	21	210	31055766	31055975	(((((.((((((.((..(((((((((((((((((...((((((.(((.(((.(((((((((((((((((.(.(((((((((((((.((((..........(((((....))))).....)))).))))))))))))).).))))))))))))))))).))).))).)))>>>--->>>>>>>>>>>>>->)))..)).)))))).)))))	191	-87.36	-41.6	31.9048	1.30388	NA	NA	NA	0.009901
Sly_miRNA2473	gi|459212745|ref|NC_015440.1| Solanm lycopersicm cltivar Heinz 1706 chromosome 3	AAGTTCAGGGGTAATAGGACC	NO	ACACGTTTATACTATAATAAGGTCCCATTACCCTCCTAAACTTATTTTATTAATAATTTTCTACCCTTTTCCGCCTACGTGGCACTATCTTGTGGGACCAACGCTGGTTGACTTTTCCTTTCAAGCTAGTGTCACGTAGCAAGTAAGTTCAGGGGTAATAGGACCTTAGTATAGTATAAGCGTGT	58010344	58010364	+ [Positive strand]	3015	21	185	58010199	58010383	((((((((((((((((.((((((((.((((((((....(((((((((.........................((.((((((((((((.((((.((((.((((....)))).....))))..)))).))))))))))))))))))>>>>>-->>>>>>>>->>>>>))).))))))))))))))))	191	-80.41	-43.4649	39.4595	1.10151	NA	NA	NA	0.009901
Sly_miRNA2490	gi|459212745|ref|NC_015440.1| Solanm lycopersicm cltivar Heinz 1706 chromosome 3	AAGTTCAGGGGTAATAGGACC	NO	ACATACTTATATTATAACGAGATCTTATTACCTCCTGAACTTATTTTATTATTAATGTTCTACCCTTTTTCGGCCTACGTAGCACTATTTTGTGAGCTCAATGCTGATTGACTTTTTTTTCAAACTAGTTCCACGTAGGCGGAAAAGGGCTAGAAAATTACTTATAAAATAAGTTCAGGGGTAATAGGACCTTAATATAGTATAAGTGTGT	60007341	60007361	+ [Positive strand]	3015	21	211	60007170	60007380	((((((((((((((((..(((.((((((((((.((((((((((((((((...((((.(((((.((((((((.((((((((.(.((((.((((.(((.(((((....))))))))......)))).)))).).)))))))).)))))))).))))).))))...)))))))>>>>>>>>>>>>>>>>>>>->))..))))))))))))))))	191	-97.4	-46.1611	32.7014	1.41159	NA	NA	NA	0.009901
Sly_miRNA2559	gi|459212746|ref|NC_015439.1| Solanm lycopersicm cltivar Heinz 1706 chromosome 2	AAGTTCAGGGGTAATAGGACC	NO	ACACACCTTACTAAGGTCGTATTATCCCCCTAAACTTTTTTTTTTTGTAATTTTGTGTACCTCTTTGGCTTAAGTAGCATCCAAATATCTTCGACACGCCTCAATTGCATGGAGTCACATAGAGCGCCACACAAGACAAAAGGTGTATAAAATTACAAAAAAAAAAGTTCAGGGGTAATAGGACCTTAGTTTAGTTGAGGTGTGT	15610395	15610415	+ [Positive strand]	3015	21	205	15610230	15610434	((((((((((((((((((.(((((..(((((.(((((((((((((.((((((((((((((((.((((.(((..((.((.((.......(((((....((.......)).))))).......))..)).))..))).))))))))))))))))))))))))))))>>>>>->>>>>>>>>>->>>>)))))......)))))))))	191	-76.74	-37.4341	37.0732	1.00974	NA	NA	NA	0.009901
Sly_miRNA2674	gi|459212746|ref|NC_015439.1| Solanm lycopersicm cltivar Heinz 1706 chromosome 2	AAGTTCAGGGGTAATAGGACC	NO	CACACTTATATTATACTAAGGTCTTATTACCCCGGAACTTACCCTTTTCAGTTTATGTGACACTATATTGAGATCCAACGCTGGTTGACTCTTTTTTTAAAAGTTAGTGCCACGTAGGTTGAAAGGGGTAGAAAATTACTTATAAAATAAGTTCAGGGGTAATAGGACCTTATTATAGTATAAGTGTG	38903269	38903289	- [Negative strand]	3015	21	188	38903249	38903436	(((((((((((((((.(((((((((((((((((.(((((((((((((((((..((((((.(((((....((((..((((....))))..))))...........))))).))))))..))))))))))))..................->>>>>->>>>>>>>>>>>>>))).)))))))))))))))	191	-87.56	-46.5745	34.5745	1.34708	NA	NA	NA	0.009901
Sly_miRNA2744	gi|459212747|ref|NC_015438.1| Solanm lycopersicm cltivar Heinz 1706 chromosome 1	AAGTTCAGGGGTAATAGGACC	NO	ACACACTTATAATATACTAAGGTCCTATTACCCCCTTTAATTTATTTTATTAATAATTATCTAGCCTTTTTCGGTCTACTTGGCACTATCTTGTGGGCCCAACGCTGATTGACTTTCTTTTTCAAGCTAGTACCACGTATGCCGAAAATGGGTAAAAAATTACTTATAAAATAAGTTCAGGGGTAATAGGACCTTAATATAGTATAAGTGTGT	1807620	1807640	+ [Positive strand]	3015	21	213	1807447	1807659	(((((((((((.((((.(((((((((((((((((....((((((((((((...(((((.(.((.((.((((((((.(((.(((.((((.((((..(((.....)))((.......)).....)))).)))).))).))).)))))))).)).)).).)))))...)))))))>>>>>-->>>>>>>>>>>>>>))).)))).)))))))))))	191	-85.3	-40.047	33.3333	1.20141	NA	NA	NA	0.009901
Sly_miRNA2954	gi|459212747|ref|NC_015438.1| Solanm lycopersicm cltivar Heinz 1706 chromosome 1	AAGTTCAGGGGTAATAGGACC	NO	CACACCTTACTAAGGTCGTATTACCCCCTTGAACTTTTTTTTTTTGTAATTTTGTGTACCTCATTGGCTTACGTGGCATCCAAAAATCTCTAATAGCGCCTCAATTGTGTGGAGTCACATAGAATGTCACATAAGACAAAAGGTGTATAAAAATACAAAAAAAAAAAAGTTCAGGGGTAATAGGACCTTAATTTAGTTAAGGTGTG	57496918	57496938	- [Negative strand]	3015	21	206	57496898	57497103	(((((((((((((((((.(((((((((..(((((((((((((((((((.((((((((((((..(((.((((.((((((((.......(((((...(((.......))).))))).......).))))))).)))).))).)))))))))))).))).)))))))))>>>>>>>>>>>>>>>>->>>>).....))).)))))))))	191	-83.64	-40.6019	34.9515	1.16167	NA	NA	NA	0.009901
Sly_miRNA1622	gi|459212742|ref|NC_015443.1| Solanm lycopersicm cltivar Heinz 1706 chromosome 6	GAGATTTAATAGGGTTGGACT	NO	AGATTTAATAGGGTTGGACTAAGATTTTTTTTGAAGCACATTTAAGAAAAGTGCTTTTTAGATCGGCCTGGATAAGTCT	31986634	31986654	+ [Positive strand]	807	21	79	31986634	31986712	<<<<<<<---<<<<<<<-<<(((((((((((((((.....))))))))))))....))))).)))))))...)))))))	6	-22.6	-28.6076	32.9114	0.869231	NA	NA	NA	0.009901
Sly_miRNA6	gi|459212736|ref|NC_015449.1| Solanm lycopersicm cltivar Heinz 1706 chromosome 12	GTAGGATGACATGTAGGACA	NO	ATACGTGAGTCCTACATGTTACAATATACGTAAAACACCACATAGGACAAAAAATGATATGTAGGATGACATGTAGGACATATGTGT	1155451	1155470	+ [Positive strand]	881	20	87	1155390	1155476	(((((((.((((((((((((((....((((((.....((.....)).((.....)).)))>>>->->>>>>>>>>>>>>-)))))))	68	-28.7	-32.9885	34.4828	0.956667	NA	NA	NA	0.009901
Sly_miRNA1694	gi|459212742|ref|NC_015443.1| Solanm lycopersicm cltivar Heinz 1706 chromosome 6	GTAGGATGACATGTAGGACA	NO	ACATTTGTTCTACATGACACAATACACGTAGGACTCCACGTAGGAGAAAAAAATGATATGTAGGATGACATGTAGGACATATGT	42550545	42550564	+ [Positive strand]	881	20	84	42550485	42550568	((((.(((((((((((.((...((((..(....((((.....)))).........)..)>>>--->>->>>>>>>>>>>.))))	68	-24.72	-29.4286	36.9048	0.797419	NA	NA	NA	0.009901
Sly_miRNA5031	gi|459212742|ref|NC_015443.1| Solanm lycopersicm cltivar Heinz 1706 chromosome 6	ATAATTTGTTGCTGAGGGGGC	NO	TATAATTTGTTGCTGAGGGGGCCTGCTTTCGCGCGGCCCCTACCATTTCTTGTTTATTCTTTGGTGGGCTGTGGATCTAAATAATTTTTGTG	32274786	32274806	+ [Positive strand]	425	21	92	32274784	32274875	(<<<<-<<<<<---<<-<<<<<((((....))).))))))..((((..((..((........))..))..)))).))..)))))...)))))	13	-26.5	-28.8043	44.5652	0.646341	NA	NA	NA	0.049505
Sly_miRNA1781	gi|459212743|ref|NC_015442.1| Solanm lycopersicm cltivar Heinz 1706 chromosome 5	GTTCAGGGGATAATAGGACC	NO	ACACACCTTAAATAAACTAAGATCCTAGTACCCCTGCCCCAACCCCTTTTTTTGTAATTTTATGCATGTTTTTAGCTTATGTGGTATTCAAATATTTCCCACGCGCCCCAATTACGTGGAGTCACGATTGTTCCAAATAAGACAAAAGGTGTACAAAATTACAAAAAAAAATGTTCAGGGGATAATAGGACCTTAGTTTAGTTAAGGTGTGT	9490190	9490209	+ [Positive strand]	876	20	212	9490017	9490228	(((((((((((.(((((((((.(((((.((((((((....(((...(((((((((((((((.(((((.((((...(((((.(((....(((......((((((...........))))).)......)))..))).)))))..)))).))))).)))))))))))))))...>>>>>>>>>->>->>>>>->)))))))).)))))))))))	48	-79.2	-37.3585	36.3208	1.02857	NA	NA	NA	0.009901
Sly_miRNA863	gi|459212739|ref|NC_015446.1| Solanm lycopersicm cltivar Heinz 1706 chromosome 9	AGTTCAGGGGATAATAGGACC	NO	CACCTTAATTAAACTAAGGTCATATTACCACCTAAATCTTTTTTTGGTAATTTTGTGCACCTTTATCTTATGTGGCACGCTCCGTGACTTTATGTAATTGAGGCGCGTGAGATATTTTGATATCACGTAAGTAAAAAAGGTACACAAAATGGCAAAAAAAAAAGTTCAGGGGATAATAGGACCTTAGTATGGTTAAGGTG	29418587	29418607	- [Negative strand]	1320	21	200	29418569	29418768	(((((((((((.(((((((((.(((((((.(((.((.((((((((.((.((((((((.((((((..(((((((((((..(((((((.(((((......))))))))).)))......))...)))))))))....)))))).)))))))).))...))))))>>>>->>>>>->>>>>->>>>))))).)))))))))))	47	-78.8	-39.4	35	1.12571	NA	NA	NA	0.009901
Sly_miRNA1634	gi|459212742|ref|NC_015443.1| Solanm lycopersicm cltivar Heinz 1706 chromosome 6	AGTTCAGGGGATAATAGGACC	NO	ACTAAACTAAGGTTTTATTACCCCTGAATTTATTTTTTAGATAATTTTGTACACCTTTTTAGCTACGTGGCATCCAAAAATCTCCCACGCGTCTCAATTGCGTGTAGTCACGGAGTGTGTCAAGTAACACGAAAGGTGTATAAAATCGGGGAAAAAAAATAAGTTCAGGGGATAATAGGACCTTAGTTTAGT	32910440	32910460	+ [Positive strand]	1320	21	192	32910278	32910469	((((((((((((((((((((((((((((((((((((((.....((((((((((((((((..(.(((.((((((........((((((((((.......)))))).......)))).)))))).))).)..)))))))))))))))).......))))))))>>>>>>>>>>->>>>>>>>>>))))))))))	47	-83.81	-43.651	36.4583	1.19729	NA	NA	NA	0.009901
Sly_miRNA2855	gi|459212747|ref|NC_015438.1| Solanm lycopersicm cltivar Heinz 1706 chromosome 1	ATGAACTCCTCAACCTTGGCCT	NO	AGTTTAAGGTTAATGAACTCCTCAACCTTGGCCTCCTTATTTAAGGTTGATGAACTTCTCAACCTTTGACT	24497531	24497552	- [Negative strand]	1357	22	71	24497493	24497563	((((.((((((.--<<<-<<-<<<<<<<<<<---......)))))))))).))..)))..)))))).))))	86	-20.6	-29.0141	38.0282	0.762963	NA	NA	NA	0.009901
Sly_miRNA3768	gi|459212745|ref|NC_015440.1| Solanm lycopersicm cltivar Heinz 1706 chromosome 3	CAGGGACCAATGCAGCTTATG	NO	GGTACAGGGACCAATGCAGCTTATGTGGAACGGGTGCAGGCAATTCCAAAGTGGCATGGTCCTGTGCC	63355768	63355788	- [Negative strand]	32	21	68	63355724	63355791	((((<<<<-<<<<-<<<-<<<<---(((((...((....))..))))))))).)))))))))))))))	1	-29.7	-43.6765	55.8824	0.781579	NA	NA	NA	0.019802
Sly_miRNA4151	gi|459212740|ref|NC_015445.1| Solanm lycopersicm cltivar Heinz 1706 chromosome 8	CTTTTGCATGATGGGTCAGC	NO	TTATGCCTACCTTTATGTAAAGCACACTATCTATAGCAGTGTACCTTTTGCATGATGGGTCAGCGTGA	55885511	55885530	- [Negative strand]	50	20	68	55885506	55885573	((((((..((((((((((((((.(((((.........)))))..->>>>>>>>>>->>>>-->>))))	3	-20.6	-30.2941	41.1765	0.735714	NA	NA	NA	0.029703
Sly_miRNA1581	gi|459212742|ref|NC_015443.1| Solanm lycopersicm cltivar Heinz 1706 chromosome 6	AACAAGTAGACACATGAGTCCT	NO	AAGTAGACACATGAGTCCTACGTGACATAACCACATTAAAACAAAGTAGGATGAAAATTGTCATGTAGGATGTGTGTGTTTATTT	23872724	23872745	- [Negative strand]	291	22	85	23872657	23872741	<<<<<<<<<<<<<-<<<<<((((((((......((((............)))).....))))))))))))).)))))))))))))	13	-33.2	-39.0588	34.1176	1.14483	NA	NA	NA	0.009901
Sly_miRNA650	gi|459212738|ref|NC_015447.1| Solanm lycopersicm cltivar Heinz 1706 chromosome 10	TTTAGAGTTGAGCTAGCGGAGC	NO	ATAGTTTTAGAGTTGAGCTAGCGGAGCAAATTCCACTAGCGTTTCTTTATTGTTTTGATTGGTGCCATTTTGCCAATTATACAATTAAGTCGTAATGAACTAT	45136463	45136484	+ [Positive strand]	524	22	103	45136457	45136559	(((((<<--<<-<<<-<<<<<-<<<<-...)))).)))))........(((((..((((((((........)))))))).)))))))).)).....)))))))	37	-28.6	-27.767	33.9806	0.817143	NA	NA	NA	0.009901
Sly_miRNA2739	gi|459212747|ref|NC_015438.1| Solanm lycopersicm cltivar Heinz 1706 chromosome 1	AGTAATGATTCTTGATCCTGTT	NO	TAGGAGGGATTATTTGTCTTCCTAGTCTTCGACACAAGAAAGGGGTGTAGAAAAATCCTTTTTTCTTGTGTCGAAACGAAAGAGTAATGATTCTTGATCCTG	1860759	1860780	+ [Positive strand]	794	22	102	1860676	1860777	((((((((((((((..((((....((.(((((((((((((((((((........)))))..))))))))))))))))..)))>-->>>>>>>>>--->>>>>	4	-38.5	-37.7451	38.2353	0.98718	NA	NA	NA	0.009901
Sly_miRNA5062	gi|459212744|ref|NC_015441.1| Solanm lycopersicm cltivar Heinz 1706 chromosome 4	TTGATGAACTCCTCAACCTTGG	NO	GGAAGTACTATAGCTGGGTAGTTTAATAAGCATCAAGGAATACTCCGTGACTATCATGGATCCCTGTTTAGGTTTGATGAACTCCTCAACCTTGGTCTCCC	13907761	13907782	- [Negative strand]	556	22	101	13907754	13907854	((.((.((((..(.((((.((((((.(((((..((.(((....((((((.....))))))))).)).....))>>>->>>>>>->>>>->-->>>))).))	111	-29.5	-29.2079	43.5644	0.670455	NA	NA	NA	0.049505
Sly_miRNA4973	gi|459212739|ref|NC_015446.1| Solanm lycopersicm cltivar Heinz 1706 chromosome 9	GGCACTGTGATTGTGGAGGC	NO	GGCACCAGTGATTGCTCAACAAGCACAGATGTTATAATTCCAAGTGGTTTTCATGGTGGACCTAGAAGCAGACATGCTGGGCCGTCAAGCCTGTTGGAGCGGTGGAGCTCTGGTGGGCACTGTGATTGTGGAGGCTGGGATCTCGGGTGCC	65437980	65437999	- [Negative strand]	45	20	151	65437963	65438113	((((((.(.((((((((.((((.(((((.........................((..((.(((...((((....)))))))))..)).(((..(..((((......))))..)..>>>->>>>>->>>>->>->>...)))).).))))))	1	-59.4	-39.3377	54.9669	0.715663	NA	NA	NA	0.049505
Sly_miRNA1405	gi|459212741|ref|NC_015444.1| Solanm lycopersicm cltivar Heinz 1706 chromosome 7	ACACCCAAAGTTGAAGGACA	NO	TTATGCTCTTCAACTTTGGGTAAACATAAGTAGGCACTTAAACTTGTATAAATTTGAACAAGTAGACGCATGAGTTATATGTGATACAGACACGTAAGACACCACGTAGGACAAAAAATGACATGTATGATATGTGCGTCTATTTGTTTAATTTTATACAGGTTTAAGTGTCTATTGTGCACACCCAAAGTTGAAGGACATAA	50571404	50571423	- [Negative strand]	310	20	203	50571400	50571602	(((((..((((((((((((((...(((((.((((((((((((((((((((((.(((((((((((((((((((.((((((((((.........(....)...((.....))...........)))))))))).))))))))))))))))))).))))))))))))))))))))))))))).-->>>>>>>>>>>>>>-->>)))	29	-98.2	-48.3744	33.9901	1.42319	NA	NA	NA	0.009901
Sly_miRNA241	gi|459212736|ref|NC_015449.1| Solanm lycopersicm cltivar Heinz 1706 chromosome 12	TTTTGACGATTTTCGTGTGCT	NO	TCTATGCATACGGTAGTCCATCACGGCTTGTCCGACCCATTTGGAAGGTCAAACGAGCCCCGAAGGGAGCATACCCCTCATTTTGACGATTTTCGTGTGCTATAGA	62857167	62857187	- [Negative strand]	231	21	106	62857161	62857266	(((((((((((((.((((..(((.(((((((..((((.........))))..)))))))..((.(((......))).)).--->>>->>>>->>>>>>>>-)))))	110	-39.2	-36.9811	50	0.739623	NA	NA	NA	0.009901
Sly_miRNA3633	gi|459212744|ref|NC_015441.1| Solanm lycopersicm cltivar Heinz 1706 chromosome 4	TTTTGACGATTTTCGTGTGCT	NO	TTTTGACGATTTTCGTGTGCTATAGCAAACCATTTTTTGGTGATACGGCTTTAGACGTCGAAAATGCCAAAA	884346	884366	- [Negative strand]	231	21	72	884294	884365	<<<<<-<-<<<<<<<<<<-<<(.(((..((((.....))))......))).)))))).)))))))).)))))	110	-19.5	-27.0833	37.5	0.722222	NA	NA	NA	0.019802
Sly_miRNA339	gi|459212737|ref|NC_015448.1| Solanm lycopersicm cltivar Heinz 1706 chromosome 11	AAATGACATGTAGGATGACA	NO	ATAAATACATGAGTCCTACATGAGACAATACACGTAGGACACCACGTGGGACAAAAATGACATGTAGGATGACATGTAGGGTAT	13289714	13289733	+ [Positive strand]	590	20	84	13289659	13289742	(((..((((((.((((((((((........(((((.((...)))))))...((.--->>->>>>>>>>>>-->>))))...)))	97	-27.1	-32.2619	40.4762	0.797059	NA	NA	NA	0.009901
Sly_miRNA3207	gi|459212737|ref|NC_015448.1| Solanm lycopersicm cltivar Heinz 1706 chromosome 11	GTGAGATTACACTGGATATG	NO	AGATTGCACTTGTGAGATTACACTGGATATGTTGGTGTGCTTTGATTTATCGAAGCTTACGGTGTTGTATTCACAATTGGAATTT	4537847	4537866	+ [Positive strand]	193	20	85	4537835	4537919	(((((.((.((<<<<<<<-<<<<<<-<<<<-...))))(((((((....)))))))...)))))).)).))))))).)).)))))	5	-24.9	-29.2941	36.4706	0.803226	NA	NA	NA	0.019802
Sly_miRNA2561	gi|459212746|ref|NC_015439.1| Solanm lycopersicm cltivar Heinz 1706 chromosome 2	GTTCAAGGGATAATAGGACCT	NO	GACACTTATACTATACTAAGGTCATATTATCCCATTAACTTAGTTTTTAAATAATTTTTTATTCCTTTTCGGCCTACGTGACACTATCTTAAAAAAAAAGGACAATACGCCTGGGCTCACAAGATAGTGTCAATAGGCCGAAAAGGGATAAACAATTATTTATAAAATAAGTTCAAGGGATAATAGGACCTTAGTATAGTATAAATGTGTC	16617324	16617344	+ [Positive strand]	221	21	211	16617153	16617363	(((((((((((((((((((((((.(((((((((...((((((.(((.(((((((((.(((((((((((((((((((..((((((((((((........(((........)))........)))))))))))).))))))))))))))))))).))))))))).))).)))>>>--->>>>>>>>>->>>>>)))))))))))))..)))))	5	-107.19	-50.801	31.2796	1.62409	NA	NA	NA	0.009901
Sly_miRNA599	gi|459212738|ref|NC_015447.1| Solanm lycopersicm cltivar Heinz 1706 chromosome 10	GTTCAGGGAGGTAATAGGACC	NO	TAGCGACACACATTAATTATTCAAAGTCCTATTACCCCGGACTTATTATTTTTGTAATTTTGTGCATCTTTTTGGCTTACGTGACAACCAAATATCTCTCACGCACCTCAATTGCGTGGAGTCACGGGTGTGCCACATAAGACAAAAGGTGCACAAAATTAAAAAAAAAAAAAGTTCAGGGAGGTAATAGGACCTTAGTTTGGTTAAGCTA	25864360	25864380	+ [Positive strand]	234	21	211	25864186	25864396	((((........(((((((..(((.(((((((((((((((((((.((.(((((.((((((((((((((((((...((((.(((.(((((......(((.((((((.......))))))))).....))).)).))).))))..)))))))))))))))))).))))).)).))>>>>-->>->>>>>>>>>>>-)).)..)))))))))))	64	-77.4	-36.6825	37.4408	0.979747	NA	NA	NA	0.009901
Sly_miRNA1350	gi|459212741|ref|NC_015444.1| Solanm lycopersicm cltivar Heinz 1706 chromosome 7	GTTCAGGGAGGTAATAGGACC	NO	CACGCTTATAATATGTTAAGGTCCTATTATCCCACTTGTTTTATAAATAATTTTATACCCCTTTTCGGCCTACGTGGCATTAACTTGAAAAAATGTCAACACACACTGGGCCCACAAGATAGTGTCACGTAGGACAAAAAAAGGTAGAAAATTATATTAAGTTCAGGGAGGTAATAGGACCAGAGTATAGAATAATTGTG	23054371	23054391	- [Negative strand]	234	21	200	23054351	23054550	((((.((((..((((((..((((((((((.((..((((.((((...((((((((.((((..((((.(.((((((((((((((.((((......(((......)))..(....).)))).)))))))))))))).).))))..)))).))))))))..)))>-->>>>-->>>>>>>>>>>>..))))))..)))).))))	64	-65.8	-32.9	35.5	0.926761	NA	NA	NA	0.009901
Sly_miRNA1322	gi|459212741|ref|NC_015444.1| Solanm lycopersicm cltivar Heinz 1706 chromosome 7	GCCACTTGACTGTAAGGAGAGG	NO	CCATAACCGACTCTTGTTGCCAAGTCGAGGGGGCGTTCAGCCACTTGACTGTAAGGAGAGGGGGCTTGG	11852821	11852842	+ [Positive strand]	145	22	69	11852781	11852849	(((...((..(((((.((((..(((((((..(((.....>>>->>>>>>>>>>>->>>>>-.))..)))	30	-31.1	-45.0725	57.971	0.7775	NA	NA	NA	0.009901
Sly_miRNA2876	gi|459212747|ref|NC_015438.1| Solanm lycopersicm cltivar Heinz 1706 chromosome 1	GCCACTTGACTGTAAGGAGAGG	NO	GCCACTTGACTGTAAGGAGAGGCTGAAAAATTAGGAAACTTCTTAGTGCTGACAAGTGGC	30945670	30945691	+ [Positive strand]	145	22	60	30945669	30945728	<<<<<<<<-<-<<<--<<<<<<((((....))))....))))))..))).).))))))))	30	-21.9	-36.5	45	0.811111	NA	NA	NA	0.009901
Sly_miRNA3255	gi|459212737|ref|NC_015448.1| Solanm lycopersicm cltivar Heinz 1706 chromosome 11	GCCACTTGACTGTAAGGAGAGG	NO	CCATAACCTCTCTTGTTGCCGAGTGGAGGGGGCGTTCAGCCACTTGACTGTAAGGAGAGGGGGCTTGG	46727226	46727247	- [Negative strand]	145	22	68	46727217	46727284	(((...((((((((.((((..(((.(((..(((.....>>>->>>->>>>>>>->>>>>>))...)))	30	-31.8	-46.7647	58.8235	0.795	NA	NA	NA	0.019802
Sly_miRNA2185	gi|459212744|ref|NC_015441.1| Solanm lycopersicm cltivar Heinz 1706 chromosome 4	TCAAACTATAAAAACTTTGACT	NO	GTTAGTTATTGTTTATTATGGTTTCTATTTTTAGAGTCAAACTATAAAAACTTTGACTAAC	56180699	56180720	+ [Positive strand]	211	22	61	56180662	56180722	((((((((..((((.((((((((((((....)))).--->>>>>>>>>>>>-->>>>>)))	139	-18.2	-29.8361	22.9508	1.3	NA	NA	NA	0.009901
Sly_miRNA2236	gi|459212745|ref|NC_015440.1| Solanm lycopersicm cltivar Heinz 1706 chromosome 3	ACAAGATAGTGTCACGTAGGCT	NO	ATTACCTCCCTGAACTTATTTTATAAGTAATTTTCTACCCCTTTTCGATCTACGTGGCATTACATTGAAAAAAGAAGTCAATCAGTGTTGATCTTACAAGATAGTGTCACGTAGGCTGAAAAGTGATCAAAAATTATTATTAAAATAAGTTTATGGAGGTAAT	1040999	1041020	- [Negative strand]	328	22	163	1040952	1041114	(((((((((.(((((((((((((..(((((((((......(((((((..(((((((((((((..(((....((((..(((((....)))))))))->>>-->>>>>>>>>>>>>-->))))))......)))))))))..))))))))))))).)))))))))	45	-63.3	-38.8344	30.6748	1.266	NA	NA	NA	0.009901
Sly_miRNA4324	gi|459212745|ref|NC_015440.1| Solanm lycopersicm cltivar Heinz 1706 chromosome 3	TAATTCCTCAAGTTTGTCGTG	NO	AAGAACATTGAATGCTATGGTGATTGAAGGACCTTGAAAATGATATCTTGGTGAAGATACTTTAACCTTTTCCAATTGATATCTGTAATTCCTCAAGTTTGTCGTGCATGGCAATGGGCTT	7747985	7748005	+ [Positive strand]	299	21	121	7747899	7748019	(((..(((((.((((.((((..(((((.(((..(((.....((((((((((.((((..........)))).))))..))))))..>>>->>>>>>>-->-->>>>>)))..)))))..)))	3	-31.8	-26.281	36.3636	0.722727	NA	NA	NA	0.029703
Sly_miRNA3726	gi|459212745|ref|NC_015440.1| Solanm lycopersicm cltivar Heinz 1706 chromosome 3	AATTGTATAATTCGCTGCCT	NO	GCTGCAATTATATAATTCGCTGGCCTATTTTGCTGCAATTGTATAATTCGCTGACCTATTTTACTGCAATTGTATAATGCGCAATTGTATAATTCGCTGC	24883049	24883068	+ [Positive strand]	209	20	100	24882966	24883065	((.(((((((((((((((((.(((.......)))...(((((((((((.((..............)))))))))))))))).>>>>>>>>>>>>->>->>	122	-25.84	-25.84	36	0.717778	NA	NA	NA	0.019802
Sly_miRNA4538	gi|459212738|ref|NC_015447.1| Solanm lycopersicm cltivar Heinz 1706 chromosome 10	TATGAGAACGAAGGCTAGCACC	NO	CCTCTTTCGTAGAGTGAATGTGATTGGGTAATCAATTATATATGGAGCCTCTTTTATGGACCTTTAATGTCAATTAATCTATGAGAACGAAGGCTAGCACCTATTGAATATTTTAGGGG	33758969	33758990	+ [Positive strand]	382	22	119	33758889	33759007	((((((((((((.(((.((((((((((....))))))))))....(((((((((((((((...(((((....)))))))>>>>>>>-->->>>>>-->>>>)).))))......)))))	63	-30.1	-25.2941	36.1345	0.7	NA	NA	NA	0.039604
Sly_miRNA3213	gi|459212737|ref|NC_015448.1| Solanm lycopersicm cltivar Heinz 1706 chromosome 11	GAGGATTGTGAGGTAGCTGCT	NO	GAGGCATCTTGTAGAGGATTGTGAGGTAGCTGCTTGTCATCTCAGCGAACTTTACTACTCCTGTTTATGACTTTGTTTTTACTTGAAAGACAACTTCATTTAGTCTTCTATTTTGTTTC	7485453	7485473	+ [Positive strand]	228	21	119	7485439	7485557	((((((....(((<<<<<<<<<<<<<<-<<<<--........))))..)))))))...........((((..((((((((.....))))))))..))))..))))))))))..))))))	147	-32	-26.8908	36.9748	0.727273	NA	NA	NA	0.019802
Sly_miRNA4687	gi|459212743|ref|NC_015442.1| Solanm lycopersicm cltivar Heinz 1706 chromosome 5	GAGGATTGTGAGGTAGCTGCT	NO	AGGTTACAAGTCCGGATCTTCGTGATACCTTCCATTCTCTTCGTTTTCGAGGCATCTTGTGGAGGATTGTGAGGTAGCTGCTTGTCATCT	6642774	6642794	+ [Positive strand]	228	21	90	6642712	6642801	((((.((((((..((..(((((..((.(((((((....(((((....))))).....)).)>>>>>>-->>>>>--->>>>>))).))))	147	-29.4	-32.6667	46.6667	0.7	NA	NA	NA	0.039604
Sly_miRNA1114	gi|459212740|ref|NC_015445.1| Solanm lycopersicm cltivar Heinz 1706 chromosome 8	TGTAGAATCTGGAGTTGACATC	NO	GGCGCCGCAGGCTAAAGGGAGATCACTTCCTGGTTAATCAGATCCTGGATCTTGTGCTTGAGGTTGATGCAGTCTTCAATATCATGTCCAACACTGTTGGAATGATAAGCACATCTCTGCTCCAGTCTGTAGAATCTGGAGTTGACATCCACGGGCTTGGGCCCC	27059945	27059966	- [Negative strand]	247	22	165	27059928	27060092	((.(((.((((((....(((..(((.((((.((((...((((..(((((.(.(((((.((((((((...))).))))).((((((.((((((...)))))))))))).))))).....).)))))))>>--->>>>->>>>->>>-->>)...))))))))).))	16	-63.9	-38.7273	50.303	0.76988	NA	NA	NA	0.009901
Sly_miRNA38	gi|459212736|ref|NC_015449.1| Solanm lycopersicm cltivar Heinz 1706 chromosome 12	CCACTTGATAGAATATATGCCT	NO	TTAAGTGGAGCAGTCATTCTAGAACAAATATCACTTCCTTGGTGTTAACCAAATAGGAAGTGTCGGCTCTGATACCACTTGATAGAATATATGCCTTCACTTAA	5437426	5437447	+ [Positive strand]	225	22	104	5437351	5437454	((((((((((((...((((((...(((....((((((((((((....))))...))))))))..((........>>-->>>->>>>>>--->>->>))))))))	54	-33.5	-32.2115	37.5	0.858974	NA	NA	NA	0.009901
Sly_miRNA1751	gi|459212743|ref|NC_015442.1| Solanm lycopersicm cltivar Heinz 1706 chromosome 5	CCACTTGATAGAATATATGCCT	NO	TTAAGTGGAGCAGCCATTCTAGAACAAATATCACTTCCTTGGTGTTAACCAAATAGGGAGTGCCTACTCTGATACCACTTGATAGAATATATGCCTTCACTTAA	6003973	6003994	- [Negative strand]	225	22	104	6003964	6004067	((((((((((((...((((((...(((....((((((((((((....))))...)))))))).......((...->>->>>->>>>>>--->>->>))))))))	54	-30	-28.8462	38.4615	0.75	NA	NA	NA	0.009901
Sly_miRNA900	gi|459212739|ref|NC_015446.1| Solanm lycopersicm cltivar Heinz 1706 chromosome 9	GTTCAGGGGGATAATAGGACC	NO	ACACACTTATACTACACTAAGGTCCTGTTACCCCCCTGAACTTATTTTATAACTAATTCTCTACTTCTTTTCGGCCTATGTGGGACTAGCTTGAAAAAAAAAGTCAACCAGCGTTGCGCCTACAAGGGAGTGCCACATAGGCCGAGAAGGGGTAGAAAATTATTAATAAAATAAGTTCAGGGGGATAATAGGACCTTAGCTTAGTATAAGTGTGT	45037764	45037784	+ [Positive strand]	248	21	215	45037589	45037803	((((((((((((((..((((((((((((((.(((((((((((((((((((.(.(((((.((((((((((((((((((((((((.(((..((((.........(.((((....))))).....))))..))).)))))))))))))))))))))))).))))).).)))))))))>>>>>>>>>>->>>>>>>>>>))))..))))))))))))))	94	-128.74	-59.8791	40	1.49698	NA	NA	NA	0.009901
Sly_miRNA2389	gi|459212745|ref|NC_015440.1| Solanm lycopersicm cltivar Heinz 1706 chromosome 3	GTTCAGGGGGATAATAGGACC	NO	ATACGCTTATACTATATTAAGGTCCTATTACCCTTCTGAACTTATTGTATAAAATAATTTTCTACCTCTTTTCGGCCTACGTGGCACTATCTTGTGGGCCCAGCGCGTGCTGACATTTTTTTCAAGCTAGTGCCACGTAGACCGAAAAGAGGTAAAAAATTATTAATGAAATAAGTTCAGGGGGATAATAGGACCTTAATATAATATAATTGTGT	43606463	43606483	+ [Positive strand]	248	21	215	43606288	43606502	(((((.(((((.((((((((((((((((((.(((((((((((((((......(((((((((.(((((((((((((.(((((((((((((.((((......((((....))))..........)))).))))))))))))).))))))))))))).))))))))).....)))))>>>>>>>>>>->>>>>>>>>>)))))))).))))).)))))	94	-113.09	-52.6	35.814	1.4687	NA	NA	NA	0.009901
Sly_miRNA2947	gi|459212747|ref|NC_015438.1| Solanm lycopersicm cltivar Heinz 1706 chromosome 1	AAATTCAGGGGTAATAGGACC	NO	CACACCTTACTAAGGTCGTATTACCCATCTGAACTTTTTTTTTGTAATATTGTGTACCTCTTTGGCTTACGTGACATCCAATTATCTTTGACGCACCTCAATTGCGTGGAGTCACATAGAATGTCACATAAGACAAAAGGTGTTTAAAATTACAAAAAAAATTAAAAAATTCAGGGGTAATAGGACCTTAATTTAGTTAAGGTGTG	54413770	54413790	- [Negative strand]	200	21	206	54413750	54413955	(((((((((((((((((.((((((((..(((((..(((((((((((((.(((..(((((.((((.((((.(((((((.........(((.(((((.......))))).))).........))))))).)))).)))))))))..))).))))))))))))).....--->>>>>>>>>>>>>->>>>).....))).)))))))))	17	-75.57	-36.6845	33.9806	1.07957	NA	NA	NA	0.009901
Sly_miRNA5066	gi|459212744|ref|NC_015441.1| Solanm lycopersicm cltivar Heinz 1706 chromosome 4	TAGAGATCTCAACAAGGCTAGT	NO	TATCCAACCTGGTTGGCCAATGTTGTTCCGGTCTCCAAGAAGGATTGGAAAAAAAGGATTTGTGTTGATTATAGAGATCTCAACAAGGCTAGTCCGAAGGATA	17106084	17106105	+ [Positive strand]	50	22	103	17106012	17106114	(((((....(((((((((..((((((((((((((.......))))))))).....((((((.(((.....)>>->>>>>>>>>>>->>>>>>-)))..)))))	18	-31.5	-30.5825	41.7476	0.732558	NA	NA	NA	0.049505
Sly_miRNA4826	gi|459212747|ref|NC_015438.1| Solanm lycopersicm cltivar Heinz 1706 chromosome 1	TGGACCCACCTCAGTTTCAGGG	NO	GATTTCAAAAGATGGACCCACCTCAGTTTCAGGGTGGGAAGAGCGAGGACGCTCATGAGTTTCTAACTACCTGCCGAGATTTACTAGAGGTGGTTGGATTAGTTGAGTC	25458277	25458298	+ [Positive strand]	219	22	109	25458264	25458372	((((.(((..((<--<-<<<<<<<<<<-<<--<<..((..(((((....)))))...(((.....))).))..))..))...))).))))))).)..)))..)))))))	82	-36.1	-33.1193	47.7064	0.694231	NA	NA	NA	0.039604
Sly_miRNA5103	gi|459212745|ref|NC_015440.1| Solanm lycopersicm cltivar Heinz 1706 chromosome 3	TGGACCCACCTCAGTTTCAGGG	NO	AGATGGACCCACCTCAGTTTCAGGGTGGGAAGAGCGAGGACGCTCATGAGTTTCTAACTACCTGCCGAGAGTTACTAGGGGTGGTTGGTTT	40489832	40489853	+ [Positive strand]	219	22	91	40489828	40489918	(((<-<<<<-<<<<<<<<<<<--<<..((..(((((....)))))...(((.....))).))..))..)))..))).))))))))).))))	82	-33	-36.2637	52.7473	0.6875	NA	NA	NA	0.049505
Sly_miRNA1194	gi|459212740|ref|NC_015445.1| Solanm lycopersicm cltivar Heinz 1706 chromosome 8	TTGTCTGTTTCGGATAGTGCCT	NO	TCCTCTGTTACTGTATTTGTCTGTTTCGGATAGTGCCTTTGGATGTGTACTCGGTCAACACGACGAGACAGGGAATAAGGA	50381914	50381935	- [Negative strand]	18	22	81	50381870	50381950	((((.((((.((((.(<<<<<<<<<<<<---<<<<<<-......).))))))))..)))).))))))))))..))))))))	4	-52.5	-64.8148	45.679	1.41892	NA	NA	NA	0.009901
Sly_miRNA3437	gi|459212740|ref|NC_015445.1| Solanm lycopersicm cltivar Heinz 1706 chromosome 8	TTGTCTGTTTCGGATAGTGCCT	NO	TCCTTTGTTGCTGTATTTGTCTGTTTCGGATAGTGCCTTTGGGTGTGTACTTGGCCAACACGACGAGACAGGAAAGAAGGA	50023543	50023564	- [Negative strand]	18	22	81	50023499	50023579	((((((.((.((((.(<<<<<<<<<--<<--<<<<<<-......).)))))...)))))).)))))))))).)).))))))	4	-27.2	-33.5802	46.9136	0.715789	NA	NA	NA	0.019802
Sly_miRNA4266	gi|459212743|ref|NC_015442.1| Solanm lycopersicm cltivar Heinz 1706 chromosome 5	AATGTCAGCTGTTGTTATTGC	NO	CATATGTACCAGGGTCAGTTGCAGGGTTAATGGTTACAGAGTTAGAAGTTATACTAAGACTTCATAAGATTGCAATTTATTTGCAGTTTGTGGCAATGTCAGCTGTTGTTATTGCATTTGTAACTGGTATGTATG	64525740	64525760	- [Negative strand]	90	21	135	64525719	64525853	((((((((((((...(((.(((((...(((((((((((..((((((((((.......))))))...(((((((((.....))))))))).))))-->>>->>>>>>>>--->>>>).)))...))))))))))))	2	-34.4	-25.4815	36.2963	0.702041	NA	NA	NA	0.029703
Sly_miRNA2494	gi|459212745|ref|NC_015440.1| Solanm lycopersicm cltivar Heinz 1706 chromosome 3	GATGTGCACAAGTAGACACT	NO	ACCTTTAATTTTGGATGTGCACAAGTAGACACTTAAAACTTGTATAAAATTAAGCAAATAGACATATTTATCCTACATGACACTCTACATGGAAATTTTGCATCATACGTGGCATCCTACATGTATTATGCCATGTAGGATACATGTGTTTACTTATTCAATTTTATACAAGTTTAACTGTGTACTTATGTATACTCAAAATTGAAGAGT	60836870	60836889	+ [Positive strand]	185	20	210	60836856	60837065	(((((((((((((--<<<<<<-<<<<<-<<<-<((((.(((((((((((((.((.((.(((((((((.(((((((((((....(((....)))......((((.(((((((........))))))).))))))))))))))).))))))))).)).)).)))))))))))))))))).))).))))).))))))..))))))))))).))	56	-80.5	-38.3333	30	1.27778	NA	NA	NA	0.009901
Sly_miRNA3081	gi|459212747|ref|NC_015438.1| Solanm lycopersicm cltivar Heinz 1706 chromosome 1	GATGTGCACAAGTAGACACT	NO	TATGACCCTTAACTTTAGATGTGCACAAGTAGACACTTAATCTTGTATAAGATTGAACAAATAGACACATTCGTCATACATGACACTCTACATGTCAATTTTGTGTCCTATGTGGTCGTAGATGTATTATGCCATGTAGGACACATGTGTCTATTTGTTCAATTTTATACAAGTTTAAGTGTTTATTTGTGCACACCCAAAGTTGGAGAGCATA	80610191	80610210	+ [Positive strand]	185	20	214	80610173	80610386	((((..(..(((((((.<-<<<<<<<<<<<<<<<<<<(((.(((((((((((((((((((((((((((............(((((.......)))))....((((((((((((((.(((((.....))))))))))))))))))).))))))))))))))))))))))))))).))))))))))))))))))))).).)))))))..)..))))	56	-108.3	-50.6075	34.5794	1.46351	NA	NA	NA	0.009901
Sly_miRNA2032	gi|459212744|ref|NC_015441.1| Solanm lycopersicm cltivar Heinz 1706 chromosome 4	GAGGCAAGTGAATTTCTAAACT	NO	AAGGGGGAGATTCAAGTCTCGAGAGTGATTGTTTGACTACTGGAGGCAAGTGAATTTCTAAACTCTT	10070450	10070471	+ [Positive strand]	102	22	67	10070407	10070473	((((((((((((((.(((((.(((((.(.....).))).)).>>>>>--->>>>>>>>>--->>)))	97	-23.4	-34.9254	41.791	0.835714	NA	NA	NA	0.009901
Sly_miRNA1424	gi|459212741|ref|NC_015444.1| Solanm lycopersicm cltivar Heinz 1706 chromosome 7	GTGTCTCTGAAATTTCGGACA	NO	GTGTGTCTCTGAAATTTCGGACATAGATTGATAGGGTACTTGTGCATTATCCCTTAATTGGGAAGTGACTTAACTTTACCTCATTTTATATTTATGTCCTCTAACTTTAGATGTGCAC	55026250	55026270	- [Negative strand]	196	21	118	55026154	55026271	((<--<-<<<<<<-<<--<<<<<(((((.(((..((((...((.((((.((((......)))))))).....))..))))..)))....))))))))))...)).)))))).)..)))	84	-36.9	-31.2712	35.5932	0.878571	NA	NA	NA	0.009901
Sly_miRNA574	gi|459212738|ref|NC_015447.1| Solanm lycopersicm cltivar Heinz 1706 chromosome 10	GTTCAGGAGGTAATAGGACC	NO	TTTAATTTAACTAAGGTCATATTACCCCTCTTAACTTATTTTTTTGTAACTTTTTGCACGTTATTGACTTACGTGGCACTTGAATATCTCCCACGCGCTTCAATTGCGTGAAGTCACGGAGTGTTCCACATAAGACAAAACGTGCACAAAGTTACAAAAAAATTAAGTTCAGGAGGTAATAGGACCTTAGTATAATTAAG	20568993	20569012	- [Negative strand]	131	20	200	20568978	20569177	(((((((..(((((((((.((((((((((...(((((((((((((((((((((.((((((((.(((.((((.(((((((((......((..((((((.......)))))).)).....)))))..)))).)))).))))))))))).))))))))))))))).)))>>>->>>->>>>>>>->>>>)))))..)))))))	38	-82.6	-41.3	35	1.18	NA	NA	NA	0.009901
Sly_miRNA1307	gi|459212741|ref|NC_015444.1| Solanm lycopersicm cltivar Heinz 1706 chromosome 7	GTTCAGGAGGTAATAGGACC	NO	ACACATTAACTAAACTAAAGTCCTAACAGCCCCCTTAACTTCTTTTTTTTTTTATAATTTTGTACACCTTTTGTCTTACGTGGCACACTCCGTGACACCACACGATTGAGGCACCGAGAGATATTTTGAGGCCACATAAGCCAAAAAGTTGCACAAAATTATTTTTTTAAAAAAAGTTCAGGAGGTAATAGGACCTTAGAATAGTTAAGGTGT	6284940	6284959	+ [Positive strand]	131	20	213	6284764	6284976	((((.(((((((..((((.((((((...(((.(((.(((((.(((((......((((((((((.((.(((((..((((.(((((...(((((((......))))...)))....(((((....)))))..))))).))))...))))).)).))))))))))......)))))))>>>->>>->>>-->>>>>>-))))..))))))).))))	38	-68.1	-31.9718	35.6808	0.896053	NA	NA	NA	0.009901
Sly_miRNA2870	gi|459212747|ref|NC_015438.1| Solanm lycopersicm cltivar Heinz 1706 chromosome 1	TGTTCGTGATGTTAGGAGGCCT	NO	CTTCCGCAAGAAGTGAGGTGTTCGTGATGTTAGGAGGCCTAGGCCTCAAGATAAGGCAGGTACCAGCCAGGGAGGCCACAGAAACAATTTTGGCATTCATGAGCAACCTAGGTTCAGGAAG	28711203	28711224	+ [Positive strand]	399	22	121	28711184	28711304	(((((....(((.(.(((<<<<<<<<<<<<<<-<<<<<--..))))).......(((.....((.....))...))).............))))).)))))))).)))).).))).)))))	13	-43.4	-35.8678	51.2397	0.7	NA	NA	NA	0.009901
Sly_miRNA4424	gi|459212747|ref|NC_015438.1| Solanm lycopersicm cltivar Heinz 1706 chromosome 1	TGTTCGTGATGTTAGGAGGCCT	NO	GCAGGTCCAGCAGGTAGAGGAAAGTCGCAAGAAGAGATGTGTTCGTGATGTTAGGAGGCCTAGGCCTTAATATCATGCAGGACCCAGCCATGGAGGCGACAAAAATAATGTTGGCATTTGT	44294609	44294630	+ [Positive strand]	399	22	121	44294569	44294689	((((((((((((..((.......(((((..........(<-<<<<<<<<<<<<--<<<<--..)))))))))))))).)).))(((....)))..))))).....)).)))))).))))))	13	-38.5	-31.8182	48.7603	0.652542	NA	NA	NA	0.029703
Sly_miRNA4766	gi|459212745|ref|NC_015440.1| Solanm lycopersicm cltivar Heinz 1706 chromosome 3	TGTTCGTGATGTTAGGAGGCCT	NO	GGTGTTCGTGATGTTAGGAGGCCTAGGTCTCAATATCAACCAGGTCCTAGCCATGGAAACC	33932163	33932184	- [Negative strand]	399	22	61	33932125	33932185	((<-<<<<<<--<<<<<<--<<<<.(((..........))))))))))))))))))).)))	13	-20.6	-33.7705	50.8197	0.664516	NA	NA	NA	0.039604
Sly_miRNA1368	gi|459212741|ref|NC_015444.1| Solanm lycopersicm cltivar Heinz 1706 chromosome 7	CCTAATGTCTGAGTTCTTGGT	NO	TGCTTTTCCTAATGTCTGAGTTCTTGGTGTTATGAGCGTGTCTAACATCAATACTTATTGTTTTTAAGAGAATGAAAACTTGGAGAACTAAGGGTCAGAGAAGGGGAGGAGCA	35350197	35350217	+ [Positive strand]	67	21	113	35350189	35350301	(((((((<<<--<-<<<<<-<<<<<<<<....(((..((.....)).)))...(((...(((((((......)))))))...))).))))))))))))).)..))))))))))	24	-36.5	-32.3009	38.9381	0.829545	NA	NA	NA	0.009901
Sly_miRNA2067	gi|459212744|ref|NC_015441.1| Solanm lycopersicm cltivar Heinz 1706 chromosome 4	CCTAATGTCTGAGTTCTTGGT	NO	TGCTTTTCCTAATGTCTGAGTTCTTGGTGGTATGAACATGTCTAACATCAATCTTTGTTGTTTTCAGAGAATGAACAATTGGAGAACTAAGGGTCAGAGGAGGGGAGGAGCA	22150367	22150387	+ [Positive strand]	67	21	112	22150359	22150470	(((((((<<<--<-<<<<<-<<<<<<<<.((....))...(((((..(((.((((((.......)))))).)))....)))))..))))))))))))).)..))))))))))	24	-37.1	-33.125	41.0714	0.806522	NA	NA	NA	0.009901
Sly_miRNA1833	gi|459212743|ref|NC_015442.1| Solanm lycopersicm cltivar Heinz 1706 chromosome 5	ACAGATGACGAGGACTAGAACT	NO	TCACCTTTATTAGTACTAAGTTATTGTAACTCTTTTGACAGATGACGAGGACTAGAACTAATGATACTGGTGG	24976591	24976612	- [Negative strand]	469	22	73	24976576	24976648	(((((.((((((((.(((.(((.((((...(((....-->>>-->>>>->>>>>>->>>)))))....)))))	88	-20.2	-27.6712	35.6164	0.776923	NA	NA	NA	0.009901
Sly_miRNA2981	gi|459212747|ref|NC_015438.1| Solanm lycopersicm cltivar Heinz 1706 chromosome 1	ACAGATGACGAGGACTAGAACT	NO	TTACCTTCATTAGTACTGAGTTTTTGTATACTCTTTTGACAGATGACGAGGACTAGAACTAATGTTACTGGTGG	62242290	62242311	- [Negative strand]	469	22	74	62242275	62242348	(((((..(((((((.((.(((((((((....(((....-->>>-->>>>>>>>>>>->>>)))).....)))))	88	-20.4	-27.5676	36.4865	0.755556	NA	NA	NA	0.009901
Sly_miRNA1084	gi|459212740|ref|NC_015445.1| Solanm lycopersicm cltivar Heinz 1706 chromosome 8	CTCTCGTTCTGGAGGAAGGCCT	NO	GCCTTTCTATAAGGATGTATAGATATAGGCTGGGTATCTTGCAGTACATCTACAGTAAACTCTATCTCTCGTTCTGGAGGAAGGC	13770035	13770056	- [Negative strand]	234	22	85	13770036	13770120	((((((((...((((((...(((((.((((((.((((......)))).....))))...)).)))>>-->>>>>>-->>>>>>>>	24	-26.7	-31.4118	42.3529	0.741667	NA	NA	NA	0.009901
Sly_miRNA2859	gi|459212747|ref|NC_015438.1| Solanm lycopersicm cltivar Heinz 1706 chromosome 1	CAAACTTTGAAATTGGCACA	NO	AGCTTACCAACTCTACCAAACTTTGAAATTGGCACAATGTTATTCAAAGTTTGGTACATGGGGATGGACCCCACAATCTCCCCCTCTAGACCCATTCATCTGAAAGAGGTAGCT	25378986	25379005	+ [Positive strand]	28	20	114	25378969	25379082	((((.(((.....(((<<<<<<<<<<<--<<<<---..)))))))))))))))))).(((((..((((................))))..)))))............)))))))	10	-35.29	-30.9561	43.8597	0.7058	NA	NA	NA	0.009901
Sly_miRNA1795	gi|459212743|ref|NC_015442.1| Solanm lycopersicm cltivar Heinz 1706 chromosome 5	CCAACATTTTATGGATAACTGT	NO	AAACAGTTAACAGCATTCACAGTACCGCACGGTTTCTATGAATGGAATGTTTTACCATTTGGATATAAAAATGCACCAGGTAGGTACCAACATTTTATGGATAACTGTTT	16354879	16354900	+ [Positive strand]	87	22	110	16354792	16354901	(((((((((.((.((((((.((.(((....)))..)).))))))(((((((.((((((((((.............)))))).))))-->>>>>>>-->>-->>>>>>>))	37	-29.02	-26.3818	35.4545	0.744103	NA	NA	NA	0.009901
Sly_miRNA4165	gi|459212741|ref|NC_015444.1| Solanm lycopersicm cltivar Heinz 1706 chromosome 7	AAAGACTCGAAAATTCAAGCCT	NO	GGGGTTGAGTACTGATGTCGTGTCTCATAAGCTACCAATCAACCCAAGGTTCGAGCTGGTGAAACAAAAGACTCGAAAATTCAAGCCT	10053861	10053882	- [Negative strand]	262	22	88	10053860	10053947	(((.((((((..(((.(((.(((.((((.((((.(.((((.......)))).))))).)))).)))--->>>>>>--->>>>>>->>>	15	-26.4	-30	45.4545	0.66	NA	NA	NA	0.029703
Sly_miRNA713	gi|459212738|ref|NC_015447.1| Solanm lycopersicm cltivar Heinz 1706 chromosome 10	AAAGGATGACCTAGTTTGACT	NO	GTCAAAACTAGGTTCATATCCTTGTTGAGGCAAAAAATGCTACTCCCTCCGTTTCAAAAAGGATGACCTAGTTTGAC	59273945	59273965	- [Negative strand]	103	21	77	59273945	59274021	((((((.(((((((...((((((.(((((((...................)))))))->>>>>>>>>>>>>>>>>>>	79	-26.41	-34.2987	40.2597	0.851935	NA	NA	NA	0.009901
Sly_miRNA220	gi|459212736|ref|NC_015449.1| Solanm lycopersicm cltivar Heinz 1706 chromosome 12	GAGATTAATTAGTGGCTGATT	NO	AGAGATTAATTAGTGGCTGATTAGGATTAATTTAATCCAGTGGGCCCCACCACTCATAATTGGTGGCTGATTAATATTT	50752752	50752772	- [Negative strand]	57	21	79	50752694	50752772	(<<-<<<<<<<<<<-<<--<<<(((((((...)))))).((((......))))...))))..)).)))))))))).)))	6	-28	-35.443	36.7089	0.965517	NA	NA	NA	0.009901
Sly_miRNA5021	gi|459212742|ref|NC_015443.1| Solanm lycopersicm cltivar Heinz 1706 chromosome 6	TGCAGGAAGTTGTTGACAGCCT	NO	CATGCAGGAAGTTGTTGACAGCCTGAGAAATCAAGCCGTCTTGGCTGGGAGAGTCTTTGATATAGGAATAATCAATCTTCCCAGCATGGACTCTCTTCATG	5928755	5928776	- [Negative strand]	271	22	101	5928677	5928777	((<<-<<--<<<<---<<<-<<-<((....))).)).)))...(((((((.((...(((((.........))))).)))))))))...))))..)).))))	29	-32.8	-32.4752	45.5446	0.713043	NA	NA	NA	0.049505
Sly_miRNA85	gi|459212736|ref|NC_015449.1| Solanm lycopersicm cltivar Heinz 1706 chromosome 12	AGGATGACATGTAGGACATGT	NO	ATACATGTCGAACACCATGTAAGACAAAAAATGATGTTTAGGATGACATGTAGGACATGTAT	17178201	17178221	- [Negative strand]	144	21	62	17178198	17178259	(((((((((..(((.(((.(.(((((........)))))->->>>--->>>-->>>>>>>))	59	-15.9	-25.6452	33.871	0.757143	NA	NA	NA	0.009901
Sly_miRNA2287	gi|459212745|ref|NC_015440.1| Solanm lycopersicm cltivar Heinz 1706 chromosome 3	TGCTTTTCCTAATGTCTGAGT	NO	TCGTGCTTTTCCTAATGTCTGAGTTCTTTGTGTTATGAACGTGTCTAAAATCAACCCTTGCTGTTTTTAGAGAATGAATACATGGAGAACTAAGGGTTTTAGGAGGGGAGGA	13095591	13095611	- [Negative strand]	56	21	112	13095502	13095613	((.<-<<<<<<<<<<--<<<-<<<((((..(((........(.(((((((.((........)).))))))).)......)))..)))))))..)))..))))))))))).))	24	-33.74	-30.125	39.2857	0.766818	NA	NA	NA	0.009901
Sly_miRNA3132	gi|459212747|ref|NC_015438.1| Solanm lycopersicm cltivar Heinz 1706 chromosome 1	TTGTGGGACAAAAAGAAGCCT	NO	GGCTTCTTTTTATTTTACAAGTCGGTGGACCCAGAAGTGTAATAATTTGGGTTCATTAACTTGTGGGACAAAAAGAAGCC	87333861	87333881	- [Negative strand]	161	21	80	87333861	87333940	(((((((((((.((((((((((..(((((((((((..........)))))))))))..))>>>>>>>>->>>>>>>>>>>	1	-42.3	-52.875	38.75	1.36452	NA	NA	NA	0.009901
Sly_miRNA1777	gi|459212743|ref|NC_015442.1| Solanm lycopersicm cltivar Heinz 1706 chromosome 5	TACGTTGGGCCTGAATTCTCCT	NO	GAATGAAAATGTATCCGAACTACGTTGGGCCTGAATTCTCCTCGTGAGATACGTAGGCAGCCTTTCCCAGCCCAGCCCCTATTACCAAAAATTTTCATTC	10537786	10537807	- [Negative strand]	160	22	100	10537727	10537826	((((((((((..........---<<<<<<<--<<<--<<<<<((((...)))).))).))...)))...)))))))..............))))))))))	86	-27.03	-27.03	46	0.587609	NA	NA	NA	0.009901
Sly_miRNA2925	gi|459212747|ref|NC_015438.1| Solanm lycopersicm cltivar Heinz 1706 chromosome 1	TGAGTATGCACAAGTAGACACT	NO	CAATTGGTATTTATGTCTTTAAATTCTGAGTATGCACAAGTAGACACTTAAATTTGTACGCATTTCTCATATGTCTACTTGCTCAACTTTTACAAGTTTAAGTATTTATCTATGTACAATCAAAATTGAAGGGCAAAATATCGATTG	52071156	52071177	- [Negative strand]	44	22	147	52071056	52071202	((((((((((((.(((((((.((((.<<<---<<<<-<--<<<<-<<<((((((((((.(((.................)))........))))))))))))).))))..).))))...))).)))).)))))))))))))))))))	9	-37.83	-25.7347	29.2517	0.879767	NA	NA	NA	0.009901
Sly_miRNA4310	gi|459212744|ref|NC_015441.1| Solanm lycopersicm cltivar Heinz 1706 chromosome 4	CCGAAGATCAAGATGATGAACT	NO	CGTCGTTATGATGCTCGTGATCTTATGATCCTATTCGCTTGGATAACATTGATATTCAAATGAATGGTTAGTTGGATGCCCCGAAGATCAAGATGATGAACTAATATATGAGGATG	58150108	58150129	- [Negative strand]	199	22	116	58150093	58150208	((((.(((((((..((((.((((..((((((((((((.(((((((.......))))))).)))))))....((((.....>>>>->>>>>>>>>->>>>---.)).))))).))))	21	-29.5	-25.431	37.931	0.670455	NA	NA	NA	0.029703
Sly_miRNA4261	gi|459212743|ref|NC_015442.1| Solanm lycopersicm cltivar Heinz 1706 chromosome 5	TAGACTACGAATTCCATTCTCT	NO	AGGTAGACTACGAATTCCATTCTCTTTGATTGAGGTTGAATGTGTAACTACATGTTGATTAGAGGGAATTGGGGGTGCATACCT	53940583	53940604	+ [Positive strand]	119	22	84	53940579	53940662	(((<<-<<--<-<<<<<<-<<<<--(..((((.(((((......))))).)).))..)..)))))))))).)..))...)))))	7	-24	-28.5714	40.4762	0.705882	NA	NA	NA	0.029703
Sly_miRNA358	gi|459212737|ref|NC_015448.1| Solanm lycopersicm cltivar Heinz 1706 chromosome 11	AAGCCGAGTCTACGTAGAGTCT	NO	CCGAGTCTACGTAGAGTCTCAAGGATCAGTACGGAGACGTCTGTACTTATCTTTGAGAGGCTATAAGGATTACTAGG	19721382	19721403	- [Negative strand]	117	22	77	19721323	19721399	<<-<<<<<--<<<<--<<<(((((((.((((((((....)))))))).))))))))))..))))..)))))....))	81	-32.7	-42.4675	45.4545	0.934286	NA	NA	NA	0.009901
Sly_miRNA705	gi|459212738|ref|NC_015447.1| Solanm lycopersicm cltivar Heinz 1706 chromosome 10	AAGCCGAGTCTACGTAGAGTCT	NO	CCGAGTCTACGTAGAGTCTCAAGGATCAGTATGGAGACATCTGTACTTATCTTTGAGAGGCTATGAGGATTTCTAGG	57770832	57770853	- [Negative strand]	117	22	77	57770773	57770849	<<<<<<<<-<<<<<--<<<(((((((.((((((((....)))))))).))))))))))..))))).))))))...))	81	-33.9	-44.026	44.1558	0.997059	NA	NA	NA	0.009901
Sly_miRNA2152	gi|459212744|ref|NC_015441.1| Solanm lycopersicm cltivar Heinz 1706 chromosome 4	AGCACAAGATCCAGGATTTGAT	NO	GTCAATTCCAGATTCTACAGACCGGAGCAGAGATTTGTTTATCATTCCAACACTGTTGGACATGATACAGAAGACTGTATCAATCTCAAGCACAAGATCCAGGATTTGATTGAC	51003329	51003350	+ [Positive strand]	94	22	114	51003240	51003353	((((((..((((((((...(((..(.((.((((............((((((...))))))..((((((((....)))))))).)))).->>->-->->>->>>>>>>>>>))))	11	-30.4	-26.6667	40.3509	0.660869	NA	NA	NA	0.009901
Sly_miRNA808	gi|459212739|ref|NC_015446.1| Solanm lycopersicm cltivar Heinz 1706 chromosome 9	TTTCGGGCATCTAGGGAGGGGG	NO	CTTTCTCTATCAGGTCAGCTGTGTTTCGGGCATCTAGGGAGGGGGATTCTTTCCAGTCCATTATGAGCACCGCCAAAGAGGCGGAATTGATGGAGAGAG	12412220	12412241	+ [Positive strand]	90	22	99	12412196	12412294	(((((((((((((.((.(((...---<<<<<-<<<<<<<<--<<<(....))))..))).))).)))).))).......))).)).)))))))))))))	49	-37.92	-38.303	51.5152	0.743529	NA	NA	NA	0.009901
Sly_miRNA4958	gi|459212739|ref|NC_015446.1| Solanm lycopersicm cltivar Heinz 1706 chromosome 9	TTTCGGGCATCTAGGGAGGGGG	NO	CGCAGATTTGTGAGGGGATTGACTTTCTCTATTAGGTCAACTGTGTTTCGGGCATCTAGGGAGGGGGCTTCTTTCACGTCCATTGTG	40962545	40962566	- [Negative strand]	90	22	87	40962524	40962610	(((((...((((((((((..(.((..((((.((((((...(((..--->>>-->>>>>>>>>>-->>)))))))))))....)))))	49	-26.9	-30.9195	49.4253	0.625581	NA	NA	NA	0.049505
Sly_miRNA235	gi|459212736|ref|NC_015449.1| Solanm lycopersicm cltivar Heinz 1706 chromosome 12	GATTCACATGTATCTAGGATA	NO	GTATCTATGATACATGCGAATCACACTAGATACACACTAGATACATGTATTTGTATGTATGTAGTGTGATTCACATGTATCTAGGATAC	62040579	62040599	+ [Positive strand]	88	21	89	62040511	62040599	((((((..((((((((.(((((((((((.(((((.((.(((((....))))))).))))).))))))>>>>>->>>>>>>>-->>>>>)	19	-44.5	-50	33.7079	1.48333	NA	NA	NA	0.009901
Sly_miRNA2654	gi|459212746|ref|NC_015439.1| Solanm lycopersicm cltivar Heinz 1706 chromosome 2	GATTCACATGTATCTAGGATA	NO	GGGCATATTTAGGTGTAATTTGTTGTAGGTATATTGTATCTAAGTGGATTCACATGTATCTAGGATAAATAGAAATCATGTTCGCCT	35665224	35665244	+ [Positive strand]	88	21	87	35665177	35665263	((((..((...(((...(((((((.(((((((((((.((((....)>>>->>->>>>>>>>>->>>>)))....)))..))..))))	19	-22.5	-25.8621	33.3333	0.775862	NA	NA	NA	0.009901
Sly_miRNA5043	gi|459212743|ref|NC_015442.1| Solanm lycopersicm cltivar Heinz 1706 chromosome 5	CATCTTGCTCTTTGGATAGCCT	NO	TCTTGCTCTTTGGATAGCCTCTTCCTTCAATGCACTTGCATATTTTTTTTTTCACAAGAGGAGATGGTTTCTATGAGCAGTGA	6007515	6007536	- [Negative strand]	115	22	83	6007451	6007533	<<<<<<<<--<<<<-<<<<-.((((((..((((....))))................))))))..)))))))).)))))).))	16	-21.77	-26.2289	38.5542	0.680313	NA	NA	NA	0.049505
Sly_miRNA1319	gi|459212741|ref|NC_015444.1| Solanm lycopersicm cltivar Heinz 1706 chromosome 7	TGTTTAAGGTTGATGAACTCCT	NO	GGGAAGTGTCATACCTAGACAATTTAACGGACTTCTAGGAATACTCCCTGACATTCGTTAAGCCTGTTTAAGGTTGATGAACTCCTC	10839758	10839779	+ [Positive strand]	127	22	87	10839693	10839779	(((.(((((((.(((((((((.(((((((((..((..(((....)))..))..)))))))))..>>>>>->>>>>>>>-->>>->>)	75	-27.2	-31.2644	42.5287	0.735135	NA	NA	NA	0.009901
Sly_miRNA4368	gi|459212746|ref|NC_015439.1| Solanm lycopersicm cltivar Heinz 1706 chromosome 2	TGTTTAAGGTTGATGAACTCCT	NO	GAGAAGTGGCATACCTTGATAGTTTCACAAACTTCAGGGAATACTCCCTGTCCGTCATAGATCCTTGTTTAAGGTTGATGAACTCCTC	7774818	7774839	+ [Positive strand]	127	22	88	7774752	7774839	(((.(((..((((((((((.((..((....((..((((((....))))))...))....))..))--->>>>>>>-->>>->>>->>)	75	-24.4	-27.7273	43.1818	0.642105	NA	NA	NA	0.029703
Sly_miRNA4088	gi|459212739|ref|NC_015446.1| Solanm lycopersicm cltivar Heinz 1706 chromosome 9	TGTAAGAGCATACAACGAGCCT	NO	TCAGCCAAAAATACTTTGGGCATCTTGGCTTGTAAGAGCATACAACGAGCCTTCTCAAGAAGAGTTTTGTGATTCTCTCAACAAATCAATGATGTTGTGGTGTGTGACTGA	51722362	51722383	+ [Positive strand]	61	22	111	51722331	51722441	((((.((...(((((...(((((((((..(<<<-<<<<--<<<<--<<<<<<((....)))).))))))))...))))..))))..))).))))))..))))).)).))))	20	-32.4	-29.1892	40.5405	0.72	NA	NA	NA	0.029703
Sly_miRNA2343	gi|459212745|ref|NC_015440.1| Solanm lycopersicm cltivar Heinz 1706 chromosome 3	ATCTCGAGCCATCGGTTGTAGT	NO	TTCCGAAGCTACCGACGATGCTTGCATTGCTAATATATCTCGAGCCATCGGTTGTAGTTTTGGAA	29368374	29368395	- [Negative strand]	258	22	65	29368366	29368430	((((((((((((...(((((((((...((......)>--->>>>->>>>>--->>>>>)))))))	10	-23.7	-36.4615	44.6154	0.817241	NA	NA	NA	0.009901
Sly_miRNA4294	gi|459212744|ref|NC_015441.1| Solanm lycopersicm cltivar Heinz 1706 chromosome 4	TACTTCACCAGATCAAAAGGTC	NO	TCTCAGGTACCTTTTACTGATCTGTGTCGATAAAGCTGGCAGATCACCCCTACTTCACCAGATCAAAAGGTCCTGCAGA	37532962	37532983	+ [Positive strand]	57	22	79	37532911	37532989	(((((((.((((((...(((((((.((.((...((..((.......)).)>--->>>>>>>>>>>>>>>>>>))).)))	46	-24.2	-30.6329	46.8354	0.654054	NA	NA	NA	0.029703
Sly_miRNA4506	gi|459212737|ref|NC_015448.1| Solanm lycopersicm cltivar Heinz 1706 chromosome 11	TACTTCACCAGATCAAAAGGTC	NO	CAGGTACCTTTAACTGATTTGTGTCGATAAAAGCTGGCAGATCACCCCTACTTCACCAGATCAAAAGGTCCTG	30718879	30718900	+ [Positive strand]	57	22	73	30718830	30718902	((((.((((((...(((((((.((.((....((..((.......)).)>--->>>>>>>>>>>>>>>>>>)))	46	-18.3	-25.0685	45.2055	0.554545	NA	NA	NA	0.039604
Sly_miRNA4591	gi|459212740|ref|NC_015445.1| Solanm lycopersicm cltivar Heinz 1706 chromosome 8	TACTTCACCAGATCAAAAGGTC	NO	GGTACCTTTTACTGATCTGTGTCGATAAAGCTGGCAGATCACCCCTACTTCACCAGATCAAAAGGTCCC	27058041	27058062	+ [Positive strand]	57	22	69	27057995	27058063	((.((((((...(((((((.((.((...((..((.......)).)>--->>>>>>>>>>>>>>>>>-))	46	-18.2	-26.3768	47.8261	0.551515	NA	NA	NA	0.039604
Sly_miRNA4734	gi|459212744|ref|NC_015441.1| Solanm lycopersicm cltivar Heinz 1706 chromosome 4	TACTTCACCAGATCAAAAGGTC	NO	AGGTACCTTTTACTGATCTGTGTCGATAAAGCTGGCAGATCACCCCTACTTCACCAGATCAAAAGGTCCT	51001341	51001362	+ [Positive strand]	57	22	70	51001294	51001363	(((.((((((...(((((((.((.((...((..((.......)).)>--->>>>>>>>>>>>>>>>>>))	46	-19	-27.1429	45.7143	0.59375	NA	NA	NA	0.039604
Sly_miRNA4937	gi|459212738|ref|NC_015447.1| Solanm lycopersicm cltivar Heinz 1706 chromosome 10	TACTTCACCAGATCAAAAGGTC	NO	AGGTACCTTTTACTGATCTGTGTCGATAAAGCTGGCAGATCATCCTTACTTCACCAGATCAAAAGGTCCT	58781725	58781746	+ [Positive strand]	57	22	70	58781678	58781747	(((.((((((...(((((((.((.((..(((.(((....)))..))>--->>>>>>>>>>>>>>>>>>))	46	-18.7	-26.7143	42.8571	0.623333	NA	NA	NA	0.049505
Sly_miRNA3827	gi|459212746|ref|NC_015439.1| Solanm lycopersicm cltivar Heinz 1706 chromosome 2	ACCAAGATCGTAGAGGCTCT	NO	CAGAGTGACTCAACTTTTGCTAACATAATCATCGGCCAGGCGGGCAACATATATGAGTGATAGTCGCCCGTCAACAGCGGAAGCTGTTTGATTTTCTACCAAGATCGTAGAGGCTCTG	49771674	49771693	- [Negative strand]	45	20	118	49771672	49771789	((((((..(((.(((((((.((....(((((.......(((((((.((.(((.......))))).))))))).(((((....))))).)))))...)>->>>>>-->>->>>>>>>>)	17	-37.8	-32.0339	47.4576	0.675	NA	NA	NA	0.019802
Sly_miRNA1499	gi|459212742|ref|NC_015443.1| Solanm lycopersicm cltivar Heinz 1706 chromosome 6	TGAAAACTTAATTTAATCGGCT	NO	TTAAATCGCTGCAAAAAAAATTAACCGATTAAATTAAGTTTTCAAAAAAAAATCTTAATTAACACATTTTTTGGGGATGATCTTTATATGTGTTTATGTTAATGAATTCTTAATTAATACATTTTTGTTTTACACTTAAATTTTTATTTTTTTTTGAAAACTTAATTTAATCGGCTAATTTTTTGCAGCAATTTAA	1256068	1256089	+ [Positive strand]	37	22	196	1255913	1256108	((((((.((((((((((..((((.(((((((((((((((((((((((((((((.(((((.(((((((....(((((.....))))).)))))))...)))))............(((.(((....))).))).............)))))))))>>>>>>>>>>>>>>>>>>>>->))))))))))))).))))))	11	-61.6	-31.4286	19.3878	1.62105	NA	NA	NA	0.009901
Sly_miRNA1445	gi|459212741|ref|NC_015444.1| Solanm lycopersicm cltivar Heinz 1706 chromosome 7	GTCTATGCATACGGTTGGCA	NO	CGGATTCCGACGTCAAAAATGCCAGTTGTTTTCGTGGACGTCTGTCAAGACCTTGTCTATGCATACGGTTGGCAATCAGGCTTGTCCG	57587434	57587453	- [Negative strand]	79	20	88	57587419	57587506	((((...(((.(((.....((((((..((...(((((((((((....))))...>>>>>>>--->>-->>>>>>....))))))))))	12	-28.9	-32.8409	50	0.656818	NA	NA	NA	0.009901
Sly_miRNA3233	gi|459212737|ref|NC_015448.1| Solanm lycopersicm cltivar Heinz 1706 chromosome 11	ATGGAACTTTATACCGAGCACC	NO	CTTATGAGTTGAAATAAATGGAACTTTATACCGAGCACCGCTAGACTATTTATGAGCGGTGATGTCTTATTTTGGGAATGGCGGAGGTTCACATAACTCTCATGAG	26251580	26251601	- [Negative strand]	131	22	106	26251512	26251617	((((((((.........<<<<<<<<<<---<<<--<<<<(((............)))))))...((((.....)))).)))..))))))).)))....))))))))	110	-28.62	-27	40.566	0.665581	NA	NA	NA	0.019802
Sly_miRNA4080	gi|459212739|ref|NC_015446.1| Solanm lycopersicm cltivar Heinz 1706 chromosome 9	ATGGAACTTTATACCGAGCACC	NO	TATGAGTTGAATGCAATGGAACTTTATACCGAGCACCGATAGGCTTGCTATGAGCGGTGATGCCTTCTTTCGGGAAGGGCGGAGGTTCACGTAACGCTCATGAGATGAGACTATACGGCTTTCCGGGTATGGGTCTCCATACATCTCATA	42189502	42189523	+ [Positive strand]	131	22	150	42189486	42189635	((((((....(((..<<<<<--<<<<<<<<<<<--<<(((((.(((((((((((((((((.((((((.(((.....))).))))))))))....))))))).)).)))).)))).)))..)))..))))))))..))))).)))))))))	110	-51.2	-34.1333	48.6667	0.70137	NA	NA	NA	0.029703
Sly_miRNA4763	gi|459212745|ref|NC_015440.1| Solanm lycopersicm cltivar Heinz 1706 chromosome 3	ATGGAACTTTATACCGAGCACC	NO	GGAACTTTATACCGAGCACCGATAGGCTAGCTATGAGCGGTGATGCCTTCTTTAAGGAAGGTTGAGGTTCACGTAACTATAATGAGATGAGACTGTCCGGCATGCTGGGTATGGTTTC	36923706	36923727	- [Negative strand]	131	22	118	36923607	36923724	<<<<<<--<<<<<-<<<<<<(((((.((.((.....)).((((.(((((((....)))))))......)))).................)).)))).)))..)))).)))))))))))	110	-37.1	-31.4407	47.4576	0.6625	NA	NA	NA	0.039604
Sly_miRNA4843	gi|459212747|ref|NC_015438.1| Solanm lycopersicm cltivar Heinz 1706 chromosome 1	ATGGAACTTTATACCGAGCACC	NO	TGAATGTAATGGAACTTTATACCGAGCACCGATAGGCTAGCTATGAGCGGTGATGCCTTCTTTCGGGAAGGGCAGAGGTTCACGTAACTCTCA	68253151	68253172	- [Negative strand]	131	22	93	68253087	68253179	(((..((.<<<<<<<<<<---<<---<-<<((.((((..(((......)))...))))....)))))..))...))))))).))).))..)))	110	-28.4	-30.5376	48.3871	0.631111	NA	NA	NA	0.039604
Sly_miRNA4983	gi|459212740|ref|NC_015445.1| Solanm lycopersicm cltivar Heinz 1706 chromosome 8	GCACACACGATCGAACGACG	NO	GGACTGCACGCATGGTCGGACGATGTCGGGTGTGGCATGCCATCATCGTCCTTGGACTGCTCGCACGGTCAAACGACGTTGGGCGGGGCACGACATCACCGCCTTTGGACAGCACACACGATCGAACGACGTCGGGCGTGACAGTCC	26289898	26289917	- [Negative strand]	113	20	147	26289881	26290027	(((((((((((...((((..(((..(((.(((((.(.(((((....((((....(((((......)))))....))))..((((((............)))))).))).))>>>>>>->>>>>>-->>>>-....))))).))))))	93	-62	-42.1769	62.585	0.673913	NA	NA	NA	0.049505
Sly_miRNA3782	gi|459212746|ref|NC_015439.1| Solanm lycopersicm cltivar Heinz 1706 chromosome 2	ATAGACAAGGTCTTGACGGACT	NO	GGAAAATCGTTCAGATGAGGGGTATGCTCGCTTCGGAGCTCGTTTGACCTTCAAAATGGGTCGGACGGGCCTTGAGGGCCAACCGCATGCATAGACAAGGTCTTGACGGACTTCC	10592845	10592866	- [Negative strand]	119	22	115	10592841	10592955	((((..(((((.((((...(..(((((...(((((..(((((((((((((.......)))))))))))))..)))))((.....))..))>>>-->--->>>>->>>>>-->)))	18	-45.4	-39.4783	54.7826	0.720635	NA	NA	NA	0.019802
Sly_miRNA571	gi|459212738|ref|NC_015447.1| Solanm lycopersicm cltivar Heinz 1706 chromosome 10	ACAGATGTAAGATTTTTGGGTC	NO	GATGTAAGATTTTTGGGTCATCAGATTTGCCAAGGGAGAATTACTCCAATTCAAAGATCCATAGATTTTGCATC	21812206	21812227	- [Negative strand]	139	22	74	21812150	21812223	<<<<<<<<<<<<-<<<<<<......((((.....((((.....))))....)))))))))).))))))))))))	6	-24.6	-33.2432	36.4865	0.911111	NA	NA	NA	0.009901
Sly_miRNA1374	gi|459212741|ref|NC_015444.1| Solanm lycopersicm cltivar Heinz 1706 chromosome 7	GTTCAGGGGAGTAATAGGACC	NO	CACACCTTAACTAAACTAAGGTCCTATTACACCCCCCCCCGATTTTTTTAATTGTATACACCTTTTGTCTTACATATTATACCTCTATGACTCCACACAATTGAGGCGCGTCGGAGATATTTGGATGCCACGTAAGCCAAAAAGGTGAGAAAATTACAAAAAAAAAGTTCAGGGGAGTAATAGGACCTTAAAATAGTTAAGGCGTG	41205907	41205927	- [Negative strand]	94	21	206	41205887	41206092	(((.(((((((((...((((((((((((((.((((.....(((((((((..(((((..((((((((..(((((........((((..((........))...)))).(((((.(((...))).)))))...)))))...)))))))).......))))).))))))>>>-->>>>->>>>>>>>>>>)))...))))))))).)))	28	-74.9	-36.3592	38.8349	0.93625	NA	NA	NA	0.009901
Sly_miRNA2562	gi|459212746|ref|NC_015439.1| Solanm lycopersicm cltivar Heinz 1706 chromosome 2	GTTCAGGGGAGTAATAGGACC	NO	TAACTAAACTAAGATCCTATTAGCCCCCTAAATCTATTTATTTTGTAATTCTATAAACCTTTTTAGCATACGTAGCCTCCAAACATATGCGGCGCGCATCTACTAAGTGGAGTCACTAAGTGTGCATGTAAGACAAAAGGTGTACAAAATTAGAAAAGAAATGAGTTCAGGGGAGTAATAGGACCTTAGTTTAGTTA	17386386	17386406	- [Negative strand]	94	21	197	17386373	17386569	(((((((((((((.((((((((..(((((.((..(((((.((((.(((((......((((((...((((((.(((.(((((.....(((((...)))))........)))))...))).))))))..(.....).))))))......))))).)))).))))).->>->>>>>-->>>>>>>>->))))))))))))	28	-68.02	-34.5279	35.533	0.971714	NA	NA	NA	0.009901
Sly_miRNA4961	gi|459212739|ref|NC_015446.1| Solanm lycopersicm cltivar Heinz 1706 chromosome 9	CTCTATCTCTCGTTCTGGAGGA	NO	GGCAGTACATCTATAGTAAACTCTATCTCTCGTTCTGGAGGAAAGCCTAGAAGTTCCTCTTGGAATACATCGGGAAATTCATTAACTACTAGGACTGATTGAAGAGTCGATGCCTCTGCC	51458867	51458888	- [Negative strand]	73	22	120	51458788	51458907	(((((..((((........(<<<<-<<--<<<<<<<<<-<<-...))..(((.(((((..((.....))..))))).)))........))))))).))..))))))).))))...)))))	32	-34	-28.3333	43.3333	0.653846	NA	NA	NA	0.049505
Sly_miRNA4989	gi|459212740|ref|NC_015445.1| Solanm lycopersicm cltivar Heinz 1706 chromosome 8	TGAGACCTTGTTATCATGGACT	NO	AGACCTTGTTATCATGGACTTGACATTAAGACTTCTCCAAAATGAGAGCTCAACATATGGGACCTCAACTAGGAAGCCTTCTATAGATAACAAAGAGTCT	41989812	41989833	+ [Positive strand]	106	22	100	41989813	41989912	<<<<<<<<<<<<<<<<<<--........((.(((((......((((..((((.....))))..))))....))))).))))))).)))))).))).))))	56	-25.4	-25.4	39	0.651282	NA	NA	NA	0.049505
Sly_miRNA4405	gi|459212747|ref|NC_015438.1| Solanm lycopersicm cltivar Heinz 1706 chromosome 1	CTAAAGGAAGGGAAATCAACC	NO	GTTGAAGGGTATGTGATATCCTTTTCTTCTTCAAGATAAGCATATATTCTTTTACCTAAAGGAAGGGAAATCAACCCGAGAC	2219324	2219344	- [Negative strand]	72	21	82	2219317	2219398	(((...((((...((((.((((((((((....((((...........))))....--->>>>>>>>>>->>>>>>>)..)))	4	-20.7	-25.2439	36.5854	0.69	NA	NA	NA	0.029703
Sly_miRNA3559	gi|459212742|ref|NC_015443.1| Solanm lycopersicm cltivar Heinz 1706 chromosome 6	GGGACAATGTTTGAACATGCAT	NO	TAGAATGAGCATGTTCAACTTGTGCAATATCAAAAGCTTCAATTTCCTCTGCTGTTGGGACAATGTTTGAACATGCATTCTA	37617194	37617215	- [Negative strand]	55	22	82	37617189	37617270	((((((..(((((((((((((((.(.....(((.(((.............))).))>>->>>>->->>>>>>>>>>>>))))	46	-22.12	-26.9756	36.5854	0.737333	NA	NA	NA	0.019802
Sly_miRNA3725	gi|459212745|ref|NC_015440.1| Solanm lycopersicm cltivar Heinz 1706 chromosome 3	TAACGGAGTTGCAGGACGGACC	NO	GGCACAACGGACCGTCGCAGGGTCTTGTTTCAAAACACTTAGAAAATCTGAAATTGGATACTGAAAATCGACTCTCTGAACTTCGTAACGGAGTTGCAGGACGGACCGTCACAGGCC	22819482	22819503	- [Negative strand]	65	22	117	22819471	22819587	(((...((((.(((((..((((((...(((((...((.((((.....))))...)).....)))))...))))))((((((((((--->>>>>>>->>>>>>>>->>)).....)))	3	-36.6	-31.2821	48.718	0.642105	NA	NA	NA	0.019802
Sly_miRNA678	gi|459212738|ref|NC_015447.1| Solanm lycopersicm cltivar Heinz 1706 chromosome 10	AAGCTAGTGCCACGTAGGTC	NO	TTTTTTACCCTTTTTGGGTCTATGTGACACTATCGTGTGGGCATAGCGCGTGTTGACATTTTTTTCAAGCTAGTGCCACGTAGGTCGAAAAGGGGTAGAAAA	50090530	50090549	+ [Positive strand]	98	20	102	50090463	50090564	(((((((((((((((.(..(((((((.(((((.(((((.(((((.....))))).)))).......-->->>>>>->>>>>>>-->.)))))))))))))))	44	-43.5	-42.6471	43.1373	0.988636	NA	NA	NA	0.009901
Sly_miRNA2087	gi|459212744|ref|NC_015441.1| Solanm lycopersicm cltivar Heinz 1706 chromosome 4	CAAAGTAGACATGACCACGGCA	NO	GGCTCAAAGTAGACATGACCACGGCAATCTACAAAGCTGTGGTCATGACTTTGGATGAAGATCTGGCGTCGCAGATGAAAATAAAGAAGGAGGTT	30645328	30645349	+ [Positive strand]	58	22	95	30645323	30645417	((((<<<<<<---<<<<<<<<<<<<-.........)))))))))))))))))).......(((((......)))))...............))))	4	-30.1	-31.6842	45.2632	0.7	NA	NA	NA	0.009901
Sly_miRNA4530	gi|459212738|ref|NC_015447.1| Solanm lycopersicm cltivar Heinz 1706 chromosome 10	GTCTTAGGGCCCGTTTGGATG	NO	AAAGCTTCTTTTAACTCACTCCAAGTTCAGATGGAGTCATGTGCATCTCATTAAACTAGTTAGTTGCTTCCCCAGTAAGACATAAGGGAAATAGTCTTAGGGCCCGTTTGGATGGGCTTAATAAAAGAAGCTTT	15078000	15078020	+ [Positive strand]	61	21	134	15077906	15078039	(((((((((((((......((((..(((((((((.(((....(((.((.((((...)))).)).)))........((((((............>>>>>>->>>>>>>>>>>>>>)).....)))))))))))))	10	-37.8	-28.209	39.5522	0.713208	NA	NA	NA	0.039604
Sly_miRNA4331	gi|459212745|ref|NC_015440.1| Solanm lycopersicm cltivar Heinz 1706 chromosome 3	GCACACATGGTCGAACGACA	NO	GCACACATGGTCGAACGACATCGAGCGTTGCATGCCTTTATCGCCATTGGGCAGCATATAGAATAAGATGTCGTCGAGTGTGGC	17330842	17330861	- [Negative strand]	51	20	84	17330777	17330860	<<-<<<<<--<<<<-<<<<<((...(..(((.(((((...........))))))))....).....))))))))))))))))))	18	-31	-36.9048	51.1905	0.72093	NA	NA	NA	0.029703
Sly_miRNA3640	gi|459212744|ref|NC_015441.1| Solanm lycopersicm cltivar Heinz 1706 chromosome 4	GAGGATGCTGTTAGAAATATC	NO	GAGGATGCTGTTAGAAATATCTATACAGTTGTAGCATTCTGTGCTGGTGATAAGGTAATGGAGCTCTACAGGTCGCAACTGCAGAAGATATTTACGAAGAGCTTCCTC	3637529	3637549	+ [Positive strand]	48	21	108	3637528	3637635	<<<<<-<<<-<<--<<<<<<<(...((((((..((...(((((..(((..((......))..))).)))))))..))))))....))))))))...)).))).)))))	1	-34.7	-32.1296	42.5926	0.754348	NA	NA	NA	0.019802
Sly_miRNA4004	gi|459212737|ref|NC_015448.1| Solanm lycopersicm cltivar Heinz 1706 chromosome 11	CCACTTGACTGTAAGGAGAGG	NO	AAGGGGCGTTCAACCACTTGACTGTAAGGAGAGGGGTAAACAAAAATCTACTCCTAAGAAGAGGTTGGATCGAATTAGTACAAAATACATTTATCCAGCAGCAGCGGAGGAGGTTTGATTCCCTTT	41461004	41461024	- [Negative strand]	83	21	126	41460911	41461036	((((((.(((.((<<-<<<--<<<<-<<<<<--<(((........)))).)))))........(((((((.((((..(((.....)))))))))))))).))))..)))..)))).))).))))))	42	-36.2	-28.7302	42.8571	0.67037	NA	NA	NA	0.029703
Sly_miRNA843	gi|459212739|ref|NC_015446.1| Solanm lycopersicm cltivar Heinz 1706 chromosome 9	TACGGAGGTCGGGCCTTGAACC	NO	TCGAGGCCAAAGAACACTGAACCAAATAGTAAAAATCTGACGGTACGGAGGTCGGGCCTTGA	25573562	25573583	+ [Positive strand]	78	22	62	25573518	25573579	((((((((...((.(.(((.(((...(((.......)))..))>->>>->->>->>>>>>>>	34	-20.7	-33.3871	48.3871	0.69	NA	NA	NA	0.009901
Sly_miRNA4150	gi|459212740|ref|NC_015445.1| Solanm lycopersicm cltivar Heinz 1706 chromosome 8	AACGAGTGCAGACTGAAAGCC	NO	TGATCCGCTTTGTGAACGAGTGCAGACTGAAAGCCTTGATTCCCTGCTTTCAGTTGCCACTCAGTGTGTTTCTTCAAGCCCCGACGACAGGCCCACAATGCACAGGGTTGTTCA	56077336	56077356	+ [Positive strand]	28	21	114	56077321	56077434	(((.(.((((((((---<<<<<--<<<<<<<<<<-..........))))))))))..)))))..((((..(((((..........)).)))..))))...)))))))).).)))	1	-35.8	-31.4035	51.7544	0.60678	NA	NA	NA	0.029703
Sly_miRNA2315	gi|459212745|ref|NC_015440.1| Solanm lycopersicm cltivar Heinz 1706 chromosome 3	GTTCTGAGAGCTCAAAGGCT	NO	GCAGGTTCTGAGAGCTCAAAGGCTGAAACCACCGGTGTACGCCGAAAGGAGGGATCTTACATCAACAAAAGCCTACTGACTCTTGGAACTGT	20152421	20152440	+ [Positive strand]	22	20	92	20152416	20152507	((((-<<<--<<<<-<<<-<<<<<.........(((((((.((....)).)......))))))......)))))..)))))))..)))))))	1	-30.86	-33.5435	50	0.67087	NA	NA	NA	0.009901
Sly_miRNA3135	gi|459212747|ref|NC_015438.1| Solanm lycopersicm cltivar Heinz 1706 chromosome 1	CAGGAGGTAGTAGATACTATC	NO	GTTTTCTGCTCTGGAAATTCTGAAAGCATTCAAAGTGATGGCACTGCTAGCTCTCTGTTGCAGGAGGTAGTAGATACTATCGAAGCTGAAGCTGGAGCCCCTGGAGTAGAAGAT	87884648	87884668	+ [Positive strand]	25	21	114	87884587	87884700	(((((((((((..(...((((...(((.((((...((((((..((((((.(((.(((...>>>>>>->>>>>>--->>>>>)....)))))))))))...)..)))))))))))	1	-43	-37.7193	46.4912	0.811321	NA	NA	NA	0.009901
Sly_miRNA2082	gi|459212744|ref|NC_015441.1| Solanm lycopersicm cltivar Heinz 1706 chromosome 4	ATCATGTAGAGTAAGAAGTGCC	NO	ATCCTAGGTACCCTTGCACATGATCATATAAAATGATCATGTAGAGTAAGAAGTGCCCAAGGAT	26968849	26968870	- [Negative strand]	101	22	64	26968841	26968904	(((((.(((((.(((((((((((((((.....)))>>>>>>>--->>>>>-->>>>>..)))))	9	-26.5	-41.4062	39.0625	1.06	NA	NA	NA	0.009901
Sly_miRNA287	gi|459212737|ref|NC_015448.1| Solanm lycopersicm cltivar Heinz 1706 chromosome 11	CTTGCAAGAACCATGAGCGCC	NO	GGTTGCTGCTGGTTCTTTGCAGTTGTCCCATTATTGGGGGACTTGCAAGAACCATGAGCGCC	3676660	3676680	- [Negative strand]	22	21	62	3676659	3676720	(((.(((..((((((((.((((.(.(((((....))))).)->>>>>>>>>>>>-->>>>>>	1	-29.2	-47.0968	53.2258	0.884848	NA	NA	NA	0.009901
Sly_miRNA4036	gi|459212738|ref|NC_015447.1| Solanm lycopersicm cltivar Heinz 1706 chromosome 10	TTGGACTGTCGTAGTAGAGTGG	NO	CACAGTTGTTACGCTTTCTTGGACTGTCGTAGTAGAGTGGTGAGATTTTGCTTCCCTAATTAAGAAGAGTTAGTCTGGGAGGGGTACAATTCGAGTCGTCCTAGTCCCTTGATTTCAAATCTTAAGGCCAATAAAATGATGTCCAAGGTGTTACTGTG	35561438	35561459	+ [Positive strand]	72	22	158	35561419	35561576	((((((....((((...(<<<<<<-<<<<<--<<---<<<((((((((..((((((..(((((......)))))..))))))........(((((.(......)...)))))....)))))))...)))).))..)))))))))))))))).))))))	47	-46.9	-29.6835	42.4051	0.7	NA	NA	NA	0.029703
Sly_miRNA1091	gi|459212740|ref|NC_015445.1| Solanm lycopersicm cltivar Heinz 1706 chromosome 8	CCTATTTCTAGTCATAAGGGC	NO	GTGTTTGACAGCCCACTTTATAGATTTAGAAATTGGATTATAAATTTTTGTCCTATTTCTAGTCATAAGGGCGTGGATAT	17745727	17745747	+ [Positive strand]	31	21	80	17745675	17745754	((((..(...((((...((((.((((.((((((.((((...........))>>->>>>>>>>>>>>>>>>>>.)..))))	16	-21.1	-26.375	32.5	0.811539	NA	NA	NA	0.009901
Sly_miRNA4956	gi|459212739|ref|NC_015446.1| Solanm lycopersicm cltivar Heinz 1706 chromosome 9	CTCAAGGATGTTGCATAGACT	NO	GAGTTTGTGGACGAGGTGCATGAGATTCAGGTGGCCATGGCGGCCACAGATACGGAGAAGGCTGAGCTAGCCTGCTATCAGCTCAAGGATGTTGCATAGACTT	35123375	35123395	+ [Positive strand]	43	21	103	35123293	35123395	(((((((((..(((.((.(.((((......((((((.....)))))).(((..((...((((((...)))))).)))))..>>>>->->>->>>>>>>>>>>)	19	-36.3	-35.2427	53.3981	0.66	NA	NA	NA	0.049505
Sly_miRNA643	gi|459212738|ref|NC_015447.1| Solanm lycopersicm cltivar Heinz 1706 chromosome 10	GTTCAAGGGTAATAGGACCT	NO	TACACTTTAACGAATTAAATTCCTATTATCCCCCTAAGCTTACTTTTTTTTTTTGCATTTTCATACACCTTTTTCGCTTATGTGGCATCAAAAAATATCTTCAACGTGCCACAATTGTATGGAGTCATGAAGTCTGCTACGTTAAAAAAAAAGATGTACGAAATTACAAAAAAATAAAAGTTCAAGGGTAATAGGACCTTAGTTTATGAAGGTGTG	41946959	41946978	+ [Positive strand]	50	20	216	41946779	41946994	((((((((...(((((((..((((((((...((((......((((((((((((((...((((.((((.((((((.....((((((((...........(((((((...(((........))).))..)))))..)))))))).....)))))).)))).))))...)))))))).))))>>--->>>>>>>>>>>>-->))))))...))))))))	12	-58.02	-26.8611	31.4815	0.853235	NA	NA	NA	0.009901
Sly_miRNA88	gi|459212736|ref|NC_015449.1| Solanm lycopersicm cltivar Heinz 1706 chromosome 12	AAGAGGTCGTGGGTTTGATTCC	NO	GAGGTGTAGTTTCAATTCCCACACGCCTCCCCCTTTATTTCTCTTTTATTTTCCTCCTTAGATCTGCCTAAGAGGTCGTGGGTTTGATTCCCACACGCCTC	19598923	19598944	+ [Positive strand]	61	22	101	19598853	19598953	(((((((.(..((((..(((((..(((((............................((((......))>>>>>>>->>>>>->>>>-->-...)))))))	16	-25.38	-25.1287	47.5248	0.52875	NA	NA	NA	0.009901
Sly_miRNA357	gi|459212737|ref|NC_015448.1| Solanm lycopersicm cltivar Heinz 1706 chromosome 11	AAGAGGTCGTGGGTTTGATTCC	NO	AGAGGTCGTGGGTTTGATTCCCACACGCCTCTCCCTTTTGTTTTCTTTTATTATCCTCCTTAAATCTGATTGAGAGGTGGTGGGTTCAAATCCCCCTCCTTT	19334587	19334608	+ [Positive strand]	61	22	102	19334587	19334688	<<<<<--<-<<<<<<<<--<<(((.((((((((..((..((((..................))))..))..))))))))))))).)))))))).)..)))))	16	-38.27	-37.5196	45.098	0.831957	NA	NA	NA	0.009901
Sly_miRNA868	gi|459212739|ref|NC_015446.1| Solanm lycopersicm cltivar Heinz 1706 chromosome 9	AAGAGGTCGTGGGTTTGATTCC	NO	GAGGTCGTGGGTTTGATTCCCACACGCTTCCCCATTAAGTTATCTTTTATTCTCCTCCTTAATCTACCTAAGAGGTTGTGGGTTCGATTCCCACAAGCCTC	37042284	37042305	- [Negative strand]	61	22	101	37042202	37042302	<<<<<-<<<<<-<<<<--<<((((.(((((...((((((..................))))))........))))))))))).))))..)))))..)))))	16	-30.97	-30.6634	46.5347	0.658936	NA	NA	NA	0.009901
Sly_miRNA1082	gi|459212740|ref|NC_015445.1| Solanm lycopersicm cltivar Heinz 1706 chromosome 8	AAGAGGTCGTGGGTTTGATTCC	NO	AGATTATGGGATCAAACCCCCACAGCCTCTCTTTATTTTTCTTTTATTCTCCTCCTTAAATCTGCCTAAGAGGTCGTGGGTTTGATTCCCACACGTCT	11789319	11789340	+ [Positive strand]	61	22	98	11789251	11789348	((((..(((((((((((((..((.((((((.....................................->>>>>>->>>>>>>>>>->>>))...))))	16	-27.66	-28.2245	42.8571	0.658571	NA	NA	NA	0.009901
Sly_miRNA1092	gi|459212740|ref|NC_015445.1| Solanm lycopersicm cltivar Heinz 1706 chromosome 8	AAGAGGTCGTGGGTTTGATTCC	NO	AGAGGTCGTGGGTTTGATTCCCACACACCTCCCCCTTTATTTTTCATTTATTCTCCTCCTTAAATATGATTGAGTGATGGTGGGTTCGAATCACACTCCTCT	18314820	18314841	- [Negative strand]	61	22	102	18314738	18314839	<<<<<--<<<<<<<<<<--<<(((.((................(((((((.((..............)).)))))))))))))).))))))).))).)))))	16	-29.63	-29.049	43.1373	0.673409	NA	NA	NA	0.009901
Sly_miRNA1367	gi|459212741|ref|NC_015444.1| Solanm lycopersicm cltivar Heinz 1706 chromosome 7	AAGAGGTCGTGGGTTTGATTCC	NO	GAGGTCATGGGTTGATTCCCGCGCGCCTCCCCCTTTATTTTTCTTTTATTCACCTCCTGAATCTGCCTAAGAGGTCGTGGGTTTGATTCCCATACACCTC	38499365	38499386	+ [Positive strand]	61	22	100	38499296	38499395	(((((.(((((.(.(..((((((.(((((...........(((...............))).......-->>>>>>>>>>>-->->-->>)))..)))))	16	-29.51	-29.51	50	0.5902	NA	NA	NA	0.009901
Sly_miRNA1561	gi|459212742|ref|NC_015443.1| Solanm lycopersicm cltivar Heinz 1706 chromosome 6	AAGAGGTCGTGGGTTTGATTCC	NO	GATGTTGCGGGATCAAACCCCTACAACCTCTCTTTATTTTTCTTTTATTATCTTTCTAAAAACTTACTAAGAGGTCGTGGGTTTGATTCCCAAACGTT	19052618	19052639	+ [Positive strand]	61	22	98	19052549	19052646	(((((((.((((((((((((..((.((((((.....................................->>>>>>->>>>>>>>>>>>>>).))))))	16	-28.96	-29.551	36.7347	0.804444	NA	NA	NA	0.009901
Sly_miRNA2347	gi|459212745|ref|NC_015440.1| Solanm lycopersicm cltivar Heinz 1706 chromosome 3	AAGAGGTCGTGGGTTTGATTCC	NO	GAGGTTGTGGGCTCAAACCCCCACAACCTCTCTTCATTTTTCTTTTATTCTCCTCTTCAAATCTTACTAAGAGGTCGTGGGTTTGATTCCCACATGCCTC	29952111	29952132	+ [Positive strand]	61	22	100	29952042	29952141	(((((((((((.((((((((..((.((((((.....................................->>>>>>->>>>>>>>>>-->>)))).)))))	16	-34.36	-34.36	45	0.763556	NA	NA	NA	0.009901
Sly_miRNA2862	gi|459212747|ref|NC_015438.1| Solanm lycopersicm cltivar Heinz 1706 chromosome 1	CAGGAAGTTGTTGACAGCCT	NO	GAGAGTGTCAACATCCAGGAAGTTGTTGACAGCCTGAGAAAGCAAGCCGTCTTGGACGAGAGATTTTTTGATATGGGAATCATAACTCTTCCTGGAATGGACTCTCTT	26325728	26325747	- [Negative strand]	43	20	108	26325654	26325761	(((((.(((....((<<<<<<<--<<<<---<-<-.(((..(....)..)))..).)....(((((((......))))))).)))).)))))))))...))).)))))	31	-36.8	-34.0741	44.4444	0.766667	NA	NA	NA	0.009901
Sly_miRNA2198	gi|459212744|ref|NC_015441.1| Solanm lycopersicm cltivar Heinz 1706 chromosome 4	GTACACACTCAAAGTTGGAGG	NO	TCTTTAATTTTGGGGGTACACAAGTACACTTAAACTGTATAAAATTAAATAAATAGGCACATTCGTCCAACATGACACCATACTTTATGATTTTGTGTCATACGTGACGTCCTATATGTATAATGTCATTTAGGATAAGTGTGTCTTTTAATTTTATACAAATTTAAATGCTTACTTGTACACACTCAAAGTTGGAGG	57631462	57631482	+ [Positive strand]	45	21	198	57631284	57631481	((((((((((((((.((..(((((((((.(((((.((((((((((((((.....(((((((((..(((...((((((..((((..((.(((.(..((.....))..).))).))...))))..))))))...)))..)))))))))))))))))))))))..))))).))..)))))>>-->>->>>>>>>>>>>>>>	7	-65.1	-32.8788	30.8081	1.06721	NA	NA	NA	0.009901
Sly_miRNA3862	gi|459212747|ref|NC_015438.1| Solanm lycopersicm cltivar Heinz 1706 chromosome 1	GAGGTCGTAGGTTCGAATCCT	NO	GAGGTCGTTGGTTCGAATCCCACGCCTCACATTTATTTTCCTTAATTTTTTTGTACTTTACTTTTCAGCAAGAACACTCGAGATCGAATCCCCTTGACCCCCATCCCTTTTGCGATTTCAAGTTATTATACGGGTGAGGTCGTAGGTTCGAATCCTTGTGACCTC	27135902	27135922	+ [Positive strand]	61	21	165	27135766	27135930	(((((((..((((((((.((.(((((((((.................(((((((.............))))))).(((.(((((((........((.....)).........))))))).)))..........))>>>>->>>->>>>>>>>->>-..)))))))	1	-46.95	-28.4545	43.6364	0.652083	NA	NA	NA	0.019802
Sly_miRNA4155	gi|459212741|ref|NC_015444.1| Solanm lycopersicm cltivar Heinz 1706 chromosome 7	AGTAGCTTAGTTGGTTGACT	NO	TAGTAGCTTAGTTGGTTGACTAGATGATGCTTTTGTTGCTTAAGATTATTGTTCTTTTTAGCTCAATTAGGTGGCTA	17051	17070	+ [Positive strand]	55	20	77	17049	17125	(<<<-<<<<<<<<<<<<<<--(((..(((.(((((.....))))).)))..).))..))))).))))))))).))))	4	-21.4	-27.7922	33.7662	0.823077	NA	NA	NA	0.029703
Sly_miRNA4341	gi|459212745|ref|NC_015440.1| Solanm lycopersicm cltivar Heinz 1706 chromosome 3	TGGACTGAGTTTTGAAGAGC	NO	TGTATTGTGGCCTTGTTTGTTTGACTGTCTTGCTTGTTGTTTCCTTGTGTGTTTGGTTGGCTGTTGGACTGAGTTTTGAAGAGCTGTGCAAGCCTTCATATACTGTCCCACGAGGTGAAAATTTGACCATGTGACAAGTGGTATTAAATAAGTTTATCATTTAAAAAAAAAGGTTTCAATGACA	44124816	44124835	+ [Positive strand]	33	20	184	44124751	44124934	(((((((..(((((.....(((((.((....(((((((...(((((((.....((((..(..((-<<<<--<<<--<<<<<-<<(.....))))))))...))))))).))...((....)))..))))....))))).)).....)))))))....)).)))))....)))))..)))).)))	7	-47.7	-25.9239	37.5	0.691304	NA	NA	NA	0.029703
Sly_miRNA4275	gi|459212744|ref|NC_015441.1| Solanm lycopersicm cltivar Heinz 1706 chromosome 4	GCATACGGTTGGCCATCACGGG	NO	CTTGTCTATGCATACGGTTGGCCATCACGGGTTGTCCGGCCCATTTGGAGGGTCAATCGAGTCGCGAAGCGAG	4482262	4482283	+ [Positive strand]	19	22	73	4482252	4482324	((((.((.(<<<<-<<<<<<<<<-<<--<<<((....))))).....)).))))))))).)).))).))))))	9	-27.7	-37.9452	57.5343	0.659524	NA	NA	NA	0.029703
Sly_miRNA1496	gi|459212742|ref|NC_015443.1| Solanm lycopersicm cltivar Heinz 1706 chromosome 6	TTTTGGACGACAGGGGCACC	NO	GTGTCCCTGTTTATTCTATTAGATCGAATGAGATATATGCTCTAGTTTTGGACGACAGGGGCAC	1499160	1499179	+ [Positive strand]	83	20	64	1499114	1499177	(((((((((((..(((.((((((.((.(((...))).)).)))))>--->>>->>>>>>>>>>>	7	-21.7	-33.9062	42.1875	0.803704	NA	NA	NA	0.009901
Sly_miRNA3684	gi|459212744|ref|NC_015441.1| Solanm lycopersicm cltivar Heinz 1706 chromosome 4	TCTTCATCTGAAGCGAGCGCCT	NO	TACCTTTGTGTCGCTTCTTCATCTGAAGCGAGCGCCTTTTTCAGATCGCATCGCCTCAGGAGAAAGAAGCGCAGTGGTA	54853451	54853472	+ [Positive strand]	74	22	79	54853435	54853513	((((....((.((((<<<<<--<<<<-<<<<<<<-<<.....))..))).)))).))))..).))))))))))..))))	3	-30.5	-38.6076	50.6329	0.7625	NA	NA	NA	0.019802
Sly_miRNA379	gi|459212737|ref|NC_015448.1| Solanm lycopersicm cltivar Heinz 1706 chromosome 11	TCGGACATTTGTAATAGTGGCT	NO	TTTTGAGTGAGAAACTTGAGACTCAGAAATATTGGTCGGACATTTGTAATAGTGGCTTTTGTATATTTTGGAATTTCTGGCTAGGAGTGGGTTTACGACATCCTCATTCAAAG	29428514	29428535	- [Negative strand]	67	22	113	29428457	29428569	(((((((((((....((((((((((......((((<<<<<-<<<<--<<<<---<<-...)).))))...)))).)))))))))...))))))).)))....)))))))))))	27	-31.8	-28.1416	37.1681	0.757143	NA	NA	NA	0.009901
Sly_miRNA5079	gi|459212744|ref|NC_015441.1| Solanm lycopersicm cltivar Heinz 1706 chromosome 4	TCGGACATTTGTAATAGTGGCT	NO	GTTTTTTGAGTGAGAAACTTGAGACTCGGAAATTTTGGTCGGACATTTGTAATAGTGGCTTTCGTATATTTTGAAATTTCTGGCTAGGAGTGAGTTTACGATATCCTCATTCTAAGC	59804053	59804074	- [Negative strand]	67	22	117	59803995	59804111	((((...(((((((....((((((((((....((((((<<<<<-<<<<--<<<<---<<-...)).))))...)))).))))))))))).))))))).)))....))))))).))))	27	-31	-26.4957	36.7521	0.72093	NA	NA	NA	0.049505
Sly_miRNA2516	gi|459212746|ref|NC_015439.1| Solanm lycopersicm cltivar Heinz 1706 chromosome 2	TTCGTGATGTTAGGAGGCCT	NO	ATAGACGCAAGAAGTGGGGCATTCGTGATGTTAGGAGGCCTAAGCCTATTGATCAGGCAGGTCCCAAACATGGAGGCCACAAAAACATTTTTGGCGTCTGT	762925	762944	+ [Positive strand]	53	20	101	762903	763003	((((((((.(((((((.(((.<<<<<<---<<-<<-<<<<<..((((.......))))))))))))).)))))).))).......))))))).))))))))	19	-39.4	-39.0099	48.5149	0.804082	NA	NA	NA	0.009901
Sly_miRNA4524	gi|459212738|ref|NC_015447.1| Solanm lycopersicm cltivar Heinz 1706 chromosome 10	TTCGTGATGTTAGGAGGCCT	NO	GGTATTCGTGATGTTAGGAGGCCTAGACCTCAAGATTAGGCAGGTTCTAGTCATGGAGGCC	6928985	6929004	+ [Positive strand]	53	20	61	6928980	6929040	(((.<<<<<<<<--<<<<<-<<<<((.(.....).))))))...))))))))))))).)))	19	-20.7	-33.9344	50.8197	0.667742	NA	NA	NA	0.039604
Sly_miRNA4966	gi|459212739|ref|NC_015446.1| Solanm lycopersicm cltivar Heinz 1706 chromosome 9	TCACCGGCCAAAGTGACTCAAT	NO	TGATCACTATGGAATCCAGTGTCTCCCCCACATCGAAAAGAGGTGGAATCACCGGCCAAAGTGACTCA	61191129	61191150	+ [Positive strand]	63	22	68	61191080	61191147	((((((((.(((...((.(((..(((.((.(........).)).))).->>>->>>>>->>>>>->>>	57	-20.9	-30.7353	50	0.614706	NA	NA	NA	0.049505
Sly_miRNA4121	gi|459212740|ref|NC_015445.1| Solanm lycopersicm cltivar Heinz 1706 chromosome 8	TTCTTGCGGTTGTCCTCTACCT	NO	GTCCATGGATGGGACCTGCCTTATCTTGAGGATTAGGCAAACTAACATCAAGAACGCCTTCTTCTTGCGGTTGTCCTCTACCTGCTGGAC	44510475	44510496	+ [Positive strand]	42	22	90	44510413	44510502	(((((.((..(((((.(((((.(((.....))).)))))....(((..((((((.......>>>>>>-->>>>>>>>--->>-..)))))	9	-27.2	-30.2222	50	0.604444	NA	NA	NA	0.029703
Sly_miRNA3606	gi|459212743|ref|NC_015442.1| Solanm lycopersicm cltivar Heinz 1706 chromosome 5	TCTTAAGCACAAGATCCAGGAT	NO	CGGATCAAAGATTTGCTTAACATTCCAACAGTGTTGGACATTACACGAAAGACTGTATCAATCTTAAGCACAAGATCCAGGATCTG	32733940	32733961	+ [Positive strand]	40	22	86	32733878	32733963	((((((...(((((((((((...((((((...))))))...(((((....)..))))....-->>>>>>>--->>>>--->>>)))	24	-22.9	-26.6279	39.5349	0.673529	NA	NA	NA	0.019802
Sly_miRNA128	gi|459212736|ref|NC_015449.1| Solanm lycopersicm cltivar Heinz 1706 chromosome 12	TCTTTGTGATTTCGGTTTTGAC	NO	TTTTATTATCTCAATCGAAATCATAAAACTTCTTTGTGATTTCGGTTTTGACCCTTGAAA	33189880	33189901	+ [Positive strand]	42	22	60	33189849	33189908	(((((...((..(((((((((((((((...-->>>>>>>>>>>>>>>-->>-...)))))	20	-16.6	-27.6667	28.3333	0.976471	NA	NA	NA	0.009901
Sly_miRNA4834	gi|459212747|ref|NC_015438.1| Solanm lycopersicm cltivar Heinz 1706 chromosome 1	ACGACGAACCAGTAGGACGGAC	NO	GGACTACTTCTATGATCTTCACGACGAACCAGTAGGACGGACCGTCATTGCTACGATGGTCCGTCACGCACTTCGTAACCCCACACTTGGTAAGACTTCC	42639231	42639252	- [Negative strand]	35	22	100	42639172	42639271	(((...((((((........---<<<<<---<<--<<<<<<<((((........)))))))))))..))..)))))...........))).)))...)))	11	-30.45	-30.45	52	0.585577	NA	NA	NA	0.039604
Sly_miRNA1531	gi|459212742|ref|NC_015443.1| Solanm lycopersicm cltivar Heinz 1706 chromosome 6	GCACACACGGTCGAGCGACG	NO	GCACACACGGTCGAGCGACGTCTGGCATTAAATGCCATCATTTCCCTTGGAAAGCATTTACAGTCGGACTACGTCGGGTGTGGC	8748633	8748652	+ [Positive strand]	37	20	84	8748632	8748715	<<-<<<<<--<<<<-<<--<((((((..(((((((.....(((((...))))))))))))..)))))))..)))))))))))))	8	-30.1	-35.8333	53.5714	0.668889	NA	NA	NA	0.009901
Sly_miRNA871	gi|459212739|ref|NC_015446.1| Solanm lycopersicm cltivar Heinz 1706 chromosome 9	GAGGTCGTAGGTTCGAATCC	NO	AGGTCGTGGGTTCGATTCCCACGCCTCCCATTCCATTTTCTTTAATTCTTTTTTTCACTCGCTTCCTGGAGGTCGTAGGTTCGAATCCCACACCT	40255683	40255702	- [Negative strand]	52	20	95	40255675	40255769	((((.((((((((((..((.((((((((.......................................)>>>>->>>->>->>>>>->>)))))))	3	-31.13	-32.7684	48.4211	0.676739	NA	NA	NA	0.009901
Sly_miRNA1279	gi|459212741|ref|NC_015444.1| Solanm lycopersicm cltivar Heinz 1706 chromosome 7	TGGCTGTAAATCTAAACTCGT	NO	TGGCTGTAAATCTAAACTCGTTCTACTCCACTAGTCATCATATAATGACATTTACTAGAAGAAGAGACTATTGGGGTAAAACGAGTTCAGATTTACAGCCA	3076307	3076327	+ [Positive strand]	55	21	101	3076306	3076406	<<<<<<<<<<<<<-<<<<<<<(.(((((((.(((((.((((...))))......((......)).))))).))))))).)))))))).)))))))))))))	1	-47.3	-46.8317	36.6337	1.27838	NA	NA	NA	0.009901
Sly_miRNA563	gi|459212738|ref|NC_015447.1| Solanm lycopersicm cltivar Heinz 1706 chromosome 10	GAGGTTAATGACGCCGGTCT	NO	GGTTAATGACGCCGGTCTCGTCTGGAGTCTAGATTTAGATCGTGACAAAGCTCATTAACC	19595675	19595694	- [Negative strand]	50	20	60	19595632	19595691	<<<<<<<<<-<<--<<<-((((((((.......)))))).)).)))...)))))))))))	16	-22.9	-38.1667	46.6667	0.817857	NA	NA	NA	0.009901
Sly_miRNA5122	gi|459212746|ref|NC_015439.1| Solanm lycopersicm cltivar Heinz 1706 chromosome 2	TTGGATTTTAATGTACCGCCT	NO	GCTGCTTTGTTGGAGACGTTGGATTTTAATGTACCGCCTTGCGGGGCGGTACAGAAGGAGTGTGGAAGGATATTTGTAGAGGCTAAAGCTTGAAGAGAGAATTCCCAGC	17852466	17852486	+ [Positive strand]	39	21	109	17852447	17852555	((((((((.((.(((...<<<<-<<<<<-<<<<<<<<<<....))))))))))....((((((......)))))).))))).))))..))).)).))))......))))	11	-33.1	-30.367	48.6239	0.624528	NA	NA	NA	0.049505
Sly_miRNA1095	gi|459212740|ref|NC_015445.1| Solanm lycopersicm cltivar Heinz 1706 chromosome 8	GATAGATCTGAACAAATTGTT	NO	TTGATAGATCTGAACAAATTGTTTTATATATATATATATATATATATATATATATATATATATATTAAACTCTTAATTTGTTTAGAGAGTTATTGA	20864925	20864945	- [Negative strand]	27	21	96	20864851	20864946	(.-<<<<-<<<<<<<<<<<<<<<(.((((((((((((((((((....)))))))))))))))))).))))....))))))))))))...))))..)	14	-32.6	-33.9583	13.5417	2.50769	NA	NA	NA	0.009901
Sly_miRNA3219	gi|459212737|ref|NC_015448.1| Solanm lycopersicm cltivar Heinz 1706 chromosome 11	TTATCGGATCCTGTTAGCTGCA	NO	TGTTCTTCCCAAGCAATTGGATTCGCATGGCCCTGCTCCAAATGGAGTAATTATCGGATCCTGTTAGCTGCATCGGAATA	8638669	8638690	+ [Positive strand]	22	22	80	8638618	8638697	((((((.....((((((.(((((((.((((...((((((....)))))).>>>>>>>>>>>->>>->>>---..))))))	3	-26.1	-32.625	46.25	0.705405	NA	NA	NA	0.019802
Sly_miRNA4825	gi|459212747|ref|NC_015438.1| Solanm lycopersicm cltivar Heinz 1706 chromosome 1	GGGAATTGAACTCTATGAGA	NO	TGGGAATTGAACTCTATGAGATCAAATCTCCTATTGTTCCTCTGTAGCTCAGTGGTAGAGCGGTTGCTGTTAACCGATTGGTCATAGGTTCGAATCCTA	23896500	23896519	+ [Positive strand]	23	20	99	23896498	23896596	(<<<<-<<<<<<-<<<<<<--((((.(((.((((((...((....))..)))))).))).((((((....)))))).)))))))))))))))).)))))	6	-31	-31.3131	43.4343	0.72093	NA	NA	NA	0.039604
Sly_miRNA1245	gi|459212740|ref|NC_015445.1| Solanm lycopersicm cltivar Heinz 1706 chromosome 8	GGGGATGTAAATCGTTGTTGAT	NO	AAATCGCTGCCTAGGTAGCGATTTCATTTTTTTAAAAAAAAAATTCACATTTTGCAAAATCGCTGCCTCGGCAGTGATTTTGCTTTTTCGGGGATGTAAATCGTTGTTGATGCAGCGATTT	60502443	60502464	+ [Positive strand]	35	22	121	60502353	60502473	((((((((((...((((((((((((((((((..(((...(((((....)))))(((((((((((((....))))))))))))).)))..>>>>>>>->>>>>>>>>>>---))))))))))	1	-47.6	-39.3388	37.1901	1.05778	NA	NA	NA	0.009901
Sly_miRNA275	gi|459212737|ref|NC_015448.1| Solanm lycopersicm cltivar Heinz 1706 chromosome 11	TACTTGGAATCCCTGCTACAT	NO	GGCTAGGGATGGACATCGATTTTGCTGATGCACCGATTCAAAGGCACTTCCCATTGAATGCTGAGAAGCTCGTTAATGTCAAGTACTTGGAATCCCTGCTACATTACAAGTTCCATGATCCATCTCTCC	2696428	2696448	+ [Positive strand]	11	21	129	2696344	2696472	((..((((((((((((.((.((((.(((((((..(((((.(((..((((..((((((..(((....)))...))))))..)))>->>>->>>>>-->>>--->>)))))).)).))).)))))))))))	4	-41.6	-32.2481	45.7364	0.705085	NA	NA	NA	0.009901
Sly_miRNA3865	gi|459212747|ref|NC_015438.1| Solanm lycopersicm cltivar Heinz 1706 chromosome 1	AAATGTGGATCCCGGCCGTATC	NO	GAAATCAGGGTAAGGGTTCAAATTATCTCGAGGGGAAAGTTTTAGGCTTCCCTCGAGGTCTACAAATGTGGATCCCGGCCGTATCTC	28730831	28730852	+ [Positive strand]	34	22	87	28730767	28730853	((.((.(.(((..(((((((.((((((((((((((..(((.....))))))))))))))....->>>->>>>>>>-->>>->>>-))	3	-31.2	-35.8621	48.2759	0.742857	NA	NA	NA	0.019802
Sly_miRNA580	gi|459212738|ref|NC_015447.1| Solanm lycopersicm cltivar Heinz 1706 chromosome 10	AAATTGGACGGGTCAAGACC	NO	AAATTGGACGGGTCAAGACCCAACCCATTTTTAACCCATTTGAATCCAACCAATTTGAGCATAAACTAAACTTGGGCGGGTCAAGACCAATCCAATTT	22948262	22948281	+ [Positive strand]	27	20	98	22948261	22948358	<<<<<<<<--<<<<--<<<<(..((((..((((.....((..(((.......)))..)).......))))..)))).)))))..))))..))))))))	15	-30.9	-31.5306	40.8163	0.7725	NA	NA	NA	0.009901
Sly_miRNA1157	gi|459212740|ref|NC_015445.1| Solanm lycopersicm cltivar Heinz 1706 chromosome 8	AAATTGGACGGGTCAAGACC	NO	AAATTGGACGGGTCAAGACCCAACCCGTTTTTAGCCCATTTGAGCCTGAAGTAAACTTGGGTGGGTCAAGACCCAACCAATTT	42732525	42732544	- [Negative strand]	27	20	83	42732461	42732543	<<<<<<<--<<<<<--<<<<((.((((.(((((((.(....).).))))))......))))))))))..)))))..)))))))	15	-34.4	-41.4458	46.9879	0.882051	NA	NA	NA	0.009901
Sly_miRNA3288	gi|459212738|ref|NC_015447.1| Solanm lycopersicm cltivar Heinz 1706 chromosome 10	AAATTGGACGGGTCAAGACC	NO	GGTTAAATTGGGCGAGTCAAGACCCAACCCATTTTTTAGCCCAAGCCATTTGAGCCCAAAGTAAAATTGGACGGGTCAAGACCCAACCCGATTTTTGCC	19703341	19703360	+ [Positive strand]	27	20	99	19703277	19703375	(((.((((((((.(.(((..(((((..((.(((((...((.((((...)))).)).......)>>>>->>-->>>>>-->>>-)..))))))))..)))	15	-28.6	-28.8889	47.4747	0.608511	NA	NA	NA	0.019802
Sly_miRNA4830	gi|459212747|ref|NC_015438.1| Solanm lycopersicm cltivar Heinz 1706 chromosome 1	AGTTCTCGTGTTGCATCCCT	NO	AAAGTGAAGCGTGCTTAGGCGAGAGTAGTACTAGGATGGGTGACACCCTGGGAAGTTCTCGTGTTGCATCCCTCATTTT	32955885	32955904	- [Negative strand]	44	20	79	32955878	32955956	(((((((.(.((((..(.(((((((.....(((((...(....)..)))))..-->>>>>>>->->>>>->->))))))	1	-27.1	-34.3038	49.3671	0.694872	NA	NA	NA	0.039604
Sly_miRNA2822	gi|459212747|ref|NC_015438.1| Solanm lycopersicm cltivar Heinz 1706 chromosome 1	GCACGGCAGATAGTTATTGGC	NO	ATAAAGTCTAAAGGTTCAAGCACGGCAGATAGTTATTGGCAAAATATTCTTGAGCTTGAGAATCTTATGAATTCTAAGGTATATACTTATAGCAGTGAATCTGTTCGGCGGAGTTTGGGGATTCACTACCATATGTGTATACCTAGAATTCATAAGATTCTTGAGTTCAACGATAACTATCTATCGTGCTAGAACCTTTAGACCTTAT	10420741	10420761	- [Negative strand]	13	21	208	10420572	10420779	((((.((((((((((((.(<<<<<--<<<<<<<<<<<<--.........(((((((..((((((((((((((((((.(((((((((.(((.(.(((((((((.(.(......)...).))))))))).).))).)))))))))))))))))))))))))))..)))))))))))))))))))..)))))).)))))))))))).))))	5	-108.5	-52.1635	35.5769	1.46622	NA	NA	NA	0.009901
Sly_miRNA873	gi|459212739|ref|NC_015446.1| Solanm lycopersicm cltivar Heinz 1706 chromosome 9	CGATGGGTACACGAAAGTGAC	NO	AGTAAATCACGCTTTTGTGTAGTGGAGGTACACTTATGATCGGGCTGTTGTCCGATGGGTACACGAAAGTGACGAAGTGCT	41634300	41634320	+ [Positive strand]	10	21	81	41634247	41634327	((((..((.(((((((((((((((......)))...(.(((((((....)))>>>>->->>>>>>>>>>>>--))..))))	2	-30.1	-37.1605	46.9136	0.792105	NA	NA	NA	0.009901
Sly_miRNA1477	gi|459212741|ref|NC_015444.1| Solanm lycopersicm cltivar Heinz 1706 chromosome 7	TCAACGCTAAACTCGATCATG	NO	GAAACATGATTGAGTGCAGCGTTGATGACATATTTGAGAAGTCCTGCATTTGGGCCTTCCTCATTTTTCATCAACGCTAAACTCGATCATGTTTT	63282740	63282760	- [Negative strand]	11	21	95	63282735	63282829	(((((((((((((((..(((((((((((...(..(((((((.(((......))).))).))))..).)))>>>>>>>>-->>>>>>>>>>>))))	1	-46.9	-49.3684	40	1.23421	NA	NA	NA	0.009901
Sly_miRNA2238	gi|459212745|ref|NC_015440.1| Solanm lycopersicm cltivar Heinz 1706 chromosome 3	TTTTCTGAGAAAACAAATAGT	NO	GCAGTAACTAAGGTTTTCTGAGAAAACAAATAGTTTTTTTTCTTCTTTTTAAAGTCAATAAAAAAAGAACTATTTGTTTTCTAGGAAAACCCTAGTTACTGC	1834323	1834343	+ [Positive strand]	13	21	102	1834309	1834410	((((((((((.((<<<<<<-<<<<<<<<<<<<<<(((((((...(((....))).......))))))))))))))))))))).)))))))).))))))))))	1	-47.1	-46.1765	27.451	1.68214	NA	NA	NA	0.009901
Sly_miRNA439	gi|459212737|ref|NC_015448.1| Solanm lycopersicm cltivar Heinz 1706 chromosome 11	TTTGCCATGTCTGAAATCATC	NO	ACTATTTGCCATGTCTGAAATCATCTTAAGCTATTCTTTTTATTTCTCAAAAAATGAATAGGTGATGATGATTCCAGATATGGAAAATAGT	47173719	47173739	+ [Positive strand]	13	21	91	47173714	47173804	((((<<<-<<<<<<<<<-<<<<<<<...(.(((((((((((........))))).)))))).)...))))))).))))))))).)))))))	1	-36	-39.5604	28.5714	1.38462	NA	NA	NA	0.009901
Sly_miRNA2827	gi|459212747|ref|NC_015438.1| Solanm lycopersicm cltivar Heinz 1706 chromosome 1	TAATGACATGATTTTTGGAAGT	NO	CTTTCCTAATGACATGATTTTTGGAAGTCAAGTCAGTAGACTTTAAAAATTGAGATTAGGAAAG	15542872	15542893	+ [Positive strand]	16	22	64	15542865	15542928	((((((<<<<--<<--<<<<<<<-<<<<(.........))))))))))))))..))))))))))	13	-17.7	-27.6563	31.25	0.885	NA	NA	NA	0.009901
Sly_miRNA1706	gi|459212742|ref|NC_015443.1| Solanm lycopersicm cltivar Heinz 1706 chromosome 6	TTGACTCTTCGAAAATGCTGC	NO	TATGTTGCTTTGACTCTTCGAAAATGCTGCTGCACCCGTATCAGATCCTCGAAAACTGCACTATTTTCGAAGGATCCAATTCTCAGCCATCAGCATTTTTGAAGAGTCCAAGCAACATA	45071630	45071650	- [Negative strand]	3	21	119	45071540	45071658	(((((((((<-<<<<<<<<<<<<<<<<<<-((.......((..((((((((((((........)))))).))))))..)).......)).)))))))))))))))))).))))))))))	1	-54.84	-46.084	42.0168	1.0968	NA	NA	NA	0.009901
Sly_miRNA3242	gi|459212737|ref|NC_015448.1| Solanm lycopersicm cltivar Heinz 1706 chromosome 11	AATGGCAGGAGGAGATGAGCCT	NO	CTTTGCAGAATGGCAGGAGGAGATGAGCCTCCATGGTCACATATTCGTGGCCGAGGAGGAAAAAACAACCGAGGTAGAGGAAGATCATCCTCTTCACAGTCCAAAAG	32356787	32356808	+ [Positive strand]	26	22	107	32356778	32356884	((((...(<-<<--<<<<<<<<<<---<<<((.(((((((......))))))).))))).........((........))...))).)))))))..)).))..))))	3	-36.3	-33.9252	49.5327	0.684906	NA	NA	NA	0.019802
Sly_miRNA469	gi|459212737|ref|NC_015448.1| Solanm lycopersicm cltivar Heinz 1706 chromosome 11	AGTGTAAGGAGCCGTAGCTGT	NO	GGTTCTATTATATTACAGCTACAACTCCTTACACGATAAAAACACCCTTGTTATAATAGTGAACGAGTTGGAGGCTTACTATGGTGTGGCACTAGAAAAAAAACTAGGGTGATTTTATAGTGTAAGGAGCCGTAGCTGTTATACTATTAGAACC	51330893	51330913	- [Negative strand]	10	21	154	51330877	51331030	(((((((.(((((.((((((((..((((((((((.((((((.((((((.(((....(((((.(((...(((.......)))...)))..))))).......))).)))))).))))))->>>>>>>>>>-->>>>>>>>.))).)).)))))))	1	-63	-40.9091	37.013	1.10526	NA	NA	NA	0.009901
Sly_miRNA1027	gi|459212740|ref|NC_015445.1| Solanm lycopersicm cltivar Heinz 1706 chromosome 8	TTCAACATTAGCTGGTTTAGT	NO	ATTTTGCTACTAAACTTACTAATGTTGAAGATTTTACTCTTCAAAATTATGGAGTAGTCTAGTTTCTCTTTCAATTGGTCTAGTTACACATCCGTTCAACATTAGCTGGTTTAGTTGCAGAAT	272384	272404	+ [Positive strand]	9	21	123	272289	272411	(((((((.((((((((..(((((((((((.........(((((......)))))(((.((((((........)))))).)))............>>>>>>>>>>>-->>>>>>>>.)))))))	1	-37.3	-30.3252	31.7073	0.95641	NA	NA	NA	0.009901
Sly_miRNA2704	gi|459212746|ref|NC_015439.1| Solanm lycopersicm cltivar Heinz 1706 chromosome 2	TTAGAGCATGTGGCTGTTAACC	NO	TTGACAGTTCATATGGGTTAAAAATTATATGACGGTAAAATAATCGTCAAGCTGGAATAGCTCAGTTGGTTAGAGCATGTGGCTGTTAA	45329230	45329251	- [Negative strand]	38	22	89	45329231	45329319	((((((((.((((((..((((........(((((((......)))))))((((((......))))))..>>>>-->>>>>>>>>>>>>>	1	-26.3	-29.5506	35.9551	0.821875	NA	NA	NA	0.009901
Sly_miRNA1903	gi|459212743|ref|NC_015442.1| Solanm lycopersicm cltivar Heinz 1706 chromosome 5	GGCGATGGTCTTATTGGTACCC	NO	GTATCTGGCTAGGCGATGGTCTTATTGGTACCCCTGGGTTTAGTCTTTATAGATTGGTTGGAGCCTTTGTGATTTTATTGTCTAGCTGTGATGC	54079619	54079640	- [Negative strand]	17	22	94	54079557	54079650	(((((((((((<<<<<<<<--<<<<-<<<-<<-.(.((((((.......)))))).)..)).)))...))))..)))))))))))))).)))))	6	-32.5	-34.5745	43.617	0.792683	NA	NA	NA	0.009901
Sly_miRNA2814	gi|459212747|ref|NC_015438.1| Solanm lycopersicm cltivar Heinz 1706 chromosome 1	ATTCATAAGATTTTCGAGGTC	NO	TTGACCTCAAGAATCTTATGAATTCTAGGTATACACATATGGTAGTGAATCCCCAAACTTCGCCGAACAGATTCACTGCTATATGTATATACCTTAGAATTCATAAGATTTTCGAGGTCAA	13582903	13582923	- [Negative strand]	13	21	121	13582900	13583020	((((((((.((((((((((((((((((((((((.(((((((((((((((((..................))))))))))))))))).)))))).))))>>>>>>>>>>>>>>->>>>>>))	2	-66.07	-54.6033	35.5372	1.53651	NA	NA	NA	0.009901
Sly_miRNA4827	gi|459212747|ref|NC_015438.1| Solanm lycopersicm cltivar Heinz 1706 chromosome 1	TAAGATTCTGGTGGCTATGGG	NO	CCTCCTATATTCACAGGGTCTAAGACATCAGAGGATCATCAGGAATTTGTGGACGAGGTACATAAGATTCTGGTGGCTATGGGGGG	28710692	28710712	+ [Positive strand]	12	21	86	28710629	28710714	(((((((((..(((..(((((...........)))))..(((((.((((((.........))>>>>->>>>>>>>-->>>>>>)))	9	-27.4	-31.8605	47.6744	0.668293	NA	NA	NA	0.039604
Sly_miRNA4499	gi|459212737|ref|NC_015448.1| Solanm lycopersicm cltivar Heinz 1706 chromosome 11	TCAAAGTAGACATGACCACGGC	NO	GGGCTCAAAGTAGACATGACCACGGCGATCTACAAAGCTGCGGTCACGACCTTGGATGAAGATCTGGCGTCGCAGATAAAAAGAAAGAAGGAGGTCGAGATGGAAACTGAAAGCCT	10522517	10522538	+ [Positive strand]	19	22	116	10522512	10522627	((((<---<<<---<<<<<<<-<<<<..........)))).)))).(((((((........(((((......))))).............)))))))..)))...)))...)))))	12	-34.3	-29.569	50	0.591379	NA	NA	NA	0.039604
Sly_miRNA4936	gi|459212738|ref|NC_015447.1| Solanm lycopersicm cltivar Heinz 1706 chromosome 10	TCAAAGTAGACATGACCACGGC	NO	GGCTCAAAGTAGACATGACCACGGCGATCTACAAAGCTGCGGTCACGACCTTGGATGAAGATCTGGCGTCGCAGATAAAAAGAAAGAAGGAGGTCGAGATGGAAACTGAAAGCC	57721055	57721076	- [Negative strand]	19	22	114	57720965	57721078	(((<---<<<---<<<<<<<-<<<<..........)))).)))).(((((((........(((((......))))).............)))))))..)))...)))...))))	12	-32.7	-28.6842	50	0.573684	NA	NA	NA	0.049505
Sly_miRNA4078	gi|459212739|ref|NC_015446.1| Solanm lycopersicm cltivar Heinz 1706 chromosome 9	CTCTTTGAGTTTTGCTGGAGCC	NO	TCTTTGAGTTTTGCTGGAGCCATTCTATAAGGAGGAATTGAGATCGGTTTAGTGTCAAAATCTATATCGATACCAATGTCAACCTCTCGAAGGGGAGGGACTCCAGGCAAATGATCAGGA	41808591	41808612	+ [Positive strand]	9	22	120	41808591	41808710	<<<<-<<--<<<<<<<<<<<<.((((....(((((.((((..((((((.(((.........))).))))))..)))).....))))).....)))).)).))))).)))))...))))))	4	-38.5	-32.0833	43.3333	0.740385	NA	NA	NA	0.029703
Sly_miRNA4203	gi|459212742|ref|NC_015443.1| Solanm lycopersicm cltivar Heinz 1706 chromosome 6	GCCCAAAGGCGATGGTGGCATG	NO	AGGTGATGTCATGCCATGCCCAATGTCTTTCGACCGTGTGTGCTGCCCAAAGGCGATGGTGGCATGTCATGCCT	15288608	15288629	- [Negative strand]	6	22	74	15288599	15288672	((((.(((.(((((((...(((.(((((((.(.(.((....)).>->->>>>>>>->>>>>>>>>>.)))))))	5	-27.6	-37.2973	55.4054	0.673171	NA	NA	NA	0.029703
Sly_miRNA4410	gi|459212747|ref|NC_015438.1| Solanm lycopersicm cltivar Heinz 1706 chromosome 1	TTTTGTCTTCAAGCTCTTGGC	NO	AGATTTTTGTCTTCAAGCTCTTGGCTGACCTGGTGAGCATGGCAAGTTCATCCTTGCCTACAAGAAACCCCCATCAGTTGGGAGGTAGTTTGGCAAGGATTT	14821313	14821333	+ [Positive strand]	21	21	102	14821308	14821409	((((<<<<<<<--<-<-<<<<--<<(((...(((......((((((......))))))........)))....)))))..)))).).)...)))))))))))	9	-36.24	-35.5294	47.0588	0.755	NA	NA	NA	0.029703
Sly_miRNA2083	gi|459212744|ref|NC_015441.1| Solanm lycopersicm cltivar Heinz 1706 chromosome 4	AGGTTGTAGGTTCGATTCCT	NO	GGAATCGAATTACCATAGCCTCACTTTATTTTTCTATTGAATTCCCTTAATCAGTCTAGAGGTTGTAGGTTCGATTCC	28931783	28931802	+ [Positive strand]	7	20	78	28931723	28931800	((((((((...(((((((((((((((((...(((....)))......)))..)))...)>>>>>>>->>>>>>>>>>>	2	-22.6	-28.9744	37.1795	0.77931	NA	NA	NA	0.009901
Sly_miRNA130	gi|459212736|ref|NC_015449.1| Solanm lycopersicm cltivar Heinz 1706 chromosome 12	TTGATAGGACCATAACTAACC	NO	GTTGATAGGACCATAACTAACCTTTTTGCCCATCCTAGGTTAGGTACTAGGTTGTCTCTTTAACTAGTACTTGGTTAGTGTCAAC	33190165	33190185	+ [Positive strand]	17	21	85	33190163	33190247	(<<<<<<-<<<<<---<<<<<<(.............)))))))(((((((.(((......)))))))))).)))))..)))))))	12	-26.92	-31.6706	40	0.791765	NA	NA	NA	0.009901
Sly_miRNA3494	gi|459212741|ref|NC_015444.1| Solanm lycopersicm cltivar Heinz 1706 chromosome 7	TTGATAGGACCATAACTAACC	NO	AGTACGTCCTAGTTGATAGGACCATAACTAACCTTTTGGACCATCCTAGGTTAGATACTGGGTTGTCTTTTTAACTAGTACTAGGTTAGTGTCAACTCGGTTTTGGTCCAGGGTTGTCGGGTGTACT	47639551	47639571	+ [Positive strand]	17	21	127	47639538	47639664	(((((..((...-<<<<-<<<<<<---<<<<<<(...((.....)).)))))))..(((((((((.(...((((((.......)))))).).)))))))))..))))))...))))..))..)))))	12	-45.1	-35.5118	43.3071	0.82	NA	NA	NA	0.019802
Sly_miRNA2756	gi|459212747|ref|NC_015438.1| Solanm lycopersicm cltivar Heinz 1706 chromosome 1	GCACAAGTAGATACTTAAACT	NO	TGCACAAGTAGATACTTAAACTTGTATAAAATTAAACGCAATGCAGGACACAAAATTGTCATGTAGGACAAATGTGTCTGTTGTTCAATCTTACACAAGCTTAAATGTCTACTTGTGCA	4379168	4379188	+ [Positive strand]	51	21	119	4379166	4379284	(<<<<<<<<<<<<<-<<<<-<<(((.(((.(((.((((....((((.(((((...(((((......))))).))))))))))))).))).))).))))).)))).))))))))))))))	27	-44.9	-37.7311	33.6134	1.1225	NA	NA	NA	0.009901
Sly_miRNA2455	gi|459212745|ref|NC_015440.1| Solanm lycopersicm cltivar Heinz 1706 chromosome 3	GAAAATTTAATTTAATCGGCT	NO	ATTTTTTTTGAAAATTTAATTTAATCGGCTAATTTTTTTGTAGCGATTTAATTAAATTTTCAAAAAAAAT	54491745	54491765	+ [Positive strand]	29	21	70	54491735	54491804	(((((((((<<<<<<<<<<<<-<<<<<-<<(.........)))))))).)))))))))))))))))))))	6	-23.1	-33	14.2857	2.31	NA	NA	NA	0.009901
Sly_miRNA2592	gi|459212746|ref|NC_015439.1| Solanm lycopersicm cltivar Heinz 1706 chromosome 2	GTGTATTATGTCATGTAGGACA	NO	TGCACAAGTAGACACTTGAACTTGTATGAATTTGAACAAAAGATACATTCATCCTACATAGAACCCTACATGGAAATTGTGTCCTATGTGGCGTACTATGTGTATTATGTCATGTAGGACACATGAGTCTATCTACTTGTTCAATTTTATACTTGTTTAAGTGTTAACTTGTGCA	21082410	21082431	- [Negative strand]	30	22	175	21082355	21082529	(((((((((.(((((((((((..(((((((.((((((((.(((((.((((.(((....(((....)))...)))...((((((((((((((((((.((.--->>->>>>>>>>>>>>>>>>)).)))).)))))..)))))))).)))))))..))))))))))).)))))))))	25	-80.6	-46.0571	34.2857	1.34333	NA	NA	NA	0.009901
Sly_miRNA2574	gi|459212746|ref|NC_015439.1| Solanm lycopersicm cltivar Heinz 1706 chromosome 2	GCCGATATGAGAGAAATGACT	NO	AATGGAAGTGTTTCCTTATATATGGACAACAATTTCCCTTTGTTTTGCCGATATGAGAGAAATGACTTTCCATT	19289827	19289847	- [Negative strand]	40	21	74	19289819	19289892	(((((((((((((((((((((.(((..(((((.......)))))..->>>>>>>>>>->>>>>->>-)))))))	23	-22.5	-30.4054	33.7838	0.9	NA	NA	NA	0.009901
Sly_miRNA2860	gi|459212747|ref|NC_015438.1| Solanm lycopersicm cltivar Heinz 1706 chromosome 1	GCCGATATGAGAGAAATGACT	NO	GCCGATATGAGAGAAATGACTTTTCATTTGCACTTTGTAAATGACTTTTCATTTTTCCTCCAAATTGGT	25903303	25903323	- [Negative strand]	40	21	69	25903254	25903322	<<<<<<-<<-<<<<<<<<<--..((((((((.....))))))))....)))))))))...)).))))))	23	-21.9	-31.7391	33.3333	0.952174	NA	NA	NA	0.009901
Sly_miRNA4475	gi|459212736|ref|NC_015449.1| Solanm lycopersicm cltivar Heinz 1706 chromosome 12	GCCGATATGAGAGAAATGACT	NO	GAGGGAGCATCTTCTTCTTACCTCTTCAAGAAGTAATGGAAGTGTTTCCTTCTATAAGGACAACACTTTCCCTTTCTTTTGCCGATATGAGAGAAATGACTTTTC	9365753	9365773	- [Negative strand]	40	21	105	9365748	9365852	(((((..(((.((((.((((..((....(((((.((.((((((((((((((....))))).))))).)))).)).)))))--->>-->>>>>>>>>>>-->))))	23	-27.5	-26.1905	39.0476	0.670732	NA	NA	NA	0.039604
Sly_miRNA5161	gi|459212747|ref|NC_015438.1| Solanm lycopersicm cltivar Heinz 1706 chromosome 1	GCCGATATGAGAGAAATGACT	NO	GAGGGGACATTTTCTTCTTAGCTCTTTAAGAAGTAATGGAAGTGTTTCCTTATATAAGGACAACAATTTCCCTTTCTTTTGCCGATATGAGAGAAATGACTTTTC	53722451	53722471	- [Negative strand]	40	21	105	53722446	53722550	((((((.((((((..(((((..((....(((((.((.((((((((((((((....))))).))).)))))).)).)))))--->>-->>>>>>>>>>>->>))))	23	-26.8	-25.5238	35.2381	0.724324	NA	NA	NA	0.049505
Sly_miRNA5044	gi|459212743|ref|NC_015442.1| Solanm lycopersicm cltivar Heinz 1706 chromosome 5	CAACATGTCTTGAAACGGACC	NO	GCCCTATGTTTTGGTAGATCCCCTTCAAACATGTTGTCTGGCAACATGTCTTGAAACGGACCAGGTATAGAAGGC	6371106	6371126	- [Negative strand]	36	21	75	6371092	6371166	((((((((..(.((....(((..(((((((((((((.....>>>>>>>>->>>>>-->>>>>)..)))))..)))	28	-24.3	-32.4	46.6667	0.694286	NA	NA	NA	0.049505
