# Supplementary material for: Genome-wide identification and characterization of miRNAome from tomato (Solanum lycopersicum) roots and root-knot nematode (Meloidogyne incognita) during susceptible interaction
Source: PLoS One. 2017 Apr 20;12(4):e0175178. doi: 10.1371/journal.pone.0175178 (PMC5398497; doi:10.1371/journal.pone.0175178)
Supplement: S5 Table — (XLS) [file pone.0175178.s010.xls]

## Sheet: Sheet1
S5 Table : Digital expression profile of conserved tomato miRNAs at five disease development stages during tomato-RKN interaction
			Reads											TPM (transcripts per million)
		PR STAGE 0 UNINFECTED	PR STAGE 1 UNINFECTED	PR STAGE 1 INFECTED	PR STAGE 2 UNINFECTED	PR STAGE 2 INFECTED	PR STAGE 3 UNINFECTED	PR STAGE 3 INFECTED	PR STAGE 4 UNINFECTED	PR STAGE 4 INFECTED	PR STAGE 5 UNINFECTED	PR STAGE 5 INFECTED	PR STAGE 0 UNINFECTED	PR STAGE 1 UNINFECTED	PR STAGE 1 INFECTED	PR STAGE 2 UNINFECTED	PR STAGE 2 INFECTED	PR STAGE 3 UNINFECTED	PR STAGE 3 INFECTED	PR STAGE 4 UNINFECTED	PR STAGE 4 INFECTED	PR STAGE 5 UNINFECTED	PR STAGE 5 INFECTED
miRNA family	miRNA/ sRNA population	18460719	18765742	24006424	15434588	15456044	23659417	20673703	19855224	18864166	24226527	38314989
miR1446	miR1446(i)	74	28	230	65	442	69	119	36	46	21	242	5.00851	2.49208	10.5808	5.21132	29.5972	3.91639	6.7561	2.81312	3.43849	1.86682	7.31607
miR156	miR156(i)	44	89	197	162	219	86	216	84	316	202	1000	3.38344	5.74268	9.20614	11.4959	15.1692	4.63492	11.4481	5.23062	17.7513	9.33797	27.0994
	miR156(ii)	44	89	197	162	219	86	216	84	316	202	1000	3.38344	5.74268	9.20614	11.4959	15.1692	4.63492	11.4481	5.23062	17.7513	9.33797	27.0994
miR157	miR157(i)	275	461	987	738	948	598	874	499	799	1197	2053	15.8965	25.566	42.114	48.8147	62.3352	26.2753	43.2759	26.1319	43.3554	50.4087	54.5822
	miR157(ii)	275	461	987	738	948	598	874	499	799	1197	2053	15.8965	25.566	42.114	48.8147	62.3352	26.2753	43.2759	26.1319	43.3554	50.4087	54.5822
miR159	miR159(i)	6584	1538	11231	8422	14488	10990	9289	4983	8412	2476	22436	357.649	82.9579	468.833	546.658	938.368	465.508	450.315	251.967	446.925	103.202	586.567
miR162	miR162(i)	869	3225	3571	2486	3850	2115	4930	1642	1760	3340	5150	48.0729	172.856	149.752	162.067	250.093	90.3936	239.467	83.6986	94.2986	138.865	135.412
	miR162(ii)	869	3225	3571	2486	3850	2115	4930	1642	1760	3340	5150	48.0729	172.856	149.752	162.067	250.093	90.3936	239.467	83.6986	94.2986	138.865	135.412
miR164	miR164(i)	712	55	343	324	312	180	633	77	654	55	2147	39.5684	3.93087	15.2878	21.9918	21.1863	8.60796	31.6186	4.87807	35.6689	3.27024	57.0355
	miR164(ii)	712	55	343	324	312	180	633	77	654	55	2147	39.5684	3.93087	15.2878	21.9918	21.1863	8.60796	31.6186	4.87807	35.6689	3.27024	57.0355
miR166	miR166(i)	105952	198123	924414	462306	841552	540340	1907847	231761	843669	716678	3897855	5740.32	10558.7	38507.9	29953.6	54449.1	22839.3	92284.8	11673.5	44724.4	29583.4	101733
	miR166(ii)	105952	198123	924414	462306	841552	540340	1907847	231761	843669	716678	3897855	5740.32	10558.7	38507.9	29953.6	54449.1	22839.3	92284.8	11673.5	44724.4	29583.4	101733
	miR166(iii)	105952	198123	924414	462306	841552	540340	1907847	231761	843669	716678	3897855	5740.32	10558.7	38507.9	29953.6	54449.1	22839.3	92284.8	11673.5	44724.4	29583.4	101733
	miR166(iv)	105952	198123	924414	462306	841552	540340	1907847	231761	843669	716678	3897855	5740.32	10558.7	38507.9	29953.6	54449.1	22839.3	92284.8	11673.5	44724.4	29583.4	101733
	miR166(v)	105952	198123	924414	462306	841552	540340	1907847	231761	843669	716678	3897855	5740.32	10558.7	38507.9	29953.6	54449.1	22839.3	92284.8	11673.5	44724.4	29583.4	101733
	miR166(vi)	105952	198123	924414	462306	841552	540340	1907847	231761	843669	716678	3897855	5740.32	10558.7	38507.9	29953.6	54449.1	22839.3	92284.8	11673.5	44724.4	29583.4	101733
	miR166(vii)	105952	198123	924414	462306	841552	540340	1907847	231761	843669	716678	3897855	5740.32	10558.7	38507.9	29953.6	54449.1	22839.3	92284.8	11673.5	44724.4	29583.4	101733
miR167	miR167(i)	61	32	120	132	97	120	42	57	20	58	50	4.30431	2.70523	5.99866	9.55222	7.27586	6.07198	3.03157	3.87078	2.06021	3.39407	2.30497
	miR167(ii)	61	32	120	132	97	120	42	57	20	58	50	4.30431	2.70523	5.99866	9.55222	7.27586	6.07198	3.03157	3.87078	2.06021	3.39407	2.30497
miR168	miR168(i)	3304	1726	6181	4871	5777	3922	5438	2299	4351	4600	14473	179.975	92.9761	258.473	316.59	374.77	166.769	264.039	116.788	231.649	190.875	378.737
miR169	miR169(i)	21	13	44	15	27	4	4	2	7	0	15	2.13755	1.69275	2.83284	1.97184	2.74689	1.16907	1.19348	1.10073	1.37107	1	1.39149
	miR169(ii)	21	13	44	15	27	4	4	2	7	0	15	2.13755	1.69275	2.83284	1.97184	2.74689	1.16907	1.19348	1.10073	1.37107	1	1.39149
	miR169(iii)	21	13	44	15	27	4	4	2	7	0	15	2.13755	1.69275	2.83284	1.97184	2.74689	1.16907	1.19348	1.10073	1.37107	1	1.39149
	miR169(iv)	21	13	44	15	27	4	4	2	7	0	15	2.13755	1.69275	2.83284	1.97184	2.74689	1.16907	1.19348	1.10073	1.37107	1	1.39149
	miR169(v)	71	78	171	82	88	10	20	4	27	1	260	4.846	5.15651	8.12309	6.31274	6.69357	1.42266	1.96741	1.20146	2.43129	1.04128	7.78586
miR171	miR171(i)	25	15	37	53	43	56	41	43	43	86	46	2.35423	1.79933	2.54125	4.43385	3.78208	3.36692	2.9832	3.16568	3.27945	4.54983	2.20057
	miR171(ii)	25	15	37	53	43	56	41	43	43	86	46	2.35423	1.79933	2.54125	4.43385	3.78208	3.36692	2.9832	3.16568	3.27945	4.54983	2.20057
miR172	miR172(i)	2	1	4	2	3	8	13	2	7	2	17	1.10834	1.05329	1.16662	1.12958	1.1941	1.33813	1.62882	1.10073	1.37107	1.08255	1.44369
	miR172(ii)	0	0	0	2	0	1	0	0	1	3	0	1	1	1	1.12958	1	1.04227	1	1	1.05301	1.12383	1
miR319	miR319(i)	1233	1116	3018	2034	5367	4355	10894	2226	9139	2440	26981	67.7905	60.4701	126.716	132.782	348.243	185.07	527.95	113.112	485.464	101.716	705.189
	miR319(ii)	1233	1116	3018	2034	5367	4355	10894	2226	9139	2440	26981	67.7905	60.4701	126.716	132.782	348.243	185.07	527.95	113.112	485.464	101.716	705.189
	miR319(iii)	1233	1116	3018	2034	5367	4355	10894	2226	9139	2440	26981	67.7905	60.4701	126.716	132.782	348.243	185.07	527.95	113.112	485.464	101.716	705.189
	miR319(iv)	410	119	446	352	527	423	329	318	358	299	986	23.2093	7.34134	19.5784	23.8059	35.0967	18.8787	16.9139	17.0159	19.9778	13.3418	26.7341
miR393	miR393(i)	25	25	39	35	42	30	29	39	19	46	27	2.35423	2.33221	2.62457	3.26763	3.71738	2.26799	2.40275	2.96422	2.0072	2.89875	1.70469
miR394	miR394(i)	24	16	54	28	50	40	37	27	74	75	129	2.30006	1.85262	3.2494	2.81411	4.23498	2.69066	2.78971	2.35984	4.92278	4.09578	4.36683
miR396	miR396(i)	3171	6591	19982	14828	29719	19675	35470	10013	18804	40731	52815	172.77	352.225	833.361	961.699	1923.81	832.593	1716.71	505.301	997.811	1682.26	1379.44
	miR396(ii)	110	1671	1448	520	1017	557	1430	784	1165	1459	2146	6.9586	90.0452	61.3172	34.6906	66.7995	24.5424	70.17	40.4858	62.7573	61.2232	57.0094
miR399	miR399(i)	3	18	5	12	3	0	26	5	36	1	33	1.16251	1.95919	1.20828	1.77747	1.1941	1	2.25764	1.25182	2.90838	1.04128	1.86128
	miR399(ii)	3	18	5	12	3	0	26	5	36	1	33	1.16251	1.95919	1.20828	1.77747	1.1941	1	2.25764	1.25182	2.90838	1.04128	1.86128
	miR399(iii)	3	18	5	12	3	0	26	5	36	1	33	1.16251	1.95919	1.20828	1.77747	1.1941	1	2.25764	1.25182	2.90838	1.04128	1.86128
	miR399(iv)	3	18	5	12	3	0	26	5	36	1	33	1.16251	1.95919	1.20828	1.77747	1.1941	1	2.25764	1.25182	2.90838	1.04128	1.86128
	miR399(v)	3	18	5	12	3	0	26	5	36	1	33	1.16251	1.95919	1.20828	1.77747	1.1941	1	2.25764	1.25182	2.90838	1.04128	1.86128
	miR399(vi)	2	0	0	1	0	0	0	0	0	0	0	1.10834	1	1	1.06479	1	1	1	1	1	1	1
miR408	miR408(i)	23	35	18	9	16	25	43	22	35	70	49	2.24589	2.8651	1.7498	1.58311	2.03519	2.05666	3.07994	2.10802	2.85537	3.88939	2.27887
miR482	miR482(i)	11593	1535	8550	6574	7092	6255	9493	3469	8087	6773	27936	628.982	82.798	357.155	426.926	459.85	265.377	460.182	175.715	429.696	280.57	730.114
	miR482(ii)	1831	546	2002	1863	1966	2172	3034	1057	2054	1993	9555	100.184	30.0956	84.3943	121.703	128.199	92.8028	147.756	54.2354	109.884	83.2652	250.38
	miR482(iii)	468	162	380	274	388	425	571	215	364	552	1017	26.3511	9.63275	16.8291	18.7523	26.1034	18.9632	28.6196	11.8284	20.2958	23.7849	27.5431
miR5304	miR5304(i)	24	20	41	32	26	22	34	13	30	43	57	2.30006	2.06577	2.70788	3.07327	2.68219	1.92986	2.6446	1.65474	2.59032	2.77491	2.48767
miR9471	miR9471(i)	1140	725	1142	907	775	916	551	600	968	870	2024	62.7527	39.6342	48.5706	59.7641	51.1422	39.7161	27.6522	31.2187	52.3142	36.911	53.8253
	miR9471(ii)	798	2472	3712	1664	2702	1754	2037	1354	1863	1980	3740	44.2269	132.729	155.625	108.81	175.818	75.1354	99.531	69.1936	99.7587	82.7286	98.6119
miR9473	miR9473(i)	2	0	5	4	9	3	6	4	6	4	14	1.10834	1	1.20828	1.25916	1.5823	1.1268	1.29022	1.20146	1.31806	1.16511	1.36539
miR9479	miR9479(i)	91	3	433	132	202	88	60	48	65	3	348	5.92939	1.15987	19.0368	9.55222	14.0693	4.71945	3.90224	3.4175	4.44569	1.12383	10.0826
variants of conserved miRNAs
variant_miR319	variant_miR319(i)	19	25	46	24	133	43	119	14	197	29	1686	2.02921	2.33221	2.91615	2.55495	9.60505	2.81746	6.7561	1.7051	11.4431	2.19703	45.0037
	variant_miR319(ii)	19	25	46	24	133	43	119	14	197	29	1686	2.02921	2.33221	2.91615	2.55495	9.60505	2.81746	6.7561	1.7051	11.4431	2.19703	45.0037
	variant_miR319(iii)	85	34	74	43	65	66	54	44	79	47	205	5.60437	2.81181	4.08251	3.78595	5.20547	3.78959	3.61201	3.21604	5.18783	2.94002	6.35039
variant_miR156	variant_miR156(i)	5	9	16	10	24	19	28	10	18	15	55	1.27085	1.4796	1.66649	1.6479	2.55279	1.80306	2.35438	1.50365	1.95419	1.61916	2.43547
