# Supplementary material for: Genome-wide identification and characterization of miRNAome from tomato (Solanum lycopersicum) roots and root-knot nematode (Meloidogyne incognita) during susceptible interaction
Source: PLoS One. 2017 Apr 20;12(4):e0175178. doi: 10.1371/journal.pone.0175178 (PMC5398497; doi:10.1371/journal.pone.0175178)
Supplement: S6 Table — (XLS) [file pone.0175178.s011.xls]

## Sheet: Sheet1
S6 Table: Digital expression profile of novel tomato miRNAs at five disease development stages during tomato-RKN interaction
		Reads											TPM (transcripts per million)
	PR STAGE 0 UNINFECTED	PR STAGE 1 UNINFECTED	PR STAGE 1 INFECTED	PR STAGE 2 UNINFECTED	PR STAGE 2 INFECTED	PR STAGE 3 UNINFECTED	PR STAGE 3 INFECTED	PR STAGE 4 UNINFECTED	PR STAGE 4 INFECTED	PR STAGE 5 UNINFECTED	PR STAGE 5 INFECTED	PR STAGE 0 UNINFECTED	PR STAGE 1 UNINFECTED	PR STAGE 1 INFECTED	PR STAGE 2 UNINFECTED	PR STAGE 2 INFECTED	PR STAGE 3 UNINFECTED	PR STAGE 3 INFECTED	PR STAGE 4 UNINFECTED	PR STAGE 4 INFECTED	PR STAGE 5 UNINFECTED	PR STAGE 5 INFECTED
miRNA/ sRNA population	18460719	18765742	24006424	15434588	15456044	23659417	20673703	19855224	18864166	24226527	38314989
Sly_miRNA1117	430	262	338	410	178	91	236	218	158	225	358	24.2927	14.9616	15.0796	27.5637	12.5165	4.84625	12.4155	11.9795	9.37567	10.2873	10.3436
Sly_miRNA680	101	40	223	167	155	167	84	203	75	308	174	6.47108	3.13154	10.2892	11.8199	11.0284	8.0585	5.06313	11.224	4.97579	13.7133	5.5413
Sly_miRNA163	47	52	212	169	333	219	488	162	364	138	898	3.54595	3.77101	9.83097	11.9494	22.545	10.2564	24.6049	9.15906	20.2958	6.69624	24.4373
Sly_miRNA483	47	52	212	169	333	219	488	162	364	138	898	3.54595	3.77101	9.83097	11.9494	22.545	10.2564	24.6049	9.15906	20.2958	6.69624	24.4373
Sly_miRNA501	47	52	212	169	333	219	488	162	364	138	898	3.54595	3.77101	9.83097	11.9494	22.545	10.2564	24.6049	9.15906	20.2958	6.69624	24.4373
Sly_miRNA555	47	52	212	169	333	219	488	162	364	138	898	3.54595	3.77101	9.83097	11.9494	22.545	10.2564	24.6049	9.15906	20.2958	6.69624	24.4373
Sly_miRNA626	47	52	212	169	333	219	488	162	364	138	898	3.54595	3.77101	9.83097	11.9494	22.545	10.2564	24.6049	9.15906	20.2958	6.69624	24.4373
Sly_miRNA671	47	52	212	169	333	219	488	162	364	138	898	3.54595	3.77101	9.83097	11.9494	22.545	10.2564	24.6049	9.15906	20.2958	6.69624	24.4373
Sly_miRNA714	47	52	212	169	333	219	488	162	364	138	898	3.54595	3.77101	9.83097	11.9494	22.545	10.2564	24.6049	9.15906	20.2958	6.69624	24.4373
Sly_miRNA773	47	52	212	169	333	219	488	162	364	138	898	3.54595	3.77101	9.83097	11.9494	22.545	10.2564	24.6049	9.15906	20.2958	6.69624	24.4373
Sly_miRNA987	47	52	212	169	333	219	488	162	364	138	898	3.54595	3.77101	9.83097	11.9494	22.545	10.2564	24.6049	9.15906	20.2958	6.69624	24.4373
Sly_miRNA996	47	52	212	169	333	219	488	162	364	138	898	3.54595	3.77101	9.83097	11.9494	22.545	10.2564	24.6049	9.15906	20.2958	6.69624	24.4373
Sly_miRNA1288	47	52	212	169	333	219	488	162	364	138	898	3.54595	3.77101	9.83097	11.9494	22.545	10.2564	24.6049	9.15906	20.2958	6.69624	24.4373
Sly_miRNA2666	47	52	212	169	333	219	488	162	364	138	898	3.54595	3.77101	9.83097	11.9494	22.545	10.2564	24.6049	9.15906	20.2958	6.69624	24.4373
Sly_miRNA2727	47	52	212	169	333	219	488	162	364	138	898	3.54595	3.77101	9.83097	11.9494	22.545	10.2564	24.6049	9.15906	20.2958	6.69624	24.4373
Sly_miRNA2835	47	52	212	169	333	219	488	162	364	138	898	3.54595	3.77101	9.83097	11.9494	22.545	10.2564	24.6049	9.15906	20.2958	6.69624	24.4373
Sly_miRNA3043	47	52	212	169	333	219	488	162	364	138	898	3.54595	3.77101	9.83097	11.9494	22.545	10.2564	24.6049	9.15906	20.2958	6.69624	24.4373
Sly_miRNA3063	47	52	212	169	333	219	488	162	364	138	898	3.54595	3.77101	9.83097	11.9494	22.545	10.2564	24.6049	9.15906	20.2958	6.69624	24.4373
Sly_miRNA3088	47	52	212	169	333	219	488	162	364	138	898	3.54595	3.77101	9.83097	11.9494	22.545	10.2564	24.6049	9.15906	20.2958	6.69624	24.4373
Sly_miRNA667	34	15	107	64	62	72	82	43	126	42	187	2.84175	1.79933	5.45714	5.14653	5.01138	4.04319	4.96639	3.16568	7.67933	2.73364	5.8806
Sly_miRNA793	31	43	114	48	77	53	7	56	18	110	10	2.67924	3.29141	5.74873	4.1099	5.98187	3.24012	1.33859	3.82042	1.95419	5.54048	1.26099
Sly_miRNA1987	24	25	93	113	198	123	130	111	157	50	341	2.30006	2.33221	4.87396	8.32122	13.8105	6.19878	7.28818	6.59047	9.32266	3.06385	9.89991
Sly_miRNA2001	24	25	93	113	198	123	130	111	157	50	341	2.30006	2.33221	4.87396	8.32122	13.8105	6.19878	7.28818	6.59047	9.32266	3.06385	9.89991
Sly_miRNA2642	24	25	93	113	198	123	130	111	157	50	341	2.30006	2.33221	4.87396	8.32122	13.8105	6.19878	7.28818	6.59047	9.32266	3.06385	9.89991
Sly_miRNA2712	15	15	57	31	35	18	32	10	16	18	48	1.81254	1.79933	3.37436	3.00848	3.26449	1.7608	2.54786	1.50365	1.84817	1.74299	2.25277
Sly_miRNA1438	14	11	45	22	31	26	16	48	34	6	39	1.75837	1.58617	2.8745	2.42537	3.00569	2.09893	1.77393	3.4175	2.80236	1.24766	2.01788
Sly_miRNA1666	12	16	34	21	35	32	23	42	34	33	82	1.65003	1.85262	2.41629	2.36058	3.26449	2.35253	2.11252	3.11531	2.80236	2.36214	3.14015
Sly_miRNA1971	0	24	24	8	7	5	152	12	54	8	23	1	2.27893	1.99973	1.51832	1.4529	1.21133	8.35234	1.60437	3.86257	1.33022	1.60029
Sly_miRNA572	2	18	27	15	28	15	32	12	40	6	46	1.10834	1.95919	2.1247	1.97184	2.81159	1.634	2.54786	1.60437	3.12042	1.24766	2.20057
Sly_miRNA2013	2	14	10	5	12	12	14	23	30	8	53	1.10834	1.74604	1.41656	1.32395	1.7764	1.5072	1.67719	2.15839	2.59032	1.33022	2.38327
Sly_miRNA4690	5	12	34	17	40	11	23	9	41	5	213	1.27085	1.63946	2.41629	2.10142	3.58798	1.46493	2.11252	1.45328	3.17343	1.20639	6.55918
Sly_miRNA1815	4	9	56	15	66	15	34	15	51	4	36	1.21668	1.4796	3.33271	1.97184	5.27017	1.634	2.6446	1.75547	3.70354	1.16511	1.93958
Sly_miRNA1982	6	6	25	11	19	16	17	10	39	9	204	1.32501	1.31973	2.04139	1.71269	2.22929	1.67626	1.8223	1.50365	3.06741	1.37149	6.32429
Sly_miRNA1821	9	9	21	14	27	16	46	10	37	5	63	1.48752	1.4796	1.87477	1.90705	2.74689	1.67626	3.22505	1.50365	2.96139	1.20639	2.64427
Sly_miRNA4209	5	4	18	9	11	18	51	9	21	19	61	1.27085	1.21315	1.7498	1.58311	1.7117	1.7608	3.4669	1.45328	2.11322	1.78426	2.59207
Sly_miRNA1306	0	7	15	14	14	15	10	13	30	4	16	1	1.37302	1.62483	1.90705	1.90579	1.634	1.48371	1.65474	2.59032	1.16511	1.41759
Sly_miRNA3305	4	0	14	7	23	49	29	10	35	5	301	1.21668	1	1.58318	1.45353	2.48809	3.07106	2.40275	1.50365	2.85537	1.20639	8.85593
Sly_miRNA3413	4	0	14	7	23	49	29	10	35	5	301	1.21668	1	1.58318	1.45353	2.48809	3.07106	2.40275	1.50365	2.85537	1.20639	8.85593
Sly_miRNA3958	4	0	14	7	23	49	29	10	35	5	301	1.21668	1	1.58318	1.45353	2.48809	3.07106	2.40275	1.50365	2.85537	1.20639	8.85593
Sly_miRNA4562	4	0	14	7	23	49	29	10	35	5	301	1.21668	1	1.58318	1.45353	2.48809	3.07106	2.40275	1.50365	2.85537	1.20639	8.85593
Sly_miRNA4981	4	0	14	7	23	49	29	10	35	5	301	1.21668	1	1.58318	1.45353	2.48809	3.07106	2.40275	1.50365	2.85537	1.20639	8.85593
Sly_miRNA828	2	1	12	7	20	21	14	4	26	0	49	1.10834	1.05329	1.49987	1.45353	2.29399	1.8876	1.67719	1.20146	2.37827	1	2.27887
Sly_miRNA1686	3	9	11	16	14	9	15	25	7	23	14	1.16251	1.4796	1.45821	2.03663	1.90579	1.3804	1.72556	2.25911	1.37107	1.94937	1.36539
Sly_miRNA1996	2	6	11	8	27	22	12	21	52	18	28	1.10834	1.31973	1.45821	1.51832	2.74689	1.92986	1.58045	2.05766	3.75655	1.74299	1.73078
Sly_miRNA15	3	4	10	7	9	10	8	17	5	2	18	1.16251	1.21315	1.41656	1.45353	1.5823	1.42266	1.38697	1.8562	1.26505	1.08255	1.46979
Sly_miRNA2450	3	3	10	4	12	12	12	2	7	0	31	1.16251	1.15987	1.41656	1.25916	1.7764	1.5072	1.58045	1.10073	1.37107	1	1.80908
Sly_miRNA1955	0	3	10	5	5	1	1	1	3	1	6	1	1.15987	1.41656	1.32395	1.3235	1.04227	1.04837	1.05036	1.15903	1.04128	1.1566
Sly_miRNA846	2	2	7	12	7	8	2	5	2	2	9	1.10834	1.10658	1.29159	1.77747	1.4529	1.33813	1.09674	1.25182	1.10602	1.08255	1.2349
Sly_miRNA2991	0	1	5	2	13	12	19	3	6	5	51	1	1.05329	1.20828	1.12958	1.84109	1.5072	1.91904	1.15109	1.31806	1.20639	2.33107
Sly_miRNA4752	0	1	5	2	13	12	19	3	6	5	51	1	1.05329	1.20828	1.12958	1.84109	1.5072	1.91904	1.15109	1.31806	1.20639	2.33107
Sly_miRNA3798	5	1	3	8	12	6	8	5	15	10	18	1.27085	1.05329	1.12497	1.51832	1.7764	1.2536	1.38697	1.25182	1.79516	1.41277	1.46979
Sly_miRNA4409	7	2	8	7	11	11	21	7	14	5	38	1.37918	1.10658	1.33324	1.45353	1.7117	1.46493	2.01578	1.35255	1.74215	1.20639	1.99178
Sly_miRNA4126	0	2	4	5	10	5	10	7	31	3	18	1	1.10658	1.16662	1.32395	1.647	1.21133	1.48371	1.35255	2.64333	1.12383	1.46979
Sly_miRNA3291	1	1	1	0	5	4	17	1	7	0	33	1.05417	1.05329	1.04166	1	1.3235	1.16907	1.8223	1.05036	1.37107	1	1.86128
Sly_miRNA4656	1	1	1	0	5	4	17	1	7	0	33	1.05417	1.05329	1.04166	1	1.3235	1.16907	1.8223	1.05036	1.37107	1	1.86128
Sly_miRNA1381	1	2	5	3	4	4	14	3	4	6	40	1.05417	1.10658	1.20828	1.19437	1.2588	1.16907	1.67719	1.15109	1.21204	1.24766	2.04398
Sly_miRNA1863	0	0	0	0	0	2	1	0	0	0	19	1	1	1	1	1	1.08453	1.04837	1	1	1	1.49589
Sly_miRNA1243	2	3	6	1	6	3	1	5	2	8	4	1.10834	1.15987	1.24993	1.06479	1.3882	1.1268	1.04837	1.25182	1.10602	1.33022	1.1044
Sly_miRNA12	3	2	7	3	5	0	6	1	0	1	2	1.16251	1.10658	1.29159	1.19437	1.3235	1	1.29022	1.05036	1	1.04128	1.0522
Sly_miRNA463	2	0	0	0	0	0	0	0	0	0	1	1.10834	1	1	1	1	1	1	1	1	1	1.0261
