# Supplementary material for: Genome-wide identification and characterization of miRNAome from tomato (Solanum lycopersicum) roots and root-knot nematode (Meloidogyne incognita) during susceptible interaction
Source: PLoS One. 2017 Apr 20;12(4):e0175178. doi: 10.1371/journal.pone.0175178 (PMC5398497; doi:10.1371/journal.pone.0175178)
Supplement: S7 Table — (XLS) [file pone.0175178.s012.xls]

## Sheet: Sheet1
S7 Table: Digital expression profile of candidate novel tomato miRNAs at five disease development stages during tomato-RKN interaction
	Reads											TPM (transcripts per million)
	PR STAGE 0 UNINFECTED	PR STAGE 1 UNINFECTED	PR STAGE 1 INFECTED	PR STAGE 2 UNINFECTED	PR STAGE 2 INFECTED	PR STAGE 3 UNINFECTED	PR STAGE 3 INFECTED	PR STAGE 4 UNINFECTED	PR STAGE 4 INFECTED	PR STAGE 5 UNINFECTED	PR STAGE 5 INFECTED	PR STAGE 0 UNINFECTED	PR STAGE 1 UNINFECTED	PR STAGE 1 INFECTED	PR STAGE 2 UNINFECTED	PR STAGE 2 INFECTED	PR STAGE 3 UNINFECTED	PR STAGE 3 INFECTED	PR STAGE 4 UNINFECTED	PR STAGE 4 INFECTED	PR STAGE 5 UNINFECTED	PR STAGE 5 INFECTED
miRNA/ sRNA population	18460719	18765742	24006424	15434588	15456044	23659417	20673703	19855224	18864166	24226527	38314989
Sly_miRNA11	1140	2472	3712	1664	2702	1754	2037	1354	1863	1980	3740	62.7527	132.729	155.625	108.81	175.818	75.1354	99.531	69.1936	99.7587	82.7286	98.6119
Sly_miRNA3750	566	780	842	403	415	218	382	352	461	257	435	31.6597	42.5651	36.0739	27.1102	27.8503	10.2141	19.4776	18.7283	25.4379	11.6082	12.3533
Sly_miRNA4864	430	262	338	410	178	91	236	218	158	225	358	24.2927	14.9616	15.0796	27.5637	12.5165	4.84625	12.4155	11.9795	9.37567	10.2873	10.3436
Sly_miRNA3333	271	284	368	257	256	269	152	393	288	510	373	15.6798	16.134	16.3292	17.6509	17.5631	12.3697	8.35234	20.7933	16.267	22.0513	10.7351
Sly_miRNA5172	250	4	2	0	0	3	0	1	0	1	3	14.5423	1.21315	1.08331	1	1	1.1268	1	1.05036	1	1.04128	1.0783
Sly_miRNA4610	188	252	180	209	179	135	178	163	133	211	252	11.1838	14.4287	8.49799	14.541	12.5812	6.70597	9.60997	9.20943	8.0504	9.70946	7.57706
Sly_miRNA1976	117	102	196	112	187	66	278	61	230	69	352	7.33778	6.43544	9.16448	8.25643	13.0988	3.78959	14.447	4.07224	13.1924	3.84812	10.187
Sly_miRNA3965	78	163	192	108	102	239	151	141	174	159	227	5.22519	9.68604	8.99786	7.99727	7.59936	11.1017	8.30396	8.10141	10.2238	7.56305	6.92457
Sly_miRNA177	47	52	212	169	333	219	488	162	364	138	898	3.54595	3.77101	9.83097	11.9494	22.545	10.2564	24.6049	9.15906	20.2958	6.69624	24.4373
Sly_miRNA384	47	52	212	169	333	219	488	162	364	138	898	3.54595	3.77101	9.83097	11.9494	22.545	10.2564	24.6049	9.15906	20.2958	6.69624	24.4373
Sly_miRNA445	47	52	212	169	333	219	488	162	364	138	898	3.54595	3.77101	9.83097	11.9494	22.545	10.2564	24.6049	9.15906	20.2958	6.69624	24.4373
Sly_miRNA522	47	52	212	169	333	219	488	162	364	138	898	3.54595	3.77101	9.83097	11.9494	22.545	10.2564	24.6049	9.15906	20.2958	6.69624	24.4373
Sly_miRNA625	47	52	212	169	333	219	488	162	364	138	898	3.54595	3.77101	9.83097	11.9494	22.545	10.2564	24.6049	9.15906	20.2958	6.69624	24.4373
Sly_miRNA971	47	52	212	169	333	219	488	162	364	138	898	3.54595	3.77101	9.83097	11.9494	22.545	10.2564	24.6049	9.15906	20.2958	6.69624	24.4373
Sly_miRNA1252	47	52	212	169	333	219	488	162	364	138	898	3.54595	3.77101	9.83097	11.9494	22.545	10.2564	24.6049	9.15906	20.2958	6.69624	24.4373
Sly_miRNA1292	47	52	212	169	333	219	488	162	364	138	898	3.54595	3.77101	9.83097	11.9494	22.545	10.2564	24.6049	9.15906	20.2958	6.69624	24.4373
Sly_miRNA1425	47	52	212	169	333	219	488	162	364	138	898	3.54595	3.77101	9.83097	11.9494	22.545	10.2564	24.6049	9.15906	20.2958	6.69624	24.4373
Sly_miRNA1470	47	52	212	169	333	219	488	162	364	138	898	3.54595	3.77101	9.83097	11.9494	22.545	10.2564	24.6049	9.15906	20.2958	6.69624	24.4373
Sly_miRNA1489	47	52	212	169	333	219	488	162	364	138	898	3.54595	3.77101	9.83097	11.9494	22.545	10.2564	24.6049	9.15906	20.2958	6.69624	24.4373
Sly_miRNA1612	47	52	212	169	333	219	488	162	364	138	898	3.54595	3.77101	9.83097	11.9494	22.545	10.2564	24.6049	9.15906	20.2958	6.69624	24.4373
Sly_miRNA2060	47	52	212	169	333	219	488	162	364	138	898	3.54595	3.77101	9.83097	11.9494	22.545	10.2564	24.6049	9.15906	20.2958	6.69624	24.4373
Sly_miRNA2091	47	52	212	169	333	219	488	162	364	138	898	3.54595	3.77101	9.83097	11.9494	22.545	10.2564	24.6049	9.15906	20.2958	6.69624	24.4373
Sly_miRNA2094	47	52	212	169	333	219	488	162	364	138	898	3.54595	3.77101	9.83097	11.9494	22.545	10.2564	24.6049	9.15906	20.2958	6.69624	24.4373
Sly_miRNA2473	47	52	212	169	333	219	488	162	364	138	898	3.54595	3.77101	9.83097	11.9494	22.545	10.2564	24.6049	9.15906	20.2958	6.69624	24.4373
Sly_miRNA2490	47	52	212	169	333	219	488	162	364	138	898	3.54595	3.77101	9.83097	11.9494	22.545	10.2564	24.6049	9.15906	20.2958	6.69624	24.4373
Sly_miRNA2559	47	52	212	169	333	219	488	162	364	138	898	3.54595	3.77101	9.83097	11.9494	22.545	10.2564	24.6049	9.15906	20.2958	6.69624	24.4373
Sly_miRNA2674	47	52	212	169	333	219	488	162	364	138	898	3.54595	3.77101	9.83097	11.9494	22.545	10.2564	24.6049	9.15906	20.2958	6.69624	24.4373
Sly_miRNA2744	47	52	212	169	333	219	488	162	364	138	898	3.54595	3.77101	9.83097	11.9494	22.545	10.2564	24.6049	9.15906	20.2958	6.69624	24.4373
Sly_miRNA2954	47	52	212	169	333	219	488	162	364	138	898	3.54595	3.77101	9.83097	11.9494	22.545	10.2564	24.6049	9.15906	20.2958	6.69624	24.4373
Sly_miRNA1622	34	15	107	64	62	72	82	43	126	42	187	2.84175	1.79933	5.45714	5.14653	5.01138	4.04319	4.96639	3.16568	7.67933	2.73364	5.8806
Sly_miRNA6	31	46	141	37	92	48	81	59	181	49	158	2.67924	3.45128	6.87343	3.39721	6.95236	3.02879	4.91802	3.97151	10.5949	3.02258	5.12371
Sly_miRNA1694	31	46	141	37	92	48	81	59	181	49	158	2.67924	3.45128	6.87343	3.39721	6.95236	3.02879	4.91802	3.97151	10.5949	3.02258	5.12371
Sly_miRNA5031	25	40	38	26	23	38	21	55	38	68	63	2.35423	3.13154	2.58291	2.68453	2.48809	2.60613	2.01578	3.77005	3.0144	3.80684	2.64427
Sly_miRNA1781	24	78	57	73	77	90	84	126	177	35	97	2.30006	5.15651	3.37436	5.72964	5.98187	4.80398	5.06313	7.34594	10.3829	2.4447	3.53165
Sly_miRNA863	24	25	93	113	198	123	130	111	157	50	341	2.30006	2.33221	4.87396	8.32122	13.8105	6.19878	7.28818	6.59047	9.32266	3.06385	9.89991
Sly_miRNA1634	24	25	93	113	198	123	130	111	157	50	341	2.30006	2.33221	4.87396	8.32122	13.8105	6.19878	7.28818	6.59047	9.32266	3.06385	9.89991
Sly_miRNA2855	18	6	79	62	160	110	126	32	141	23	632	1.97504	1.31973	4.29079	5.01695	11.3519	5.64931	7.0947	2.61167	8.47449	1.94937	17.4949
Sly_miRNA3768	15	3	5	3	2	1	0	0	4	2	0	1.81254	1.15987	1.20828	1.19437	1.1294	1.04227	1	1	1.21204	1.08255	1
Sly_miRNA4151	14	0	7	6	6	3	0	0	8	3	7	1.75837	1	1.29159	1.38874	1.3882	1.1268	1	1	1.42408	1.12383	1.1827
Sly_miRNA1581	13	14	25	11	40	33	19	36	39	10	57	1.7042	1.74604	2.04139	1.71269	3.58798	2.39479	1.91904	2.81312	3.06741	1.41277	2.48767
Sly_miRNA650	13	13	52	20	41	23	55	20	37	31	227	1.7042	1.69275	3.16609	2.29579	3.65268	1.97213	3.66038	2.00729	2.96139	2.27959	6.92457
Sly_miRNA2739	11	65	65	34	57	70	64	71	95	124	156	1.59586	4.46376	3.70761	3.20284	4.68788	3.95865	4.09572	4.57589	6.036	6.11836	5.07151
Sly_miRNA5062	11	18	27	21	46	35	77	28	66	55	182	1.59586	1.95919	2.1247	2.36058	3.97618	2.47933	4.72454	2.41021	4.4987	3.27024	5.7501
Sly_miRNA4973	10	14	7	1	2	1	2	0	0	4	4	1.54169	1.74604	1.29159	1.06479	1.1294	1.04227	1.09674	1	1	1.16511	1.1044
Sly_miRNA1405	8	39	23	21	32	18	26	33	42	20	57	1.43335	3.07826	1.95808	2.36058	3.07039	1.7608	2.25764	2.66203	3.22644	1.82554	2.48767
Sly_miRNA241	8	27	17	11	25	3	33	5	27	7	76	1.43335	2.43879	1.70814	1.71269	2.61749	1.1268	2.59623	1.25182	2.43129	1.28894	2.98356
Sly_miRNA3633	8	27	17	11	25	3	33	5	27	7	76	1.43335	2.43879	1.70814	1.71269	2.61749	1.1268	2.59623	1.25182	2.43129	1.28894	2.98356
Sly_miRNA339	4	20	50	24	82	64	44	93	102	30	101	1.21668	2.06577	3.08278	2.55495	6.30537	3.70505	3.12831	5.68391	6.40708	2.23831	3.63604
Sly_miRNA3207	2	19	25	9	17	14	18	10	29	18	39	1.10834	2.01248	2.04139	1.58311	2.09989	1.59173	1.87067	1.50365	2.53731	1.74299	2.01788
Sly_miRNA2561	1	19	22	16	23	14	21	25	36	13	36	1.05417	2.01248	1.91642	2.03663	2.48809	1.59173	2.01578	2.25911	2.90838	1.5366	1.93958
Sly_miRNA599	2	18	27	15	28	15	32	12	40	6	46	1.10834	1.95919	2.1247	1.97184	2.81159	1.634	2.54786	1.60437	3.12042	1.24766	2.20057
Sly_miRNA1350	2	18	27	15	28	15	32	12	40	6	46	1.10834	1.95919	2.1247	1.97184	2.81159	1.634	2.54786	1.60437	3.12042	1.24766	2.20057
Sly_miRNA1322	4	17	5	16	6	19	24	19	7	22	8	1.21668	1.90591	1.20828	2.03663	1.3882	1.80306	2.1609	1.95693	1.37107	1.9081	1.2088
Sly_miRNA2876	4	17	5	16	6	19	24	19	7	22	8	1.21668	1.90591	1.20828	2.03663	1.3882	1.80306	2.1609	1.95693	1.37107	1.9081	1.2088
Sly_miRNA3255	4	17	5	16	6	19	24	19	7	22	8	1.21668	1.90591	1.20828	2.03663	1.3882	1.80306	2.1609	1.95693	1.37107	1.9081	1.2088
Sly_miRNA2185	1	16	9	4	35	23	22	43	27	16	23	1.05417	1.85262	1.3749	1.25916	3.26449	1.97213	2.06415	3.16568	2.43129	1.66043	1.60029
Sly_miRNA2236	9	14	19	36	29	37	29	51	65	8	45	1.48752	1.74604	1.79145	3.33242	2.87629	2.56386	2.40275	3.56859	4.44569	1.33022	2.17448
Sly_miRNA4324	4	14	30	19	23	24	34	14	8	18	112	1.21668	1.74604	2.24967	2.231	2.48809	2.0144	2.6446	1.7051	1.42408	1.74299	3.92314
Sly_miRNA3726	3	11	14	21	21	6	19	21	33	37	31	1.16251	1.58617	1.58318	2.36058	2.35869	1.2536	1.91904	2.05766	2.74935	2.52725	1.80908
Sly_miRNA4538	9	0	39	17	35	13	29	18	46	9	180	1.48752	1	2.62457	2.10142	3.26449	1.54946	2.40275	1.90656	3.43849	1.37149	5.6979
Sly_miRNA3213	8	2	28	17	32	6	12	7	27	5	88	1.43335	1.10658	2.16635	2.10142	3.07039	1.2536	1.58045	1.35255	2.43129	1.20639	3.29675
Sly_miRNA4687	8	2	28	17	32	6	12	7	27	5	88	1.43335	1.10658	2.16635	2.10142	3.07039	1.2536	1.58045	1.35255	2.43129	1.20639	3.29675
Sly_miRNA1114	0	6	27	12	34	21	28	12	30	16	71	1	1.31973	2.1247	1.77747	3.19979	1.8876	2.35438	1.60437	2.59032	1.66043	2.85306
Sly_miRNA38	5	5	27	3	25	15	32	17	22	5	69	1.27085	1.26644	2.1247	1.19437	2.61749	1.634	2.54786	1.8562	2.16623	1.20639	2.80086
Sly_miRNA1751	5	5	27	3	25	15	32	17	22	5	69	1.27085	1.26644	2.1247	1.19437	2.61749	1.634	2.54786	1.8562	2.16623	1.20639	2.80086
Sly_miRNA900	9	9	21	14	27	16	46	10	37	5	63	1.48752	1.4796	1.87477	1.90705	2.74689	1.67626	3.22505	1.50365	2.96139	1.20639	2.64427
Sly_miRNA2389	9	9	21	14	27	16	46	10	37	5	63	1.48752	1.4796	1.87477	1.90705	2.74689	1.67626	3.22505	1.50365	2.96139	1.20639	2.64427
Sly_miRNA2947	1	6	21	9	24	13	36	19	15	4	55	1.05417	1.31973	1.87477	1.58311	2.55279	1.54946	2.74134	1.95693	1.79516	1.16511	2.43547
Sly_miRNA5066	2	6	19	5	1	0	0	7	9	3	0	1.10834	1.31973	1.79145	1.32395	1.0647	1	1	1.35255	1.4771	1.12383	1
Sly_miRNA4826	5	4	18	9	11	18	51	9	21	19	61	1.27085	1.21315	1.7498	1.58311	1.7117	1.7608	3.4669	1.45328	2.11322	1.78426	2.59207
Sly_miRNA5103	5	4	18	9	11	18	51	9	21	19	61	1.27085	1.21315	1.7498	1.58311	1.7117	1.7608	3.4669	1.45328	2.11322	1.78426	2.59207
Sly_miRNA1194	0	0	18	0	0	0	0	0	0	0	0	1	1	1.7498	1	1	1	1	1	1	1	1
Sly_miRNA3437	0	0	18	0	0	0	0	0	0	0	0	1	1	1.7498	1	1	1	1	1	1	1	1
Sly_miRNA4266	3	6	17	1	8	4	13	0	11	1	29	1.16251	1.31973	1.70814	1.06479	1.5176	1.16907	1.62882	1	1.58312	1.04128	1.75688
Sly_miRNA2494	0	8	16	8	21	16	19	11	46	18	34	1	1.42631	1.66649	1.51832	2.35869	1.67626	1.91904	1.55401	3.43849	1.74299	1.88738
Sly_miRNA3081	0	8	16	8	21	16	19	11	46	18	34	1	1.42631	1.66649	1.51832	2.35869	1.67626	1.91904	1.55401	3.43849	1.74299	1.88738
Sly_miRNA2032	0	0	16	1	9	7	13	11	5	2	38	1	1	1.66649	1.06479	1.5823	1.29587	1.62882	1.55401	1.26505	1.08255	1.99178
Sly_miRNA1424	2	9	15	5	32	13	20	25	50	7	30	1.10834	1.4796	1.62483	1.32395	3.07039	1.54946	1.96741	2.25911	3.65053	1.28894	1.78298
Sly_miRNA574	0	7	15	14	14	15	10	13	30	4	16	1	1.37302	1.62483	1.90705	1.90579	1.634	1.48371	1.65474	2.59032	1.16511	1.41759
Sly_miRNA1307	0	7	15	14	14	15	10	13	30	4	16	1	1.37302	1.62483	1.90705	1.90579	1.634	1.48371	1.65474	2.59032	1.16511	1.41759
Sly_miRNA2870	2	3	15	10	25	22	31	14	32	1	248	1.10834	1.15987	1.62483	1.6479	2.61749	1.92986	2.49949	1.7051	2.69634	1.04128	7.47266
Sly_miRNA4424	2	3	15	10	25	22	31	14	32	1	248	1.10834	1.15987	1.62483	1.6479	2.61749	1.92986	2.49949	1.7051	2.69634	1.04128	7.47266
Sly_miRNA4766	2	3	15	10	25	22	31	14	32	1	248	1.10834	1.15987	1.62483	1.6479	2.61749	1.92986	2.49949	1.7051	2.69634	1.04128	7.47266
Sly_miRNA1368	7	0	14	7	8	9	4	3	0	0	15	1.37918	1	1.58318	1.45353	1.5176	1.3804	1.19348	1.15109	1	1	1.39149
Sly_miRNA2067	7	0	14	7	8	9	4	3	0	0	15	1.37918	1	1.58318	1.45353	1.5176	1.3804	1.19348	1.15109	1	1	1.39149
Sly_miRNA1833	4	0	14	7	23	49	29	10	35	5	301	1.21668	1	1.58318	1.45353	2.48809	3.07106	2.40275	1.50365	2.85537	1.20639	8.85593
Sly_miRNA2981	4	0	14	7	23	49	29	10	35	5	301	1.21668	1	1.58318	1.45353	2.48809	3.07106	2.40275	1.50365	2.85537	1.20639	8.85593
Sly_miRNA1084	0	2	11	7	26	17	58	12	27	9	71	1	1.10658	1.45821	1.45353	2.68219	1.71853	3.8055	1.60437	2.43129	1.37149	2.85306
Sly_miRNA2859	2	1	11	1	1	3	0	1	3	0	5	1.10834	1.05329	1.45821	1.06479	1.0647	1.1268	1	1.05036	1.15903	1	1.1305
Sly_miRNA1795	0	4	10	2	12	1	15	2	12	2	28	1	1.21315	1.41656	1.12958	1.7764	1.04227	1.72556	1.10073	1.63613	1.08255	1.73078
Sly_miRNA4165	2	2	10	5	34	15	41	1	14	3	138	1.10834	1.10658	1.41656	1.32395	3.19979	1.634	2.9832	1.05036	1.74215	1.12383	4.60172
Sly_miRNA713	4	0	10	6	19	12	6	19	18	5	10	1.21668	1	1.41656	1.38874	2.22929	1.5072	1.29022	1.95693	1.95419	1.20639	1.26099
Sly_miRNA220	2	2	7	12	7	8	2	5	2	2	9	1.10834	1.10658	1.29159	1.77747	1.4529	1.33813	1.09674	1.25182	1.10602	1.08255	1.2349
Sly_miRNA5021	1	2	5	8	32	28	36	5	29	12	118	1.05417	1.10658	1.20828	1.51832	3.07039	2.18346	2.74134	1.25182	2.53731	1.49532	4.07973
Sly_miRNA85	8	9	4	9	27	13	9	19	26	8	20	1.43335	1.4796	1.16662	1.58311	2.74689	1.54946	1.43534	1.95693	2.37827	1.33022	1.52199
Sly_miRNA2287	2	0	5	6	14	7	2	6	1	6	7	1.10834	1	1.20828	1.38874	1.90579	1.29587	1.09674	1.30219	1.05301	1.24766	1.1827
Sly_miRNA3132	4	3	9	4	14	14	32	3	24	1	57	1.21668	1.15987	1.3749	1.25916	1.90579	1.59173	2.54786	1.15109	2.27225	1.04128	2.48767
Sly_miRNA1777	1	1	5	4	14	7	14	3	6	3	102	1.05417	1.05329	1.20828	1.25916	1.90579	1.29587	1.67719	1.15109	1.31806	1.12383	3.66214
Sly_miRNA2925	1	0	3	4	14	2	6	4	1	1	9	1.05417	1	1.12497	1.25916	1.90579	1.08453	1.29022	1.20146	1.05301	1.04128	1.2349
Sly_miRNA4310	4	1	9	1	14	40	18	15	15	10	74	1.21668	1.05329	1.3749	1.06479	1.90579	2.69066	1.87067	1.75547	1.79516	1.41277	2.93136
Sly_miRNA4261	0	3	6	5	13	9	24	1	14	2	44	1	1.15987	1.24993	1.32395	1.84109	1.3804	2.1609	1.05036	1.74215	1.08255	2.14838
Sly_miRNA358	0	1	5	2	13	12	19	3	6	5	51	1	1.05329	1.20828	1.12958	1.84109	1.5072	1.91904	1.15109	1.31806	1.20639	2.33107
Sly_miRNA705	0	1	5	2	13	12	19	3	6	5	51	1	1.05329	1.20828	1.12958	1.84109	1.5072	1.91904	1.15109	1.31806	1.20639	2.33107
Sly_miRNA2152	0	0	0	1	13	7	8	2	7	1	55	1	1	1	1.06479	1.84109	1.29587	1.38697	1.10073	1.37107	1.04128	2.43547
Sly_miRNA808	5	1	3	8	12	6	8	5	15	10	18	1.27085	1.05329	1.12497	1.51832	1.7764	1.2536	1.38697	1.25182	1.79516	1.41277	1.46979
Sly_miRNA4958	5	1	3	8	12	6	8	5	15	10	18	1.27085	1.05329	1.12497	1.51832	1.7764	1.2536	1.38697	1.25182	1.79516	1.41277	1.46979
Sly_miRNA235	0	0	6	4	12	15	7	7	13	1	25	1	1	1.24993	1.25916	1.7764	1.634	1.33859	1.35255	1.68914	1.04128	1.65249
Sly_miRNA2654	0	0	6	4	12	15	7	7	13	1	25	1	1	1.24993	1.25916	1.7764	1.634	1.33859	1.35255	1.68914	1.04128	1.65249
Sly_miRNA5043	0	0	9	5	11	15	19	2	6	4	46	1	1	1.3749	1.32395	1.7117	1.634	1.91904	1.10073	1.31806	1.16511	2.20057
Sly_miRNA1319	1	2	1	4	11	17	12	7	13	13	48	1.05417	1.10658	1.04166	1.25916	1.7117	1.71853	1.58045	1.35255	1.68914	1.5366	2.25277
Sly_miRNA4368	1	2	1	4	11	17	12	7	13	13	48	1.05417	1.10658	1.04166	1.25916	1.7117	1.71853	1.58045	1.35255	1.68914	1.5366	2.25277
Sly_miRNA4088	0	0	1	3	11	8	6	4	7	2	21	1	1	1.04166	1.19437	1.7117	1.33813	1.29022	1.20146	1.37107	1.08255	1.54809
Sly_miRNA2343	0	0	6	5	10	26	40	8	21	1	145	1	1	1.24993	1.32395	1.647	2.09893	2.93483	1.40292	2.11322	1.04128	4.78442
Sly_miRNA4294	0	2	2	2	10	3	12	1	2	9	15	1	1.10658	1.08331	1.12958	1.647	1.1268	1.58045	1.05036	1.10602	1.37149	1.39149
Sly_miRNA4506	0	2	2	2	10	3	12	1	2	9	15	1	1.10658	1.08331	1.12958	1.647	1.1268	1.58045	1.05036	1.10602	1.37149	1.39149
Sly_miRNA4591	0	2	2	2	10	3	12	1	2	9	15	1	1.10658	1.08331	1.12958	1.647	1.1268	1.58045	1.05036	1.10602	1.37149	1.39149
Sly_miRNA4734	0	2	2	2	10	3	12	1	2	9	15	1	1.10658	1.08331	1.12958	1.647	1.1268	1.58045	1.05036	1.10602	1.37149	1.39149
Sly_miRNA4937	0	2	2	2	10	3	12	1	2	9	15	1	1.10658	1.08331	1.12958	1.647	1.1268	1.58045	1.05036	1.10602	1.37149	1.39149
Sly_miRNA3827	0	0	3	1	10	1	3	0	5	2	21	1	1	1.12497	1.06479	1.647	1.04227	1.14511	1	1.26505	1.08255	1.54809
Sly_miRNA1499	0	2	3	0	10	3	2	0	4	2	13	1	1.10658	1.12497	1	1.647	1.1268	1.09674	1	1.21204	1.08255	1.33929
Sly_miRNA1445	0	2	0	0	2	0	35	1	22	1	20	1	1.10658	1	1	1.1294	1	2.69297	1.05036	2.16623	1.04128	1.52199
Sly_miRNA3233	1	2	9	1	8	10	26	7	21	7	42	1.05417	1.10658	1.3749	1.06479	1.5176	1.42266	2.25764	1.35255	2.11322	1.28894	2.09618
Sly_miRNA4080	1	2	9	1	8	10	26	7	21	7	42	1.05417	1.10658	1.3749	1.06479	1.5176	1.42266	2.25764	1.35255	2.11322	1.28894	2.09618
Sly_miRNA4763	1	2	9	1	8	10	26	7	21	7	42	1.05417	1.10658	1.3749	1.06479	1.5176	1.42266	2.25764	1.35255	2.11322	1.28894	2.09618
Sly_miRNA4843	1	2	9	1	8	10	26	7	21	7	42	1.05417	1.10658	1.3749	1.06479	1.5176	1.42266	2.25764	1.35255	2.11322	1.28894	2.09618
Sly_miRNA4983	0	0	4	0	3	0	23	1	23	0	64	1	1	1.16662	1	1.1941	1	2.11252	1.05036	2.21924	1	2.67036
Sly_miRNA3782	2	0	1	2	9	8	19	1	12	1	66	1.10834	1	1.04166	1.12958	1.5823	1.33813	1.91904	1.05036	1.63613	1.04128	2.72256
Sly_miRNA571	0	1	8	7	8	7	19	18	17	19	40	1	1.05329	1.33324	1.45353	1.5176	1.29587	1.91904	1.90656	1.90118	1.78426	2.04398
Sly_miRNA1374	2	5	2	7	6	6	19	4	20	4	23	1.10834	1.26644	1.08331	1.45353	1.3882	1.2536	1.91904	1.20146	2.06021	1.16511	1.60029
Sly_miRNA2562	2	5	2	7	6	6	19	4	20	4	23	1.10834	1.26644	1.08331	1.45353	1.3882	1.2536	1.91904	1.20146	2.06021	1.16511	1.60029
Sly_miRNA4961	0	0	0	1	6	6	15	1	3	2	39	1	1	1	1.06479	1.3882	1.2536	1.72556	1.05036	1.15903	1.08255	2.01788
Sly_miRNA4989	0	0	1	4	7	9	14	1	10	5	56	1	1	1.04166	1.25916	1.4529	1.3804	1.67719	1.05036	1.53011	1.20639	2.46157
Sly_miRNA4405	1	0	2	3	3	12	13	11	6	17	4	1.05417	1	1.08331	1.19437	1.1941	1.5072	1.62882	1.55401	1.31806	1.70171	1.1044
Sly_miRNA3559	0	0	0	4	0	2	12	0	11	0	27	1	1	1	1.25916	1	1.08453	1.58045	1	1.58312	1	1.70469
Sly_miRNA3725	1	2	2	8	9	1	11	2	5	11	15	1.05417	1.10658	1.08331	1.51832	1.5823	1.04227	1.53208	1.10073	1.26505	1.45405	1.39149
Sly_miRNA678	0	3	3	7	9	9	10	21	12	7	19	1	1.15987	1.12497	1.45353	1.5823	1.3804	1.48371	2.05766	1.63613	1.28894	1.49589
Sly_miRNA2087	5	0	1	4	5	7	10	0	9	3	16	1.27085	1	1.04166	1.25916	1.3235	1.29587	1.48371	1	1.4771	1.12383	1.41759
Sly_miRNA4530	2	3	6	3	2	4	10	1	4	1	25	1.10834	1.15987	1.24993	1.19437	1.1294	1.16907	1.48371	1.05036	1.21204	1.04128	1.65249
Sly_miRNA4331	0	2	0	1	2	0	10	0	2	2	33	1	1.10658	1	1.06479	1.1294	1	1.48371	1	1.10602	1.08255	1.86128
Sly_miRNA3640	0	7	2	2	0	5	6	22	2	1	1	1	1.37302	1.08331	1.12958	1	1.21133	1.29022	2.10802	1.10602	1.04128	1.0261
Sly_miRNA4004	1	4	6	4	5	15	8	19	11	6	6	1.05417	1.21315	1.24993	1.25916	1.3235	1.634	1.38697	1.95693	1.58312	1.24766	1.1566
Sly_miRNA843	0	0	4	2	8	8	9	17	7	3	22	1	1	1.16662	1.12958	1.5176	1.33813	1.43534	1.8562	1.37107	1.12383	1.57419
Sly_miRNA4150	0	0	0	0	1	6	2	14	1	1	3	1	1	1	1	1.0647	1.2536	1.09674	1.7051	1.05301	1.04128	1.0783
Sly_miRNA2315	0	1	0	0	1	1	1	13	1	2	2	1	1.05329	1	1	1.0647	1.04227	1.04837	1.65474	1.05301	1.08255	1.0522
Sly_miRNA3135	0	0	0	4	2	2	1	12	4	1	0	1	1	1	1.25916	1.1294	1.08453	1.04837	1.60437	1.21204	1.04128	1
Sly_miRNA2082	2	6	9	8	2	12	6	11	14	7	30	1.10834	1.31973	1.3749	1.51832	1.1294	1.5072	1.29022	1.55401	1.74215	1.28894	1.78298
Sly_miRNA287	0	0	0	0	2	4	2	10	3	0	1	1	1	1	1	1.1294	1.16907	1.09674	1.50365	1.15903	1	1.0261
Sly_miRNA4036	1	3	5	3	4	9	5	7	22	5	13	1.05417	1.15987	1.20828	1.19437	1.2588	1.3804	1.24185	1.35255	2.16623	1.20639	1.33929
Sly_miRNA1091	0	0	0	0	5	0	5	0	18	0	6	1	1	1	1	1.3235	1	1.24185	1	1.95419	1	1.1566
Sly_miRNA4956	1	3	1	0	4	1	6	6	17	0	7	1.05417	1.15987	1.04166	1	1.2588	1.04227	1.29022	1.30219	1.90118	1	1.1827
Sly_miRNA643	0	1	0	0	9	3	7	2	16	8	6	1	1.05329	1	1	1.5823	1.1268	1.33859	1.10073	1.84817	1.33022	1.1566
Sly_miRNA88	1	6	5	5	5	3	4	8	10	7	10	1.05417	1.31973	1.20828	1.32395	1.3235	1.1268	1.19348	1.40292	1.53011	1.28894	1.26099
Sly_miRNA357	1	6	5	5	5	3	4	8	10	7	10	1.05417	1.31973	1.20828	1.32395	1.3235	1.1268	1.19348	1.40292	1.53011	1.28894	1.26099
Sly_miRNA868	1	6	5	5	5	3	4	8	10	7	10	1.05417	1.31973	1.20828	1.32395	1.3235	1.1268	1.19348	1.40292	1.53011	1.28894	1.26099
Sly_miRNA1082	1	6	5	5	5	3	4	8	10	7	10	1.05417	1.31973	1.20828	1.32395	1.3235	1.1268	1.19348	1.40292	1.53011	1.28894	1.26099
Sly_miRNA1092	1	6	5	5	5	3	4	8	10	7	10	1.05417	1.31973	1.20828	1.32395	1.3235	1.1268	1.19348	1.40292	1.53011	1.28894	1.26099
Sly_miRNA1367	1	6	5	5	5	3	4	8	10	7	10	1.05417	1.31973	1.20828	1.32395	1.3235	1.1268	1.19348	1.40292	1.53011	1.28894	1.26099
Sly_miRNA1561	1	6	5	5	5	3	4	8	10	7	10	1.05417	1.31973	1.20828	1.32395	1.3235	1.1268	1.19348	1.40292	1.53011	1.28894	1.26099
Sly_miRNA2347	1	6	5	5	5	3	4	8	10	7	10	1.05417	1.31973	1.20828	1.32395	1.3235	1.1268	1.19348	1.40292	1.53011	1.28894	1.26099
Sly_miRNA2862	2	0	3	0	5	1	6	5	10	0	13	1.10834	1	1.12497	1	1.3235	1.04227	1.29022	1.25182	1.53011	1	1.33929
Sly_miRNA2198	0	5	7	2	4	4	6	4	10	1	4	1	1.26644	1.29159	1.12958	1.2588	1.16907	1.29022	1.20146	1.53011	1.04128	1.1044
Sly_miRNA3862	1	0	8	1	7	2	4	3	10	2	24	1.05417	1	1.33324	1.06479	1.4529	1.08453	1.19348	1.15109	1.53011	1.08255	1.62639
Sly_miRNA4155	3	1	7	5	7	6	4	2	10	4	7	1.16251	1.05329	1.29159	1.32395	1.4529	1.2536	1.19348	1.10073	1.53011	1.16511	1.1827
Sly_miRNA4341	0	1	2	0	7	1	2	1	10	1	10	1	1.05329	1.08331	1	1.4529	1.04227	1.09674	1.05036	1.53011	1.04128	1.26099
Sly_miRNA4275	0	1	2	2	0	0	1	1	10	0	5	1	1.05329	1.08331	1.12958	1	1	1.04837	1.05036	1.53011	1	1.1305
Sly_miRNA1496	4	8	5	5	5	4	9	4	3	12	25	1.21668	1.42631	1.20828	1.32395	1.3235	1.16907	1.43534	1.20146	1.15903	1.49532	1.65249
Sly_miRNA3684	0	0	5	1	4	1	8	0	8	0	48	1	1	1.20828	1.06479	1.2588	1.04227	1.38697	1	1.42408	1	2.25277
Sly_miRNA379	1	0	0	4	3	6	3	1	8	2	41	1.05417	1	1	1.25916	1.1941	1.2536	1.14511	1.05036	1.42408	1.08255	2.07008
Sly_miRNA5079	1	0	0	4	3	6	3	1	8	2	41	1.05417	1	1	1.25916	1.1941	1.2536	1.14511	1.05036	1.42408	1.08255	2.07008
Sly_miRNA2516	0	0	6	3	5	1	0	3	5	1	30	1	1	1.24993	1.19437	1.3235	1.04227	1	1.15109	1.26505	1.04128	1.78298
Sly_miRNA4524	0	0	6	3	5	1	0	3	5	1	30	1	1	1.24993	1.19437	1.3235	1.04227	1	1.15109	1.26505	1.04128	1.78298
Sly_miRNA4966	2	1	6	1	4	2	9	3	4	4	27	1.10834	1.05329	1.24993	1.06479	1.2588	1.08453	1.43534	1.15109	1.21204	1.16511	1.70469
Sly_miRNA4121	1	0	1	2	1	6	4	0	3	0	24	1.05417	1	1.04166	1.12958	1.0647	1.2536	1.19348	1	1.15903	1	1.62639
Sly_miRNA3606	2	1	1	1	4	5	2	1	1	1	22	1.10834	1.05329	1.04166	1.06479	1.2588	1.21133	1.09674	1.05036	1.05301	1.04128	1.57419
Sly_miRNA128	2	0	0	2	3	5	1	4	1	3	21	1.10834	1	1	1.12958	1.1941	1.21133	1.04837	1.20146	1.05301	1.12383	1.54809
Sly_miRNA4834	0	0	2	2	3	1	5	1	3	2	17	1	1	1.08331	1.12958	1.1941	1.04227	1.24185	1.05036	1.15903	1.08255	1.44369
Sly_miRNA1531	6	0	1	2	3	0	3	0	7	0	17	1.32501	1	1.04166	1.12958	1.1941	1	1.14511	1	1.37107	1	1.44369
Sly_miRNA871	0	1	3	3	5	2	4	9	9	1	16	1	1.05329	1.12497	1.19437	1.3235	1.08453	1.19348	1.45328	1.4771	1.04128	1.41759
Sly_miRNA1279	2	0	5	4	9	3	6	4	6	4	14	1.10834	1	1.20828	1.25916	1.5823	1.1268	1.29022	1.20146	1.31806	1.16511	1.36539
Sly_miRNA563	3	5	4	5	7	2	2	2	6	2	13	1.16251	1.26644	1.16662	1.32395	1.4529	1.08453	1.09674	1.10073	1.31806	1.08255	1.33929
Sly_miRNA5122	0	5	4	0	4	1	4	4	3	1	13	1	1.26644	1.16662	1	1.2588	1.04227	1.19348	1.20146	1.15903	1.04128	1.33929
Sly_miRNA1095	0	0	4	0	3	2	3	0	3	0	13	1	1	1.16662	1	1.1941	1.08453	1.14511	1	1.15903	1	1.33929
Sly_miRNA3219	0	0	0	0	4	2	1	1	2	0	12	1	1	1	1	1.2588	1.08453	1.04837	1.05036	1.10602	1	1.31319
Sly_miRNA4825	2	2	0	0	3	0	0	1	5	0	11	1.10834	1.10658	1	1	1.1941	1	1	1.05036	1.26505	1	1.28709
Sly_miRNA1245	1	5	3	3	5	4	1	1	1	0	11	1.05417	1.26644	1.12497	1.19437	1.3235	1.16907	1.04837	1.05036	1.05301	1	1.28709
Sly_miRNA275	0	0	0	0	0	0	0	0	0	0	11	1	1	1	1	1	1	1	1	1	1	1.28709
Sly_miRNA3865	0	0	1	5	4	4	3	0	5	4	10	1	1	1.04166	1.32395	1.2588	1.16907	1.14511	1	1.26505	1.16511	1.26099
Sly_miRNA580	0	5	0	2	3	0	1	2	2	3	10	1	1.26644	1	1.12958	1.1941	1	1.04837	1.10073	1.10602	1.12383	1.26099
Sly_miRNA1157	0	5	0	2	3	0	1	2	2	3	10	1	1.26644	1	1.12958	1.1941	1	1.04837	1.10073	1.10602	1.12383	1.26099
Sly_miRNA3288	0	5	0	2	3	0	1	2	2	3	10	1	1.26644	1	1.12958	1.1941	1	1.04837	1.10073	1.10602	1.12383	1.26099
Sly_miRNA4830	6	5	4	5	2	6	0	8	3	3	2	1.32501	1.26644	1.16662	1.32395	1.1294	1.2536	1	1.40292	1.15903	1.12383	1.0522
Sly_miRNA2822	0	0	5	2	2	0	0	1	0	1	2	1	1	1.20828	1.12958	1.1294	1	1	1.05036	1	1.04128	1.0522
Sly_miRNA873	5	0	0	0	0	1	0	1	0	2	1	1.27085	1	1	1	1	1.04227	1	1.05036	1	1.08255	1.0261
Sly_miRNA1477	1	0	1	0	0	4	0	1	2	1	2	1.05417	1	1.04166	1	1	1.16907	1	1.05036	1.10602	1.04128	1.0522
Sly_miRNA2238	0	0	2	0	3	1	0	0	2	1	5	1	1	1.08331	1	1.1941	1.04227	1	1	1.10602	1.04128	1.1305
Sly_miRNA439	1	1	1	3	1	0	3	0	0	1	2	1.05417	1.05329	1.04166	1.19437	1.0647	1	1.14511	1	1	1.04128	1.0522
Sly_miRNA2827	0	1	2	0	4	0	1	2	0	3	3	1	1.05329	1.08331	1	1.2588	1	1.04837	1.10073	1	1.12383	1.0783
Sly_miRNA1706	0	0	0	0	1	0	0	0	0	0	2	1	1	1	1	1.0647	1	1	1	1	1	1.0522
Sly_miRNA3242	0	3	0	5	0	3	4	1	3	0	8	1	1.15987	1	1.32395	1	1.1268	1.19348	1.05036	1.15903	1	1.2088
Sly_miRNA469	1	0	1	1	0	0	0	1	5	0	3	1.05417	1	1.04166	1.06479	1	1	1	1.05036	1.26505	1	1.0783
Sly_miRNA1027	0	1	2	0	1	1	2	1	0	1	0	1	1.05329	1.08331	1	1.0647	1.04227	1.09674	1.05036	1	1.04128	1
Sly_miRNA2704	6	2	5	8	2	2	0	3	4	0	7	1.32501	1.10658	1.20828	1.51832	1.1294	1.08453	1	1.15109	1.21204	1	1.1827
Sly_miRNA1903	0	0	0	0	0	1	4	0	4	1	8	1	1	1	1	1	1.04227	1.19348	1	1.21204	1.04128	1.2088
Sly_miRNA2814	0	0	1	0	1	1	3	1	0	0	6	1	1	1.04166	1	1.0647	1.04227	1.14511	1.05036	1	1	1.1566
Sly_miRNA4827	0	0	1	2	1	1	2	0	2	1	2	1	1	1.04166	1.12958	1.0647	1.04227	1.09674	1	1.10602	1.04128	1.0522
Sly_miRNA4499	0	2	0	1	2	1	0	3	6	4	1	1	1.10658	1	1.06479	1.1294	1.04227	1	1.15109	1.31806	1.16511	1.0261
Sly_miRNA4936	0	2	0	1	2	1	0	3	6	4	1	1	1.10658	1	1.06479	1.1294	1.04227	1	1.15109	1.31806	1.16511	1.0261
Sly_miRNA4078	0	2	0	0	2	0	2	0	2	0	1	1	1.10658	1	1	1.1294	1	1.09674	1	1.10602	1	1.0261
Sly_miRNA4203	0	0	0	0	0	0	3	0	0	1	2	1	1	1	1	1	1	1.14511	1	1	1.04128	1.0522
Sly_miRNA4410	0	0	0	0	3	0	5	3	5	3	2	1	1	1	1	1.1941	1	1.24185	1.15109	1.26505	1.12383	1.0522
Sly_miRNA2083	0	0	0	2	0	0	3	0	1	0	1	1	1	1	1.12958	1	1	1.14511	1	1.05301	1	1.0261
Sly_miRNA130	1	3	0	2	0	3	1	1	0	1	5	1.05417	1.15987	1	1.12958	1	1.1268	1.04837	1.05036	1	1.04128	1.1305
Sly_miRNA3494	1	3	0	2	0	3	1	1	0	1	5	1.05417	1.15987	1	1.12958	1	1.1268	1.04837	1.05036	1	1.04128	1.1305
Sly_miRNA2756	0	3	4	1	7	2	9	6	8	8	5	1	1.15987	1.16662	1.06479	1.4529	1.08453	1.43534	1.30219	1.42408	1.33022	1.1305
Sly_miRNA2455	1	1	2	0	4	4	5	1	3	1	8	1.05417	1.05329	1.08331	1	1.2588	1.16907	1.24185	1.05036	1.15903	1.04128	1.2088
Sly_miRNA2592	1	3	1	1	0	1	6	4	8	2	5	1.05417	1.15987	1.04166	1.06479	1	1.04227	1.29022	1.20146	1.42408	1.08255	1.1305
Sly_miRNA2574	0	8	6	3	4	3	7	1	3	2	3	1	1.42631	1.24993	1.19437	1.2588	1.1268	1.33859	1.05036	1.15903	1.08255	1.0783
Sly_miRNA2860	0	8	6	3	4	3	7	1	3	2	3	1	1.42631	1.24993	1.19437	1.2588	1.1268	1.33859	1.05036	1.15903	1.08255	1.0783
Sly_miRNA4475	0	8	6	3	4	3	7	1	3	2	3	1	1.42631	1.24993	1.19437	1.2588	1.1268	1.33859	1.05036	1.15903	1.08255	1.0783
Sly_miRNA5161	0	8	6	3	4	3	7	1	3	2	3	1	1.42631	1.24993	1.19437	1.2588	1.1268	1.33859	1.05036	1.15903	1.08255	1.0783
Sly_miRNA5044	0	0	1	0	3	4	6	4	7	7	5	1	1	1.04166	1	1.1941	1.16907	1.29022	1.20146	1.37107	1.28894	1.1305
