# Supplementary material for: Genome-wide identification and characterization of miRNAome from tomato (Solanum lycopersicum) roots and root-knot nematode (Meloidogyne incognita) during susceptible interaction
Source: PLoS One. 2017 Apr 20;12(4):e0175178. doi: 10.1371/journal.pone.0175178 (PMC5398497; doi:10.1371/journal.pone.0175178)
Supplement: S8 Table — (XLS) [file pone.0175178.s013.xls]

## Sheet: Sheet1
S8 Table: Target prediction of conserved tomato miRNAs through psRNAtarget finder
#Please import the downloaded file into Excel 2007 or above version
miRNA_Acc.	Target_Acc.	Expectation	UPE	miRNA_start	miRNA_end	Target_start	Target_end	miRNA_aligned_fragment	Target_aligned_fragment	Inhibition	Multiplicity
miR1446(i)	Solyc03g110950.1	2.5	19.298	1	22	789	810	UGAACUCUCUCCCUCAAUGGCU	AGCCUUUGAGGGAGAGAGUUUC	Cleavage	1
miR1446(i)	Solyc08g007560.1	2.5	14.812	1	22	289	310	UGAACUCUCUCCCUCAAUGGCU	AGCCAUAGAGAGGGAGAGUUCA	Cleavage	1
miR1446(i)	Solyc09g008200.2	2	19.672	1	20	1164	1183	UGAACUCUCUCCCUCAAUGG	AUGUUGAGGGAGAGAGUUCA	Cleavage	1
miR1446(i)	Solyc09g008200.2	2	19.672	1	20	1203	1222	UGAACUCUCUCCCUCAAUGG	AUGUUGAGGGAGAGAGUUCA	Cleavage	1
miR1446(i)	Solyc09g008200.2	2	19.672	1	20	1205	1224	UGAACUCUCUCCCUCAAUGG	AUGUUGAGGGAGAGAGUUCA	Cleavage	1
miR1446(i)	Solyc09g008200.2	2	19.672	1	20	1284	1303	UGAACUCUCUCCCUCAAUGG	AUGUUGAGGGAGAGAGUUCA	Cleavage	1
miR1446(i)	Solyc10g085880.1	3	21.223	1	22	945	966	UGAACUCUCUCCCUCAAUGGCU	GGCUAUGGAGGAAGAGGGUUCA	Translation	1
miR1446(i)	Solyc06g065480.2	3	14.55	1	22	1164	1185	UGAACUCUCUCCCUCAAUGGCU	AGCCAAUGAAGAAGAGAGUUCA	Translation	1
miR1446(i)	Solyc06g065480.2	3	14.55	1	22	2979	3000	UGAACUCUCUCCCUCAAUGGCU	AGCCAAUGAAGAAGAGAGUUCA	Translation	1
miR1446(i)	Solyc06g065480.2	3	14.55	1	22	3124	3145	UGAACUCUCUCCCUCAAUGGCU	AGCCAAUGAAGAAGAGAGUUCA	Translation	1
miR1446(i)	Solyc07g041520.2	2.5	21.756	1	22	1182	1203	UGAACUCUCUCCCUCAAUGGCU	AACCAGGGAGGGAGAGAGUUCG	Cleavage	1
miR1446(i)	Solyc06g035990.2	2.5	21.756	1	22	1116	1137	UGAACUCUCUCCCUCAAUGGCU	AACCAGGGAGGGAGAGAGUUCG	Cleavage	1
miR1446(i)	Solyc06g035990.2	2.5	21.756	1	22	1182	1203	UGAACUCUCUCCCUCAAUGGCU	AACCAGGGAGGGAGAGAGUUCG	Cleavage	1
miR1446(i)	Solyc10g044910.1	2.5	19.387	1	20	7	26	UGAACUCUCUCCCUCAAUGG	CCAUUAGUGGAGAGAGUUCA	Cleavage	1
miR1446(i)	Solyc10g044910.1	2.5	17.635	1	20	33	52	UGAACUCUCUCCCUCAAUGG	CCAUUAGUGGAGAGAGUUCA	Cleavage	1
miR1446(i)	Solyc10g044910.1	2.5	17.773	1	20	48	67	UGAACUCUCUCCCUCAAUGG	CCAUUAGUGGAGAGAGUUCA	Cleavage	1
miR1446(i)	Solyc10g044910.1	2.5	17.773	1	20	48	67	UGAACUCUCUCCCUCAAUGG	CCAUUAGUGGAGAGAGUUCA	Cleavage	1
miR1446(i)	Solyc02g091620.1	2.5	18.082	1	20	3247	3266	UGAACUCUCUCCCUCAAUGG	UCAUUGAGUUAGAGAGUUCA	Translation	1
miR1446(i)	Solyc02g091620.1	2.5	18.082	1	20	4259	4278	UGAACUCUCUCCCUCAAUGG	UCAUUGAGUUAGAGAGUUCA	Translation	1
miR1446(i)	Solyc02g091630.1	2.5	18.082	1	20	4306	4325	UGAACUCUCUCCCUCAAUGG	UCAUUGAGUUAGAGAGUUCA	Translation	1
miR1446(i)	Solyc02g091620.1	2.5	18.082	1	20	2851	2870	UGAACUCUCUCCCUCAAUGG	UCAUUGAGUUAGAGAGUUCA	Translation	1
miR1446(i)	Solyc02g091630.1	2.5	18.082	1	20	4730	4749	UGAACUCUCUCCCUCAAUGG	UCAUUGAGUUAGAGAGUUCA	Translation	1
miR1446(i)	Solyc04g051080.1	3	15.32	1	20	1007	1026	UGAACUCUCUCCCUCAAUGG	CUUUUGGAGGAGAGAGUUCA	Cleavage	1
miR1446(i)	Solyc05g021430.1	3	15.919	1	20	248	267	UGAACUCUCUCCCUCAAUGG	CUAUUGAAGUGGAGAGUUCA	Translation	1
miR1446(i)	Solyc07g041520.2	3	18.458	1	20	364	383	UGAACUCUCUCCCUCAAUGG	CCAACGAAGGAGAGAGUUCA	Cleavage	1
miR156(i)	Solyc01g111080.2	1	15.397	1	20	240	259	UGACAGAAGAGAGUGAGCAC	AUGCUCACUCUCUUCUGUCA	Cleavage	1
miR156(i)	Solyc01g111080.2	1	14.353	1	20	640	659	UGACAGAAGAGAGUGAGCAC	AUGCUCACUCUCUUCUGUCA	Cleavage	1
miR156(i)	Solyc07g062980.2	1.5	19.368	1	20	438	457	UGACAGAAGAGAGUGAGCAC	AUGCUUACUCUCUUCUGUCA	Cleavage	1
miR156(i)	Solyc07g062980.2	1.5	19.368	1	20	438	457	UGACAGAAGAGAGUGAGCAC	AUGCUUACUCUCUUCUGUCA	Cleavage	1
miR156(i)	Solyc10g078700.1	1	20.437	1	20	764	783	UGACAGAAGAGAGUGAGCAC	GUGCUCUCUCUCUUCUGUCA	Cleavage	1
miR156(i)	Solyc05g015840.2	1	17.277	1	20	749	768	UGACAGAAGAGAGUGAGCAC	GUGCUCUCUCUCUUCUGUCA	Cleavage	1
miR156(i)	Solyc12g038520.1	1	11.598	1	20	971	990	UGACAGAAGAGAGUGAGCAC	GUGCUCUCUCUCUUCUGUCA	Cleavage	1
miR156(i)	Solyc04g045560.2	1	17.481	1	20	788	807	UGACAGAAGAGAGUGAGCAC	GUGCUCUCUCUCUUCUGUCA	Cleavage	1
miR156(i)	Solyc05g015840.2	1	17.277	1	20	921	940	UGACAGAAGAGAGUGAGCAC	GUGCUCUCUCUCUUCUGUCA	Cleavage	1
miR156(i)	Solyc05g015840.2	1	17.277	1	20	1022	1041	UGACAGAAGAGAGUGAGCAC	GUGCUCUCUCUCUUCUGUCA	Cleavage	1
miR156(i)	Solyc05g015840.2	1	17.277	1	20	1064	1083	UGACAGAAGAGAGUGAGCAC	GUGCUCUCUCUCUUCUGUCA	Cleavage	1
miR156(i)	Solyc04g045560.2	1	18.773	1	20	990	1009	UGACAGAAGAGAGUGAGCAC	GUGCUCUCUCUCUUCUGUCA	Cleavage	1
miR156(i)	Solyc04g045560.2	1	18.773	1	20	999	1018	UGACAGAAGAGAGUGAGCAC	GUGCUCUCUCUCUUCUGUCA	Cleavage	1
miR156(i)	Solyc05g015840.2	1	17.277	1	20	1132	1151	UGACAGAAGAGAGUGAGCAC	GUGCUCUCUCUCUUCUGUCA	Cleavage	1
miR156(i)	Solyc05g015840.2	1	17.277	1	20	1185	1204	UGACAGAAGAGAGUGAGCAC	GUGCUCUCUCUCUUCUGUCA	Cleavage	1
miR156(i)	Solyc04g045560.2	1	17.51	1	20	1076	1095	UGACAGAAGAGAGUGAGCAC	GUGCUCUCUCUCUUCUGUCA	Cleavage	1
miR156(i)	Solyc04g045560.2	1	17.51	1	20	1089	1108	UGACAGAAGAGAGUGAGCAC	GUGCUCUCUCUCUUCUGUCA	Cleavage	1
miR156(i)	Solyc12g038520.1	1	11.598	1	20	1340	1359	UGACAGAAGAGAGUGAGCAC	GUGCUCUCUCUCUUCUGUCA	Cleavage	1
miR156(i)	Solyc05g015510.2	1	17.999	1	20	1427	1446	UGACAGAAGAGAGUGAGCAC	GUGCUCUCUCUCUUCUGUCA	Cleavage	1
miR156(i)	Solyc05g015510.2	1	17.999	1	20	1490	1509	UGACAGAAGAGAGUGAGCAC	GUGCUCUCUCUCUUCUGUCA	Cleavage	1
miR156(i)	Solyc05g012040.2	1	10.664	1	20	1419	1438	UGACAGAAGAGAGUGAGCAC	GUGCUCUCUCUCUUCUGUCA	Cleavage	1
miR156(i)	Solyc12g038520.1	1	11.598	1	20	1396	1415	UGACAGAAGAGAGUGAGCAC	GUGCUCUCUCUCUUCUGUCA	Cleavage	1
miR156(i)	Solyc05g015510.2	1	17.999	1	20	1721	1740	UGACAGAAGAGAGUGAGCAC	GUGCUCUCUCUCUUCUGUCA	Cleavage	1
miR156(i)	Solyc05g015510.2	1	17.999	1	20	2102	2121	UGACAGAAGAGAGUGAGCAC	GUGCUCUCUCUCUUCUGUCA	Cleavage	1
miR156(i)	Solyc05g015510.2	1	17.999	1	20	2335	2354	UGACAGAAGAGAGUGAGCAC	GUGCUCUCUCUCUUCUGUCA	Cleavage	1
miR156(i)	Solyc05g015510.2	1	16.994	1	20	2385	2404	UGACAGAAGAGAGUGAGCAC	GUGCUCUCUCUCUUCUGUCA	Cleavage	1
miR156(i)	Solyc05g015510.2	1	16.994	1	20	2411	2430	UGACAGAAGAGAGUGAGCAC	GUGCUCUCUCUCUUCUGUCA	Cleavage	1
miR156(i)	Solyc05g015510.2	1	16.994	1	20	2514	2533	UGACAGAAGAGAGUGAGCAC	GUGCUCUCUCUCUUCUGUCA	Cleavage	1
miR156(i)	Solyc05g015510.2	1	17.999	1	20	2951	2970	UGACAGAAGAGAGUGAGCAC	GUGCUCUCUCUCUUCUGUCA	Cleavage	1
miR156(i)	Solyc05g015510.2	1	16.994	1	20	3260	3279	UGACAGAAGAGAGUGAGCAC	GUGCUCUCUCUCUUCUGUCA	Cleavage	1
miR156(i)	Solyc03g114850.2	2	13.34	1	20	1471	1490	UGACAGAAGAGAGUGAGCAC	AUGCUCUCUCUCUUCUGUCA	Cleavage	1
miR156(i)	Solyc03g114850.2	2	13.34	1	20	1712	1731	UGACAGAAGAGAGUGAGCAC	AUGCUCUCUCUCUUCUGUCA	Cleavage	1
miR156(i)	Solyc01g099480.2	2.5	19.47	1	20	2417	2436	UGACAGAAGAGAGUGAGCAC	GUGCUUGUUCUUUUCUGUUA	Cleavage	1
miR156(i)	Solyc01g099480.2	2.5	19.47	1	20	3450	3469	UGACAGAAGAGAGUGAGCAC	GUGCUUGUUCUUUUCUGUUA	Cleavage	1
miR156(i)	Solyc01g099480.2	2.5	19.47	1	20	3491	3510	UGACAGAAGAGAGUGAGCAC	GUGCUUGUUCUUUUCUGUUA	Cleavage	1
miR156(i)	Solyc01g099500.1	2.5	19.47	1	20	2353	2372	UGACAGAAGAGAGUGAGCAC	GUGCUUGUUCUUUUCUGUUA	Cleavage	1
miR156(i)	Solyc03g118880.2	2	21.669	1	20	1882	1901	UGACAGAAGAGAGUGAGCAC	GUGCUCUCUAUCUUCUGUCA	Translation	1
miR156(i)	Solyc11g017310.1	2.5	10.367	1	20	3418	3437	UGACAGAAGAGAGUGAGCAC	GUGCACAUUCUCUUUUGUCG	Cleavage	1
miR156(i)	Solyc07g005640.2	3	18.603	1	20	364	383	UGACAGAAGAGAGUGAGCAC	UUCUUCACUUUCUUCUGUCA	Cleavage	1
miR156(i)	Solyc07g005640.2	3	16.001	1	20	465	484	UGACAGAAGAGAGUGAGCAC	UUCUUCACUUUCUUCUGUCA	Cleavage	1
miR156(i)	Solyc09g055250.2	3	7.793	1	20	351	370	UGACAGAAGAGAGUGAGCAC	UUGCUCACUUUCAUUUGUCA	Cleavage	1
miR156(i)	Solyc07g005640.2	3	15.636	1	20	1298	1317	UGACAGAAGAGAGUGAGCAC	UUCUUCACUUUCUUCUGUCA	Cleavage	1
miR156(i)	Solyc03g097670.2	3	10.817	1	20	3379	3398	UGACAGAAGAGAGUGAGCAC	GUGCUCAUUCCCUUCUCUCA	Translation	1
miR156(i)	Solyc03g097670.2	3	10.817	1	20	3494	3513	UGACAGAAGAGAGUGAGCAC	GUGCUCAUUCCCUUCUCUCA	Translation	1
miR156(i)	Solyc03g097670.2	3	10.817	1	20	3562	3581	UGACAGAAGAGAGUGAGCAC	GUGCUCAUUCCCUUCUCUCA	Translation	1
miR156(i)	Solyc09g097880.2	3	17.929	1	20	425	445	UGACAGAAGAGAGU-GAGCAC	GUGCUCGAUUCUCUUCUGUUA	Cleavage	1
miR156(i)	Solyc09g097880.2	3	17.929	1	20	544	564	UGACAGAAGAGAGU-GAGCAC	GUGCUCGAUUCUCUUCUGUUA	Cleavage	1
miR156(i)	Solyc09g097880.2	3	17.929	1	20	544	564	UGACAGAAGAGAGU-GAGCAC	GUGCUCGAUUCUCUUCUGUUA	Cleavage	1
miR156(i)	Solyc09g097880.2	3	17.929	1	20	558	578	UGACAGAAGAGAGU-GAGCAC	GUGCUCGAUUCUCUUCUGUUA	Cleavage	1
miR156(i)	Solyc09g097880.2	3	17.929	1	20	544	564	UGACAGAAGAGAGU-GAGCAC	GUGCUCGAUUCUCUUCUGUUA	Cleavage	1
miR156(i)	Solyc02g077920.2	3	18.879	1	20	829	848	UGACAGAAGAGAGUGAGCAC	AUGCUCUCUAUCUUCUGUCA	Translation	1
miR156(i)	Solyc02g077920.2	3	18.879	1	20	2126	2145	UGACAGAAGAGAGUGAGCAC	AUGCUCUCUAUCUUCUGUCA	Translation	1
miR156(i)	Solyc01g081320.2	3	18.113	1	20	3049	3068	UGACAGAAGAGAGUGAGCAC	GUACUCAAUCUCUUUUGUUA	Cleavage	1
miR156(i)	Solyc01g081320.2	3	18.113	1	20	3057	3076	UGACAGAAGAGAGUGAGCAC	GUACUCAAUCUCUUUUGUUA	Cleavage	1
miR156(i)	Solyc01g081320.2	3	18.113	1	20	3969	3988	UGACAGAAGAGAGUGAGCAC	GUACUCAAUCUCUUUUGUUA	Cleavage	1
miR156(i)	Solyc01g081320.2	3	18.113	1	20	4110	4129	UGACAGAAGAGAGUGAGCAC	GUACUCAAUCUCUUUUGUUA	Cleavage	1
miR156(i)	Solyc01g081330.2	3	18.113	1	20	4338	4357	UGACAGAAGAGAGUGAGCAC	GUACUCAAUCUCUUUUGUUA	Cleavage	1
miR156(i)	Solyc01g081330.2	3	18.113	1	20	4547	4566	UGACAGAAGAGAGUGAGCAC	GUACUCAAUCUCUUUUGUUA	Cleavage	1
miR156(i)	Solyc01g081330.2	3	18.113	1	20	4637	4656	UGACAGAAGAGAGUGAGCAC	GUACUCAAUCUCUUUUGUUA	Cleavage	1
miR156(i)	Solyc01g081330.2	3	18.113	1	20	4642	4661	UGACAGAAGAGAGUGAGCAC	GUACUCAAUCUCUUUUGUUA	Cleavage	1
miR156(i)	Solyc01g081330.2	3	18.113	1	20	4752	4771	UGACAGAAGAGAGUGAGCAC	GUACUCAAUCUCUUUUGUUA	Cleavage	1
miR156(i)	Solyc01g081330.2	3	18.113	1	20	5394	5413	UGACAGAAGAGAGUGAGCAC	GUACUCAAUCUCUUUUGUUA	Cleavage	1
miR156(i)	Solyc01g081330.2	3	18.113	1	20	5433	5452	UGACAGAAGAGAGUGAGCAC	GUACUCAAUCUCUUUUGUUA	Cleavage	1
miR156(i)	Solyc01g081330.2	3	18.113	1	20	5441	5460	UGACAGAAGAGAGUGAGCAC	GUACUCAAUCUCUUUUGUUA	Cleavage	1
miR156(i)	Solyc01g081330.2	3	18.113	1	20	5463	5482	UGACAGAAGAGAGUGAGCAC	GUACUCAAUCUCUUUUGUUA	Cleavage	1
miR156(i)	Solyc01g081330.2	3	18.113	1	20	5468	5487	UGACAGAAGAGAGUGAGCAC	GUACUCAAUCUCUUUUGUUA	Cleavage	1
miR156(i)	Solyc01g081330.2	3	18.113	1	20	5473	5492	UGACAGAAGAGAGUGAGCAC	GUACUCAAUCUCUUUUGUUA	Cleavage	1
miR156(i)	Solyc01g081330.2	3	18.113	1	20	5704	5723	UGACAGAAGAGAGUGAGCAC	GUACUCAAUCUCUUUUGUUA	Cleavage	1
miR156(i)	Solyc01g081330.2	3	18.113	1	20	5705	5724	UGACAGAAGAGAGUGAGCAC	GUACUCAAUCUCUUUUGUUA	Cleavage	1
miR156(i)	Solyc01g081330.2	3	18.113	1	20	5718	5737	UGACAGAAGAGAGUGAGCAC	GUACUCAAUCUCUUUUGUUA	Cleavage	1
miR156(i)	Solyc01g081330.2	3	18.113	1	20	5728	5747	UGACAGAAGAGAGUGAGCAC	GUACUCAAUCUCUUUUGUUA	Cleavage	1
miR156(i)	Solyc01g081330.2	3	18.113	1	20	5769	5788	UGACAGAAGAGAGUGAGCAC	GUACUCAAUCUCUUUUGUUA	Cleavage	1
miR156(i)	Solyc01g081330.2	3	18.113	1	20	5791	5810	UGACAGAAGAGAGUGAGCAC	GUACUCAAUCUCUUUUGUUA	Cleavage	1
miR156(i)	Solyc01g081330.2	3	18.113	1	20	6065	6084	UGACAGAAGAGAGUGAGCAC	GUACUCAAUCUCUUUUGUUA	Cleavage	1
miR156(i)	Solyc01g081330.2	3	18.113	1	20	6101	6120	UGACAGAAGAGAGUGAGCAC	GUACUCAAUCUCUUUUGUUA	Cleavage	1
miR156(ii)	Solyc01g111080.2	1	15.397	1	20	240	259	UGACAGAAGAGAGUGAGCAC	AUGCUCACUCUCUUCUGUCA	Cleavage	1
miR156(ii)	Solyc01g111080.2	1	14.353	1	20	640	659	UGACAGAAGAGAGUGAGCAC	AUGCUCACUCUCUUCUGUCA	Cleavage	1
miR156(ii)	Solyc07g062980.2	1.5	19.368	1	20	438	457	UGACAGAAGAGAGUGAGCAC	AUGCUUACUCUCUUCUGUCA	Cleavage	1
miR156(ii)	Solyc07g062980.2	1.5	19.368	1	20	438	457	UGACAGAAGAGAGUGAGCAC	AUGCUUACUCUCUUCUGUCA	Cleavage	1
miR156(ii)	Solyc10g078700.1	1	20.437	1	20	764	783	UGACAGAAGAGAGUGAGCAC	GUGCUCUCUCUCUUCUGUCA	Cleavage	1
miR156(ii)	Solyc05g015840.2	1	17.277	1	20	749	768	UGACAGAAGAGAGUGAGCAC	GUGCUCUCUCUCUUCUGUCA	Cleavage	1
miR156(ii)	Solyc12g038520.1	1	11.598	1	20	971	990	UGACAGAAGAGAGUGAGCAC	GUGCUCUCUCUCUUCUGUCA	Cleavage	1
miR156(ii)	Solyc04g045560.2	1	17.481	1	20	788	807	UGACAGAAGAGAGUGAGCAC	GUGCUCUCUCUCUUCUGUCA	Cleavage	1
miR156(ii)	Solyc05g015840.2	1	17.277	1	20	921	940	UGACAGAAGAGAGUGAGCAC	GUGCUCUCUCUCUUCUGUCA	Cleavage	1
miR156(ii)	Solyc05g015840.2	1	17.277	1	20	1022	1041	UGACAGAAGAGAGUGAGCAC	GUGCUCUCUCUCUUCUGUCA	Cleavage	1
miR156(ii)	Solyc05g015840.2	1	17.277	1	20	1064	1083	UGACAGAAGAGAGUGAGCAC	GUGCUCUCUCUCUUCUGUCA	Cleavage	1
miR156(ii)	Solyc04g045560.2	1	18.773	1	20	990	1009	UGACAGAAGAGAGUGAGCAC	GUGCUCUCUCUCUUCUGUCA	Cleavage	1
miR156(ii)	Solyc04g045560.2	1	18.773	1	20	999	1018	UGACAGAAGAGAGUGAGCAC	GUGCUCUCUCUCUUCUGUCA	Cleavage	1
miR156(ii)	Solyc05g015840.2	1	17.277	1	20	1132	1151	UGACAGAAGAGAGUGAGCAC	GUGCUCUCUCUCUUCUGUCA	Cleavage	1
miR156(ii)	Solyc05g015840.2	1	17.277	1	20	1185	1204	UGACAGAAGAGAGUGAGCAC	GUGCUCUCUCUCUUCUGUCA	Cleavage	1
miR156(ii)	Solyc04g045560.2	1	17.51	1	20	1076	1095	UGACAGAAGAGAGUGAGCAC	GUGCUCUCUCUCUUCUGUCA	Cleavage	1
miR156(ii)	Solyc04g045560.2	1	17.51	1	20	1089	1108	UGACAGAAGAGAGUGAGCAC	GUGCUCUCUCUCUUCUGUCA	Cleavage	1
miR156(ii)	Solyc12g038520.1	1	11.598	1	20	1340	1359	UGACAGAAGAGAGUGAGCAC	GUGCUCUCUCUCUUCUGUCA	Cleavage	1
miR156(ii)	Solyc05g015510.2	1	17.999	1	20	1427	1446	UGACAGAAGAGAGUGAGCAC	GUGCUCUCUCUCUUCUGUCA	Cleavage	1
miR156(ii)	Solyc05g015510.2	1	17.999	1	20	1490	1509	UGACAGAAGAGAGUGAGCAC	GUGCUCUCUCUCUUCUGUCA	Cleavage	1
miR156(ii)	Solyc05g012040.2	1	10.664	1	20	1419	1438	UGACAGAAGAGAGUGAGCAC	GUGCUCUCUCUCUUCUGUCA	Cleavage	1
miR156(ii)	Solyc12g038520.1	1	11.598	1	20	1396	1415	UGACAGAAGAGAGUGAGCAC	GUGCUCUCUCUCUUCUGUCA	Cleavage	1
miR156(ii)	Solyc05g015510.2	1	17.999	1	20	1721	1740	UGACAGAAGAGAGUGAGCAC	GUGCUCUCUCUCUUCUGUCA	Cleavage	1
miR156(ii)	Solyc05g015510.2	1	17.999	1	20	2102	2121	UGACAGAAGAGAGUGAGCAC	GUGCUCUCUCUCUUCUGUCA	Cleavage	1
miR156(ii)	Solyc05g015510.2	1	17.999	1	20	2335	2354	UGACAGAAGAGAGUGAGCAC	GUGCUCUCUCUCUUCUGUCA	Cleavage	1
miR156(ii)	Solyc05g015510.2	1	16.994	1	20	2385	2404	UGACAGAAGAGAGUGAGCAC	GUGCUCUCUCUCUUCUGUCA	Cleavage	1
miR156(ii)	Solyc05g015510.2	1	16.994	1	20	2411	2430	UGACAGAAGAGAGUGAGCAC	GUGCUCUCUCUCUUCUGUCA	Cleavage	1
miR156(ii)	Solyc05g015510.2	1	16.994	1	20	2514	2533	UGACAGAAGAGAGUGAGCAC	GUGCUCUCUCUCUUCUGUCA	Cleavage	1
miR156(ii)	Solyc05g015510.2	1	17.999	1	20	2951	2970	UGACAGAAGAGAGUGAGCAC	GUGCUCUCUCUCUUCUGUCA	Cleavage	1
miR156(ii)	Solyc05g015510.2	1	16.994	1	20	3260	3279	UGACAGAAGAGAGUGAGCAC	GUGCUCUCUCUCUUCUGUCA	Cleavage	1
miR156(ii)	Solyc03g114850.2	2	13.34	1	20	1471	1490	UGACAGAAGAGAGUGAGCAC	AUGCUCUCUCUCUUCUGUCA	Cleavage	1
miR156(ii)	Solyc03g114850.2	2	13.34	1	20	1712	1731	UGACAGAAGAGAGUGAGCAC	AUGCUCUCUCUCUUCUGUCA	Cleavage	1
miR156(ii)	Solyc01g099480.2	2.5	19.47	1	20	2417	2436	UGACAGAAGAGAGUGAGCAC	GUGCUUGUUCUUUUCUGUUA	Cleavage	1
miR156(ii)	Solyc01g099480.2	2.5	19.47	1	20	3450	3469	UGACAGAAGAGAGUGAGCAC	GUGCUUGUUCUUUUCUGUUA	Cleavage	1
miR156(ii)	Solyc01g099480.2	2.5	19.47	1	20	3491	3510	UGACAGAAGAGAGUGAGCAC	GUGCUUGUUCUUUUCUGUUA	Cleavage	1
miR156(ii)	Solyc01g099500.1	2.5	19.47	1	20	2353	2372	UGACAGAAGAGAGUGAGCAC	GUGCUUGUUCUUUUCUGUUA	Cleavage	1
miR156(ii)	Solyc03g118880.2	2	21.669	1	20	1882	1901	UGACAGAAGAGAGUGAGCAC	GUGCUCUCUAUCUUCUGUCA	Translation	1
miR156(ii)	Solyc11g017310.1	2.5	10.367	1	20	3418	3437	UGACAGAAGAGAGUGAGCAC	GUGCACAUUCUCUUUUGUCG	Cleavage	1
miR156(ii)	Solyc07g005640.2	3	18.603	1	20	364	383	UGACAGAAGAGAGUGAGCAC	UUCUUCACUUUCUUCUGUCA	Cleavage	1
miR156(ii)	Solyc07g005640.2	3	16.001	1	20	465	484	UGACAGAAGAGAGUGAGCAC	UUCUUCACUUUCUUCUGUCA	Cleavage	1
miR156(ii)	Solyc09g055250.2	3	7.793	1	20	351	370	UGACAGAAGAGAGUGAGCAC	UUGCUCACUUUCAUUUGUCA	Cleavage	1
miR156(ii)	Solyc07g005640.2	3	15.636	1	20	1298	1317	UGACAGAAGAGAGUGAGCAC	UUCUUCACUUUCUUCUGUCA	Cleavage	1
miR156(ii)	Solyc03g097670.2	3	10.817	1	20	3379	3398	UGACAGAAGAGAGUGAGCAC	GUGCUCAUUCCCUUCUCUCA	Translation	1
miR156(ii)	Solyc03g097670.2	3	10.817	1	20	3494	3513	UGACAGAAGAGAGUGAGCAC	GUGCUCAUUCCCUUCUCUCA	Translation	1
miR156(ii)	Solyc03g097670.2	3	10.817	1	20	3562	3581	UGACAGAAGAGAGUGAGCAC	GUGCUCAUUCCCUUCUCUCA	Translation	1
miR156(ii)	Solyc09g097880.2	3	17.929	1	20	425	445	UGACAGAAGAGAGU-GAGCAC	GUGCUCGAUUCUCUUCUGUUA	Cleavage	1
miR156(ii)	Solyc09g097880.2	3	17.929	1	20	544	564	UGACAGAAGAGAGU-GAGCAC	GUGCUCGAUUCUCUUCUGUUA	Cleavage	1
miR156(ii)	Solyc09g097880.2	3	17.929	1	20	544	564	UGACAGAAGAGAGU-GAGCAC	GUGCUCGAUUCUCUUCUGUUA	Cleavage	1
miR156(ii)	Solyc09g097880.2	3	17.929	1	20	558	578	UGACAGAAGAGAGU-GAGCAC	GUGCUCGAUUCUCUUCUGUUA	Cleavage	1
miR156(ii)	Solyc09g097880.2	3	17.929	1	20	544	564	UGACAGAAGAGAGU-GAGCAC	GUGCUCGAUUCUCUUCUGUUA	Cleavage	1
miR156(ii)	Solyc02g077920.2	3	18.879	1	20	829	848	UGACAGAAGAGAGUGAGCAC	AUGCUCUCUAUCUUCUGUCA	Translation	1
miR156(ii)	Solyc02g077920.2	3	18.879	1	20	2126	2145	UGACAGAAGAGAGUGAGCAC	AUGCUCUCUAUCUUCUGUCA	Translation	1
miR156(ii)	Solyc01g081320.2	3	18.113	1	20	3049	3068	UGACAGAAGAGAGUGAGCAC	GUACUCAAUCUCUUUUGUUA	Cleavage	1
miR156(ii)	Solyc01g081320.2	3	18.113	1	20	3057	3076	UGACAGAAGAGAGUGAGCAC	GUACUCAAUCUCUUUUGUUA	Cleavage	1
miR156(ii)	Solyc01g081320.2	3	18.113	1	20	3969	3988	UGACAGAAGAGAGUGAGCAC	GUACUCAAUCUCUUUUGUUA	Cleavage	1
miR156(ii)	Solyc01g081320.2	3	18.113	1	20	4110	4129	UGACAGAAGAGAGUGAGCAC	GUACUCAAUCUCUUUUGUUA	Cleavage	1
miR156(ii)	Solyc01g081330.2	3	18.113	1	20	4338	4357	UGACAGAAGAGAGUGAGCAC	GUACUCAAUCUCUUUUGUUA	Cleavage	1
miR156(ii)	Solyc01g081330.2	3	18.113	1	20	4547	4566	UGACAGAAGAGAGUGAGCAC	GUACUCAAUCUCUUUUGUUA	Cleavage	1
miR156(ii)	Solyc01g081330.2	3	18.113	1	20	4637	4656	UGACAGAAGAGAGUGAGCAC	GUACUCAAUCUCUUUUGUUA	Cleavage	1
miR156(ii)	Solyc01g081330.2	3	18.113	1	20	4642	4661	UGACAGAAGAGAGUGAGCAC	GUACUCAAUCUCUUUUGUUA	Cleavage	1
miR156(ii)	Solyc01g081330.2	3	18.113	1	20	4752	4771	UGACAGAAGAGAGUGAGCAC	GUACUCAAUCUCUUUUGUUA	Cleavage	1
miR156(ii)	Solyc01g081330.2	3	18.113	1	20	5394	5413	UGACAGAAGAGAGUGAGCAC	GUACUCAAUCUCUUUUGUUA	Cleavage	1
miR156(ii)	Solyc01g081330.2	3	18.113	1	20	5433	5452	UGACAGAAGAGAGUGAGCAC	GUACUCAAUCUCUUUUGUUA	Cleavage	1
miR156(ii)	Solyc01g081330.2	3	18.113	1	20	5441	5460	UGACAGAAGAGAGUGAGCAC	GUACUCAAUCUCUUUUGUUA	Cleavage	1
miR156(ii)	Solyc01g081330.2	3	18.113	1	20	5463	5482	UGACAGAAGAGAGUGAGCAC	GUACUCAAUCUCUUUUGUUA	Cleavage	1
miR156(ii)	Solyc01g081330.2	3	18.113	1	20	5468	5487	UGACAGAAGAGAGUGAGCAC	GUACUCAAUCUCUUUUGUUA	Cleavage	1
miR156(ii)	Solyc01g081330.2	3	18.113	1	20	5473	5492	UGACAGAAGAGAGUGAGCAC	GUACUCAAUCUCUUUUGUUA	Cleavage	1
miR156(ii)	Solyc01g081330.2	3	18.113	1	20	5704	5723	UGACAGAAGAGAGUGAGCAC	GUACUCAAUCUCUUUUGUUA	Cleavage	1
miR156(ii)	Solyc01g081330.2	3	18.113	1	20	5705	5724	UGACAGAAGAGAGUGAGCAC	GUACUCAAUCUCUUUUGUUA	Cleavage	1
miR156(ii)	Solyc01g081330.2	3	18.113	1	20	5718	5737	UGACAGAAGAGAGUGAGCAC	GUACUCAAUCUCUUUUGUUA	Cleavage	1
miR156(ii)	Solyc01g081330.2	3	18.113	1	20	5728	5747	UGACAGAAGAGAGUGAGCAC	GUACUCAAUCUCUUUUGUUA	Cleavage	1
miR156(ii)	Solyc01g081330.2	3	18.113	1	20	5769	5788	UGACAGAAGAGAGUGAGCAC	GUACUCAAUCUCUUUUGUUA	Cleavage	1
miR156(ii)	Solyc01g081330.2	3	18.113	1	20	5791	5810	UGACAGAAGAGAGUGAGCAC	GUACUCAAUCUCUUUUGUUA	Cleavage	1
miR156(ii)	Solyc01g081330.2	3	18.113	1	20	6065	6084	UGACAGAAGAGAGUGAGCAC	GUACUCAAUCUCUUUUGUUA	Cleavage	1
miR156(ii)	Solyc01g081330.2	3	18.113	1	20	6101	6120	UGACAGAAGAGAGUGAGCAC	GUACUCAAUCUCUUUUGUUA	Cleavage	1
miR157(i)	Solyc03g118880.2	0	21.546	1	21	1882	1902	UUGACAGAAGAUAGAGAGCAC	GUGCUCUCUAUCUUCUGUCAA	Cleavage	1
miR157(i)	Solyc02g077920.2	0	18.646	1	20	830	849	UUGACAGAAGAUAGAGAGCA	UGCUCUCUAUCUUCUGUCAA	Cleavage	1
miR157(i)	Solyc02g077920.2	0	18.646	1	20	2127	2146	UUGACAGAAGAUAGAGAGCA	UGCUCUCUAUCUUCUGUCAA	Cleavage	1
miR157(i)	Solyc10g078700.1	1	18.612	1	21	764	784	UUGACAGAAGAUAGAGAGCAC	GUGCUCUCUCUCUUCUGUCAA	Cleavage	1
miR157(i)	Solyc04g045560.2	1	15.732	1	21	788	808	UUGACAGAAGAUAGAGAGCAC	GUGCUCUCUCUCUUCUGUCAA	Cleavage	1
miR157(i)	Solyc04g045560.2	1	17.693	1	21	990	1010	UUGACAGAAGAUAGAGAGCAC	GUGCUCUCUCUCUUCUGUCAA	Cleavage	1
miR157(i)	Solyc04g045560.2	1	17.693	1	21	999	1019	UUGACAGAAGAUAGAGAGCAC	GUGCUCUCUCUCUUCUGUCAA	Cleavage	1
miR157(i)	Solyc04g045560.2	1	16.201	1	21	1076	1096	UUGACAGAAGAUAGAGAGCAC	GUGCUCUCUCUCUUCUGUCAA	Cleavage	1
miR157(i)	Solyc04g045560.2	1	16.201	1	21	1089	1109	UUGACAGAAGAUAGAGAGCAC	GUGCUCUCUCUCUUCUGUCAA	Cleavage	1
miR157(i)	Solyc05g015510.2	1	19.373	1	21	1427	1447	UUGACAGAAGAUAGAGAGCAC	GUGCUCUCUCUCUUCUGUCAA	Cleavage	1
miR157(i)	Solyc05g015510.2	1	19.373	1	21	1490	1510	UUGACAGAAGAUAGAGAGCAC	GUGCUCUCUCUCUUCUGUCAA	Cleavage	1
miR157(i)	Solyc05g015510.2	1	19.373	1	21	1721	1741	UUGACAGAAGAUAGAGAGCAC	GUGCUCUCUCUCUUCUGUCAA	Cleavage	1
miR157(i)	Solyc05g015510.2	1	19.373	1	21	2102	2122	UUGACAGAAGAUAGAGAGCAC	GUGCUCUCUCUCUUCUGUCAA	Cleavage	1
miR157(i)	Solyc05g015510.2	1	19.373	1	21	2335	2355	UUGACAGAAGAUAGAGAGCAC	GUGCUCUCUCUCUUCUGUCAA	Cleavage	1
miR157(i)	Solyc05g015510.2	1	17.913	1	21	2385	2405	UUGACAGAAGAUAGAGAGCAC	GUGCUCUCUCUCUUCUGUCAA	Cleavage	1
miR157(i)	Solyc05g015510.2	1	17.913	1	21	2411	2431	UUGACAGAAGAUAGAGAGCAC	GUGCUCUCUCUCUUCUGUCAA	Cleavage	1
miR157(i)	Solyc05g015510.2	1	17.913	1	21	2514	2534	UUGACAGAAGAUAGAGAGCAC	GUGCUCUCUCUCUUCUGUCAA	Cleavage	1
miR157(i)	Solyc05g015510.2	1	19.373	1	21	2951	2971	UUGACAGAAGAUAGAGAGCAC	GUGCUCUCUCUCUUCUGUCAA	Cleavage	1
miR157(i)	Solyc05g015510.2	1	17.913	1	21	3260	3280	UUGACAGAAGAUAGAGAGCAC	GUGCUCUCUCUCUUCUGUCAA	Cleavage	1
miR157(i)	Solyc05g012040.2	1.5	10.604	1	21	1419	1439	UUGACAGAAGAUAGAGAGCAC	GUGCUCUCUCUCUUCUGUCAG	Cleavage	1
miR157(i)	Solyc05g015840.2	2	17.455	1	21	749	769	UUGACAGAAGAUAGAGAGCAC	GUGCUCUCUCUCUUCUGUCAU	Cleavage	1
miR157(i)	Solyc12g038520.1	2	10.968	1	21	971	991	UUGACAGAAGAUAGAGAGCAC	GUGCUCUCUCUCUUCUGUCAU	Cleavage	1
miR157(i)	Solyc05g015840.2	2	17.455	1	21	921	941	UUGACAGAAGAUAGAGAGCAC	GUGCUCUCUCUCUUCUGUCAU	Cleavage	1
miR157(i)	Solyc05g015840.2	2	17.455	1	21	1022	1042	UUGACAGAAGAUAGAGAGCAC	GUGCUCUCUCUCUUCUGUCAU	Cleavage	1
miR157(i)	Solyc05g015840.2	2	17.455	1	21	1064	1084	UUGACAGAAGAUAGAGAGCAC	GUGCUCUCUCUCUUCUGUCAU	Cleavage	1
miR157(i)	Solyc05g015840.2	2	17.455	1	21	1132	1152	UUGACAGAAGAUAGAGAGCAC	GUGCUCUCUCUCUUCUGUCAU	Cleavage	1
miR157(i)	Solyc05g015840.2	2	17.455	1	21	1185	1205	UUGACAGAAGAUAGAGAGCAC	GUGCUCUCUCUCUUCUGUCAU	Cleavage	1
miR157(i)	Solyc12g038520.1	2	10.968	1	21	1340	1360	UUGACAGAAGAUAGAGAGCAC	GUGCUCUCUCUCUUCUGUCAU	Cleavage	1
miR157(i)	Solyc12g038520.1	2	10.968	1	21	1396	1416	UUGACAGAAGAUAGAGAGCAC	GUGCUCUCUCUCUUCUGUCAU	Cleavage	1
miR157(i)	Solyc02g070280.2	2	22.233	1	20	381	400	UUGACAGAAGAUAGAGAGCA	UGCUCUCUGUCUUCUGUUAC	Cleavage	1
miR157(i)	Solyc02g070280.2	2	22.233	1	20	684	703	UUGACAGAAGAUAGAGAGCA	UGCUCUCUGUCUUCUGUUAC	Cleavage	1
miR157(i)	Solyc11g005660.1	2.5	10.329	1	20	178	197	UUGACAGAAGAUAGAGAGCA	AGCUUUUUAUCUUCUGUUAA	Cleavage	1
miR157(i)	Solyc03g114850.2	2	13.244	1	20	1472	1491	UUGACAGAAGAUAGAGAGCA	UGCUCUCUCUCUUCUGUCAU	Cleavage	1
miR157(i)	Solyc03g114850.2	2	13.244	1	20	1713	1732	UUGACAGAAGAUAGAGAGCA	UGCUCUCUCUCUUCUGUCAU	Cleavage	1
miR157(i)	Solyc11g005660.1	2.5	10.329	1	20	238	257	UUGACAGAAGAUAGAGAGCA	AGCUUUUUAUCUUCUGUUAA	Cleavage	1
miR157(i)	Solyc11g005660.1	2.5	10.329	1	20	263	282	UUGACAGAAGAUAGAGAGCA	AGCUUUUUAUCUUCUGUUAA	Cleavage	1
miR157(i)	Solyc11g005660.1	2.5	10.329	1	20	264	283	UUGACAGAAGAUAGAGAGCA	AGCUUUUUAUCUUCUGUUAA	Cleavage	1
miR157(i)	Solyc11g005660.1	2.5	10.329	1	20	264	283	UUGACAGAAGAUAGAGAGCA	AGCUUUUUAUCUUCUGUUAA	Cleavage	1
miR157(i)	Solyc11g005660.1	2.5	13.171	1	20	227	246	UUGACAGAAGAUAGAGAGCA	AGCUUUUUAUCUUCUGUUAA	Cleavage	1
miR157(i)	Solyc11g005660.1	2.5	13.171	1	20	264	283	UUGACAGAAGAUAGAGAGCA	AGCUUUUUAUCUUCUGUUAA	Cleavage	1
miR157(i)	Solyc11g005660.1	2.5	10.329	1	20	264	283	UUGACAGAAGAUAGAGAGCA	AGCUUUUUAUCUUCUGUUAA	Cleavage	1
miR157(i)	Solyc11g005660.1	2.5	10.329	1	20	227	246	UUGACAGAAGAUAGAGAGCA	AGCUUUUUAUCUUCUGUUAA	Cleavage	1
miR157(i)	Solyc11g005660.1	2.5	13.171	1	20	241	260	UUGACAGAAGAUAGAGAGCA	AGCUUUUUAUCUUCUGUUAA	Cleavage	1
miR157(i)	Solyc11g005660.1	2.5	13.171	1	20	264	283	UUGACAGAAGAUAGAGAGCA	AGCUUUUUAUCUUCUGUUAA	Cleavage	1
miR157(i)	Solyc11g005660.1	2.5	10.329	1	20	258	277	UUGACAGAAGAUAGAGAGCA	AGCUUUUUAUCUUCUGUUAA	Cleavage	1
miR157(i)	Solyc01g106780.2	2.5	19.167	1	20	780	799	UUGACAGAAGAUAGAGAGCA	GGCUCUUCAUCUUCUGUCAA	Cleavage	1
miR157(i)	Solyc08g005300.1	3	12.98	1	20	187	206	UUGACAGAAGAUAGAGAGCA	UGCUUUCUAUCUUCUCUCAU	Cleavage	1
miR157(i)	Solyc01g106780.2	2.5	19.167	1	20	1080	1099	UUGACAGAAGAUAGAGAGCA	GGCUCUUCAUCUUCUGUCAA	Cleavage	1
miR157(i)	Solyc08g005310.2	3	12.98	1	20	190	209	UUGACAGAAGAUAGAGAGCA	UGCUUUCUAUCUUCUCUCAU	Cleavage	1
miR157(i)	Solyc02g067000.1	3	16.012	1	20	471	490	UUGACAGAAGAUAGAGAGCA	UGCUUUCCAUCUUUUGUCAC	Cleavage	1
miR157(i)	Solyc06g059910.2	3	9.735	1	20	407	426	UUGACAGAAGAUAGAGAGCA	UGCUUUGUGUCUUUUGUUAA	Cleavage	1
miR157(i)	Solyc06g059910.2	3	9.735	1	20	921	940	UUGACAGAAGAUAGAGAGCA	UGCUUUGUGUCUUUUGUUAA	Cleavage	1
miR157(i)	Solyc02g070920.2	3	12.191	1	20	6071	6090	UUGACAGAAGAUAGAGAGCA	UGCUCACUGUUUUCUGUUGA	Cleavage	1
miR157(i)	Solyc02g070920.2	3	12.191	1	20	8150	8169	UUGACAGAAGAUAGAGAGCA	UGCUCACUGUUUUCUGUUGA	Cleavage	1
miR157(i)	Solyc02g070920.2	3	12.191	1	20	8438	8457	UUGACAGAAGAUAGAGAGCA	UGCUCACUGUUUUCUGUUGA	Cleavage	1
miR157(i)	Solyc02g070920.2	3	12.191	1	20	9098	9117	UUGACAGAAGAUAGAGAGCA	UGCUCACUGUUUUCUGUUGA	Cleavage	1
miR157(i)	Solyc01g111080.2	3	14.974	1	20	241	260	UUGACAGAAGAUAGAGAGCA	UGCUCACUCUCUUCUGUCAU	Cleavage	1
miR157(i)	Solyc01g111080.2	3	14.835	1	20	641	660	UUGACAGAAGAUAGAGAGCA	UGCUCACUCUCUUCUGUCAU	Cleavage	1
miR157(ii)	Solyc03g118880.2	0	21.546	1	21	1882	1902	UUGACAGAAGAUAGAGAGCAC	GUGCUCUCUAUCUUCUGUCAA	Cleavage	1
miR157(ii)	Solyc02g077920.2	0	18.646	1	20	830	849	UUGACAGAAGAUAGAGAGCA	UGCUCUCUAUCUUCUGUCAA	Cleavage	1
miR157(ii)	Solyc02g077920.2	0	18.646	1	20	2127	2146	UUGACAGAAGAUAGAGAGCA	UGCUCUCUAUCUUCUGUCAA	Cleavage	1
miR157(ii)	Solyc10g078700.1	1	18.612	1	21	764	784	UUGACAGAAGAUAGAGAGCAC	GUGCUCUCUCUCUUCUGUCAA	Cleavage	1
miR157(ii)	Solyc04g045560.2	1	15.732	1	21	788	808	UUGACAGAAGAUAGAGAGCAC	GUGCUCUCUCUCUUCUGUCAA	Cleavage	1
miR157(ii)	Solyc04g045560.2	1	17.693	1	21	990	1010	UUGACAGAAGAUAGAGAGCAC	GUGCUCUCUCUCUUCUGUCAA	Cleavage	1
miR157(ii)	Solyc04g045560.2	1	17.693	1	21	999	1019	UUGACAGAAGAUAGAGAGCAC	GUGCUCUCUCUCUUCUGUCAA	Cleavage	1
miR157(ii)	Solyc04g045560.2	1	16.201	1	21	1076	1096	UUGACAGAAGAUAGAGAGCAC	GUGCUCUCUCUCUUCUGUCAA	Cleavage	1
miR157(ii)	Solyc04g045560.2	1	16.201	1	21	1089	1109	UUGACAGAAGAUAGAGAGCAC	GUGCUCUCUCUCUUCUGUCAA	Cleavage	1
miR157(ii)	Solyc05g015510.2	1	19.373	1	21	1427	1447	UUGACAGAAGAUAGAGAGCAC	GUGCUCUCUCUCUUCUGUCAA	Cleavage	1
miR157(ii)	Solyc05g015510.2	1	19.373	1	21	1490	1510	UUGACAGAAGAUAGAGAGCAC	GUGCUCUCUCUCUUCUGUCAA	Cleavage	1
miR157(ii)	Solyc05g015510.2	1	19.373	1	21	1721	1741	UUGACAGAAGAUAGAGAGCAC	GUGCUCUCUCUCUUCUGUCAA	Cleavage	1
miR157(ii)	Solyc05g015510.2	1	19.373	1	21	2102	2122	UUGACAGAAGAUAGAGAGCAC	GUGCUCUCUCUCUUCUGUCAA	Cleavage	1
miR157(ii)	Solyc05g015510.2	1	19.373	1	21	2335	2355	UUGACAGAAGAUAGAGAGCAC	GUGCUCUCUCUCUUCUGUCAA	Cleavage	1
miR157(ii)	Solyc05g015510.2	1	17.913	1	21	2385	2405	UUGACAGAAGAUAGAGAGCAC	GUGCUCUCUCUCUUCUGUCAA	Cleavage	1
miR157(ii)	Solyc05g015510.2	1	17.913	1	21	2411	2431	UUGACAGAAGAUAGAGAGCAC	GUGCUCUCUCUCUUCUGUCAA	Cleavage	1
miR157(ii)	Solyc05g015510.2	1	17.913	1	21	2514	2534	UUGACAGAAGAUAGAGAGCAC	GUGCUCUCUCUCUUCUGUCAA	Cleavage	1
miR157(ii)	Solyc05g015510.2	1	19.373	1	21	2951	2971	UUGACAGAAGAUAGAGAGCAC	GUGCUCUCUCUCUUCUGUCAA	Cleavage	1
miR157(ii)	Solyc05g015510.2	1	17.913	1	21	3260	3280	UUGACAGAAGAUAGAGAGCAC	GUGCUCUCUCUCUUCUGUCAA	Cleavage	1
miR157(ii)	Solyc05g012040.2	1.5	10.604	1	21	1419	1439	UUGACAGAAGAUAGAGAGCAC	GUGCUCUCUCUCUUCUGUCAG	Cleavage	1
miR157(ii)	Solyc05g015840.2	2	17.455	1	21	749	769	UUGACAGAAGAUAGAGAGCAC	GUGCUCUCUCUCUUCUGUCAU	Cleavage	1
miR157(ii)	Solyc12g038520.1	2	10.968	1	21	971	991	UUGACAGAAGAUAGAGAGCAC	GUGCUCUCUCUCUUCUGUCAU	Cleavage	1
miR157(ii)	Solyc05g015840.2	2	17.455	1	21	921	941	UUGACAGAAGAUAGAGAGCAC	GUGCUCUCUCUCUUCUGUCAU	Cleavage	1
miR157(ii)	Solyc05g015840.2	2	17.455	1	21	1022	1042	UUGACAGAAGAUAGAGAGCAC	GUGCUCUCUCUCUUCUGUCAU	Cleavage	1
miR157(ii)	Solyc05g015840.2	2	17.455	1	21	1064	1084	UUGACAGAAGAUAGAGAGCAC	GUGCUCUCUCUCUUCUGUCAU	Cleavage	1
miR157(ii)	Solyc05g015840.2	2	17.455	1	21	1132	1152	UUGACAGAAGAUAGAGAGCAC	GUGCUCUCUCUCUUCUGUCAU	Cleavage	1
miR157(ii)	Solyc05g015840.2	2	17.455	1	21	1185	1205	UUGACAGAAGAUAGAGAGCAC	GUGCUCUCUCUCUUCUGUCAU	Cleavage	1
miR157(ii)	Solyc12g038520.1	2	10.968	1	21	1340	1360	UUGACAGAAGAUAGAGAGCAC	GUGCUCUCUCUCUUCUGUCAU	Cleavage	1
miR157(ii)	Solyc12g038520.1	2	10.968	1	21	1396	1416	UUGACAGAAGAUAGAGAGCAC	GUGCUCUCUCUCUUCUGUCAU	Cleavage	1
miR157(ii)	Solyc02g070280.2	2	22.233	1	20	381	400	UUGACAGAAGAUAGAGAGCA	UGCUCUCUGUCUUCUGUUAC	Cleavage	1
miR157(ii)	Solyc02g070280.2	2	22.233	1	20	684	703	UUGACAGAAGAUAGAGAGCA	UGCUCUCUGUCUUCUGUUAC	Cleavage	1
miR157(ii)	Solyc11g005660.1	2.5	10.329	1	20	178	197	UUGACAGAAGAUAGAGAGCA	AGCUUUUUAUCUUCUGUUAA	Cleavage	1
miR157(ii)	Solyc03g114850.2	2	13.244	1	20	1472	1491	UUGACAGAAGAUAGAGAGCA	UGCUCUCUCUCUUCUGUCAU	Cleavage	1
miR157(ii)	Solyc03g114850.2	2	13.244	1	20	1713	1732	UUGACAGAAGAUAGAGAGCA	UGCUCUCUCUCUUCUGUCAU	Cleavage	1
miR157(ii)	Solyc11g005660.1	2.5	10.329	1	20	238	257	UUGACAGAAGAUAGAGAGCA	AGCUUUUUAUCUUCUGUUAA	Cleavage	1
miR157(ii)	Solyc11g005660.1	2.5	10.329	1	20	263	282	UUGACAGAAGAUAGAGAGCA	AGCUUUUUAUCUUCUGUUAA	Cleavage	1
miR157(ii)	Solyc11g005660.1	2.5	10.329	1	20	264	283	UUGACAGAAGAUAGAGAGCA	AGCUUUUUAUCUUCUGUUAA	Cleavage	1
miR157(ii)	Solyc11g005660.1	2.5	10.329	1	20	264	283	UUGACAGAAGAUAGAGAGCA	AGCUUUUUAUCUUCUGUUAA	Cleavage	1
miR157(ii)	Solyc11g005660.1	2.5	13.171	1	20	227	246	UUGACAGAAGAUAGAGAGCA	AGCUUUUUAUCUUCUGUUAA	Cleavage	1
miR157(ii)	Solyc11g005660.1	2.5	13.171	1	20	264	283	UUGACAGAAGAUAGAGAGCA	AGCUUUUUAUCUUCUGUUAA	Cleavage	1
miR157(ii)	Solyc11g005660.1	2.5	10.329	1	20	264	283	UUGACAGAAGAUAGAGAGCA	AGCUUUUUAUCUUCUGUUAA	Cleavage	1
miR157(ii)	Solyc11g005660.1	2.5	10.329	1	20	227	246	UUGACAGAAGAUAGAGAGCA	AGCUUUUUAUCUUCUGUUAA	Cleavage	1
miR157(ii)	Solyc11g005660.1	2.5	13.171	1	20	241	260	UUGACAGAAGAUAGAGAGCA	AGCUUUUUAUCUUCUGUUAA	Cleavage	1
miR157(ii)	Solyc11g005660.1	2.5	13.171	1	20	264	283	UUGACAGAAGAUAGAGAGCA	AGCUUUUUAUCUUCUGUUAA	Cleavage	1
miR157(ii)	Solyc11g005660.1	2.5	10.329	1	20	258	277	UUGACAGAAGAUAGAGAGCA	AGCUUUUUAUCUUCUGUUAA	Cleavage	1
miR157(ii)	Solyc01g106780.2	2.5	19.167	1	20	780	799	UUGACAGAAGAUAGAGAGCA	GGCUCUUCAUCUUCUGUCAA	Cleavage	1
miR157(ii)	Solyc08g005300.1	3	12.98	1	20	187	206	UUGACAGAAGAUAGAGAGCA	UGCUUUCUAUCUUCUCUCAU	Cleavage	1
miR157(ii)	Solyc01g106780.2	2.5	19.167	1	20	1080	1099	UUGACAGAAGAUAGAGAGCA	GGCUCUUCAUCUUCUGUCAA	Cleavage	1
miR157(ii)	Solyc08g005310.2	3	12.98	1	20	190	209	UUGACAGAAGAUAGAGAGCA	UGCUUUCUAUCUUCUCUCAU	Cleavage	1
miR157(ii)	Solyc02g067000.1	3	16.012	1	20	471	490	UUGACAGAAGAUAGAGAGCA	UGCUUUCCAUCUUUUGUCAC	Cleavage	1
miR157(ii)	Solyc06g059910.2	3	9.735	1	20	407	426	UUGACAGAAGAUAGAGAGCA	UGCUUUGUGUCUUUUGUUAA	Cleavage	1
miR157(ii)	Solyc06g059910.2	3	9.735	1	20	921	940	UUGACAGAAGAUAGAGAGCA	UGCUUUGUGUCUUUUGUUAA	Cleavage	1
miR157(ii)	Solyc02g070920.2	3	12.191	1	20	6071	6090	UUGACAGAAGAUAGAGAGCA	UGCUCACUGUUUUCUGUUGA	Cleavage	1
miR157(ii)	Solyc02g070920.2	3	12.191	1	20	8150	8169	UUGACAGAAGAUAGAGAGCA	UGCUCACUGUUUUCUGUUGA	Cleavage	1
miR157(ii)	Solyc02g070920.2	3	12.191	1	20	8438	8457	UUGACAGAAGAUAGAGAGCA	UGCUCACUGUUUUCUGUUGA	Cleavage	1
miR157(ii)	Solyc02g070920.2	3	12.191	1	20	9098	9117	UUGACAGAAGAUAGAGAGCA	UGCUCACUGUUUUCUGUUGA	Cleavage	1
miR157(ii)	Solyc01g111080.2	3	14.974	1	20	241	260	UUGACAGAAGAUAGAGAGCA	UGCUCACUCUCUUCUGUCAU	Cleavage	1
miR157(ii)	Solyc01g111080.2	3	14.835	1	20	641	660	UUGACAGAAGAUAGAGAGCA	UGCUCACUCUCUUCUGUCAU	Cleavage	1
miR159(i)	Solyc07g062750.2	2	14.284	1	21	1181	1201	UUUGGAUUGAAGGGAGCUCUA	UAGAGUUCCUUUUAAUCCAAG	Cleavage	1
miR159(i)	Solyc07g062750.2	2	14.284	1	21	1313	1333	UUUGGAUUGAAGGGAGCUCUA	UAGAGUUCCUUUUAAUCCAAG	Cleavage	1
miR159(i)	Solyc01g009070.2	2	21.371	1	21	956	976	UUUGGAUUGAAGGGAGCUCUA	UGGAGCUCCCUUCACUCCAAA	Cleavage	1
miR159(i)	Solyc01g009070.2	2	21.371	1	21	1348	1368	UUUGGAUUGAAGGGAGCUCUA	UGGAGCUCCCUUCACUCCAAA	Cleavage	1
miR159(i)	Solyc01g009070.2	2	21.371	1	21	1456	1476	UUUGGAUUGAAGGGAGCUCUA	UGGAGCUCCCUUCACUCCAAA	Cleavage	1
miR159(i)	Solyc07g062750.2	2	14.284	1	21	3724	3744	UUUGGAUUGAAGGGAGCUCUA	UAGAGUUCCUUUUAAUCCAAG	Cleavage	1
miR159(i)	Solyc10g019260.1	2	18.692	1	21	139	159	UUUGGAUUGAAGGGAGCUCUA	UGGAGCUCCAUUCGAUCCAAA	Cleavage	1
miR159(i)	Solyc01g090530.1	2	17.653	1	21	85	105	UUUGGAUUGAAGGGAGCUCUA	UGGAGCUCCAUUCGAUCCAAA	Cleavage	1
miR159(i)	Solyc06g073640.2	2.5	16.596	1	21	1043	1063	UUUGGAUUGAAGGGAGCUCUA	UCGAGCUCCCUUCACUCCAAA	Cleavage	1
miR159(i)	Solyc06g073640.2	2.5	16.596	1	21	1679	1699	UUUGGAUUGAAGGGAGCUCUA	UCGAGCUCCCUUCACUCCAAA	Cleavage	1
miR159(i)	Solyc06g073640.2	2.5	16.596	1	21	1784	1804	UUUGGAUUGAAGGGAGCUCUA	UCGAGCUCCCUUCACUCCAAA	Cleavage	1
miR159(i)	Solyc06g073640.2	2.5	16.596	1	21	2531	2551	UUUGGAUUGAAGGGAGCUCUA	UCGAGCUCCCUUCACUCCAAA	Cleavage	1
miR159(i)	Solyc06g073640.2	2.5	16.596	1	21	3055	3075	UUUGGAUUGAAGGGAGCUCUA	UCGAGCUCCCUUCACUCCAAA	Cleavage	1
miR159(i)	Solyc07g065960.1	3	20.029	1	21	369	389	UUUGGAUUGAAGGGAGCUCUA	UAGAGCUCUCUACGAUCUGAA	Translation	1
miR159(i)	Solyc12g014120.1	3	11.99	1	21	461	481	UUUGGAUUGAAGGGAGCUCUA	UGGAGCCCCCUUCAAACCAAA	Cleavage	1
miR159(i)	Solyc12g014120.1	3	15.596	1	21	456	476	UUUGGAUUGAAGGGAGCUCUA	UGGAGCCCCCUUCAAACCAAA	Cleavage	1
miR159(i)	Solyc11g072060.1	3	24.27	1	21	1112	1132	UUUGGAUUGAAGGGAGCUCUA	UGGAGCUCCCUUCUUUCCAAA	Cleavage	1
miR159(i)	Solyc06g008320.2	3	16.006	1	21	1518	1538	UUUGGAUUGAAGGGAGCUCUA	UCGAGUUUCUUUCAAUCCGAA	Cleavage	1
miR159(i)	Solyc05g012830.1	3	12.374	1	21	1293	1313	UUUGGAUUGAAGGGAGCUCUA	UGGAGUUCUUUCCAAUCCAAA	Translation	1
miR159(i)	Solyc06g008320.2	3	16.006	1	21	1878	1898	UUUGGAUUGAAGGGAGCUCUA	UCGAGUUUCUUUCAAUCCGAA	Cleavage	1
miR159(i)	Solyc06g008320.2	3	16.006	1	21	1956	1976	UUUGGAUUGAAGGGAGCUCUA	UCGAGUUUCUUUCAAUCCGAA	Cleavage	1
miR159(i)	Solyc12g014120.1	3	11.99	1	21	1484	1504	UUUGGAUUGAAGGGAGCUCUA	UGGAGCCCCCUUCAAACCAAA	Cleavage	1
miR159(i)	Solyc03g044220.1	3	7.651	1	20	272	291	UUUGGAUUGAAGGGAGCUCU	CUAGUUUCCUUCAAUCCAAA	Cleavage	1
miR159(i)	Solyc07g062690.1	3	15.623	1	21	132	152	UUUGGAUUGAAGGGAGCUCUA	UGGAGCCCCCUUCAAACCAAA	Cleavage	1
miR159(i)	Solyc07g062690.1	3	15.003	1	21	354	374	UUUGGAUUGAAGGGAGCUCUA	UGGAGCCCCCUUCAAACCAAA	Cleavage	1
miR159(i)	Solyc07g062690.1	3	14.703	1	21	529	549	UUUGGAUUGAAGGGAGCUCUA	UGGAGCCCCCUUCAAACCAAA	Cleavage	1
miR159(i)	Solyc07g062690.1	3	18.172	1	21	1658	1678	UUUGGAUUGAAGGGAGCUCUA	UGGAGCCCCCUUCAAACCAAA	Cleavage	1
miR159(i)	Solyc07g062690.1	3	18.178	1	21	1658	1678	UUUGGAUUGAAGGGAGCUCUA	UGGAGCCCCCUUCAAACCAAA	Cleavage	1
miR159(i)	Solyc02g078670.2	2.5	24.277	1	20	541	560	UUUGGAUUGAAGGGAGCUCU	AGAGUUCCAUUCAAUCCAAU	Cleavage	1
miR159(i)	Solyc04g005830.2	2.5	13.289	1	20	1423	1442	UUUGGAUUGAAGGGAGCUCU	UGAGUUCCCUUCCAUCCAAA	Cleavage	1
miR159(i)	Solyc04g005830.2	2.5	13.289	1	20	1423	1442	UUUGGAUUGAAGGGAGCUCU	UGAGUUCCCUUCCAUCCAAA	Cleavage	1
miR159(i)	Solyc04g005830.2	2.5	13.289	1	20	1423	1442	UUUGGAUUGAAGGGAGCUCU	UGAGUUCCCUUCCAUCCAAA	Cleavage	1
miR159(i)	Solyc04g005830.2	2.5	13.289	1	20	1423	1442	UUUGGAUUGAAGGGAGCUCU	UGAGUUCCCUUCCAUCCAAA	Cleavage	1
miR159(i)	Solyc04g005830.2	2.5	13.289	1	20	1423	1442	UUUGGAUUGAAGGGAGCUCU	UGAGUUCCCUUCCAUCCAAA	Cleavage	1
miR159(i)	Solyc04g005830.2	2.5	13.289	1	20	1423	1442	UUUGGAUUGAAGGGAGCUCU	UGAGUUCCCUUCCAUCCAAA	Cleavage	1
miR159(i)	Solyc04g005830.2	2.5	13.289	1	20	1423	1442	UUUGGAUUGAAGGGAGCUCU	UGAGUUCCCUUCCAUCCAAA	Cleavage	1
miR159(i)	Solyc04g005830.2	2.5	13.289	1	20	1423	1442	UUUGGAUUGAAGGGAGCUCU	UGAGUUCCCUUCCAUCCAAA	Cleavage	1
miR159(i)	Solyc02g079010.2	2.5	20.949	1	20	384	403	UUUGGAUUGAAGGGAGCUCU	GGAGCUUCAUUCAGUCCAAA	Cleavage	1
miR159(i)	Solyc09g082890.1	3	12.778	1	21	159	179	UUUGGAUUGAAGGGAGCUCUA	UGGAGCUGCCUACAAUCCAAG	Translation	1
miR159(i)	Solyc03g043890.2	3	13.534	1	21	315	335	UUUGGAUUGAAGGGAGCUCUA	UAAAGUUACCUUUAAUCCAAA	Cleavage	1
miR159(i)	Solyc01g106680.2	3	16.331	1	20	252	271	UUUGGAUUGAAGGGAGCUCU	AGGACUCCCUUCAAUUCAAU	Cleavage	1
miR159(i)	Solyc01g106680.2	3	16.34	1	20	261	280	UUUGGAUUGAAGGGAGCUCU	AGGACUCCCUUCAAUUCAAU	Cleavage	1
miR159(i)	Solyc05g006830.2	3	17.953	1	20	1509	1528	UUUGGAUUGAAGGGAGCUCU	UGAGUUCCCUUCCGUCCAAA	Cleavage	1
miR159(i)	Solyc05g006830.2	3	17.953	1	20	1528	1547	UUUGGAUUGAAGGGAGCUCU	UGAGUUCCCUUCCGUCCAAA	Cleavage	1
miR159(i)	Solyc05g006830.2	3	17.953	1	20	1833	1852	UUUGGAUUGAAGGGAGCUCU	UGAGUUCCCUUCCGUCCAAA	Cleavage	1
miR159(i)	Solyc06g064590.1	3	16.497	1	20	68	87	UUUGGAUUGAAGGGAGCUCU	AGAGCUUCUUUGAAUUCAAG	Translation	1
miR159(i)	Solyc06g064590.1	3	16.098	1	20	164	183	UUUGGAUUGAAGGGAGCUCU	AGAGCUUCUUUGAAUUCAAG	Translation	1
miR159(i)	Solyc07g052640.2	2.5	1.656	1	20	383	402	UUUGGAUUGAAGGGAGCUCU	AAAACUUCCUUCAAUCCAAA	Cleavage	1
miR159(i)	Solyc08g066700.2	3	20.183	1	20	564	583	UUUGGAUUGAAGGGAGCUCU	AGAGCUCUCAUCAAUUUGAA	Translation	1
miR159(i)	Solyc09g013080.2	3	22.719	1	20	1416	1435	UUUGGAUUGAAGGGAGCUCU	GGAGUUCCCAUUGAUCCAAA	Translation	1
miR159(i)	Solyc09g013080.2	3	22.719	1	20	1421	1440	UUUGGAUUGAAGGGAGCUCU	GGAGUUCCCAUUGAUCCAAA	Translation	1
miR159(i)	Solyc10g008590.1	3	13.362	1	20	2070	2089	UUUGGAUUGAAGGGAGCUCU	AGAGCUCCCUUGAAUACGAA	Translation	1
miR159(i)	Solyc10g054690.1	3	11.529	1	20	146	165	UUUGGAUUGAAGGGAGCUCU	AGAGCAACUUUCAAUCUAAA	Cleavage	1
miR159(i)	Solyc04g071910.1	3	12.781	1	20	764	783	UUUGGAUUGAAGGGAGCUCU	AGAGCAACUUUCAAUCUAAA	Cleavage	1
miR159(i)	Solyc12g056680.1	3	11.959	1	20	635	654	UUUGGAUUGAAGGGAGCUCU	AGAGCAACUUUCAAUCUAAA	Cleavage	1
miR159(i)	Solyc10g054690.1	3	11.647	1	20	1086	1105	UUUGGAUUGAAGGGAGCUCU	AGAGCAACUUUCAAUCUAAA	Cleavage	1
miR162(i)	Solyc10g005130.2	2	18.811	1	21	3248	3269	UCGAUAA-ACCUCUGCAUCCAG	CUGGAUGCAGAGGUAUUAUCGA	Cleavage	1
miR162(i)	Solyc10g005130.2	2	18.811	1	21	3399	3420	UCGAUAA-ACCUCUGCAUCCAG	CUGGAUGCAGAGGUAUUAUCGA	Cleavage	1
miR162(i)	Solyc10g005130.2	2	18.811	1	21	3400	3421	UCGAUAA-ACCUCUGCAUCCAG	CUGGAUGCAGAGGUAUUAUCGA	Cleavage	1
miR162(i)	Solyc04g016510.2	2.5	20.06	1	20	620	639	UCGAUAAACCUCUGCAUCCA	UGGAUGCAGAGGUUGAUUGG	Cleavage	1
miR162(i)	Solyc04g016510.2	2.5	20.06	1	20	960	979	UCGAUAAACCUCUGCAUCCA	UGGAUGCAGAGGUUGAUUGG	Cleavage	1
miR162(i)	Solyc06g009530.2	3	11.926	1	21	1845	1865	UCGAUAAACCUCUGCAUCCAG	CUGGGAGCAGAGUUUUAUUGA	Translation	1
miR162(i)	Solyc01g080500.2	3	16.71	1	20	1162	1181	UCGAUAAACCUCUGCAUCCA	UGGAUGGAGGGGUUUAUUGU	Cleavage	1
miR162(ii)	Solyc10g005130.2	2	18.811	1	21	3248	3269	UCGAUAA-ACCUCUGCAUCCAG	CUGGAUGCAGAGGUAUUAUCGA	Cleavage	1
miR162(ii)	Solyc10g005130.2	2	18.811	1	21	3399	3420	UCGAUAA-ACCUCUGCAUCCAG	CUGGAUGCAGAGGUAUUAUCGA	Cleavage	1
miR162(ii)	Solyc10g005130.2	2	18.811	1	21	3400	3421	UCGAUAA-ACCUCUGCAUCCAG	CUGGAUGCAGAGGUAUUAUCGA	Cleavage	1
miR162(ii)	Solyc04g016510.2	2.5	20.06	1	20	620	639	UCGAUAAACCUCUGCAUCCA	UGGAUGCAGAGGUUGAUUGG	Cleavage	1
miR162(ii)	Solyc04g016510.2	2.5	20.06	1	20	960	979	UCGAUAAACCUCUGCAUCCA	UGGAUGCAGAGGUUGAUUGG	Cleavage	1
miR162(ii)	Solyc06g009530.2	3	11.926	1	21	1845	1865	UCGAUAAACCUCUGCAUCCAG	CUGGGAGCAGAGUUUUAUUGA	Translation	1
miR162(ii)	Solyc01g080500.2	3	16.71	1	20	1162	1181	UCGAUAAACCUCUGCAUCCA	UGGAUGGAGGGGUUUAUUGU	Cleavage	1
miR164(i)	Solyc07g062840.2	0.5	14.574	1	20	288	307	UGGAGAAGCAGGGCACGUGC	GCACGUGCCCUGUUUCUCCA	Cleavage	1
miR164(i)	Solyc07g062840.2	0.5	14.574	1	20	714	733	UGGAGAAGCAGGGCACGUGC	GCACGUGCCCUGUUUCUCCA	Cleavage	1
miR164(i)	Solyc07g062840.2	0.5	14.574	1	20	956	975	UGGAGAAGCAGGGCACGUGC	GCACGUGCCCUGUUUCUCCA	Cleavage	1
miR164(i)	Solyc07g066330.2	1	9.988	1	20	509	528	UGGAGAAGCAGGGCACGUGC	GCAAGUGCCCUGCUUCUCCA	Cleavage	1
miR164(i)	Solyc07g066330.2	1	9.988	1	20	752	771	UGGAGAAGCAGGGCACGUGC	GCAAGUGCCCUGCUUCUCCA	Cleavage	1
miR164(i)	Solyc01g090590.2	2	24.721	1	21	1327	1347	UGGAGAAGCAGGGCACGUGCA	UGCAUGUGCCCAGCUUCUUCA	Translation	1
miR164(i)	Solyc01g090590.2	2	24.721	1	21	1419	1439	UGGAGAAGCAGGGCACGUGCA	UGCAUGUGCCCAGCUUCUUCA	Translation	1
miR164(i)	Solyc01g090590.2	2	24.721	1	21	1451	1471	UGGAGAAGCAGGGCACGUGCA	UGCAUGUGCCCAGCUUCUUCA	Translation	1
miR164(i)	Solyc01g090590.2	2	24.721	1	21	1453	1473	UGGAGAAGCAGGGCACGUGCA	UGCAUGUGCCCAGCUUCUUCA	Translation	1
miR164(i)	Solyc01g090590.2	2	24.721	1	21	1465	1485	UGGAGAAGCAGGGCACGUGCA	UGCAUGUGCCCAGCUUCUUCA	Translation	1
miR164(i)	Solyc01g090590.2	2	24.721	1	21	1468	1488	UGGAGAAGCAGGGCACGUGCA	UGCAUGUGCCCAGCUUCUUCA	Translation	1
miR164(i)	Solyc01g090590.2	2	24.721	1	21	1469	1489	UGGAGAAGCAGGGCACGUGCA	UGCAUGUGCCCAGCUUCUUCA	Translation	1
miR164(i)	Solyc01g090590.2	2	24.721	1	21	1506	1526	UGGAGAAGCAGGGCACGUGCA	UGCAUGUGCCCAGCUUCUUCA	Translation	1
miR164(i)	Solyc01g090590.2	2	24.721	1	21	1517	1537	UGGAGAAGCAGGGCACGUGCA	UGCAUGUGCCCAGCUUCUUCA	Translation	1
miR164(i)	Solyc10g085410.1	3	21.627	1	21	2411	2431	UGGAGAAGCAGGGCACGUGCA	UGUAUGUGCCUUGCUUCUUCU	Cleavage	1
miR164(i)	Solyc10g085410.1	3	22.109	1	21	2612	2632	UGGAGAAGCAGGGCACGUGCA	UGUAUGUGCCUUGCUUCUUCU	Cleavage	1
miR164(i)	Solyc10g085410.1	3	22.109	1	21	3341	3361	UGGAGAAGCAGGGCACGUGCA	UGUAUGUGCCUUGCUUCUUCU	Cleavage	1
miR164(i)	Solyc10g085410.1	3	22.109	1	21	4117	4137	UGGAGAAGCAGGGCACGUGCA	UGUAUGUGCCUUGCUUCUUCU	Cleavage	1
miR164(i)	Solyc06g069710.2	2	5.692	1	20	624	643	UGGAGAAGCAGGGCACGUGC	CCACGUGCACUGCUUCUCCA	Cleavage	1
miR164(i)	Solyc03g115850.2	2	11.725	1	20	693	712	UGGAGAAGCAGGGCACGUGC	CCACGUGCACUGCUUCUCCA	Cleavage	1
miR164(i)	Solyc06g069710.2	2	5.692	1	20	720	739	UGGAGAAGCAGGGCACGUGC	CCACGUGCACUGCUUCUCCA	Cleavage	1
miR164(i)	Solyc01g066700.2	3	15.662	1	20	716	735	UGGAGAAGCAGGGCACGUGC	UGGCGUGCCCUGCUUCUCCG	Cleavage	1
miR164(i)	Solyc01g066700.2	3	15.662	1	20	1746	1765	UGGAGAAGCAGGGCACGUGC	UGGCGUGCCCUGCUUCUCCG	Cleavage	1
miR164(i)	Solyc11g066150.1	2.5	14.503	1	20	311	330	UGGAGAAGCAGGGCACGUGC	UCGCAUGCCCUGCUUCUCCA	Cleavage	1
miR164(i)	Solyc11g066150.1	2.5	14.503	1	20	345	364	UGGAGAAGCAGGGCACGUGC	UCGCAUGCCCUGCUUCUCCA	Cleavage	1
miR164(i)	Solyc11g066150.1	2.5	14.503	1	20	346	365	UGGAGAAGCAGGGCACGUGC	UCGCAUGCCCUGCUUCUCCA	Cleavage	1
miR164(i)	Solyc11g066150.1	2.5	14.503	1	20	369	388	UGGAGAAGCAGGGCACGUGC	UCGCAUGCCCUGCUUCUCCA	Cleavage	1
miR164(ii)	Solyc07g062840.2	0.5	14.574	1	20	288	307	UGGAGAAGCAGGGCACGUGC	GCACGUGCCCUGUUUCUCCA	Cleavage	1
miR164(ii)	Solyc07g062840.2	0.5	14.574	1	20	714	733	UGGAGAAGCAGGGCACGUGC	GCACGUGCCCUGUUUCUCCA	Cleavage	1
miR164(ii)	Solyc07g062840.2	0.5	14.574	1	20	956	975	UGGAGAAGCAGGGCACGUGC	GCACGUGCCCUGUUUCUCCA	Cleavage	1
miR164(ii)	Solyc07g066330.2	1	9.988	1	20	509	528	UGGAGAAGCAGGGCACGUGC	GCAAGUGCCCUGCUUCUCCA	Cleavage	1
miR164(ii)	Solyc07g066330.2	1	9.988	1	20	752	771	UGGAGAAGCAGGGCACGUGC	GCAAGUGCCCUGCUUCUCCA	Cleavage	1
miR164(ii)	Solyc01g090590.2	2	24.721	1	21	1327	1347	UGGAGAAGCAGGGCACGUGCA	UGCAUGUGCCCAGCUUCUUCA	Translation	1
miR164(ii)	Solyc01g090590.2	2	24.721	1	21	1419	1439	UGGAGAAGCAGGGCACGUGCA	UGCAUGUGCCCAGCUUCUUCA	Translation	1
miR164(ii)	Solyc01g090590.2	2	24.721	1	21	1451	1471	UGGAGAAGCAGGGCACGUGCA	UGCAUGUGCCCAGCUUCUUCA	Translation	1
miR164(ii)	Solyc01g090590.2	2	24.721	1	21	1453	1473	UGGAGAAGCAGGGCACGUGCA	UGCAUGUGCCCAGCUUCUUCA	Translation	1
miR164(ii)	Solyc01g090590.2	2	24.721	1	21	1465	1485	UGGAGAAGCAGGGCACGUGCA	UGCAUGUGCCCAGCUUCUUCA	Translation	1
miR164(ii)	Solyc01g090590.2	2	24.721	1	21	1468	1488	UGGAGAAGCAGGGCACGUGCA	UGCAUGUGCCCAGCUUCUUCA	Translation	1
miR164(ii)	Solyc01g090590.2	2	24.721	1	21	1469	1489	UGGAGAAGCAGGGCACGUGCA	UGCAUGUGCCCAGCUUCUUCA	Translation	1
miR164(ii)	Solyc01g090590.2	2	24.721	1	21	1506	1526	UGGAGAAGCAGGGCACGUGCA	UGCAUGUGCCCAGCUUCUUCA	Translation	1
miR164(ii)	Solyc01g090590.2	2	24.721	1	21	1517	1537	UGGAGAAGCAGGGCACGUGCA	UGCAUGUGCCCAGCUUCUUCA	Translation	1
miR164(ii)	Solyc10g085410.1	3	21.627	1	21	2411	2431	UGGAGAAGCAGGGCACGUGCA	UGUAUGUGCCUUGCUUCUUCU	Cleavage	1
miR164(ii)	Solyc10g085410.1	3	22.109	1	21	2612	2632	UGGAGAAGCAGGGCACGUGCA	UGUAUGUGCCUUGCUUCUUCU	Cleavage	1
miR164(ii)	Solyc10g085410.1	3	22.109	1	21	3341	3361	UGGAGAAGCAGGGCACGUGCA	UGUAUGUGCCUUGCUUCUUCU	Cleavage	1
miR164(ii)	Solyc10g085410.1	3	22.109	1	21	4117	4137	UGGAGAAGCAGGGCACGUGCA	UGUAUGUGCCUUGCUUCUUCU	Cleavage	1
miR164(ii)	Solyc06g069710.2	2	5.692	1	20	624	643	UGGAGAAGCAGGGCACGUGC	CCACGUGCACUGCUUCUCCA	Cleavage	1
miR164(ii)	Solyc03g115850.2	2	11.725	1	20	693	712	UGGAGAAGCAGGGCACGUGC	CCACGUGCACUGCUUCUCCA	Cleavage	1
miR164(ii)	Solyc06g069710.2	2	5.692	1	20	720	739	UGGAGAAGCAGGGCACGUGC	CCACGUGCACUGCUUCUCCA	Cleavage	1
miR164(ii)	Solyc01g066700.2	3	15.662	1	20	716	735	UGGAGAAGCAGGGCACGUGC	UGGCGUGCCCUGCUUCUCCG	Cleavage	1
miR164(ii)	Solyc01g066700.2	3	15.662	1	20	1746	1765	UGGAGAAGCAGGGCACGUGC	UGGCGUGCCCUGCUUCUCCG	Cleavage	1
miR164(ii)	Solyc11g066150.1	2.5	14.503	1	20	311	330	UGGAGAAGCAGGGCACGUGC	UCGCAUGCCCUGCUUCUCCA	Cleavage	1
miR164(ii)	Solyc11g066150.1	2.5	14.503	1	20	345	364	UGGAGAAGCAGGGCACGUGC	UCGCAUGCCCUGCUUCUCCA	Cleavage	1
miR164(ii)	Solyc11g066150.1	2.5	14.503	1	20	346	365	UGGAGAAGCAGGGCACGUGC	UCGCAUGCCCUGCUUCUCCA	Cleavage	1
miR164(ii)	Solyc11g066150.1	2.5	14.503	1	20	369	388	UGGAGAAGCAGGGCACGUGC	UCGCAUGCCCUGCUUCUCCA	Cleavage	1
miR166(i)	Solyc12g044410.1	1.5	19.251	1	20	549	568	UCGGACCAGGCUUCAUUCCC	UGGAAUGAAGCCUGGUCCGG	Cleavage	1
miR166(i)	Solyc12g044410.1	1.5	19.251	1	20	773	792	UCGGACCAGGCUUCAUUCCC	UGGAAUGAAGCCUGGUCCGG	Cleavage	1
miR166(i)	Solyc03g120910.2	1.5	19.503	1	20	850	869	UCGGACCAGGCUUCAUUCCC	UGGAAUGAAGCCUGGUCCGG	Cleavage	1
miR166(i)	Solyc12g044410.1	1.5	19.251	1	20	1136	1155	UCGGACCAGGCUUCAUUCCC	UGGAAUGAAGCCUGGUCCGG	Cleavage	1
miR166(i)	Solyc03g120910.2	1.5	19.503	1	20	1392	1411	UCGGACCAGGCUUCAUUCCC	UGGAAUGAAGCCUGGUCCGG	Cleavage	1
miR166(i)	Solyc03g120910.2	1.5	19.503	1	20	1392	1411	UCGGACCAGGCUUCAUUCCC	UGGAAUGAAGCCUGGUCCGG	Cleavage	1
miR166(i)	Solyc12g044410.1	1.5	19.231	1	20	1501	1520	UCGGACCAGGCUUCAUUCCC	UGGAAUGAAGCCUGGUCCGG	Cleavage	1
miR166(i)	Solyc11g069470.1	2	23.445	1	20	561	580	UCGGACCAGGCUUCAUUCCC	UGGGAUGAAGCCUGGUCCGG	Cleavage	1
miR166(i)	Solyc02g069830.2	2	19.296	1	20	619	638	UCGGACCAGGCUUCAUUCCC	UGGGAUGAAGCCUGGUCCGG	Cleavage	1
miR166(i)	Solyc02g024070.2	2	21.121	1	20	809	828	UCGGACCAGGCUUCAUUCCC	UGGGAUGAAGCCUGGUCCGG	Cleavage	1
miR166(i)	Solyc02g069830.2	2	19.296	1	20	684	703	UCGGACCAGGCUUCAUUCCC	UGGGAUGAAGCCUGGUCCGG	Cleavage	1
miR166(i)	Solyc02g069830.2	2	19.296	1	20	683	702	UCGGACCAGGCUUCAUUCCC	UGGGAUGAAGCCUGGUCCGG	Cleavage	1
miR166(i)	Solyc02g069830.2	2	19.296	1	20	753	772	UCGGACCAGGCUUCAUUCCC	UGGGAUGAAGCCUGGUCCGG	Cleavage	1
miR166(i)	Solyc02g069830.2	2	19.395	1	20	751	770	UCGGACCAGGCUUCAUUCCC	UGGGAUGAAGCCUGGUCCGG	Cleavage	1
miR166(i)	Solyc02g069830.2	2	19.296	1	20	1107	1126	UCGGACCAGGCUUCAUUCCC	UGGGAUGAAGCCUGGUCCGG	Cleavage	1
miR166(i)	Solyc02g069830.2	2	19.296	1	20	1105	1124	UCGGACCAGGCUUCAUUCCC	UGGGAUGAAGCCUGGUCCGG	Cleavage	1
miR166(i)	Solyc02g069830.2	2	19.296	1	20	1197	1216	UCGGACCAGGCUUCAUUCCC	UGGGAUGAAGCCUGGUCCGG	Cleavage	1
miR166(i)	Solyc11g069470.1	2	23.445	1	20	1702	1721	UCGGACCAGGCUUCAUUCCC	UGGGAUGAAGCCUGGUCCGG	Cleavage	1
miR166(i)	Solyc11g069470.1	2	23.576	1	20	1638	1657	UCGGACCAGGCUUCAUUCCC	UGGGAUGAAGCCUGGUCCGG	Cleavage	1
miR166(i)	Solyc11g069470.1	2	23.445	1	20	1643	1662	UCGGACCAGGCUUCAUUCCC	UGGGAUGAAGCCUGGUCCGG	Cleavage	1
miR166(i)	Solyc05g008940.2	2.5	19.602	1	20	1007	1026	UCGGACCAGGCUUCAUUCCC	GAGAAGGAAGCCUGGUUCGA	Cleavage	1
miR166(i)	Solyc05g008940.2	2.5	19.602	1	20	1007	1026	UCGGACCAGGCUUCAUUCCC	GAGAAGGAAGCCUGGUUCGA	Cleavage	1
miR166(i)	Solyc05g008940.2	2.5	19.602	1	20	1007	1026	UCGGACCAGGCUUCAUUCCC	GAGAAGGAAGCCUGGUUCGA	Cleavage	1
miR166(ii)	Solyc12g044410.1	1.5	19.251	1	20	549	568	UCGGACCAGGCUUCAUUCCC	UGGAAUGAAGCCUGGUCCGG	Cleavage	1
miR166(ii)	Solyc12g044410.1	1.5	19.251	1	20	773	792	UCGGACCAGGCUUCAUUCCC	UGGAAUGAAGCCUGGUCCGG	Cleavage	1
miR166(ii)	Solyc03g120910.2	1.5	19.503	1	20	850	869	UCGGACCAGGCUUCAUUCCC	UGGAAUGAAGCCUGGUCCGG	Cleavage	1
miR166(ii)	Solyc12g044410.1	1.5	19.251	1	20	1136	1155	UCGGACCAGGCUUCAUUCCC	UGGAAUGAAGCCUGGUCCGG	Cleavage	1
miR166(ii)	Solyc03g120910.2	1.5	19.503	1	20	1392	1411	UCGGACCAGGCUUCAUUCCC	UGGAAUGAAGCCUGGUCCGG	Cleavage	1
miR166(ii)	Solyc03g120910.2	1.5	19.503	1	20	1392	1411	UCGGACCAGGCUUCAUUCCC	UGGAAUGAAGCCUGGUCCGG	Cleavage	1
miR166(ii)	Solyc12g044410.1	1.5	19.231	1	20	1501	1520	UCGGACCAGGCUUCAUUCCC	UGGAAUGAAGCCUGGUCCGG	Cleavage	1
miR166(ii)	Solyc11g069470.1	2	23.445	1	20	561	580	UCGGACCAGGCUUCAUUCCC	UGGGAUGAAGCCUGGUCCGG	Cleavage	1
miR166(ii)	Solyc02g069830.2	2	19.296	1	20	619	638	UCGGACCAGGCUUCAUUCCC	UGGGAUGAAGCCUGGUCCGG	Cleavage	1
miR166(ii)	Solyc02g024070.2	2	21.121	1	20	809	828	UCGGACCAGGCUUCAUUCCC	UGGGAUGAAGCCUGGUCCGG	Cleavage	1
miR166(ii)	Solyc02g069830.2	2	19.296	1	20	684	703	UCGGACCAGGCUUCAUUCCC	UGGGAUGAAGCCUGGUCCGG	Cleavage	1
miR166(ii)	Solyc02g069830.2	2	19.296	1	20	683	702	UCGGACCAGGCUUCAUUCCC	UGGGAUGAAGCCUGGUCCGG	Cleavage	1
miR166(ii)	Solyc02g069830.2	2	19.296	1	20	753	772	UCGGACCAGGCUUCAUUCCC	UGGGAUGAAGCCUGGUCCGG	Cleavage	1
miR166(ii)	Solyc02g069830.2	2	19.395	1	20	751	770	UCGGACCAGGCUUCAUUCCC	UGGGAUGAAGCCUGGUCCGG	Cleavage	1
miR166(ii)	Solyc02g069830.2	2	19.296	1	20	1107	1126	UCGGACCAGGCUUCAUUCCC	UGGGAUGAAGCCUGGUCCGG	Cleavage	1
miR166(ii)	Solyc02g069830.2	2	19.296	1	20	1105	1124	UCGGACCAGGCUUCAUUCCC	UGGGAUGAAGCCUGGUCCGG	Cleavage	1
miR166(ii)	Solyc02g069830.2	2	19.296	1	20	1197	1216	UCGGACCAGGCUUCAUUCCC	UGGGAUGAAGCCUGGUCCGG	Cleavage	1
miR166(ii)	Solyc11g069470.1	2	23.445	1	20	1702	1721	UCGGACCAGGCUUCAUUCCC	UGGGAUGAAGCCUGGUCCGG	Cleavage	1
miR166(ii)	Solyc11g069470.1	2	23.576	1	20	1638	1657	UCGGACCAGGCUUCAUUCCC	UGGGAUGAAGCCUGGUCCGG	Cleavage	1
miR166(ii)	Solyc11g069470.1	2	23.445	1	20	1643	1662	UCGGACCAGGCUUCAUUCCC	UGGGAUGAAGCCUGGUCCGG	Cleavage	1
miR166(ii)	Solyc05g008940.2	2.5	19.602	1	20	1007	1026	UCGGACCAGGCUUCAUUCCC	GAGAAGGAAGCCUGGUUCGA	Cleavage	1
miR166(ii)	Solyc05g008940.2	2.5	19.602	1	20	1007	1026	UCGGACCAGGCUUCAUUCCC	GAGAAGGAAGCCUGGUUCGA	Cleavage	1
miR166(ii)	Solyc05g008940.2	2.5	19.602	1	20	1007	1026	UCGGACCAGGCUUCAUUCCC	GAGAAGGAAGCCUGGUUCGA	Cleavage	1
miR166(iii)	Solyc12g044410.1	1.5	19.251	1	20	549	568	UCGGACCAGGCUUCAUUCCC	UGGAAUGAAGCCUGGUCCGG	Cleavage	1
miR166(iii)	Solyc12g044410.1	1.5	19.251	1	20	773	792	UCGGACCAGGCUUCAUUCCC	UGGAAUGAAGCCUGGUCCGG	Cleavage	1
miR166(iii)	Solyc03g120910.2	1.5	19.503	1	20	850	869	UCGGACCAGGCUUCAUUCCC	UGGAAUGAAGCCUGGUCCGG	Cleavage	1
miR166(iii)	Solyc12g044410.1	1.5	19.251	1	20	1136	1155	UCGGACCAGGCUUCAUUCCC	UGGAAUGAAGCCUGGUCCGG	Cleavage	1
miR166(iii)	Solyc03g120910.2	1.5	19.503	1	20	1392	1411	UCGGACCAGGCUUCAUUCCC	UGGAAUGAAGCCUGGUCCGG	Cleavage	1
miR166(iii)	Solyc03g120910.2	1.5	19.503	1	20	1392	1411	UCGGACCAGGCUUCAUUCCC	UGGAAUGAAGCCUGGUCCGG	Cleavage	1
miR166(iii)	Solyc12g044410.1	1.5	19.231	1	20	1501	1520	UCGGACCAGGCUUCAUUCCC	UGGAAUGAAGCCUGGUCCGG	Cleavage	1
miR166(iii)	Solyc11g069470.1	2	23.445	1	20	561	580	UCGGACCAGGCUUCAUUCCC	UGGGAUGAAGCCUGGUCCGG	Cleavage	1
miR166(iii)	Solyc02g069830.2	2	19.296	1	20	619	638	UCGGACCAGGCUUCAUUCCC	UGGGAUGAAGCCUGGUCCGG	Cleavage	1
miR166(iii)	Solyc02g024070.2	2	21.121	1	20	809	828	UCGGACCAGGCUUCAUUCCC	UGGGAUGAAGCCUGGUCCGG	Cleavage	1
miR166(iii)	Solyc02g069830.2	2	19.296	1	20	684	703	UCGGACCAGGCUUCAUUCCC	UGGGAUGAAGCCUGGUCCGG	Cleavage	1
miR166(iii)	Solyc02g069830.2	2	19.296	1	20	683	702	UCGGACCAGGCUUCAUUCCC	UGGGAUGAAGCCUGGUCCGG	Cleavage	1
miR166(iii)	Solyc02g069830.2	2	19.296	1	20	753	772	UCGGACCAGGCUUCAUUCCC	UGGGAUGAAGCCUGGUCCGG	Cleavage	1
miR166(iii)	Solyc02g069830.2	2	19.395	1	20	751	770	UCGGACCAGGCUUCAUUCCC	UGGGAUGAAGCCUGGUCCGG	Cleavage	1
miR166(iii)	Solyc02g069830.2	2	19.296	1	20	1107	1126	UCGGACCAGGCUUCAUUCCC	UGGGAUGAAGCCUGGUCCGG	Cleavage	1
miR166(iii)	Solyc02g069830.2	2	19.296	1	20	1105	1124	UCGGACCAGGCUUCAUUCCC	UGGGAUGAAGCCUGGUCCGG	Cleavage	1
miR166(iii)	Solyc02g069830.2	2	19.296	1	20	1197	1216	UCGGACCAGGCUUCAUUCCC	UGGGAUGAAGCCUGGUCCGG	Cleavage	1
miR166(iii)	Solyc11g069470.1	2	23.445	1	20	1702	1721	UCGGACCAGGCUUCAUUCCC	UGGGAUGAAGCCUGGUCCGG	Cleavage	1
miR166(iii)	Solyc11g069470.1	2	23.576	1	20	1638	1657	UCGGACCAGGCUUCAUUCCC	UGGGAUGAAGCCUGGUCCGG	Cleavage	1
miR166(iii)	Solyc11g069470.1	2	23.445	1	20	1643	1662	UCGGACCAGGCUUCAUUCCC	UGGGAUGAAGCCUGGUCCGG	Cleavage	1
miR166(iii)	Solyc05g008940.2	2.5	19.602	1	20	1007	1026	UCGGACCAGGCUUCAUUCCC	GAGAAGGAAGCCUGGUUCGA	Cleavage	1
miR166(iii)	Solyc05g008940.2	2.5	19.602	1	20	1007	1026	UCGGACCAGGCUUCAUUCCC	GAGAAGGAAGCCUGGUUCGA	Cleavage	1
miR166(iii)	Solyc05g008940.2	2.5	19.602	1	20	1007	1026	UCGGACCAGGCUUCAUUCCC	GAGAAGGAAGCCUGGUUCGA	Cleavage	1
miR166(iv)	Solyc12g044410.1	1.5	19.251	1	20	549	568	UCGGACCAGGCUUCAUUCCC	UGGAAUGAAGCCUGGUCCGG	Cleavage	1
miR166(iv)	Solyc12g044410.1	1.5	19.251	1	20	773	792	UCGGACCAGGCUUCAUUCCC	UGGAAUGAAGCCUGGUCCGG	Cleavage	1
miR166(iv)	Solyc03g120910.2	1.5	19.503	1	20	850	869	UCGGACCAGGCUUCAUUCCC	UGGAAUGAAGCCUGGUCCGG	Cleavage	1
miR166(iv)	Solyc12g044410.1	1.5	19.251	1	20	1136	1155	UCGGACCAGGCUUCAUUCCC	UGGAAUGAAGCCUGGUCCGG	Cleavage	1
miR166(iv)	Solyc03g120910.2	1.5	19.503	1	20	1392	1411	UCGGACCAGGCUUCAUUCCC	UGGAAUGAAGCCUGGUCCGG	Cleavage	1
miR166(iv)	Solyc03g120910.2	1.5	19.503	1	20	1392	1411	UCGGACCAGGCUUCAUUCCC	UGGAAUGAAGCCUGGUCCGG	Cleavage	1
miR166(iv)	Solyc12g044410.1	1.5	19.231	1	20	1501	1520	UCGGACCAGGCUUCAUUCCC	UGGAAUGAAGCCUGGUCCGG	Cleavage	1
miR166(iv)	Solyc11g069470.1	2	23.445	1	20	561	580	UCGGACCAGGCUUCAUUCCC	UGGGAUGAAGCCUGGUCCGG	Cleavage	1
miR166(iv)	Solyc02g069830.2	2	19.296	1	20	619	638	UCGGACCAGGCUUCAUUCCC	UGGGAUGAAGCCUGGUCCGG	Cleavage	1
miR166(iv)	Solyc02g024070.2	2	21.121	1	20	809	828	UCGGACCAGGCUUCAUUCCC	UGGGAUGAAGCCUGGUCCGG	Cleavage	1
miR166(iv)	Solyc02g069830.2	2	19.296	1	20	684	703	UCGGACCAGGCUUCAUUCCC	UGGGAUGAAGCCUGGUCCGG	Cleavage	1
miR166(iv)	Solyc02g069830.2	2	19.296	1	20	683	702	UCGGACCAGGCUUCAUUCCC	UGGGAUGAAGCCUGGUCCGG	Cleavage	1
miR166(iv)	Solyc02g069830.2	2	19.296	1	20	753	772	UCGGACCAGGCUUCAUUCCC	UGGGAUGAAGCCUGGUCCGG	Cleavage	1
miR166(iv)	Solyc02g069830.2	2	19.395	1	20	751	770	UCGGACCAGGCUUCAUUCCC	UGGGAUGAAGCCUGGUCCGG	Cleavage	1
miR166(iv)	Solyc02g069830.2	2	19.296	1	20	1107	1126	UCGGACCAGGCUUCAUUCCC	UGGGAUGAAGCCUGGUCCGG	Cleavage	1
miR166(iv)	Solyc02g069830.2	2	19.296	1	20	1105	1124	UCGGACCAGGCUUCAUUCCC	UGGGAUGAAGCCUGGUCCGG	Cleavage	1
miR166(iv)	Solyc02g069830.2	2	19.296	1	20	1197	1216	UCGGACCAGGCUUCAUUCCC	UGGGAUGAAGCCUGGUCCGG	Cleavage	1
miR166(iv)	Solyc11g069470.1	2	23.445	1	20	1702	1721	UCGGACCAGGCUUCAUUCCC	UGGGAUGAAGCCUGGUCCGG	Cleavage	1
miR166(iv)	Solyc11g069470.1	2	23.576	1	20	1638	1657	UCGGACCAGGCUUCAUUCCC	UGGGAUGAAGCCUGGUCCGG	Cleavage	1
miR166(iv)	Solyc11g069470.1	2	23.445	1	20	1643	1662	UCGGACCAGGCUUCAUUCCC	UGGGAUGAAGCCUGGUCCGG	Cleavage	1
miR166(iv)	Solyc05g008940.2	2.5	19.602	1	20	1007	1026	UCGGACCAGGCUUCAUUCCC	GAGAAGGAAGCCUGGUUCGA	Cleavage	1
miR166(iv)	Solyc05g008940.2	2.5	19.602	1	20	1007	1026	UCGGACCAGGCUUCAUUCCC	GAGAAGGAAGCCUGGUUCGA	Cleavage	1
miR166(iv)	Solyc05g008940.2	2.5	19.602	1	20	1007	1026	UCGGACCAGGCUUCAUUCCC	GAGAAGGAAGCCUGGUUCGA	Cleavage	1
miR166(v)	Solyc12g044410.1	1.5	19.251	1	20	549	568	UCGGACCAGGCUUCAUUCCC	UGGAAUGAAGCCUGGUCCGG	Cleavage	1
miR166(v)	Solyc12g044410.1	1.5	19.251	1	20	773	792	UCGGACCAGGCUUCAUUCCC	UGGAAUGAAGCCUGGUCCGG	Cleavage	1
miR166(v)	Solyc03g120910.2	1.5	19.503	1	20	850	869	UCGGACCAGGCUUCAUUCCC	UGGAAUGAAGCCUGGUCCGG	Cleavage	1
miR166(v)	Solyc12g044410.1	1.5	19.251	1	20	1136	1155	UCGGACCAGGCUUCAUUCCC	UGGAAUGAAGCCUGGUCCGG	Cleavage	1
miR166(v)	Solyc03g120910.2	1.5	19.503	1	20	1392	1411	UCGGACCAGGCUUCAUUCCC	UGGAAUGAAGCCUGGUCCGG	Cleavage	1
miR166(v)	Solyc03g120910.2	1.5	19.503	1	20	1392	1411	UCGGACCAGGCUUCAUUCCC	UGGAAUGAAGCCUGGUCCGG	Cleavage	1
miR166(v)	Solyc12g044410.1	1.5	19.231	1	20	1501	1520	UCGGACCAGGCUUCAUUCCC	UGGAAUGAAGCCUGGUCCGG	Cleavage	1
miR166(v)	Solyc11g069470.1	2	23.445	1	20	561	580	UCGGACCAGGCUUCAUUCCC	UGGGAUGAAGCCUGGUCCGG	Cleavage	1
miR166(v)	Solyc02g069830.2	2	19.296	1	20	619	638	UCGGACCAGGCUUCAUUCCC	UGGGAUGAAGCCUGGUCCGG	Cleavage	1
miR166(v)	Solyc02g024070.2	2	21.121	1	20	809	828	UCGGACCAGGCUUCAUUCCC	UGGGAUGAAGCCUGGUCCGG	Cleavage	1
miR166(v)	Solyc02g069830.2	2	19.296	1	20	684	703	UCGGACCAGGCUUCAUUCCC	UGGGAUGAAGCCUGGUCCGG	Cleavage	1
miR166(v)	Solyc02g069830.2	2	19.296	1	20	683	702	UCGGACCAGGCUUCAUUCCC	UGGGAUGAAGCCUGGUCCGG	Cleavage	1
miR166(v)	Solyc02g069830.2	2	19.296	1	20	753	772	UCGGACCAGGCUUCAUUCCC	UGGGAUGAAGCCUGGUCCGG	Cleavage	1
miR166(v)	Solyc02g069830.2	2	19.395	1	20	751	770	UCGGACCAGGCUUCAUUCCC	UGGGAUGAAGCCUGGUCCGG	Cleavage	1
miR166(v)	Solyc02g069830.2	2	19.296	1	20	1107	1126	UCGGACCAGGCUUCAUUCCC	UGGGAUGAAGCCUGGUCCGG	Cleavage	1
miR166(v)	Solyc02g069830.2	2	19.296	1	20	1105	1124	UCGGACCAGGCUUCAUUCCC	UGGGAUGAAGCCUGGUCCGG	Cleavage	1
miR166(v)	Solyc02g069830.2	2	19.296	1	20	1197	1216	UCGGACCAGGCUUCAUUCCC	UGGGAUGAAGCCUGGUCCGG	Cleavage	1
miR166(v)	Solyc11g069470.1	2	23.445	1	20	1702	1721	UCGGACCAGGCUUCAUUCCC	UGGGAUGAAGCCUGGUCCGG	Cleavage	1
miR166(v)	Solyc11g069470.1	2	23.576	1	20	1638	1657	UCGGACCAGGCUUCAUUCCC	UGGGAUGAAGCCUGGUCCGG	Cleavage	1
miR166(v)	Solyc11g069470.1	2	23.445	1	20	1643	1662	UCGGACCAGGCUUCAUUCCC	UGGGAUGAAGCCUGGUCCGG	Cleavage	1
miR166(v)	Solyc05g008940.2	2.5	19.602	1	20	1007	1026	UCGGACCAGGCUUCAUUCCC	GAGAAGGAAGCCUGGUUCGA	Cleavage	1
miR166(v)	Solyc05g008940.2	2.5	19.602	1	20	1007	1026	UCGGACCAGGCUUCAUUCCC	GAGAAGGAAGCCUGGUUCGA	Cleavage	1
miR166(v)	Solyc05g008940.2	2.5	19.602	1	20	1007	1026	UCGGACCAGGCUUCAUUCCC	GAGAAGGAAGCCUGGUUCGA	Cleavage	1
miR166(vi)	Solyc12g044410.1	1.5	19.251	1	20	549	568	UCGGACCAGGCUUCAUUCCC	UGGAAUGAAGCCUGGUCCGG	Cleavage	1
miR166(vi)	Solyc12g044410.1	1.5	19.251	1	20	773	792	UCGGACCAGGCUUCAUUCCC	UGGAAUGAAGCCUGGUCCGG	Cleavage	1
miR166(vi)	Solyc03g120910.2	1.5	19.503	1	20	850	869	UCGGACCAGGCUUCAUUCCC	UGGAAUGAAGCCUGGUCCGG	Cleavage	1
miR166(vi)	Solyc12g044410.1	1.5	19.251	1	20	1136	1155	UCGGACCAGGCUUCAUUCCC	UGGAAUGAAGCCUGGUCCGG	Cleavage	1
miR166(vi)	Solyc03g120910.2	1.5	19.503	1	20	1392	1411	UCGGACCAGGCUUCAUUCCC	UGGAAUGAAGCCUGGUCCGG	Cleavage	1
miR166(vi)	Solyc03g120910.2	1.5	19.503	1	20	1392	1411	UCGGACCAGGCUUCAUUCCC	UGGAAUGAAGCCUGGUCCGG	Cleavage	1
miR166(vi)	Solyc12g044410.1	1.5	19.231	1	20	1501	1520	UCGGACCAGGCUUCAUUCCC	UGGAAUGAAGCCUGGUCCGG	Cleavage	1
miR166(vi)	Solyc11g069470.1	2	23.445	1	20	561	580	UCGGACCAGGCUUCAUUCCC	UGGGAUGAAGCCUGGUCCGG	Cleavage	1
miR166(vi)	Solyc02g069830.2	2	19.296	1	20	619	638	UCGGACCAGGCUUCAUUCCC	UGGGAUGAAGCCUGGUCCGG	Cleavage	1
miR166(vi)	Solyc02g024070.2	2	21.121	1	20	809	828	UCGGACCAGGCUUCAUUCCC	UGGGAUGAAGCCUGGUCCGG	Cleavage	1
miR166(vi)	Solyc02g069830.2	2	19.296	1	20	684	703	UCGGACCAGGCUUCAUUCCC	UGGGAUGAAGCCUGGUCCGG	Cleavage	1
miR166(vi)	Solyc02g069830.2	2	19.296	1	20	683	702	UCGGACCAGGCUUCAUUCCC	UGGGAUGAAGCCUGGUCCGG	Cleavage	1
miR166(vi)	Solyc02g069830.2	2	19.296	1	20	753	772	UCGGACCAGGCUUCAUUCCC	UGGGAUGAAGCCUGGUCCGG	Cleavage	1
miR166(vi)	Solyc02g069830.2	2	19.395	1	20	751	770	UCGGACCAGGCUUCAUUCCC	UGGGAUGAAGCCUGGUCCGG	Cleavage	1
miR166(vi)	Solyc02g069830.2	2	19.296	1	20	1107	1126	UCGGACCAGGCUUCAUUCCC	UGGGAUGAAGCCUGGUCCGG	Cleavage	1
miR166(vi)	Solyc02g069830.2	2	19.296	1	20	1105	1124	UCGGACCAGGCUUCAUUCCC	UGGGAUGAAGCCUGGUCCGG	Cleavage	1
miR166(vi)	Solyc02g069830.2	2	19.296	1	20	1197	1216	UCGGACCAGGCUUCAUUCCC	UGGGAUGAAGCCUGGUCCGG	Cleavage	1
miR166(vi)	Solyc11g069470.1	2	23.445	1	20	1702	1721	UCGGACCAGGCUUCAUUCCC	UGGGAUGAAGCCUGGUCCGG	Cleavage	1
miR166(vi)	Solyc11g069470.1	2	23.576	1	20	1638	1657	UCGGACCAGGCUUCAUUCCC	UGGGAUGAAGCCUGGUCCGG	Cleavage	1
miR166(vi)	Solyc11g069470.1	2	23.445	1	20	1643	1662	UCGGACCAGGCUUCAUUCCC	UGGGAUGAAGCCUGGUCCGG	Cleavage	1
miR166(vi)	Solyc05g008940.2	2.5	19.602	1	20	1007	1026	UCGGACCAGGCUUCAUUCCC	GAGAAGGAAGCCUGGUUCGA	Cleavage	1
miR166(vi)	Solyc05g008940.2	2.5	19.602	1	20	1007	1026	UCGGACCAGGCUUCAUUCCC	GAGAAGGAAGCCUGGUUCGA	Cleavage	1
miR166(vi)	Solyc05g008940.2	2.5	19.602	1	20	1007	1026	UCGGACCAGGCUUCAUUCCC	GAGAAGGAAGCCUGGUUCGA	Cleavage	1
miR166(vii)	Solyc12g044410.1	1.5	19.251	1	20	549	568	UCGGACCAGGCUUCAUUCCC	UGGAAUGAAGCCUGGUCCGG	Cleavage	1
miR166(vii)	Solyc12g044410.1	1.5	19.251	1	20	773	792	UCGGACCAGGCUUCAUUCCC	UGGAAUGAAGCCUGGUCCGG	Cleavage	1
miR166(vii)	Solyc03g120910.2	1.5	19.503	1	20	850	869	UCGGACCAGGCUUCAUUCCC	UGGAAUGAAGCCUGGUCCGG	Cleavage	1
miR166(vii)	Solyc12g044410.1	1.5	19.251	1	20	1136	1155	UCGGACCAGGCUUCAUUCCC	UGGAAUGAAGCCUGGUCCGG	Cleavage	1
miR166(vii)	Solyc03g120910.2	1.5	19.503	1	20	1392	1411	UCGGACCAGGCUUCAUUCCC	UGGAAUGAAGCCUGGUCCGG	Cleavage	1
miR166(vii)	Solyc03g120910.2	1.5	19.503	1	20	1392	1411	UCGGACCAGGCUUCAUUCCC	UGGAAUGAAGCCUGGUCCGG	Cleavage	1
miR166(vii)	Solyc12g044410.1	1.5	19.231	1	20	1501	1520	UCGGACCAGGCUUCAUUCCC	UGGAAUGAAGCCUGGUCCGG	Cleavage	1
miR166(vii)	Solyc11g069470.1	2	23.445	1	20	561	580	UCGGACCAGGCUUCAUUCCC	UGGGAUGAAGCCUGGUCCGG	Cleavage	1
miR166(vii)	Solyc02g069830.2	2	19.296	1	20	619	638	UCGGACCAGGCUUCAUUCCC	UGGGAUGAAGCCUGGUCCGG	Cleavage	1
miR166(vii)	Solyc02g024070.2	2	21.121	1	20	809	828	UCGGACCAGGCUUCAUUCCC	UGGGAUGAAGCCUGGUCCGG	Cleavage	1
miR166(vii)	Solyc02g069830.2	2	19.296	1	20	684	703	UCGGACCAGGCUUCAUUCCC	UGGGAUGAAGCCUGGUCCGG	Cleavage	1
miR166(vii)	Solyc02g069830.2	2	19.296	1	20	683	702	UCGGACCAGGCUUCAUUCCC	UGGGAUGAAGCCUGGUCCGG	Cleavage	1
miR166(vii)	Solyc02g069830.2	2	19.296	1	20	753	772	UCGGACCAGGCUUCAUUCCC	UGGGAUGAAGCCUGGUCCGG	Cleavage	1
miR166(vii)	Solyc02g069830.2	2	19.395	1	20	751	770	UCGGACCAGGCUUCAUUCCC	UGGGAUGAAGCCUGGUCCGG	Cleavage	1
miR166(vii)	Solyc02g069830.2	2	19.296	1	20	1107	1126	UCGGACCAGGCUUCAUUCCC	UGGGAUGAAGCCUGGUCCGG	Cleavage	1
miR166(vii)	Solyc02g069830.2	2	19.296	1	20	1105	1124	UCGGACCAGGCUUCAUUCCC	UGGGAUGAAGCCUGGUCCGG	Cleavage	1
miR166(vii)	Solyc02g069830.2	2	19.296	1	20	1197	1216	UCGGACCAGGCUUCAUUCCC	UGGGAUGAAGCCUGGUCCGG	Cleavage	1
miR166(vii)	Solyc11g069470.1	2	23.445	1	20	1702	1721	UCGGACCAGGCUUCAUUCCC	UGGGAUGAAGCCUGGUCCGG	Cleavage	1
miR166(vii)	Solyc11g069470.1	2	23.576	1	20	1638	1657	UCGGACCAGGCUUCAUUCCC	UGGGAUGAAGCCUGGUCCGG	Cleavage	1
miR166(vii)	Solyc11g069470.1	2	23.445	1	20	1643	1662	UCGGACCAGGCUUCAUUCCC	UGGGAUGAAGCCUGGUCCGG	Cleavage	1
miR166(vii)	Solyc05g008940.2	2.5	19.602	1	20	1007	1026	UCGGACCAGGCUUCAUUCCC	GAGAAGGAAGCCUGGUUCGA	Cleavage	1
miR166(vii)	Solyc05g008940.2	2.5	19.602	1	20	1007	1026	UCGGACCAGGCUUCAUUCCC	GAGAAGGAAGCCUGGUUCGA	Cleavage	1
miR166(vii)	Solyc05g008940.2	2.5	19.602	1	20	1007	1026	UCGGACCAGGCUUCAUUCCC	GAGAAGGAAGCCUGGUUCGA	Cleavage	1
miR167(i)	Solyc06g035710.1	3	18.905	1	21	1061	1081	UGAAGCUGCCAGCAUGAUCUA	UAGGGCUUGCUGGCAGCUUCG	Cleavage	1
miR167(i)	Solyc03g007790.2	3	21.107	1	21	695	715	UGAAGCUGCCAGCAUGAUCUA	UAGAUCAAGCUGGAAGCUUUG	Cleavage	1
miR167(i)	Solyc03g007790.2	3	21.107	1	21	745	765	UGAAGCUGCCAGCAUGAUCUA	UAGAUCAAGCUGGAAGCUUUG	Cleavage	1
miR167(i)	Solyc03g007790.2	3	21.107	1	21	795	815	UGAAGCUGCCAGCAUGAUCUA	UAGAUCAAGCUGGAAGCUUUG	Cleavage	1
miR167(i)	Solyc03g007790.2	3	21.107	1	21	735	755	UGAAGCUGCCAGCAUGAUCUA	UAGAUCAAGCUGGAAGCUUUG	Cleavage	1
miR167(i)	Solyc03g007790.2	3	21.107	1	21	1391	1411	UGAAGCUGCCAGCAUGAUCUA	UAGAUCAAGCUGGAAGCUUUG	Cleavage	1
miR167(i)	Solyc06g036780.2	3	21.536	1	20	898	917	UGAAGCUGCCAGCAUGAUCU	UGAUUCUGCUGGUAGCUUCA	Cleavage	1
miR167(i)	Solyc06g036780.2	3	21.536	1	20	962	981	UGAAGCUGCCAGCAUGAUCU	UGAUUCUGCUGGUAGCUUCA	Cleavage	1
miR167(i)	Solyc06g036780.2	3	21.536	1	20	963	982	UGAAGCUGCCAGCAUGAUCU	UGAUUCUGCUGGUAGCUUCA	Cleavage	1
miR167(i)	Solyc06g036780.2	3	21.536	1	20	1219	1238	UGAAGCUGCCAGCAUGAUCU	UGAUUCUGCUGGUAGCUUCA	Cleavage	1
miR167(i)	Solyc04g077220.2	3	18.991	1	20	300	319	UGAAGCUGCCAGCAUGAUCU	AGAUCAUGCUAGUAGUUUUG	Translation	1
miR167(i)	Solyc04g073990.2	3	17.218	1	20	1085	1104	UGAAGCUGCCAGCAUGAUCU	AGAAUAUGCUGGUGGCUUUA	Cleavage	1
miR167(ii)	Solyc06g035710.1	3	18.905	1	21	1061	1081	UGAAGCUGCCAGCAUGAUCUA	UAGGGCUUGCUGGCAGCUUCG	Cleavage	1
miR167(ii)	Solyc03g007790.2	3	21.107	1	21	695	715	UGAAGCUGCCAGCAUGAUCUA	UAGAUCAAGCUGGAAGCUUUG	Cleavage	1
miR167(ii)	Solyc03g007790.2	3	21.107	1	21	745	765	UGAAGCUGCCAGCAUGAUCUA	UAGAUCAAGCUGGAAGCUUUG	Cleavage	1
miR167(ii)	Solyc03g007790.2	3	21.107	1	21	795	815	UGAAGCUGCCAGCAUGAUCUA	UAGAUCAAGCUGGAAGCUUUG	Cleavage	1
miR167(ii)	Solyc03g007790.2	3	21.107	1	21	735	755	UGAAGCUGCCAGCAUGAUCUA	UAGAUCAAGCUGGAAGCUUUG	Cleavage	1
miR167(ii)	Solyc03g007790.2	3	21.107	1	21	1391	1411	UGAAGCUGCCAGCAUGAUCUA	UAGAUCAAGCUGGAAGCUUUG	Cleavage	1
miR167(ii)	Solyc06g036780.2	3	21.536	1	20	898	917	UGAAGCUGCCAGCAUGAUCU	UGAUUCUGCUGGUAGCUUCA	Cleavage	1
miR167(ii)	Solyc06g036780.2	3	21.536	1	20	962	981	UGAAGCUGCCAGCAUGAUCU	UGAUUCUGCUGGUAGCUUCA	Cleavage	1
miR167(ii)	Solyc06g036780.2	3	21.536	1	20	963	982	UGAAGCUGCCAGCAUGAUCU	UGAUUCUGCUGGUAGCUUCA	Cleavage	1
miR167(ii)	Solyc06g036780.2	3	21.536	1	20	1219	1238	UGAAGCUGCCAGCAUGAUCU	UGAUUCUGCUGGUAGCUUCA	Cleavage	1
miR167(ii)	Solyc04g077220.2	3	18.991	1	20	300	319	UGAAGCUGCCAGCAUGAUCU	AGAUCAUGCUAGUAGUUUUG	Translation	1
miR167(ii)	Solyc04g073990.2	3	17.218	1	20	1085	1104	UGAAGCUGCCAGCAUGAUCU	AGAAUAUGCUGGUGGCUUUA	Cleavage	1
miR168(i)	Solyc06g072300.2	2.5	23.686	1	22	376	397	UCGCUUGGUGCAGGUCGGGACC	GUUCCCGAGCUGCACCAAGCAA	Cleavage	1
miR168(i)	Solyc06g072300.2	2.5	23.686	1	22	510	531	UCGCUUGGUGCAGGUCGGGACC	GUUCCCGAGCUGCACCAAGCAA	Cleavage	1
miR168(i)	Solyc06g072300.2	2.5	23.686	1	22	604	625	UCGCUUGGUGCAGGUCGGGACC	GUUCCCGAGCUGCACCAAGCAA	Cleavage	1
miR168(i)	Solyc06g072300.2	2.5	19.442	1	20	794	813	UCGCUUGGUGCAGGUCGGGA	UCCCGAGCUGCACCAAGCAA	Cleavage	1
miR168(i)	Solyc02g079300.2	2.5	12.502	1	20	4544	4563	UCGCUUGGUGCAGGUCGGGA	UCCCUCCCUGCACCAAGUGA	Cleavage	1
miR168(i)	Solyc02g079300.2	2.5	12.502	1	20	4715	4734	UCGCUUGGUGCAGGUCGGGA	UCCCUCCCUGCACCAAGUGA	Cleavage	1
miR168(i)	Solyc02g079300.2	2.5	12.502	1	20	4801	4820	UCGCUUGGUGCAGGUCGGGA	UCCCUCCCUGCACCAAGUGA	Cleavage	1
miR168(i)	Solyc02g079300.2	2.5	12.502	1	20	4988	5007	UCGCUUGGUGCAGGUCGGGA	UCCCUCCCUGCACCAAGUGA	Cleavage	1
miR169(i)	Solyc10g081840.1	1.5	18.705	1	20	693	712	UAGCCAAGGAUGACUUGCCU	AGGCAGAUCAUCCUUGGCUA	Cleavage	1
miR169(i)	Solyc10g081840.1	1.5	18.705	1	20	697	716	UAGCCAAGGAUGACUUGCCU	AGGCAGAUCAUCCUUGGCUA	Cleavage	1
miR169(i)	Solyc03g121940.2	2	17.526	1	20	1022	1041	UAGCCAAGGAUGACUUGCCU	UGGGAAGUCAUCCUUGGCUA	Cleavage	1
miR169(i)	Solyc12g009050.1	2	21.342	1	20	917	936	UAGCCAAGGAUGACUUGCCU	AGGCAAUUCAUCCUUGGCUU	Cleavage	1
miR169(i)	Solyc03g121940.2	2	17.526	1	20	1179	1198	UAGCCAAGGAUGACUUGCCU	UGGGAAGUCAUCCUUGGCUA	Cleavage	1
miR169(i)	Solyc03g121940.2	2	17.526	1	20	1214	1233	UAGCCAAGGAUGACUUGCCU	UGGGAAGUCAUCCUUGGCUA	Cleavage	1
miR169(i)	Solyc12g009050.1	2	21.342	1	20	1074	1093	UAGCCAAGGAUGACUUGCCU	AGGCAAUUCAUCCUUGGCUU	Cleavage	1
miR169(i)	Solyc12g009050.1	2	21.342	1	20	1123	1142	UAGCCAAGGAUGACUUGCCU	AGGCAAUUCAUCCUUGGCUU	Cleavage	1
miR169(i)	Solyc12g009050.1	2	21.342	1	20	1140	1159	UAGCCAAGGAUGACUUGCCU	AGGCAAUUCAUCCUUGGCUU	Cleavage	1
miR169(i)	Solyc03g121940.2	2	17.526	1	20	1461	1480	UAGCCAAGGAUGACUUGCCU	UGGGAAGUCAUCCUUGGCUA	Cleavage	1
miR169(i)	Solyc03g121940.2	2	17.526	1	20	1671	1690	UAGCCAAGGAUGACUUGCCU	UGGGAAGUCAUCCUUGGCUA	Cleavage	1
miR169(i)	Solyc03g121940.2	2	17.526	1	20	1962	1981	UAGCCAAGGAUGACUUGCCU	UGGGAAGUCAUCCUUGGCUA	Cleavage	1
miR169(i)	Solyc03g121940.2	2	17.526	1	20	2478	2497	UAGCCAAGGAUGACUUGCCU	UGGGAAGUCAUCCUUGGCUA	Cleavage	1
miR169(i)	Solyc03g121950.2	2	17.526	1	20	3350	3369	UAGCCAAGGAUGACUUGCCU	UGGGAAGUCAUCCUUGGCUA	Cleavage	1
miR169(i)	Solyc12g009050.1	2	21.342	1	20	3385	3404	UAGCCAAGGAUGACUUGCCU	AGGCAAUUCAUCCUUGGCUU	Cleavage	1
miR169(i)	Solyc12g009050.1	2	21.342	1	20	3413	3432	UAGCCAAGGAUGACUUGCCU	AGGCAAUUCAUCCUUGGCUU	Cleavage	1
miR169(i)	Solyc08g062210.2	2.5	19.433	1	20	1101	1120	UAGCCAAGGAUGACUUGCCU	CGGCAGUUCAUCCUUGGCUA	Cleavage	1
miR169(i)	Solyc01g087240.2	2.5	21.55	1	20	1161	1180	UAGCCAAGGAUGACUUGCCU	AGGCAAUUCAUUCUUGGCUU	Cleavage	1
miR169(i)	Solyc01g087240.2	2.5	21.55	1	20	1323	1342	UAGCCAAGGAUGACUUGCCU	AGGCAAUUCAUUCUUGGCUU	Cleavage	1
miR169(i)	Solyc01g087240.2	2.5	21.55	1	20	1327	1346	UAGCCAAGGAUGACUUGCCU	AGGCAAUUCAUUCUUGGCUU	Cleavage	1
miR169(i)	Solyc08g062210.2	2.5	19.433	1	20	1339	1358	UAGCCAAGGAUGACUUGCCU	CGGCAGUUCAUCCUUGGCUA	Cleavage	1
miR169(i)	Solyc01g087240.2	2.5	21.55	1	20	1372	1391	UAGCCAAGGAUGACUUGCCU	AGGCAAUUCAUUCUUGGCUU	Cleavage	1
miR169(i)	Solyc06g068930.1	3	24.402	1	20	588	607	UAGCCAAGGAUGACUUGCCU	UCGCAAGGCAUCCUUGGCUA	Cleavage	1
miR169(i)	Solyc01g008490.2	3	23.6	1	20	1058	1077	UAGCCAAGGAUGACUUGCCU	UGGCAAUUCAUCCUUGGCUU	Cleavage	1
miR169(i)	Solyc06g068930.1	3	23.681	1	20	915	934	UAGCCAAGGAUGACUUGCCU	UCGCAAGGCAUCCUUGGCUA	Cleavage	1
miR169(i)	Solyc06g068930.1	3	24.402	1	20	915	934	UAGCCAAGGAUGACUUGCCU	UCGCAAGGCAUCCUUGGCUA	Cleavage	1
miR169(i)	Solyc01g008490.2	3	23.6	1	20	1099	1118	UAGCCAAGGAUGACUUGCCU	UGGCAAUUCAUCCUUGGCUU	Cleavage	1
miR169(i)	Solyc01g006930.2	3	24.426	1	20	1318	1337	UAGCCAAGGAUGACUUGCCU	GGGCAGUUCAUCCUUGGCUU	Cleavage	1
miR169(i)	Solyc01g006930.2	3	24.426	1	20	2614	2633	UAGCCAAGGAUGACUUGCCU	GGGCAGUUCAUCCUUGGCUU	Cleavage	1
miR169(i)	Solyc12g006040.1	3	15.123	1	20	12	31	UAGCCAAGGAUGACUUGCCU	AGGUAAGACAACUUUGGCUA	Translation	1
miR169(i)	Solyc12g006040.1	3	13.504	1	20	1017	1036	UAGCCAAGGAUGACUUGCCU	AGGUAAGACAACUUUGGCUA	Translation	1
miR169(i)	Solyc12g006040.1	3	13.504	1	20	897	916	UAGCCAAGGAUGACUUGCCU	AGGUAAGACAACUUUGGCUA	Translation	1
miR169(i)	Solyc12g006040.1	3	13.504	1	20	1017	1036	UAGCCAAGGAUGACUUGCCU	AGGUAAGACAACUUUGGCUA	Translation	1
miR169(ii)	Solyc10g081840.1	1.5	18.705	1	20	693	712	UAGCCAAGGAUGACUUGCCU	AGGCAGAUCAUCCUUGGCUA	Cleavage	1
miR169(ii)	Solyc10g081840.1	1.5	18.705	1	20	697	716	UAGCCAAGGAUGACUUGCCU	AGGCAGAUCAUCCUUGGCUA	Cleavage	1
miR169(ii)	Solyc03g121940.2	2	17.526	1	20	1022	1041	UAGCCAAGGAUGACUUGCCU	UGGGAAGUCAUCCUUGGCUA	Cleavage	1
miR169(ii)	Solyc12g009050.1	2	21.342	1	20	917	936	UAGCCAAGGAUGACUUGCCU	AGGCAAUUCAUCCUUGGCUU	Cleavage	1
miR169(ii)	Solyc03g121940.2	2	17.526	1	20	1179	1198	UAGCCAAGGAUGACUUGCCU	UGGGAAGUCAUCCUUGGCUA	Cleavage	1
miR169(ii)	Solyc03g121940.2	2	17.526	1	20	1214	1233	UAGCCAAGGAUGACUUGCCU	UGGGAAGUCAUCCUUGGCUA	Cleavage	1
miR169(ii)	Solyc12g009050.1	2	21.342	1	20	1074	1093	UAGCCAAGGAUGACUUGCCU	AGGCAAUUCAUCCUUGGCUU	Cleavage	1
miR169(ii)	Solyc12g009050.1	2	21.342	1	20	1123	1142	UAGCCAAGGAUGACUUGCCU	AGGCAAUUCAUCCUUGGCUU	Cleavage	1
miR169(ii)	Solyc12g009050.1	2	21.342	1	20	1140	1159	UAGCCAAGGAUGACUUGCCU	AGGCAAUUCAUCCUUGGCUU	Cleavage	1
miR169(ii)	Solyc03g121940.2	2	17.526	1	20	1461	1480	UAGCCAAGGAUGACUUGCCU	UGGGAAGUCAUCCUUGGCUA	Cleavage	1
miR169(ii)	Solyc03g121940.2	2	17.526	1	20	1671	1690	UAGCCAAGGAUGACUUGCCU	UGGGAAGUCAUCCUUGGCUA	Cleavage	1
miR169(ii)	Solyc03g121940.2	2	17.526	1	20	1962	1981	UAGCCAAGGAUGACUUGCCU	UGGGAAGUCAUCCUUGGCUA	Cleavage	1
miR169(ii)	Solyc03g121940.2	2	17.526	1	20	2478	2497	UAGCCAAGGAUGACUUGCCU	UGGGAAGUCAUCCUUGGCUA	Cleavage	1
miR169(ii)	Solyc03g121950.2	2	17.526	1	20	3350	3369	UAGCCAAGGAUGACUUGCCU	UGGGAAGUCAUCCUUGGCUA	Cleavage	1
miR169(ii)	Solyc12g009050.1	2	21.342	1	20	3385	3404	UAGCCAAGGAUGACUUGCCU	AGGCAAUUCAUCCUUGGCUU	Cleavage	1
miR169(ii)	Solyc12g009050.1	2	21.342	1	20	3413	3432	UAGCCAAGGAUGACUUGCCU	AGGCAAUUCAUCCUUGGCUU	Cleavage	1
miR169(ii)	Solyc08g062210.2	2.5	19.433	1	20	1101	1120	UAGCCAAGGAUGACUUGCCU	CGGCAGUUCAUCCUUGGCUA	Cleavage	1
miR169(ii)	Solyc01g087240.2	2.5	21.55	1	20	1161	1180	UAGCCAAGGAUGACUUGCCU	AGGCAAUUCAUUCUUGGCUU	Cleavage	1
miR169(ii)	Solyc01g087240.2	2.5	21.55	1	20	1323	1342	UAGCCAAGGAUGACUUGCCU	AGGCAAUUCAUUCUUGGCUU	Cleavage	1
miR169(ii)	Solyc01g087240.2	2.5	21.55	1	20	1327	1346	UAGCCAAGGAUGACUUGCCU	AGGCAAUUCAUUCUUGGCUU	Cleavage	1
miR169(ii)	Solyc08g062210.2	2.5	19.433	1	20	1339	1358	UAGCCAAGGAUGACUUGCCU	CGGCAGUUCAUCCUUGGCUA	Cleavage	1
miR169(ii)	Solyc01g087240.2	2.5	21.55	1	20	1372	1391	UAGCCAAGGAUGACUUGCCU	AGGCAAUUCAUUCUUGGCUU	Cleavage	1
miR169(ii)	Solyc06g068930.1	3	24.402	1	20	588	607	UAGCCAAGGAUGACUUGCCU	UCGCAAGGCAUCCUUGGCUA	Cleavage	1
miR169(ii)	Solyc01g008490.2	3	23.6	1	20	1058	1077	UAGCCAAGGAUGACUUGCCU	UGGCAAUUCAUCCUUGGCUU	Cleavage	1
miR169(ii)	Solyc06g068930.1	3	23.681	1	20	915	934	UAGCCAAGGAUGACUUGCCU	UCGCAAGGCAUCCUUGGCUA	Cleavage	1
miR169(ii)	Solyc06g068930.1	3	24.402	1	20	915	934	UAGCCAAGGAUGACUUGCCU	UCGCAAGGCAUCCUUGGCUA	Cleavage	1
miR169(ii)	Solyc01g008490.2	3	23.6	1	20	1099	1118	UAGCCAAGGAUGACUUGCCU	UGGCAAUUCAUCCUUGGCUU	Cleavage	1
miR169(ii)	Solyc01g006930.2	3	24.426	1	20	1318	1337	UAGCCAAGGAUGACUUGCCU	GGGCAGUUCAUCCUUGGCUU	Cleavage	1
miR169(ii)	Solyc01g006930.2	3	24.426	1	20	2614	2633	UAGCCAAGGAUGACUUGCCU	GGGCAGUUCAUCCUUGGCUU	Cleavage	1
miR169(ii)	Solyc12g006040.1	3	15.123	1	20	12	31	UAGCCAAGGAUGACUUGCCU	AGGUAAGACAACUUUGGCUA	Translation	1
miR169(ii)	Solyc12g006040.1	3	13.504	1	20	1017	1036	UAGCCAAGGAUGACUUGCCU	AGGUAAGACAACUUUGGCUA	Translation	1
miR169(ii)	Solyc12g006040.1	3	13.504	1	20	897	916	UAGCCAAGGAUGACUUGCCU	AGGUAAGACAACUUUGGCUA	Translation	1
miR169(ii)	Solyc12g006040.1	3	13.504	1	20	1017	1036	UAGCCAAGGAUGACUUGCCU	AGGUAAGACAACUUUGGCUA	Translation	1
miR169(iii)	Solyc10g081840.1	1.5	18.705	1	20	693	712	UAGCCAAGGAUGACUUGCCU	AGGCAGAUCAUCCUUGGCUA	Cleavage	1
miR169(iii)	Solyc10g081840.1	1.5	18.705	1	20	697	716	UAGCCAAGGAUGACUUGCCU	AGGCAGAUCAUCCUUGGCUA	Cleavage	1
miR169(iii)	Solyc03g121940.2	2	17.526	1	20	1022	1041	UAGCCAAGGAUGACUUGCCU	UGGGAAGUCAUCCUUGGCUA	Cleavage	1
miR169(iii)	Solyc12g009050.1	2	21.342	1	20	917	936	UAGCCAAGGAUGACUUGCCU	AGGCAAUUCAUCCUUGGCUU	Cleavage	1
miR169(iii)	Solyc03g121940.2	2	17.526	1	20	1179	1198	UAGCCAAGGAUGACUUGCCU	UGGGAAGUCAUCCUUGGCUA	Cleavage	1
miR169(iii)	Solyc03g121940.2	2	17.526	1	20	1214	1233	UAGCCAAGGAUGACUUGCCU	UGGGAAGUCAUCCUUGGCUA	Cleavage	1
miR169(iii)	Solyc12g009050.1	2	21.342	1	20	1074	1093	UAGCCAAGGAUGACUUGCCU	AGGCAAUUCAUCCUUGGCUU	Cleavage	1
miR169(iii)	Solyc12g009050.1	2	21.342	1	20	1123	1142	UAGCCAAGGAUGACUUGCCU	AGGCAAUUCAUCCUUGGCUU	Cleavage	1
miR169(iii)	Solyc12g009050.1	2	21.342	1	20	1140	1159	UAGCCAAGGAUGACUUGCCU	AGGCAAUUCAUCCUUGGCUU	Cleavage	1
miR169(iii)	Solyc03g121940.2	2	17.526	1	20	1461	1480	UAGCCAAGGAUGACUUGCCU	UGGGAAGUCAUCCUUGGCUA	Cleavage	1
miR169(iii)	Solyc03g121940.2	2	17.526	1	20	1671	1690	UAGCCAAGGAUGACUUGCCU	UGGGAAGUCAUCCUUGGCUA	Cleavage	1
miR169(iii)	Solyc03g121940.2	2	17.526	1	20	1962	1981	UAGCCAAGGAUGACUUGCCU	UGGGAAGUCAUCCUUGGCUA	Cleavage	1
miR169(iii)	Solyc03g121940.2	2	17.526	1	20	2478	2497	UAGCCAAGGAUGACUUGCCU	UGGGAAGUCAUCCUUGGCUA	Cleavage	1
miR169(iii)	Solyc03g121950.2	2	17.526	1	20	3350	3369	UAGCCAAGGAUGACUUGCCU	UGGGAAGUCAUCCUUGGCUA	Cleavage	1
miR169(iii)	Solyc12g009050.1	2	21.342	1	20	3385	3404	UAGCCAAGGAUGACUUGCCU	AGGCAAUUCAUCCUUGGCUU	Cleavage	1
miR169(iii)	Solyc12g009050.1	2	21.342	1	20	3413	3432	UAGCCAAGGAUGACUUGCCU	AGGCAAUUCAUCCUUGGCUU	Cleavage	1
miR169(iii)	Solyc08g062210.2	2.5	19.433	1	20	1101	1120	UAGCCAAGGAUGACUUGCCU	CGGCAGUUCAUCCUUGGCUA	Cleavage	1
miR169(iii)	Solyc01g087240.2	2.5	21.55	1	20	1161	1180	UAGCCAAGGAUGACUUGCCU	AGGCAAUUCAUUCUUGGCUU	Cleavage	1
miR169(iii)	Solyc01g087240.2	2.5	21.55	1	20	1323	1342	UAGCCAAGGAUGACUUGCCU	AGGCAAUUCAUUCUUGGCUU	Cleavage	1
miR169(iii)	Solyc01g087240.2	2.5	21.55	1	20	1327	1346	UAGCCAAGGAUGACUUGCCU	AGGCAAUUCAUUCUUGGCUU	Cleavage	1
miR169(iii)	Solyc08g062210.2	2.5	19.433	1	20	1339	1358	UAGCCAAGGAUGACUUGCCU	CGGCAGUUCAUCCUUGGCUA	Cleavage	1
miR169(iii)	Solyc01g087240.2	2.5	21.55	1	20	1372	1391	UAGCCAAGGAUGACUUGCCU	AGGCAAUUCAUUCUUGGCUU	Cleavage	1
miR169(iii)	Solyc06g068930.1	3	24.402	1	20	588	607	UAGCCAAGGAUGACUUGCCU	UCGCAAGGCAUCCUUGGCUA	Cleavage	1
miR169(iii)	Solyc01g008490.2	3	23.6	1	20	1058	1077	UAGCCAAGGAUGACUUGCCU	UGGCAAUUCAUCCUUGGCUU	Cleavage	1
miR169(iii)	Solyc06g068930.1	3	23.681	1	20	915	934	UAGCCAAGGAUGACUUGCCU	UCGCAAGGCAUCCUUGGCUA	Cleavage	1
miR169(iii)	Solyc06g068930.1	3	24.402	1	20	915	934	UAGCCAAGGAUGACUUGCCU	UCGCAAGGCAUCCUUGGCUA	Cleavage	1
miR169(iii)	Solyc01g008490.2	3	23.6	1	20	1099	1118	UAGCCAAGGAUGACUUGCCU	UGGCAAUUCAUCCUUGGCUU	Cleavage	1
miR169(iii)	Solyc01g006930.2	3	24.426	1	20	1318	1337	UAGCCAAGGAUGACUUGCCU	GGGCAGUUCAUCCUUGGCUU	Cleavage	1
miR169(iii)	Solyc01g006930.2	3	24.426	1	20	2614	2633	UAGCCAAGGAUGACUUGCCU	GGGCAGUUCAUCCUUGGCUU	Cleavage	1
miR169(iii)	Solyc12g006040.1	3	15.123	1	20	12	31	UAGCCAAGGAUGACUUGCCU	AGGUAAGACAACUUUGGCUA	Translation	1
miR169(iii)	Solyc12g006040.1	3	13.504	1	20	1017	1036	UAGCCAAGGAUGACUUGCCU	AGGUAAGACAACUUUGGCUA	Translation	1
miR169(iii)	Solyc12g006040.1	3	13.504	1	20	897	916	UAGCCAAGGAUGACUUGCCU	AGGUAAGACAACUUUGGCUA	Translation	1
miR169(iii)	Solyc12g006040.1	3	13.504	1	20	1017	1036	UAGCCAAGGAUGACUUGCCU	AGGUAAGACAACUUUGGCUA	Translation	1
miR169(iv)	Solyc10g081840.1	1.5	18.705	1	20	693	712	UAGCCAAGGAUGACUUGCCU	AGGCAGAUCAUCCUUGGCUA	Cleavage	1
miR169(iv)	Solyc10g081840.1	1.5	18.705	1	20	697	716	UAGCCAAGGAUGACUUGCCU	AGGCAGAUCAUCCUUGGCUA	Cleavage	1
miR169(iv)	Solyc03g121940.2	2	17.526	1	20	1022	1041	UAGCCAAGGAUGACUUGCCU	UGGGAAGUCAUCCUUGGCUA	Cleavage	1
miR169(iv)	Solyc12g009050.1	2	21.342	1	20	917	936	UAGCCAAGGAUGACUUGCCU	AGGCAAUUCAUCCUUGGCUU	Cleavage	1
miR169(iv)	Solyc03g121940.2	2	17.526	1	20	1179	1198	UAGCCAAGGAUGACUUGCCU	UGGGAAGUCAUCCUUGGCUA	Cleavage	1
miR169(iv)	Solyc03g121940.2	2	17.526	1	20	1214	1233	UAGCCAAGGAUGACUUGCCU	UGGGAAGUCAUCCUUGGCUA	Cleavage	1
miR169(iv)	Solyc12g009050.1	2	21.342	1	20	1074	1093	UAGCCAAGGAUGACUUGCCU	AGGCAAUUCAUCCUUGGCUU	Cleavage	1
miR169(iv)	Solyc12g009050.1	2	21.342	1	20	1123	1142	UAGCCAAGGAUGACUUGCCU	AGGCAAUUCAUCCUUGGCUU	Cleavage	1
miR169(iv)	Solyc12g009050.1	2	21.342	1	20	1140	1159	UAGCCAAGGAUGACUUGCCU	AGGCAAUUCAUCCUUGGCUU	Cleavage	1
miR169(iv)	Solyc03g121940.2	2	17.526	1	20	1461	1480	UAGCCAAGGAUGACUUGCCU	UGGGAAGUCAUCCUUGGCUA	Cleavage	1
miR169(iv)	Solyc03g121940.2	2	17.526	1	20	1671	1690	UAGCCAAGGAUGACUUGCCU	UGGGAAGUCAUCCUUGGCUA	Cleavage	1
miR169(iv)	Solyc03g121940.2	2	17.526	1	20	1962	1981	UAGCCAAGGAUGACUUGCCU	UGGGAAGUCAUCCUUGGCUA	Cleavage	1
miR169(iv)	Solyc03g121940.2	2	17.526	1	20	2478	2497	UAGCCAAGGAUGACUUGCCU	UGGGAAGUCAUCCUUGGCUA	Cleavage	1
miR169(iv)	Solyc03g121950.2	2	17.526	1	20	3350	3369	UAGCCAAGGAUGACUUGCCU	UGGGAAGUCAUCCUUGGCUA	Cleavage	1
miR169(iv)	Solyc12g009050.1	2	21.342	1	20	3385	3404	UAGCCAAGGAUGACUUGCCU	AGGCAAUUCAUCCUUGGCUU	Cleavage	1
miR169(iv)	Solyc12g009050.1	2	21.342	1	20	3413	3432	UAGCCAAGGAUGACUUGCCU	AGGCAAUUCAUCCUUGGCUU	Cleavage	1
miR169(iv)	Solyc08g062210.2	2.5	19.433	1	20	1101	1120	UAGCCAAGGAUGACUUGCCU	CGGCAGUUCAUCCUUGGCUA	Cleavage	1
miR169(iv)	Solyc01g087240.2	2.5	21.55	1	20	1161	1180	UAGCCAAGGAUGACUUGCCU	AGGCAAUUCAUUCUUGGCUU	Cleavage	1
miR169(iv)	Solyc01g087240.2	2.5	21.55	1	20	1323	1342	UAGCCAAGGAUGACUUGCCU	AGGCAAUUCAUUCUUGGCUU	Cleavage	1
miR169(iv)	Solyc01g087240.2	2.5	21.55	1	20	1327	1346	UAGCCAAGGAUGACUUGCCU	AGGCAAUUCAUUCUUGGCUU	Cleavage	1
miR169(iv)	Solyc08g062210.2	2.5	19.433	1	20	1339	1358	UAGCCAAGGAUGACUUGCCU	CGGCAGUUCAUCCUUGGCUA	Cleavage	1
miR169(iv)	Solyc01g087240.2	2.5	21.55	1	20	1372	1391	UAGCCAAGGAUGACUUGCCU	AGGCAAUUCAUUCUUGGCUU	Cleavage	1
miR169(iv)	Solyc06g068930.1	3	24.402	1	20	588	607	UAGCCAAGGAUGACUUGCCU	UCGCAAGGCAUCCUUGGCUA	Cleavage	1
miR169(iv)	Solyc01g008490.2	3	23.6	1	20	1058	1077	UAGCCAAGGAUGACUUGCCU	UGGCAAUUCAUCCUUGGCUU	Cleavage	1
miR169(iv)	Solyc06g068930.1	3	23.681	1	20	915	934	UAGCCAAGGAUGACUUGCCU	UCGCAAGGCAUCCUUGGCUA	Cleavage	1
miR169(iv)	Solyc06g068930.1	3	24.402	1	20	915	934	UAGCCAAGGAUGACUUGCCU	UCGCAAGGCAUCCUUGGCUA	Cleavage	1
miR169(iv)	Solyc01g008490.2	3	23.6	1	20	1099	1118	UAGCCAAGGAUGACUUGCCU	UGGCAAUUCAUCCUUGGCUU	Cleavage	1
miR169(iv)	Solyc01g006930.2	3	24.426	1	20	1318	1337	UAGCCAAGGAUGACUUGCCU	GGGCAGUUCAUCCUUGGCUU	Cleavage	1
miR169(iv)	Solyc01g006930.2	3	24.426	1	20	2614	2633	UAGCCAAGGAUGACUUGCCU	GGGCAGUUCAUCCUUGGCUU	Cleavage	1
miR169(iv)	Solyc12g006040.1	3	15.123	1	20	12	31	UAGCCAAGGAUGACUUGCCU	AGGUAAGACAACUUUGGCUA	Translation	1
miR169(iv)	Solyc12g006040.1	3	13.504	1	20	1017	1036	UAGCCAAGGAUGACUUGCCU	AGGUAAGACAACUUUGGCUA	Translation	1
miR169(iv)	Solyc12g006040.1	3	13.504	1	20	897	916	UAGCCAAGGAUGACUUGCCU	AGGUAAGACAACUUUGGCUA	Translation	1
miR169(iv)	Solyc12g006040.1	3	13.504	1	20	1017	1036	UAGCCAAGGAUGACUUGCCU	AGGUAAGACAACUUUGGCUA	Translation	1
miR169(v)	Solyc00g016470.1	2.5	15.547	1	20	60	79	UGGCAAGCAUCUUUGGCGAC	GUUGUCAAAGAUGCUUGCUU	Cleavage	1
miR169(v)	Solyc06g082560.1	2.5	10.104	1	21	2459	2479	UGGCAAGCAUCUUUGGCGACU	AGUUAUCAAAGAUGCUUGUCA	Cleavage	1
miR169(v)	Solyc11g050840.1	3	24.74	1	21	248	268	UGGCAAGCAUCUUUGGCGACU	AGCCGCCAAAGAUGGUUGCUA	Cleavage	1
miR169(v)	Solyc11g050840.1	3	24.74	1	21	786	806	UGGCAAGCAUCUUUGGCGACU	AGCCGCCAAAGAUGGUUGCUA	Cleavage	1
miR169(v)	Solyc03g124000.1	3	18.514	1	21	1474	1494	UGGCAAGCAUCUUUGGCGACU	AGUGGUGAAAGAUGCUUGCCG	Cleavage	1
miR169(v)	Solyc12g015840.1	3	19.351	1	21	1315	1335	UGGCAAGCAUCUUUGGCGACU	AGUCUCCAAAGAGGCUUGCUG	Translation	1
miR169(v)	Solyc12g015840.1	3	19.351	1	21	2020	2040	UGGCAAGCAUCUUUGGCGACU	AGUCUCCAAAGAGGCUUGCUG	Translation	1
miR169(v)	Solyc03g124000.1	3	18.514	1	21	1594	1614	UGGCAAGCAUCUUUGGCGACU	AGUGGUGAAAGAUGCUUGCCG	Cleavage	1
miR169(v)	Solyc03g124000.1	3	18.514	1	21	1622	1642	UGGCAAGCAUCUUUGGCGACU	AGUGGUGAAAGAUGCUUGCCG	Cleavage	1
miR169(v)	Solyc03g124000.1	3	18.514	1	21	1622	1642	UGGCAAGCAUCUUUGGCGACU	AGUGGUGAAAGAUGCUUGCCG	Cleavage	1
miR169(v)	Solyc03g124000.1	3	18.514	1	21	1622	1642	UGGCAAGCAUCUUUGGCGACU	AGUGGUGAAAGAUGCUUGCCG	Cleavage	1
miR169(v)	Solyc03g124000.1	3	18.514	1	21	1571	1591	UGGCAAGCAUCUUUGGCGACU	AGUGGUGAAAGAUGCUUGCCG	Cleavage	1
miR169(v)	Solyc03g124000.1	3	18.514	1	21	1622	1642	UGGCAAGCAUCUUUGGCGACU	AGUGGUGAAAGAUGCUUGCCG	Cleavage	1
miR169(v)	Solyc03g124000.1	3	18.514	1	21	1603	1623	UGGCAAGCAUCUUUGGCGACU	AGUGGUGAAAGAUGCUUGCCG	Cleavage	1
miR169(v)	Solyc08g074360.2	3	20.146	1	20	1792	1811	UGGCAAGCAUCUUUGGCGAC	GUUGUCAGAUAUGCUUGCCG	Translation	1
miR169(v)	Solyc09g007720.2	3	21.863	1	20	6661	6680	UGGCAAGCAUCUUUGGCGAC	GUCGUGAAAGGCGCUUGCCA	Translation	1
miR169(v)	Solyc09g007720.2	3	21.863	1	20	6773	6792	UGGCAAGCAUCUUUGGCGAC	GUCGUGAAAGGCGCUUGCCA	Translation	1
miR169(v)	Solyc09g007720.2	3	21.863	1	20	7001	7020	UGGCAAGCAUCUUUGGCGAC	GUCGUGAAAGGCGCUUGCCA	Translation	1
miR169(v)	Solyc09g007720.2	3	21.863	1	20	7059	7078	UGGCAAGCAUCUUUGGCGAC	GUCGUGAAAGGCGCUUGCCA	Translation	1
miR169(v)	Solyc09g007720.2	3	21.863	1	20	7149	7168	UGGCAAGCAUCUUUGGCGAC	GUCGUGAAAGGCGCUUGCCA	Translation	1
miR169(v)	Solyc09g007720.2	3	21.863	1	20	7251	7270	UGGCAAGCAUCUUUGGCGAC	GUCGUGAAAGGCGCUUGCCA	Translation	1
miR169(v)	Solyc09g007720.2	3	21.863	1	20	7547	7566	UGGCAAGCAUCUUUGGCGAC	GUCGUGAAAGGCGCUUGCCA	Translation	1
miR171(i)	Solyc08g078800.1	0.5	18.525	1	21	396	416	UGAUUGAGCCGUGCCAAUAUC	GAUAUUGGCGCGGCUCAAUCA	Cleavage	1
miR171(i)	Solyc08g078800.1	0.5	18.525	1	21	1194	1214	UGAUUGAGCCGUGCCAAUAUC	GAUAUUGGCGCGGCUCAAUCA	Cleavage	1
miR171(i)	Solyc01g090950.2	0.5	21.062	1	21	1570	1590	UGAUUGAGCCGUGCCAAUAUC	GAUAUUGGCGCGGCUCAAUCA	Cleavage	1
miR171(i)	Solyc08g078800.1	0.5	18.525	1	21	1443	1463	UGAUUGAGCCGUGCCAAUAUC	GAUAUUGGCGCGGCUCAAUCA	Cleavage	1
miR171(i)	Solyc08g078800.1	0.5	18.525	1	21	1574	1594	UGAUUGAGCCGUGCCAAUAUC	GAUAUUGGCGCGGCUCAAUCA	Cleavage	1
miR171(i)	Solyc02g085600.1	2	19.998	1	21	585	605	UGAUUGAGCCGUGCCAAUAUC	GAUACUGGCACGCCUCAAUCA	Translation	1
miR171(i)	Solyc02g085600.1	2	19.998	1	21	971	991	UGAUUGAGCCGUGCCAAUAUC	GAUACUGGCACGCCUCAAUCA	Translation	1
miR171(i)	Solyc08g081890.2	2.5	17.791	1	20	3647	3666	UGAUUGAGCCGUGCCAAUAU	AUAUUGGCAUGGCUCUAUCG	Cleavage	1
miR171(i)	Solyc08g081890.2	2.5	17.791	1	20	3569	3588	UGAUUGAGCCGUGCCAAUAU	AUAUUGGCAUGGCUCUAUCG	Cleavage	1
miR171(i)	Solyc08g081890.2	2.5	17.791	1	20	3593	3612	UGAUUGAGCCGUGCCAAUAU	AUAUUGGCAUGGCUCUAUCG	Cleavage	1
miR171(i)	Solyc08g081890.2	2.5	17.791	1	20	3628	3647	UGAUUGAGCCGUGCCAAUAU	AUAUUGGCAUGGCUCUAUCG	Cleavage	1
miR171(i)	Solyc08g081890.2	2.5	17.791	1	20	3791	3810	UGAUUGAGCCGUGCCAAUAU	AUAUUGGCAUGGCUCUAUCG	Cleavage	1
miR171(i)	Solyc08g081890.2	2.5	17.791	1	20	3738	3757	UGAUUGAGCCGUGCCAAUAU	AUAUUGGCAUGGCUCUAUCG	Cleavage	1
miR171(i)	Solyc08g081890.2	2.5	17.791	1	20	3968	3987	UGAUUGAGCCGUGCCAAUAU	AUAUUGGCAUGGCUCUAUCG	Cleavage	1
miR171(i)	Solyc08g081890.2	2.5	17.791	1	20	4029	4048	UGAUUGAGCCGUGCCAAUAU	AUAUUGGCAUGGCUCUAUCG	Cleavage	1
miR171(i)	Solyc08g081890.2	2.5	17.791	1	20	4054	4073	UGAUUGAGCCGUGCCAAUAU	AUAUUGGCAUGGCUCUAUCG	Cleavage	1
miR171(i)	Solyc08g081890.2	2.5	17.791	1	20	4212	4231	UGAUUGAGCCGUGCCAAUAU	AUAUUGGCAUGGCUCUAUCG	Cleavage	1
miR171(i)	Solyc08g081890.2	2.5	17.791	1	20	4087	4106	UGAUUGAGCCGUGCCAAUAU	AUAUUGGCAUGGCUCUAUCG	Cleavage	1
miR171(i)	Solyc09g011070.1	3	17.25	1	20	583	602	UGAUUGAGCCGUGCCAAUAU	AUAUUGGCAUGGGUUGAUUA	Cleavage	1
miR171(ii)	Solyc08g078800.1	0.5	18.525	1	21	396	416	UGAUUGAGCCGUGCCAAUAUC	GAUAUUGGCGCGGCUCAAUCA	Cleavage	1
miR171(ii)	Solyc08g078800.1	0.5	18.525	1	21	1194	1214	UGAUUGAGCCGUGCCAAUAUC	GAUAUUGGCGCGGCUCAAUCA	Cleavage	1
miR171(ii)	Solyc01g090950.2	0.5	21.062	1	21	1570	1590	UGAUUGAGCCGUGCCAAUAUC	GAUAUUGGCGCGGCUCAAUCA	Cleavage	1
miR171(ii)	Solyc08g078800.1	0.5	18.525	1	21	1443	1463	UGAUUGAGCCGUGCCAAUAUC	GAUAUUGGCGCGGCUCAAUCA	Cleavage	1
miR171(ii)	Solyc08g078800.1	0.5	18.525	1	21	1574	1594	UGAUUGAGCCGUGCCAAUAUC	GAUAUUGGCGCGGCUCAAUCA	Cleavage	1
miR171(ii)	Solyc02g085600.1	2	19.998	1	21	585	605	UGAUUGAGCCGUGCCAAUAUC	GAUACUGGCACGCCUCAAUCA	Translation	1
miR171(ii)	Solyc02g085600.1	2	19.998	1	21	971	991	UGAUUGAGCCGUGCCAAUAUC	GAUACUGGCACGCCUCAAUCA	Translation	1
miR171(ii)	Solyc08g081890.2	2.5	17.791	1	20	3647	3666	UGAUUGAGCCGUGCCAAUAU	AUAUUGGCAUGGCUCUAUCG	Cleavage	1
miR171(ii)	Solyc08g081890.2	2.5	17.791	1	20	3569	3588	UGAUUGAGCCGUGCCAAUAU	AUAUUGGCAUGGCUCUAUCG	Cleavage	1
miR171(ii)	Solyc08g081890.2	2.5	17.791	1	20	3593	3612	UGAUUGAGCCGUGCCAAUAU	AUAUUGGCAUGGCUCUAUCG	Cleavage	1
miR171(ii)	Solyc08g081890.2	2.5	17.791	1	20	3628	3647	UGAUUGAGCCGUGCCAAUAU	AUAUUGGCAUGGCUCUAUCG	Cleavage	1
miR171(ii)	Solyc08g081890.2	2.5	17.791	1	20	3791	3810	UGAUUGAGCCGUGCCAAUAU	AUAUUGGCAUGGCUCUAUCG	Cleavage	1
miR171(ii)	Solyc08g081890.2	2.5	17.791	1	20	3738	3757	UGAUUGAGCCGUGCCAAUAU	AUAUUGGCAUGGCUCUAUCG	Cleavage	1
miR171(ii)	Solyc08g081890.2	2.5	17.791	1	20	3968	3987	UGAUUGAGCCGUGCCAAUAU	AUAUUGGCAUGGCUCUAUCG	Cleavage	1
miR171(ii)	Solyc08g081890.2	2.5	17.791	1	20	4029	4048	UGAUUGAGCCGUGCCAAUAU	AUAUUGGCAUGGCUCUAUCG	Cleavage	1
miR171(ii)	Solyc08g081890.2	2.5	17.791	1	20	4054	4073	UGAUUGAGCCGUGCCAAUAU	AUAUUGGCAUGGCUCUAUCG	Cleavage	1
miR171(ii)	Solyc08g081890.2	2.5	17.791	1	20	4212	4231	UGAUUGAGCCGUGCCAAUAU	AUAUUGGCAUGGCUCUAUCG	Cleavage	1
miR171(ii)	Solyc08g081890.2	2.5	17.791	1	20	4087	4106	UGAUUGAGCCGUGCCAAUAU	AUAUUGGCAUGGCUCUAUCG	Cleavage	1
miR171(ii)	Solyc09g011070.1	3	17.25	1	20	583	602	UGAUUGAGCCGUGCCAAUAU	AUAUUGGCAUGGGUUGAUUA	Cleavage	1
miR172(i)	Solyc04g049800.2	0.5	10.036	1	20	1107	1126	AGAAUCUUGAUGAUGCUGCA	UGCAGCAUCAUCAGGAUUCU	Cleavage	1
miR172(i)	Solyc11g072600.1	0.5	12.759	1	20	1278	1297	AGAAUCUUGAUGAUGCUGCA	UGCAGCAUCAUCAGGAUUCU	Cleavage	1
miR172(i)	Solyc11g069770.1	1.5	12.466	1	21	771	791	AGAAUCUUGAUGAUGCUGCAU	AUGUAGCAUCAUCAAGAUUCA	Cleavage	1
miR172(i)	Solyc11g072600.1	0.5	12.759	1	20	1171	1190	AGAAUCUUGAUGAUGCUGCA	UGCAGCAUCAUCAGGAUUCU	Cleavage	1
miR172(i)	Solyc11g072600.1	0.5	12.759	1	20	1324	1343	AGAAUCUUGAUGAUGCUGCA	UGCAGCAUCAUCAGGAUUCU	Cleavage	1
miR172(i)	Solyc11g072600.1	0.5	12.759	1	20	1507	1526	AGAAUCUUGAUGAUGCUGCA	UGCAGCAUCAUCAGGAUUCU	Cleavage	1
miR172(i)	Solyc11g072600.1	0.5	12.759	1	20	1693	1712	AGAAUCUUGAUGAUGCUGCA	UGCAGCAUCAUCAGGAUUCU	Cleavage	1
miR172(i)	Solyc11g069770.1	1.5	10.642	1	21	771	791	AGAAUCUUGAUGAUGCUGCAU	AUGUAGCAUCAUCAAGAUUCA	Cleavage	1
miR172(i)	Solyc11g069770.1	1.5	10.642	1	21	771	791	AGAAUCUUGAUGAUGCUGCAU	AUGUAGCAUCAUCAAGAUUCA	Cleavage	1
miR172(i)	Solyc04g049800.2	0.5	10.036	1	20	1787	1806	AGAAUCUUGAUGAUGCUGCA	UGCAGCAUCAUCAGGAUUCU	Cleavage	1
miR172(i)	Solyc11g072600.1	0.5	12.759	1	20	1843	1862	AGAAUCUUGAUGAUGCUGCA	UGCAGCAUCAUCAGGAUUCU	Cleavage	1
miR172(i)	Solyc09g091630.1	1	10.284	1	20	197	216	AGAAUCUUGAUGAUGCUGCA	UGCAGCAUCAUCAAGAUUCA	Cleavage	1
miR172(i)	Solyc03g044300.2	1.5	14.552	1	20	611	630	AGAAUCUUGAUGAUGCUGCA	UGCAGCAUCAUCAGGAUUCC	Cleavage	1
miR172(i)	Solyc03g044300.2	1.5	14.552	1	20	667	686	AGAAUCUUGAUGAUGCUGCA	UGCAGCAUCAUCAGGAUUCC	Cleavage	1
miR172(i)	Solyc10g084340.1	1.5	14.846	1	20	1242	1261	AGAAUCUUGAUGAUGCUGCA	UGCAGCAUCAUCAGGAUUCG	Cleavage	1
miR172(i)	Solyc03g044300.2	1.5	14.552	1	20	1301	1320	AGAAUCUUGAUGAUGCUGCA	UGCAGCAUCAUCAGGAUUCC	Cleavage	1
miR172(i)	Solyc06g075510.2	1.5	15.012	1	20	1340	1359	AGAAUCUUGAUGAUGCUGCA	GGCAGCAUCAUCAGGAUUCU	Cleavage	1
miR172(i)	Solyc03g044300.2	1.5	14.552	1	20	1374	1393	AGAAUCUUGAUGAUGCUGCA	UGCAGCAUCAUCAGGAUUCC	Cleavage	1
miR172(i)	Solyc06g075510.2	1.5	15.012	1	20	1441	1460	AGAAUCUUGAUGAUGCUGCA	GGCAGCAUCAUCAGGAUUCU	Cleavage	1
miR172(i)	Solyc06g075510.2	1.5	15.012	1	20	1512	1531	AGAAUCUUGAUGAUGCUGCA	GGCAGCAUCAUCAGGAUUCU	Cleavage	1
miR172(i)	Solyc02g064960.2	1.5	16.904	1	20	1503	1522	AGAAUCUUGAUGAUGCUGCA	UGCAGCAUCAUCAGGAUUCC	Cleavage	1
miR172(i)	Solyc09g007260.2	1.5	10.962	1	20	1513	1532	AGAAUCUUGAUGAUGCUGCA	UGCAGCAUCAUCAGGAUUCG	Cleavage	1
miR172(i)	Solyc02g093150.2	1.5	16.079	1	20	1486	1505	AGAAUCUUGAUGAUGCUGCA	UGCAGCAUCAUCAGGAUUCC	Cleavage	1
miR172(i)	Solyc06g075510.2	1.5	15.012	1	20	1469	1488	AGAAUCUUGAUGAUGCUGCA	GGCAGCAUCAUCAGGAUUCU	Cleavage	1
miR172(i)	Solyc02g064960.2	1.5	16.904	1	20	1542	1561	AGAAUCUUGAUGAUGCUGCA	UGCAGCAUCAUCAGGAUUCC	Cleavage	1
miR172(i)	Solyc02g064960.2	1.5	16.904	1	20	1543	1562	AGAAUCUUGAUGAUGCUGCA	UGCAGCAUCAUCAGGAUUCC	Cleavage	1
miR172(i)	Solyc02g093150.2	1.5	16.079	1	20	1562	1581	AGAAUCUUGAUGAUGCUGCA	UGCAGCAUCAUCAGGAUUCC	Cleavage	1
miR172(i)	Solyc10g084340.1	1.5	14.846	1	20	1538	1557	AGAAUCUUGAUGAUGCUGCA	UGCAGCAUCAUCAGGAUUCG	Cleavage	1
miR172(i)	Solyc02g093150.2	1.5	16.079	1	20	1563	1582	AGAAUCUUGAUGAUGCUGCA	UGCAGCAUCAUCAGGAUUCC	Cleavage	1
miR172(i)	Solyc02g064960.2	1.5	16.904	1	20	1702	1721	AGAAUCUUGAUGAUGCUGCA	UGCAGCAUCAUCAGGAUUCC	Cleavage	1
miR172(i)	Solyc02g064960.2	1.5	16.904	1	20	1734	1753	AGAAUCUUGAUGAUGCUGCA	UGCAGCAUCAUCAGGAUUCC	Cleavage	1
miR172(i)	Solyc02g064960.2	1.5	16.904	1	20	1708	1727	AGAAUCUUGAUGAUGCUGCA	UGCAGCAUCAUCAGGAUUCC	Cleavage	1
miR172(i)	Solyc02g093150.2	1.5	16.079	1	20	1760	1779	AGAAUCUUGAUGAUGCUGCA	UGCAGCAUCAUCAGGAUUCC	Cleavage	1
miR172(i)	Solyc09g007260.2	1.5	10.962	1	20	1545	1564	AGAAUCUUGAUGAUGCUGCA	UGCAGCAUCAUCAGGAUUCG	Cleavage	1
miR172(i)	Solyc09g007260.2	1.5	10.962	1	20	1571	1590	AGAAUCUUGAUGAUGCUGCA	UGCAGCAUCAUCAGGAUUCG	Cleavage	1
miR172(i)	Solyc06g075510.2	1.5	15.012	1	20	1518	1537	AGAAUCUUGAUGAUGCUGCA	GGCAGCAUCAUCAGGAUUCU	Cleavage	1
miR172(i)	Solyc06g075510.2	1.5	15.012	1	20	1563	1582	AGAAUCUUGAUGAUGCUGCA	GGCAGCAUCAUCAGGAUUCU	Cleavage	1
miR172(i)	Solyc08g007840.1	2	17.661	1	21	365	385	AGAAUCUUGAUGAUGCUGCAU	AUGCAACAUCAUCAAGAUUCA	Cleavage	1
miR172(i)	Solyc01g090460.2	2.5	17.795	1	21	342	362	AGAAUCUUGAUGAUGCUGCAU	AUGCAUCAUCAUCAAGUUUCU	Cleavage	1
miR172(i)	Solyc01g090460.2	2.5	17.795	1	21	348	368	AGAAUCUUGAUGAUGCUGCAU	AUGCAUCAUCAUCAAGUUUCU	Cleavage	1
miR172(i)	Solyc02g094250.2	3	16.571	1	21	518	538	AGAAUCUUGAUGAUGCUGCAU	AUGCAGUAACAUCAAGAUACU	Cleavage	1
miR172(i)	Solyc07g063770.2	2.5	18.332	1	21	1864	1884	AGAAUCUUGAUGAUGCUGCAU	AUGUAUCUUCAUCAAGAUUCU	Cleavage	1
miR172(i)	Solyc10g006710.2	2.5	17.771	1	21	1876	1896	AGAAUCUUGAUGAUGCUGCAU	AUGUACCUUCAUCAAGAUUCU	Cleavage	1
miR172(i)	Solyc02g094250.2	3	16.571	1	21	547	567	AGAAUCUUGAUGAUGCUGCAU	AUGCAGUAACAUCAAGAUACU	Cleavage	1
miR172(i)	Solyc10g006710.2	2.5	17.771	1	21	1895	1915	AGAAUCUUGAUGAUGCUGCAU	AUGUACCUUCAUCAAGAUUCU	Cleavage	1
miR172(i)	Solyc02g094250.2	3	16.571	1	21	547	567	AGAAUCUUGAUGAUGCUGCAU	AUGCAGUAACAUCAAGAUACU	Cleavage	1
miR172(i)	Solyc10g006710.2	2.5	17.771	1	21	2903	2923	AGAAUCUUGAUGAUGCUGCAU	AUGUACCUUCAUCAAGAUUCU	Cleavage	1
miR172(i)	Solyc02g094250.2	3	16.571	1	21	547	567	AGAAUCUUGAUGAUGCUGCAU	AUGCAGUAACAUCAAGAUACU	Cleavage	1
miR172(i)	Solyc02g089720.1	2.5	11.348	1	21	433	453	AGAAUCUUGAUGAUGCUGCAU	AUGUAGCAGCAACAAGAUUCU	Translation	1
miR172(i)	Solyc12g088010.1	3	12.731	1	21	57	77	AGAAUCUUGAUGAUGCUGCAU	AUGGAGUAUAAUCAAGAUUUU	Cleavage	1
miR172(i)	Solyc02g023950.2	3	15.97	1	20	2971	2990	AGAAUCUUGAUGAUGCUGCA	UGAGGCAUCAUCAACAUUCU	Cleavage	1
miR172(i)	Solyc12g094510.1	3	17.239	1	20	5128	5147	AGAAUCUUGAUGAUGCUGCA	UGUGCCAUCAUCGGGAUUCU	Cleavage	1
miR172(i)	Solyc03g062950.1	2.5	16.504	1	20	1754	1773	AGAAUCUUGAUGAUGCUGCA	UGCUUCGUCAUCAAGAUUCU	Cleavage	1
miR172(i)	Solyc03g118870.2	3	11.207	1	21	1426	1446	AGAAUCUUGAUGAUGCUGCAU	AUGCAGCAAGUUCAAGAUUCU	Translation	1
miR172(i)	Solyc03g118870.2	3	11.207	1	21	1723	1743	AGAAUCUUGAUGAUGCUGCAU	AUGCAGCAAGUUCAAGAUUCU	Translation	1
miR172(i)	Solyc06g082880.1	3	15.698	1	21	1406	1425	AGAAUCUUGAUGAUGCUGCAU	GUGCAGC-UCGUCAAGAUUUU	Cleavage	1
miR172(ii)	Solyc04g049800.2	0.5	10.036	1	20	1107	1126	AGAAUCUUGAUGAUGCUGCA	UGCAGCAUCAUCAGGAUUCU	Cleavage	1
miR172(ii)	Solyc11g072600.1	0.5	12.759	1	20	1278	1297	AGAAUCUUGAUGAUGCUGCA	UGCAGCAUCAUCAGGAUUCU	Cleavage	1
miR172(ii)	Solyc11g072600.1	0.5	12.759	1	20	1171	1190	AGAAUCUUGAUGAUGCUGCA	UGCAGCAUCAUCAGGAUUCU	Cleavage	1
miR172(ii)	Solyc11g072600.1	0.5	12.759	1	20	1324	1343	AGAAUCUUGAUGAUGCUGCA	UGCAGCAUCAUCAGGAUUCU	Cleavage	1
miR172(ii)	Solyc11g072600.1	0.5	12.759	1	20	1507	1526	AGAAUCUUGAUGAUGCUGCA	UGCAGCAUCAUCAGGAUUCU	Cleavage	1
miR172(ii)	Solyc11g072600.1	0.5	12.759	1	20	1693	1712	AGAAUCUUGAUGAUGCUGCA	UGCAGCAUCAUCAGGAUUCU	Cleavage	1
miR172(ii)	Solyc04g049800.2	0.5	10.036	1	20	1787	1806	AGAAUCUUGAUGAUGCUGCA	UGCAGCAUCAUCAGGAUUCU	Cleavage	1
miR172(ii)	Solyc11g072600.1	0.5	12.759	1	20	1843	1862	AGAAUCUUGAUGAUGCUGCA	UGCAGCAUCAUCAGGAUUCU	Cleavage	1
miR172(ii)	Solyc09g091630.1	1	10.284	1	20	197	216	AGAAUCUUGAUGAUGCUGCA	UGCAGCAUCAUCAAGAUUCA	Cleavage	1
miR172(ii)	Solyc03g044300.2	1.5	14.552	1	20	611	630	AGAAUCUUGAUGAUGCUGCA	UGCAGCAUCAUCAGGAUUCC	Cleavage	1
miR172(ii)	Solyc03g044300.2	1.5	14.552	1	20	667	686	AGAAUCUUGAUGAUGCUGCA	UGCAGCAUCAUCAGGAUUCC	Cleavage	1
miR172(ii)	Solyc10g084340.1	1.5	14.846	1	20	1242	1261	AGAAUCUUGAUGAUGCUGCA	UGCAGCAUCAUCAGGAUUCG	Cleavage	1
miR172(ii)	Solyc11g069770.1	1.5	12.466	1	20	772	791	AGAAUCUUGAUGAUGCUGCA	UGUAGCAUCAUCAAGAUUCA	Cleavage	1
miR172(ii)	Solyc03g044300.2	1.5	14.552	1	20	1301	1320	AGAAUCUUGAUGAUGCUGCA	UGCAGCAUCAUCAGGAUUCC	Cleavage	1
miR172(ii)	Solyc06g075510.2	1.5	15.012	1	20	1340	1359	AGAAUCUUGAUGAUGCUGCA	GGCAGCAUCAUCAGGAUUCU	Cleavage	1
miR172(ii)	Solyc03g044300.2	1.5	14.552	1	20	1374	1393	AGAAUCUUGAUGAUGCUGCA	UGCAGCAUCAUCAGGAUUCC	Cleavage	1
miR172(ii)	Solyc06g075510.2	1.5	15.012	1	20	1441	1460	AGAAUCUUGAUGAUGCUGCA	GGCAGCAUCAUCAGGAUUCU	Cleavage	1
miR172(ii)	Solyc06g075510.2	1.5	15.012	1	20	1512	1531	AGAAUCUUGAUGAUGCUGCA	GGCAGCAUCAUCAGGAUUCU	Cleavage	1
miR172(ii)	Solyc02g064960.2	1.5	16.904	1	20	1503	1522	AGAAUCUUGAUGAUGCUGCA	UGCAGCAUCAUCAGGAUUCC	Cleavage	1
miR172(ii)	Solyc09g007260.2	1.5	10.962	1	20	1513	1532	AGAAUCUUGAUGAUGCUGCA	UGCAGCAUCAUCAGGAUUCG	Cleavage	1
miR172(ii)	Solyc02g093150.2	1.5	16.079	1	20	1486	1505	AGAAUCUUGAUGAUGCUGCA	UGCAGCAUCAUCAGGAUUCC	Cleavage	1
miR172(ii)	Solyc06g075510.2	1.5	15.012	1	20	1469	1488	AGAAUCUUGAUGAUGCUGCA	GGCAGCAUCAUCAGGAUUCU	Cleavage	1
miR172(ii)	Solyc02g064960.2	1.5	16.904	1	20	1542	1561	AGAAUCUUGAUGAUGCUGCA	UGCAGCAUCAUCAGGAUUCC	Cleavage	1
miR172(ii)	Solyc02g064960.2	1.5	16.904	1	20	1543	1562	AGAAUCUUGAUGAUGCUGCA	UGCAGCAUCAUCAGGAUUCC	Cleavage	1
miR172(ii)	Solyc02g093150.2	1.5	16.079	1	20	1562	1581	AGAAUCUUGAUGAUGCUGCA	UGCAGCAUCAUCAGGAUUCC	Cleavage	1
miR172(ii)	Solyc10g084340.1	1.5	14.846	1	20	1538	1557	AGAAUCUUGAUGAUGCUGCA	UGCAGCAUCAUCAGGAUUCG	Cleavage	1
miR172(ii)	Solyc02g093150.2	1.5	16.079	1	20	1563	1582	AGAAUCUUGAUGAUGCUGCA	UGCAGCAUCAUCAGGAUUCC	Cleavage	1
miR172(ii)	Solyc02g064960.2	1.5	16.904	1	20	1702	1721	AGAAUCUUGAUGAUGCUGCA	UGCAGCAUCAUCAGGAUUCC	Cleavage	1
miR172(ii)	Solyc02g064960.2	1.5	16.904	1	20	1734	1753	AGAAUCUUGAUGAUGCUGCA	UGCAGCAUCAUCAGGAUUCC	Cleavage	1
miR172(ii)	Solyc02g064960.2	1.5	16.904	1	20	1708	1727	AGAAUCUUGAUGAUGCUGCA	UGCAGCAUCAUCAGGAUUCC	Cleavage	1
miR172(ii)	Solyc11g069770.1	1.5	10.642	1	20	772	791	AGAAUCUUGAUGAUGCUGCA	UGUAGCAUCAUCAAGAUUCA	Cleavage	1
miR172(ii)	Solyc11g069770.1	1.5	10.642	1	20	772	791	AGAAUCUUGAUGAUGCUGCA	UGUAGCAUCAUCAAGAUUCA	Cleavage	1
miR172(ii)	Solyc02g093150.2	1.5	16.079	1	20	1760	1779	AGAAUCUUGAUGAUGCUGCA	UGCAGCAUCAUCAGGAUUCC	Cleavage	1
miR172(ii)	Solyc09g007260.2	1.5	10.962	1	20	1545	1564	AGAAUCUUGAUGAUGCUGCA	UGCAGCAUCAUCAGGAUUCG	Cleavage	1
miR172(ii)	Solyc09g007260.2	1.5	10.962	1	20	1571	1590	AGAAUCUUGAUGAUGCUGCA	UGCAGCAUCAUCAGGAUUCG	Cleavage	1
miR172(ii)	Solyc06g075510.2	1.5	15.012	1	20	1518	1537	AGAAUCUUGAUGAUGCUGCA	GGCAGCAUCAUCAGGAUUCU	Cleavage	1
miR172(ii)	Solyc06g075510.2	1.5	15.012	1	20	1563	1582	AGAAUCUUGAUGAUGCUGCA	GGCAGCAUCAUCAGGAUUCU	Cleavage	1
miR172(ii)	Solyc08g007840.1	2	17.661	1	20	366	385	AGAAUCUUGAUGAUGCUGCA	UGCAACAUCAUCAAGAUUCA	Cleavage	1
miR172(ii)	Solyc01g090460.2	2.5	17.795	1	20	343	362	AGAAUCUUGAUGAUGCUGCA	UGCAUCAUCAUCAAGUUUCU	Cleavage	1
miR172(ii)	Solyc01g090460.2	2.5	17.795	1	20	349	368	AGAAUCUUGAUGAUGCUGCA	UGCAUCAUCAUCAAGUUUCU	Cleavage	1
miR172(ii)	Solyc02g094250.2	3	16.571	1	20	519	538	AGAAUCUUGAUGAUGCUGCA	UGCAGUAACAUCAAGAUACU	Cleavage	1
miR172(ii)	Solyc07g063770.2	2.5	18.332	1	20	1865	1884	AGAAUCUUGAUGAUGCUGCA	UGUAUCUUCAUCAAGAUUCU	Cleavage	1
miR172(ii)	Solyc10g006710.2	2.5	17.771	1	20	1877	1896	AGAAUCUUGAUGAUGCUGCA	UGUACCUUCAUCAAGAUUCU	Cleavage	1
miR172(ii)	Solyc02g094250.2	3	16.571	1	20	548	567	AGAAUCUUGAUGAUGCUGCA	UGCAGUAACAUCAAGAUACU	Cleavage	1
miR172(ii)	Solyc10g006710.2	2.5	17.771	1	20	1896	1915	AGAAUCUUGAUGAUGCUGCA	UGUACCUUCAUCAAGAUUCU	Cleavage	1
miR172(ii)	Solyc02g094250.2	3	16.571	1	20	548	567	AGAAUCUUGAUGAUGCUGCA	UGCAGUAACAUCAAGAUACU	Cleavage	1
miR172(ii)	Solyc02g023950.2	3	15.97	1	20	2971	2990	AGAAUCUUGAUGAUGCUGCA	UGAGGCAUCAUCAACAUUCU	Cleavage	1
miR172(ii)	Solyc10g006710.2	2.5	17.771	1	20	2904	2923	AGAAUCUUGAUGAUGCUGCA	UGUACCUUCAUCAAGAUUCU	Cleavage	1
miR172(ii)	Solyc02g094250.2	3	16.571	1	20	548	567	AGAAUCUUGAUGAUGCUGCA	UGCAGUAACAUCAAGAUACU	Cleavage	1
miR172(ii)	Solyc12g094510.1	3	17.239	1	20	5128	5147	AGAAUCUUGAUGAUGCUGCA	UGUGCCAUCAUCGGGAUUCU	Cleavage	1
miR172(ii)	Solyc02g089720.1	2.5	11.348	1	20	434	453	AGAAUCUUGAUGAUGCUGCA	UGUAGCAGCAACAAGAUUCU	Translation	1
miR172(ii)	Solyc03g062950.1	2.5	16.504	1	20	1754	1773	AGAAUCUUGAUGAUGCUGCA	UGCUUCGUCAUCAAGAUUCU	Cleavage	1
miR172(ii)	Solyc12g088010.1	3	12.731	1	20	58	77	AGAAUCUUGAUGAUGCUGCA	UGGAGUAUAAUCAAGAUUUU	Cleavage	1
miR172(ii)	Solyc03g118870.2	3	11.207	1	20	1427	1446	AGAAUCUUGAUGAUGCUGCA	UGCAGCAAGUUCAAGAUUCU	Translation	1
miR172(ii)	Solyc06g082880.1	3	15.698	1	20	1407	1425	AGAAUCUUGAUGAUGCUGCA	UGCAGC-UCGUCAAGAUUUU	Cleavage	1
miR172(ii)	Solyc03g118870.2	3	11.207	1	20	1724	1743	AGAAUCUUGAUGAUGCUGCA	UGCAGCAAGUUCAAGAUUCU	Translation	1
miR319(i)	Solyc01g009070.2	2.5	23.404	1	20	956	975	UUGGACUGAAGGGAGCUCCC	UGGAGCUCCCUUCACUCCAA	Cleavage	1
miR319(i)	Solyc01g009070.2	2.5	23.404	1	20	1348	1367	UUGGACUGAAGGGAGCUCCC	UGGAGCUCCCUUCACUCCAA	Cleavage	1
miR319(i)	Solyc01g009070.2	2.5	23.404	1	20	1456	1475	UUGGACUGAAGGGAGCUCCC	UGGAGCUCCCUUCACUCCAA	Cleavage	1
miR319(i)	Solyc02g079010.2	2.5	22.293	1	20	383	402	UUGGACUGAAGGGAGCUCCC	CGGAGCUUCAUUCAGUCCAA	Translation	1
miR319(i)	Solyc03g113840.1	3	16.67	1	20	946	965	UUGGACUGAAGGGAGCUCCC	GGGAGAUUUCUUCAGUCCAU	Cleavage	1
miR319(i)	Solyc03g113840.1	3	16.922	1	20	946	965	UUGGACUGAAGGGAGCUCCC	GGGAGAUUUCUUCAGUCCAU	Cleavage	1
miR319(i)	Solyc03g113840.1	3	15.673	1	20	1572	1591	UUGGACUGAAGGGAGCUCCC	GGGAGAUUUCUUCAGUCCAU	Cleavage	1
miR319(i)	Solyc03g113840.1	3	16.922	1	20	2180	2199	UUGGACUGAAGGGAGCUCCC	GGGAGAUUUCUUCAGUCCAU	Cleavage	1
miR319(i)	Solyc05g006830.2	3	17.957	1	20	1508	1527	UUGGACUGAAGGGAGCUCCC	GUGAGUUCCCUUCCGUCCAA	Cleavage	1
miR319(i)	Solyc05g006830.2	3	17.957	1	20	1527	1546	UUGGACUGAAGGGAGCUCCC	GUGAGUUCCCUUCCGUCCAA	Cleavage	1
miR319(i)	Solyc05g006830.2	3	17.957	1	20	1832	1851	UUGGACUGAAGGGAGCUCCC	GUGAGUUCCCUUCCGUCCAA	Cleavage	1
miR319(i)	Solyc08g014020.2	3	16.541	1	21	513	533	UUGGACUGAAGGGAGCUCCCU	GGGGUGCUCCCUUAAGUUUAA	Cleavage	1
miR319(i)	Solyc07g053410.2	3	13.671	1	21	755	774	UUGGACUGAAGGGAGCUCCCU	AGGGAAC-CCCUUCAGUCCAA	Cleavage	1
miR319(ii)	Solyc01g009070.2	2.5	23.404	1	20	956	975	UUGGACUGAAGGGAGCUCCC	UGGAGCUCCCUUCACUCCAA	Cleavage	1
miR319(ii)	Solyc01g009070.2	2.5	23.404	1	20	1348	1367	UUGGACUGAAGGGAGCUCCC	UGGAGCUCCCUUCACUCCAA	Cleavage	1
miR319(ii)	Solyc01g009070.2	2.5	23.404	1	20	1456	1475	UUGGACUGAAGGGAGCUCCC	UGGAGCUCCCUUCACUCCAA	Cleavage	1
miR319(ii)	Solyc02g079010.2	2.5	22.293	1	20	383	402	UUGGACUGAAGGGAGCUCCC	CGGAGCUUCAUUCAGUCCAA	Translation	1
miR319(ii)	Solyc03g113840.1	3	16.67	1	20	946	965	UUGGACUGAAGGGAGCUCCC	GGGAGAUUUCUUCAGUCCAU	Cleavage	1
miR319(ii)	Solyc03g113840.1	3	16.922	1	20	946	965	UUGGACUGAAGGGAGCUCCC	GGGAGAUUUCUUCAGUCCAU	Cleavage	1
miR319(ii)	Solyc03g113840.1	3	15.673	1	20	1572	1591	UUGGACUGAAGGGAGCUCCC	GGGAGAUUUCUUCAGUCCAU	Cleavage	1
miR319(ii)	Solyc03g113840.1	3	16.922	1	20	2180	2199	UUGGACUGAAGGGAGCUCCC	GGGAGAUUUCUUCAGUCCAU	Cleavage	1
miR319(ii)	Solyc05g006830.2	3	17.957	1	20	1508	1527	UUGGACUGAAGGGAGCUCCC	GUGAGUUCCCUUCCGUCCAA	Cleavage	1
miR319(ii)	Solyc05g006830.2	3	17.957	1	20	1527	1546	UUGGACUGAAGGGAGCUCCC	GUGAGUUCCCUUCCGUCCAA	Cleavage	1
miR319(ii)	Solyc05g006830.2	3	17.957	1	20	1832	1851	UUGGACUGAAGGGAGCUCCC	GUGAGUUCCCUUCCGUCCAA	Cleavage	1
miR319(ii)	Solyc08g014020.2	3	16.541	1	21	513	533	UUGGACUGAAGGGAGCUCCCU	GGGGUGCUCCCUUAAGUUUAA	Cleavage	1
miR319(ii)	Solyc07g053410.2	3	13.671	1	21	755	774	UUGGACUGAAGGGAGCUCCCU	AGGGAAC-CCCUUCAGUCCAA	Cleavage	1
miR319(iii)	Solyc01g009070.2	2.5	23.404	1	20	956	975	UUGGACUGAAGGGAGCUCCC	UGGAGCUCCCUUCACUCCAA	Cleavage	1
miR319(iii)	Solyc01g009070.2	2.5	23.404	1	20	1348	1367	UUGGACUGAAGGGAGCUCCC	UGGAGCUCCCUUCACUCCAA	Cleavage	1
miR319(iii)	Solyc01g009070.2	2.5	23.404	1	20	1456	1475	UUGGACUGAAGGGAGCUCCC	UGGAGCUCCCUUCACUCCAA	Cleavage	1
miR319(iii)	Solyc02g079010.2	2.5	22.293	1	20	383	402	UUGGACUGAAGGGAGCUCCC	CGGAGCUUCAUUCAGUCCAA	Translation	1
miR319(iii)	Solyc03g113840.1	3	16.67	1	20	946	965	UUGGACUGAAGGGAGCUCCC	GGGAGAUUUCUUCAGUCCAU	Cleavage	1
miR319(iii)	Solyc03g113840.1	3	16.922	1	20	946	965	UUGGACUGAAGGGAGCUCCC	GGGAGAUUUCUUCAGUCCAU	Cleavage	1
miR319(iii)	Solyc03g113840.1	3	15.673	1	20	1572	1591	UUGGACUGAAGGGAGCUCCC	GGGAGAUUUCUUCAGUCCAU	Cleavage	1
miR319(iii)	Solyc03g113840.1	3	16.922	1	20	2180	2199	UUGGACUGAAGGGAGCUCCC	GGGAGAUUUCUUCAGUCCAU	Cleavage	1
miR319(iii)	Solyc05g006830.2	3	17.957	1	20	1508	1527	UUGGACUGAAGGGAGCUCCC	GUGAGUUCCCUUCCGUCCAA	Cleavage	1
miR319(iii)	Solyc05g006830.2	3	17.957	1	20	1527	1546	UUGGACUGAAGGGAGCUCCC	GUGAGUUCCCUUCCGUCCAA	Cleavage	1
miR319(iii)	Solyc05g006830.2	3	17.957	1	20	1832	1851	UUGGACUGAAGGGAGCUCCC	GUGAGUUCCCUUCCGUCCAA	Cleavage	1
miR319(iii)	Solyc08g014020.2	3	16.541	1	21	513	533	UUGGACUGAAGGGAGCUCCCU	GGGGUGCUCCCUUAAGUUUAA	Cleavage	1
miR319(iii)	Solyc07g053410.2	3	13.671	1	21	755	774	UUGGACUGAAGGGAGCUCCCU	AGGGAAC-CCCUUCAGUCCAA	Cleavage	1
miR319(iv)	Solyc01g009070.2	2.5	23.404	1	20	956	975	UUGGACUGAAGGGAGCUCCU	UGGAGCUCCCUUCACUCCAA	Cleavage	1
miR319(iv)	Solyc01g009070.2	2.5	23.404	1	20	1348	1367	UUGGACUGAAGGGAGCUCCU	UGGAGCUCCCUUCACUCCAA	Cleavage	1
miR319(iv)	Solyc01g009070.2	2.5	23.404	1	20	1456	1475	UUGGACUGAAGGGAGCUCCU	UGGAGCUCCCUUCACUCCAA	Cleavage	1
miR319(iv)	Solyc02g079010.2	2.5	22.293	1	20	383	402	UUGGACUGAAGGGAGCUCCU	CGGAGCUUCAUUCAGUCCAA	Translation	1
miR319(iv)	Solyc11g007960.1	3	13.682	1	21	1255	1275	UUGGACUGAAGGGAGCUCCUU	AAGGAGCUUCAGUCAGUUCAA	Translation	1
miR319(iv)	Solyc11g007960.1	3	13.682	1	21	1434	1454	UUGGACUGAAGGGAGCUCCUU	AAGGAGCUUCAGUCAGUUCAA	Translation	1
miR319(iv)	Solyc11g007960.1	3	13.682	1	21	1446	1466	UUGGACUGAAGGGAGCUCCUU	AAGGAGCUUCAGUCAGUUCAA	Translation	1
miR319(iv)	Solyc11g007960.1	3	13.682	1	21	1447	1467	UUGGACUGAAGGGAGCUCCUU	AAGGAGCUUCAGUCAGUUCAA	Translation	1
miR319(iv)	Solyc11g007960.1	3	13.682	1	21	1449	1469	UUGGACUGAAGGGAGCUCCUU	AAGGAGCUUCAGUCAGUUCAA	Translation	1
miR319(iv)	Solyc11g007960.1	3	13.682	1	21	1567	1587	UUGGACUGAAGGGAGCUCCUU	AAGGAGCUUCAGUCAGUUCAA	Translation	1
miR319(iv)	Solyc11g007960.1	3	13.682	1	21	1570	1590	UUGGACUGAAGGGAGCUCCUU	AAGGAGCUUCAGUCAGUUCAA	Translation	1
miR319(iv)	Solyc08g048390.1	2.5	14.031	1	20	1015	1034	UUGGACUGAAGGGAGCUCCU	AGGGGGACCCUUCAGUCCAA	Cleavage	1
miR319(iv)	Solyc08g048370.2	2.5	14.608	1	20	805	824	UUGGACUGAAGGGAGCUCCU	AGGGGGACCCUUCAGUCCAA	Cleavage	1
miR319(iv)	Solyc08g048370.2	2.5	14.608	1	20	967	986	UUGGACUGAAGGGAGCUCCU	AGGGGGACCCUUCAGUCCAA	Cleavage	1
miR319(iv)	Solyc08g048370.2	2.5	14.362	1	20	1034	1053	UUGGACUGAAGGGAGCUCCU	AGGGGGACCCUUCAGUCCAA	Cleavage	1
miR319(iv)	Solyc08g048370.2	2.5	14.362	1	20	959	978	UUGGACUGAAGGGAGCUCCU	AGGGGGACCCUUCAGUCCAA	Cleavage	1
miR319(iv)	Solyc08g048370.2	2.5	14.362	1	20	1082	1101	UUGGACUGAAGGGAGCUCCU	AGGGGGACCCUUCAGUCCAA	Cleavage	1
miR319(iv)	Solyc08g048370.2	2.5	14.362	1	20	1384	1403	UUGGACUGAAGGGAGCUCCU	AGGGGGACCCUUCAGUCCAA	Cleavage	1
miR319(iv)	Solyc08g048390.1	2.5	14.031	1	20	1643	1662	UUGGACUGAAGGGAGCUCCU	AGGGGGACCCUUCAGUCCAA	Cleavage	1
miR319(iv)	Solyc08g048390.1	2.5	14.031	1	20	1830	1849	UUGGACUGAAGGGAGCUCCU	AGGGGGACCCUUCAGUCCAA	Cleavage	1
miR319(iv)	Solyc12g014140.1	3	13.801	1	21	906	926	UUGGACUGAAGGGAGCUCCUU	GAGGGGACCCCUUCAGUCCAG	Cleavage	1
miR319(iv)	Solyc07g062680.1	3	11.86	1	21	939	959	UUGGACUGAAGGGAGCUCCUU	GAGGGGACCCCUUCAGUCCAG	Cleavage	1
miR319(iv)	Solyc07g062680.1	3	11.86	1	21	1771	1791	UUGGACUGAAGGGAGCUCCUU	GAGGGGACCCCUUCAGUCCAG	Cleavage	1
miR319(iv)	Solyc08g069010.2	3	18.318	1	20	947	966	UUGGACUGAAGGGAGCUCCU	AGGAUCUCAUUUCAGUUCAA	Cleavage	1
miR319(iv)	Solyc08g069010.2	3	18.318	1	20	1038	1057	UUGGACUGAAGGGAGCUCCU	AGGAUCUCAUUUCAGUUCAA	Cleavage	1
miR319(iv)	Solyc08g069010.2	3	18.318	1	20	1041	1060	UUGGACUGAAGGGAGCUCCU	AGGAUCUCAUUUCAGUUCAA	Cleavage	1
miR319(iv)	Solyc08g069010.2	3	18.318	1	20	1042	1061	UUGGACUGAAGGGAGCUCCU	AGGAUCUCAUUUCAGUUCAA	Cleavage	1
miR319(iv)	Solyc08g069010.2	3	19.545	1	20	1048	1067	UUGGACUGAAGGGAGCUCCU	AGGAUCUCAUUUCAGUUCAA	Cleavage	1
miR319(iv)	Solyc08g069010.2	3	18.318	1	20	1062	1081	UUGGACUGAAGGGAGCUCCU	AGGAUCUCAUUUCAGUUCAA	Cleavage	1
miR319(iv)	Solyc08g069010.2	3	18.318	1	20	1067	1086	UUGGACUGAAGGGAGCUCCU	AGGAUCUCAUUUCAGUUCAA	Cleavage	1
miR319(iv)	Solyc08g069010.2	3	20.204	1	20	1073	1092	UUGGACUGAAGGGAGCUCCU	AGGAUCUCAUUUCAGUUCAA	Cleavage	1
miR319(iv)	Solyc08g069010.2	3	18.318	1	20	1093	1112	UUGGACUGAAGGGAGCUCCU	AGGAUCUCAUUUCAGUUCAA	Cleavage	1
miR393(i)	Solyc06g052080.2	0	14.505	1	21	1209	1229	UCCAAAGGGAUCGCAUUGAUC	GAUCAAUGCGAUCCCUUUGGA	Cleavage	1
miR393(i)	Solyc06g008780.1	2	20.001	1	20	1293	1312	UCCAAAGGGAUCGCAUUGAU	GACAAUGCGAUCCCUUUGGA	Cleavage	1
miR393(i)	Solyc06g008810.2	2	21.802	1	20	1128	1147	UCCAAAGGGAUCGCAUUGAU	GACAAUGCGAUCCCUUUGGA	Cleavage	1
miR393(i)	Solyc06g008810.2	2	21.802	1	20	1355	1374	UCCAAAGGGAUCGCAUUGAU	GACAAUGCGAUCCCUUUGGA	Cleavage	1
miR393(i)	Solyc06g008810.2	2	21.802	1	20	1469	1488	UCCAAAGGGAUCGCAUUGAU	GACAAUGCGAUCCCUUUGGA	Cleavage	1
miR393(i)	Solyc06g008810.2	2	21.802	1	20	1574	1593	UCCAAAGGGAUCGCAUUGAU	GACAAUGCGAUCCCUUUGGA	Cleavage	1
miR393(i)	Solyc06g008810.2	2	21.802	1	20	1584	1603	UCCAAAGGGAUCGCAUUGAU	GACAAUGCGAUCCCUUUGGA	Cleavage	1
miR393(i)	Solyc09g074520.2	2	18.205	1	20	1678	1697	UCCAAAGGGAUCGCAUUGAU	GACAAUGCGAUCCCUUUGGA	Cleavage	1
miR393(i)	Solyc06g008810.2	2	21.802	1	20	3593	3612	UCCAAAGGGAUCGCAUUGAU	GACAAUGCGAUCCCUUUGGA	Cleavage	1
miR393(i)	Solyc06g008810.2	2	21.802	1	20	3599	3618	UCCAAAGGGAUCGCAUUGAU	GACAAUGCGAUCCCUUUGGA	Cleavage	1
miR393(i)	Solyc06g008810.2	2	21.802	1	20	4231	4250	UCCAAAGGGAUCGCAUUGAU	GACAAUGCGAUCCCUUUGGA	Cleavage	1
miR393(i)	Solyc02g079190.2	2	19.316	1	20	1609	1628	UCCAAAGGGAUCGCAUUGAU	AUCAAUGCGGUGUCUUUGGA	Translation	1
miR393(i)	Solyc02g079190.2	2	19.316	1	20	1730	1749	UCCAAAGGGAUCGCAUUGAU	AUCAAUGCGGUGUCUUUGGA	Translation	1
miR393(i)	Solyc02g079190.2	2	19.316	1	20	1863	1882	UCCAAAGGGAUCGCAUUGAU	AUCAAUGCGGUGUCUUUGGA	Translation	1
miR393(i)	Solyc06g008470.1	3	15.888	1	20	148	167	UCCAAAGGGAUCGCAUUGAU	GACCAUGCGAUCCCUUUGGA	Cleavage	1
miR393(i)	Solyc03g007140.2	3	21.191	1	20	675	694	UCCAAAGGGAUCGCAUUGAU	GUAGAUGUGGUCCCUUUGGA	Cleavage	1
miR393(i)	Solyc03g007140.2	3	21.191	1	20	689	708	UCCAAAGGGAUCGCAUUGAU	GUAGAUGUGGUCCCUUUGGA	Cleavage	1
miR393(i)	Solyc03g007140.2	3	21.191	1	20	697	716	UCCAAAGGGAUCGCAUUGAU	GUAGAUGUGGUCCCUUUGGA	Cleavage	1
miR393(i)	Solyc03g007140.2	3	21.191	1	20	825	844	UCCAAAGGGAUCGCAUUGAU	GUAGAUGUGGUCCCUUUGGA	Cleavage	1
miR393(i)	Solyc03g007140.2	3	21.191	1	20	870	889	UCCAAAGGGAUCGCAUUGAU	GUAGAUGUGGUCCCUUUGGA	Cleavage	1
miR393(i)	Solyc03g007140.2	3	21.191	1	20	870	889	UCCAAAGGGAUCGCAUUGAU	GUAGAUGUGGUCCCUUUGGA	Cleavage	1
miR393(i)	Solyc10g055670.1	3	16.086	1	20	1658	1677	UCCAAAGGGAUCGCAUUGAU	GUCAAUGCUAUUUCUUUGGG	Cleavage	1
miR393(i)	Solyc10g055670.1	3	16.086	1	20	1726	1745	UCCAAAGGGAUCGCAUUGAU	GUCAAUGCUAUUUCUUUGGG	Cleavage	1
miR393(i)	Solyc10g055670.1	3	16.086	1	20	1855	1874	UCCAAAGGGAUCGCAUUGAU	GUCAAUGCUAUUUCUUUGGG	Cleavage	1
miR393(i)	Solyc05g015070.2	3	16.936	1	20	1428	1447	UCCAAAGGGAUCGCAUUGAU	GUCAAGGUGGUUCCUUUGGA	Cleavage	1
miR393(i)	Solyc05g015070.2	3	16.936	1	20	1603	1622	UCCAAAGGGAUCGCAUUGAU	GUCAAGGUGGUUCCUUUGGA	Cleavage	1
miR393(i)	Solyc07g063500.2	3	20.886	1	20	667	686	UCCAAAGGGAUCGCAUUGAU	AUCCAUGCGAAUCCUUUGGG	Translation	1
miR393(i)	Solyc09g020110.2	3	20.837	1	20	1269	1288	UCCAAAGGGAUCGCAUUGAU	AUCAAUGAGAUGUCUUUGGG	Translation	1
miR393(i)	Solyc07g063450.1	3	18.584	1	20	667	686	UCCAAAGGGAUCGCAUUGAU	AUCCAUGCGAAUCCUUUGGG	Translation	1
miR393(i)	Solyc07g063450.1	3	18.584	1	20	860	879	UCCAAAGGGAUCGCAUUGAU	AUCCAUGCGAAUCCUUUGGG	Translation	1
miR393(i)	Solyc07g063450.1	3	18.584	1	20	860	879	UCCAAAGGGAUCGCAUUGAU	AUCCAUGCGAAUCCUUUGGG	Translation	1
miR393(i)	Solyc07g063450.1	3	18.584	1	20	912	931	UCCAAAGGGAUCGCAUUGAU	AUCCAUGCGAAUCCUUUGGG	Translation	1
miR393(i)	Solyc07g063450.1	3	18.584	1	20	912	931	UCCAAAGGGAUCGCAUUGAU	AUCCAUGCGAAUCCUUUGGG	Translation	1
miR393(i)	Solyc07g063450.1	3	18.584	1	20	912	931	UCCAAAGGGAUCGCAUUGAU	AUCCAUGCGAAUCCUUUGGG	Translation	1
miR394(i)	Solyc05g015520.2	1	18.464	1	20	1248	1267	UUGGCAUUCUGUCCACCUCC	GGAGGUUGACAGAAUGCCAA	Cleavage	1
miR394(i)	Solyc11g070010.1	3	14.328	1	20	27	46	UUGGCAUUCUGUCCACCUCC	GGAUGUGGAUGGAGUGCUAA	Cleavage	1
miR394(i)	Solyc12g009100.1	3	16.3	1	20	975	994	UUGGCAUUCUGUCCACCUCC	GGAGCUGGAAAGGAUGUCAA	Translation	1
miR394(i)	Solyc12g009100.1	3	16.442	1	20	971	990	UUGGCAUUCUGUCCACCUCC	GGAGCUGGAAAGGAUGUCAA	Translation	1
miR394(i)	Solyc12g009100.1	3	16.442	1	20	1098	1117	UUGGCAUUCUGUCCACCUCC	GGAGCUGGAAAGGAUGUCAA	Translation	1
miR394(i)	Solyc12g009100.1	3	16.442	1	20	1102	1121	UUGGCAUUCUGUCCACCUCC	GGAGCUGGAAAGGAUGUCAA	Translation	1
miR394(i)	Solyc12g009100.1	3	16.442	1	20	2517	2536	UUGGCAUUCUGUCCACCUCC	GGAGCUGGAAAGGAUGUCAA	Translation	1
miR394(i)	Solyc05g014760.2	3	15.211	1	20	787	806	UUGGCAUUCUGUCCACCUCC	GGAAGUGAAUAGAAUGUCAA	Cleavage	1
miR394(i)	Solyc11g068360.1	3	15.2	1	20	1112	1131	UUGGCAUUCUGUCCACCUCC	GGAAGUGGGCAGUAUGCUAA	Cleavage	1
miR394(i)	Solyc12g009100.1	3	16.442	1	20	2617	2636	UUGGCAUUCUGUCCACCUCC	GGAGCUGGAAAGGAUGUCAA	Translation	1
miR394(i)	Solyc12g009100.1	3	16.442	1	20	2621	2640	UUGGCAUUCUGUCCACCUCC	GGAGCUGGAAAGGAUGUCAA	Translation	1
miR394(i)	Solyc05g014760.2	3	15.211	1	20	759	778	UUGGCAUUCUGUCCACCUCC	GGAAGUGAAUAGAAUGUCAA	Cleavage	1
miR394(i)	Solyc05g014760.2	3	15.211	1	20	799	818	UUGGCAUUCUGUCCACCUCC	GGAAGUGAAUAGAAUGUCAA	Cleavage	1
miR394(i)	Solyc05g014760.2	3	15.211	1	20	1041	1060	UUGGCAUUCUGUCCACCUCC	GGAAGUGAAUAGAAUGUCAA	Cleavage	1
miR394(i)	Solyc05g014760.2	3	15.211	1	20	1036	1055	UUGGCAUUCUGUCCACCUCC	GGAAGUGAAUAGAAUGUCAA	Cleavage	1
miR394(i)	Solyc05g014760.2	3	15.211	1	20	1041	1060	UUGGCAUUCUGUCCACCUCC	GGAAGUGAAUAGAAUGUCAA	Cleavage	1
miR394(i)	Solyc05g014760.2	3	15.211	1	20	1038	1057	UUGGCAUUCUGUCCACCUCC	GGAAGUGAAUAGAAUGUCAA	Cleavage	1
miR394(i)	Solyc05g014760.2	3	15.211	1	20	1041	1060	UUGGCAUUCUGUCCACCUCC	GGAAGUGAAUAGAAUGUCAA	Cleavage	1
miR394(i)	Solyc05g014760.2	3	15.211	1	20	1081	1100	UUGGCAUUCUGUCCACCUCC	GGAAGUGAAUAGAAUGUCAA	Cleavage	1
miR394(i)	Solyc12g009100.1	3	16.442	1	20	4087	4106	UUGGCAUUCUGUCCACCUCC	GGAGCUGGAAAGGAUGUCAA	Translation	1
miR394(i)	Solyc05g014760.2	3	15.211	1	20	732	751	UUGGCAUUCUGUCCACCUCC	GGAAGUGAAUAGAAUGUCAA	Cleavage	1
miR394(i)	Solyc05g014760.2	3	15.211	1	20	756	775	UUGGCAUUCUGUCCACCUCC	GGAAGUGAAUAGAAUGUCAA	Cleavage	1
miR394(i)	Solyc05g014760.2	3	15.211	1	20	1041	1060	UUGGCAUUCUGUCCACCUCC	GGAAGUGAAUAGAAUGUCAA	Cleavage	1
miR394(i)	Solyc05g014760.2	3	15.211	1	20	1164	1183	UUGGCAUUCUGUCCACCUCC	GGAAGUGAAUAGAAUGUCAA	Cleavage	1
miR394(i)	Solyc05g014760.2	3	15.211	1	20	1036	1055	UUGGCAUUCUGUCCACCUCC	GGAAGUGAAUAGAAUGUCAA	Cleavage	1
miR394(i)	Solyc05g014760.2	3	15.211	1	20	1081	1100	UUGGCAUUCUGUCCACCUCC	GGAAGUGAAUAGAAUGUCAA	Cleavage	1
miR394(i)	Solyc05g014760.2	3	15.211	1	20	1164	1183	UUGGCAUUCUGUCCACCUCC	GGAAGUGAAUAGAAUGUCAA	Cleavage	1
miR394(i)	Solyc05g014760.2	3	15.211	1	20	799	818	UUGGCAUUCUGUCCACCUCC	GGAAGUGAAUAGAAUGUCAA	Cleavage	1
miR394(i)	Solyc05g014760.2	3	15.211	1	20	714	733	UUGGCAUUCUGUCCACCUCC	GGAAGUGAAUAGAAUGUCAA	Cleavage	1
miR394(i)	Solyc05g014760.2	3	15.211	1	20	1041	1060	UUGGCAUUCUGUCCACCUCC	GGAAGUGAAUAGAAUGUCAA	Cleavage	1
miR394(i)	Solyc05g014760.2	3	15.211	1	20	1164	1183	UUGGCAUUCUGUCCACCUCC	GGAAGUGAAUAGAAUGUCAA	Cleavage	1
miR396(i)	Solyc04g072650.1	0	16.996	1	21	211	231	UUCCACAGCUUUCUUGAACUG	CAGUUCAAGAAAGCUGUGGAA	Cleavage	1
miR396(i)	Solyc03g094080.2	1	11.691	1	20	569	588	UUCCACAGCUUUCUUGAACU	AGUUCAAGAAAGUUGUGGGA	Cleavage	1
miR396(i)	Solyc08g079810.2	3	18.383	1	21	5045	5065	UUCCACAGCUUUCUUGAACUG	CAGUUCGAGAAGGUUGAGGAA	Cleavage	1
miR396(i)	Solyc04g054840.1	3	15.498	1	21	408	428	UUCCACAGCUUUCUUGAACUG	UAGUUUAAGAGAGUGGUGGAA	Cleavage	1
miR396(i)	Solyc04g054840.1	3	15.498	1	21	440	460	UUCCACAGCUUUCUUGAACUG	UAGUUUAAGAGAGUGGUGGAA	Cleavage	1
miR396(i)	Solyc03g045080.1	3	17.861	1	21	2585	2605	UUCCACAGCUUUCUUGAACUG	CAGUUUCAGGAGGUUGUGGAA	Cleavage	1
miR396(i)	Solyc01g057680.2	3	13.101	1	21	2444	2464	UUCCACAGCUUUCUUGAACUG	CAGUUUAGAAAGGUUGUGGAA	Cleavage	1
miR396(i)	Solyc12g088670.1	2.5	17.653	1	20	462	481	UUCCACAGCUUUCUUGAACU	GGAUCAAGGAAGCUGUGGGA	Cleavage	1
miR396(i)	Solyc06g065030.2	2.5	12.753	1	20	362	381	UUCCACAGCUUUCUUGAACU	AGUUUAAGAGAGAUGUGGAG	Cleavage	1
miR396(i)	Solyc02g062740.2	2.5	21.665	1	20	1151	1170	UUCCACAGCUUUCUUGAACU	GGAUCAGGAAAGCUGUGGAG	Cleavage	1
miR396(i)	Solyc02g062740.2	2.5	21.665	1	20	1216	1235	UUCCACAGCUUUCUUGAACU	GGAUCAGGAAAGCUGUGGAG	Cleavage	1
miR396(i)	Solyc02g062740.2	2.5	21.665	1	20	1410	1429	UUCCACAGCUUUCUUGAACU	GGAUCAGGAAAGCUGUGGAG	Cleavage	1
miR396(i)	Solyc06g065030.2	2.5	12.753	1	20	404	423	UUCCACAGCUUUCUUGAACU	AGUUUAAGAGAGAUGUGGAG	Cleavage	1
miR396(i)	Solyc06g007320.2	3	17.624	1	21	2284	2304	UUCCACAGCUUUCUUGAACUG	UAGAUCGAGAAAGCUGUGAAA	Cleavage	1
miR396(i)	Solyc06g007320.2	3	17.624	1	21	2469	2489	UUCCACAGCUUUCUUGAACUG	UAGAUCGAGAAAGCUGUGAAA	Cleavage	1
miR396(i)	Solyc12g096070.1	2	20.954	1	21	321	342	UUCCACA-GCUUUCUUGAACUG	CCGUUCAAGAAAGCAUGUGGAA	Cleavage	1
miR396(i)	Solyc08g075950.1	2	19.232	1	21	375	396	UUCCACA-GCUUUCUUGAACUG	CCGUUCAAGAAAGCCUGUGGAA	Cleavage	1
miR396(i)	Solyc07g041640.2	2	12.148	1	21	410	431	UUCCACA-GCUUUCUUGAACUG	CCGUUCAAGAAAGCCUGUGGAA	Cleavage	1
miR396(i)	Solyc08g083230.1	2	10.066	1	21	480	501	UUCCACA-GCUUUCUUGAACUG	CCGUUCAAGAAAGCCUGUGGAA	Cleavage	1
miR396(i)	Solyc08g005430.2	2	15.162	1	21	384	405	UUCCACA-GCUUUCUUGAACUG	CCGUUCAAGAAAGCCUGUGGAA	Cleavage	1
miR396(i)	Solyc03g082430.1	2	24.453	1	21	456	477	UUCCACA-GCUUUCUUGAACUG	CCGUUCAAGAAAGCAUGUGGAA	Cleavage	1
miR396(i)	Solyc12g096070.1	2	20.954	1	21	528	549	UUCCACA-GCUUUCUUGAACUG	CCGUUCAAGAAAGCAUGUGGAA	Cleavage	1
miR396(i)	Solyc12g096070.1	2	20.954	1	21	541	562	UUCCACA-GCUUUCUUGAACUG	CCGUUCAAGAAAGCAUGUGGAA	Cleavage	1
miR396(i)	Solyc08g005430.2	2	15.162	1	21	499	520	UUCCACA-GCUUUCUUGAACUG	CCGUUCAAGAAAGCCUGUGGAA	Cleavage	1
miR396(i)	Solyc08g083230.1	2	10.066	1	21	646	667	UUCCACA-GCUUUCUUGAACUG	CCGUUCAAGAAAGCCUGUGGAA	Cleavage	1
miR396(i)	Solyc12g096070.1	2	20.954	1	21	713	734	UUCCACA-GCUUUCUUGAACUG	CCGUUCAAGAAAGCAUGUGGAA	Cleavage	1
miR396(i)	Solyc08g075950.1	2	19.232	1	21	620	641	UUCCACA-GCUUUCUUGAACUG	CCGUUCAAGAAAGCCUGUGGAA	Cleavage	1
miR396(i)	Solyc08g075950.1	2	19.232	1	21	685	706	UUCCACA-GCUUUCUUGAACUG	CCGUUCAAGAAAGCCUGUGGAA	Cleavage	1
miR396(i)	Solyc08g005430.2	2	15.162	1	21	775	796	UUCCACA-GCUUUCUUGAACUG	CCGUUCAAGAAAGCCUGUGGAA	Cleavage	1
miR396(i)	Solyc12g096070.1	2	20.954	1	21	708	729	UUCCACA-GCUUUCUUGAACUG	CCGUUCAAGAAAGCAUGUGGAA	Cleavage	1
miR396(i)	Solyc08g005430.2	2	15.162	1	21	676	697	UUCCACA-GCUUUCUUGAACUG	CCGUUCAAGAAAGCCUGUGGAA	Cleavage	1
miR396(i)	Solyc08g005430.2	2	15.162	1	21	687	708	UUCCACA-GCUUUCUUGAACUG	CCGUUCAAGAAAGCCUGUGGAA	Cleavage	1
miR396(i)	Solyc08g005430.2	2	15.162	1	21	682	703	UUCCACA-GCUUUCUUGAACUG	CCGUUCAAGAAAGCCUGUGGAA	Cleavage	1
miR396(i)	Solyc08g005430.2	2	15.162	1	21	676	697	UUCCACA-GCUUUCUUGAACUG	CCGUUCAAGAAAGCCUGUGGAA	Cleavage	1
miR396(i)	Solyc08g005430.2	2	15.162	1	21	682	703	UUCCACA-GCUUUCUUGAACUG	CCGUUCAAGAAAGCCUGUGGAA	Cleavage	1
miR396(i)	Solyc08g005430.2	2	15.162	1	21	706	727	UUCCACA-GCUUUCUUGAACUG	CCGUUCAAGAAAGCCUGUGGAA	Cleavage	1
miR396(i)	Solyc03g082430.1	2	24.453	1	21	820	841	UUCCACA-GCUUUCUUGAACUG	CCGUUCAAGAAAGCAUGUGGAA	Cleavage	1
miR396(i)	Solyc08g083230.1	2	10.066	1	21	597	618	UUCCACA-GCUUUCUUGAACUG	CCGUUCAAGAAAGCCUGUGGAA	Cleavage	1
miR396(i)	Solyc08g005430.2	2	15.162	1	21	804	825	UUCCACA-GCUUUCUUGAACUG	CCGUUCAAGAAAGCCUGUGGAA	Cleavage	1
miR396(i)	Solyc12g096070.1	2	20.954	1	21	967	988	UUCCACA-GCUUUCUUGAACUG	CCGUUCAAGAAAGCAUGUGGAA	Cleavage	1
miR396(i)	Solyc01g091540.1	2	20.361	1	19	470	489	UUCCACA-GCUUUCUUGAAC	GUUCAAGAAAGCCUGUGGAA	Cleavage	1
miR396(i)	Solyc02g062750.2	2.5	14.655	1	20	863	882	UUCCACAGCUUUCUUGAACU	AGAUCAAGAAAUCUGUGGGA	Translation	1
miR396(i)	Solyc02g092070.2	2	14.74	1	19	947	966	UUCCACA-GCUUUCUUGAAC	GUUCAAGAAAGCAUGUGGAA	Cleavage	1
miR396(i)	Solyc04g077510.2	2	19.99	1	19	886	905	UUCCACA-GCUUUCUUGAAC	GUUCAAGAAAGCCUGUGGAA	Cleavage	1
miR396(i)	Solyc02g092070.2	2	14.74	1	19	997	1016	UUCCACA-GCUUUCUUGAAC	GUUCAAGAAAGCAUGUGGAA	Cleavage	1
miR396(i)	Solyc02g092070.2	2	14.74	1	19	1006	1025	UUCCACA-GCUUUCUUGAAC	GUUCAAGAAAGCAUGUGGAA	Cleavage	1
miR396(i)	Solyc02g023950.2	3	15.766	1	20	499	518	UUCCACAGCUUUCUUGAACU	AGUUUAAGAAAGGUGUUGAA	Cleavage	1
miR396(i)	Solyc02g023950.2	3	15.766	1	20	92	111	UUCCACAGCUUUCUUGAACU	AGUUUAAGAAAGGUGUUGAA	Cleavage	1
miR396(i)	Solyc02g092070.2	2	14.74	1	19	2370	2389	UUCCACA-GCUUUCUUGAAC	GUUCAAGAAAGCAUGUGGAA	Cleavage	1
miR396(i)	Solyc06g007820.1	3	12.092	1	20	50	69	UUCCACAGCUUUCUUGAACU	AGGUUAAGGAUGCUGUGGAA	Translation	1
miR396(i)	Solyc11g013260.1	3	20.23	1	20	545	564	UUCCACAGCUUUCUUGAACU	AGUUUUCGAAAGCUGUGGAG	Cleavage	1
miR396(i)	Solyc11g013260.1	3	20.23	1	20	651	670	UUCCACAGCUUUCUUGAACU	AGUUUUCGAAAGCUGUGGAG	Cleavage	1
miR396(i)	Solyc11g022540.1	3	18.864	1	20	257	276	UUCCACAGCUUUCUUGAACU	AGUUCAAAAGAGAUGUGGAG	Cleavage	1
miR396(ii)	Solyc04g072650.1	0	16.996	1	20	212	231	UUCCACAGCUUUCUUGAACU	AGUUCAAGAAAGCUGUGGAA	Cleavage	1
miR396(ii)	Solyc03g094080.2	1	11.691	1	20	569	588	UUCCACAGCUUUCUUGAACU	AGUUCAAGAAAGUUGUGGGA	Cleavage	1
miR396(ii)	Solyc12g088670.1	2.5	17.653	1	20	462	481	UUCCACAGCUUUCUUGAACU	GGAUCAAGGAAGCUGUGGGA	Cleavage	1
miR396(ii)	Solyc04g054840.1	3	15.498	1	20	409	428	UUCCACAGCUUUCUUGAACU	AGUUUAAGAGAGUGGUGGAA	Cleavage	1
miR396(ii)	Solyc04g054840.1	3	15.498	1	20	441	460	UUCCACAGCUUUCUUGAACU	AGUUUAAGAGAGUGGUGGAA	Cleavage	1
miR396(ii)	Solyc06g065030.2	2.5	12.753	1	20	362	381	UUCCACAGCUUUCUUGAACU	AGUUUAAGAGAGAUGUGGAG	Cleavage	1
miR396(ii)	Solyc02g062740.2	2.5	21.665	1	20	1151	1170	UUCCACAGCUUUCUUGAACU	GGAUCAGGAAAGCUGUGGAG	Cleavage	1
miR396(ii)	Solyc02g062740.2	2.5	21.665	1	20	1216	1235	UUCCACAGCUUUCUUGAACU	GGAUCAGGAAAGCUGUGGAG	Cleavage	1
miR396(ii)	Solyc02g062740.2	2.5	21.665	1	20	1410	1429	UUCCACAGCUUUCUUGAACU	GGAUCAGGAAAGCUGUGGAG	Cleavage	1
miR396(ii)	Solyc06g065030.2	2.5	12.753	1	20	404	423	UUCCACAGCUUUCUUGAACU	AGUUUAAGAGAGAUGUGGAG	Cleavage	1
miR396(ii)	Solyc08g079810.2	3	18.383	1	20	5046	5065	UUCCACAGCUUUCUUGAACU	AGUUCGAGAAGGUUGAGGAA	Cleavage	1
miR396(ii)	Solyc12g096070.1	2	20.954	1	19	323	342	UUCCACA-GCUUUCUUGAAC	GUUCAAGAAAGCAUGUGGAA	Cleavage	1
miR396(ii)	Solyc08g075950.1	2	19.232	1	19	377	396	UUCCACA-GCUUUCUUGAAC	GUUCAAGAAAGCCUGUGGAA	Cleavage	1
miR396(ii)	Solyc07g041640.2	2	12.148	1	19	412	431	UUCCACA-GCUUUCUUGAAC	GUUCAAGAAAGCCUGUGGAA	Cleavage	1
miR396(ii)	Solyc08g083230.1	2	10.066	1	19	482	501	UUCCACA-GCUUUCUUGAAC	GUUCAAGAAAGCCUGUGGAA	Cleavage	1
miR396(ii)	Solyc01g091540.1	2	20.361	1	19	470	489	UUCCACA-GCUUUCUUGAAC	GUUCAAGAAAGCCUGUGGAA	Cleavage	1
miR396(ii)	Solyc08g005430.2	2	15.162	1	19	386	405	UUCCACA-GCUUUCUUGAAC	GUUCAAGAAAGCCUGUGGAA	Cleavage	1
miR396(ii)	Solyc03g082430.1	2	24.453	1	19	458	477	UUCCACA-GCUUUCUUGAAC	GUUCAAGAAAGCAUGUGGAA	Cleavage	1
miR396(ii)	Solyc12g096070.1	2	20.954	1	19	530	549	UUCCACA-GCUUUCUUGAAC	GUUCAAGAAAGCAUGUGGAA	Cleavage	1
miR396(ii)	Solyc12g096070.1	2	20.954	1	19	543	562	UUCCACA-GCUUUCUUGAAC	GUUCAAGAAAGCAUGUGGAA	Cleavage	1
miR396(ii)	Solyc08g005430.2	2	15.162	1	19	501	520	UUCCACA-GCUUUCUUGAAC	GUUCAAGAAAGCCUGUGGAA	Cleavage	1
miR396(ii)	Solyc08g083230.1	2	10.066	1	19	648	667	UUCCACA-GCUUUCUUGAAC	GUUCAAGAAAGCCUGUGGAA	Cleavage	1
miR396(ii)	Solyc12g096070.1	2	20.954	1	19	715	734	UUCCACA-GCUUUCUUGAAC	GUUCAAGAAAGCAUGUGGAA	Cleavage	1
miR396(ii)	Solyc02g062750.2	2.5	14.655	1	20	863	882	UUCCACAGCUUUCUUGAACU	AGAUCAAGAAAUCUGUGGGA	Translation	1
miR396(ii)	Solyc08g075950.1	2	19.232	1	19	622	641	UUCCACA-GCUUUCUUGAAC	GUUCAAGAAAGCCUGUGGAA	Cleavage	1
miR396(ii)	Solyc08g075950.1	2	19.232	1	19	687	706	UUCCACA-GCUUUCUUGAAC	GUUCAAGAAAGCCUGUGGAA	Cleavage	1
miR396(ii)	Solyc08g005430.2	2	15.162	1	19	777	796	UUCCACA-GCUUUCUUGAAC	GUUCAAGAAAGCCUGUGGAA	Cleavage	1
miR396(ii)	Solyc12g096070.1	2	20.954	1	19	710	729	UUCCACA-GCUUUCUUGAAC	GUUCAAGAAAGCAUGUGGAA	Cleavage	1
miR396(ii)	Solyc08g005430.2	2	15.162	1	19	678	697	UUCCACA-GCUUUCUUGAAC	GUUCAAGAAAGCCUGUGGAA	Cleavage	1
miR396(ii)	Solyc08g005430.2	2	15.162	1	19	689	708	UUCCACA-GCUUUCUUGAAC	GUUCAAGAAAGCCUGUGGAA	Cleavage	1
miR396(ii)	Solyc08g005430.2	2	15.162	1	19	684	703	UUCCACA-GCUUUCUUGAAC	GUUCAAGAAAGCCUGUGGAA	Cleavage	1
miR396(ii)	Solyc08g005430.2	2	15.162	1	19	678	697	UUCCACA-GCUUUCUUGAAC	GUUCAAGAAAGCCUGUGGAA	Cleavage	1
miR396(ii)	Solyc08g005430.2	2	15.162	1	19	684	703	UUCCACA-GCUUUCUUGAAC	GUUCAAGAAAGCCUGUGGAA	Cleavage	1
miR396(ii)	Solyc08g005430.2	2	15.162	1	19	708	727	UUCCACA-GCUUUCUUGAAC	GUUCAAGAAAGCCUGUGGAA	Cleavage	1
miR396(ii)	Solyc08g083230.1	2	10.066	1	19	599	618	UUCCACA-GCUUUCUUGAAC	GUUCAAGAAAGCCUGUGGAA	Cleavage	1
miR396(ii)	Solyc03g082430.1	2	24.453	1	19	822	841	UUCCACA-GCUUUCUUGAAC	GUUCAAGAAAGCAUGUGGAA	Cleavage	1
miR396(ii)	Solyc08g005430.2	2	15.162	1	19	806	825	UUCCACA-GCUUUCUUGAAC	GUUCAAGAAAGCCUGUGGAA	Cleavage	1
miR396(ii)	Solyc12g096070.1	2	20.954	1	19	969	988	UUCCACA-GCUUUCUUGAAC	GUUCAAGAAAGCAUGUGGAA	Cleavage	1
miR396(ii)	Solyc02g092070.2	2	14.74	1	19	947	966	UUCCACA-GCUUUCUUGAAC	GUUCAAGAAAGCAUGUGGAA	Cleavage	1
miR396(ii)	Solyc04g077510.2	2	19.99	1	19	886	905	UUCCACA-GCUUUCUUGAAC	GUUCAAGAAAGCCUGUGGAA	Cleavage	1
miR396(ii)	Solyc02g092070.2	2	14.74	1	19	997	1016	UUCCACA-GCUUUCUUGAAC	GUUCAAGAAAGCAUGUGGAA	Cleavage	1
miR396(ii)	Solyc02g092070.2	2	14.74	1	19	1006	1025	UUCCACA-GCUUUCUUGAAC	GUUCAAGAAAGCAUGUGGAA	Cleavage	1
miR396(ii)	Solyc03g045080.1	3	17.861	1	20	2586	2605	UUCCACAGCUUUCUUGAACU	AGUUUCAGGAGGUUGUGGAA	Cleavage	1
miR396(ii)	Solyc01g057680.2	3	13.101	1	20	2445	2464	UUCCACAGCUUUCUUGAACU	AGUUUAGAAAGGUUGUGGAA	Cleavage	1
miR396(ii)	Solyc02g023950.2	3	15.766	1	20	499	518	UUCCACAGCUUUCUUGAACU	AGUUUAAGAAAGGUGUUGAA	Cleavage	1
miR396(ii)	Solyc02g023950.2	3	15.766	1	20	92	111	UUCCACAGCUUUCUUGAACU	AGUUUAAGAAAGGUGUUGAA	Cleavage	1
miR396(ii)	Solyc02g092070.2	2	14.74	1	19	2370	2389	UUCCACA-GCUUUCUUGAAC	GUUCAAGAAAGCAUGUGGAA	Cleavage	1
miR396(ii)	Solyc06g007320.2	3	17.624	1	20	2285	2304	UUCCACAGCUUUCUUGAACU	AGAUCGAGAAAGCUGUGAAA	Cleavage	1
miR396(ii)	Solyc06g007320.2	3	17.624	1	20	2470	2489	UUCCACAGCUUUCUUGAACU	AGAUCGAGAAAGCUGUGAAA	Cleavage	1
miR396(ii)	Solyc06g007820.1	3	12.092	1	20	50	69	UUCCACAGCUUUCUUGAACU	AGGUUAAGGAUGCUGUGGAA	Translation	1
miR396(ii)	Solyc11g013260.1	3	20.23	1	20	545	564	UUCCACAGCUUUCUUGAACU	AGUUUUCGAAAGCUGUGGAG	Cleavage	1
miR396(ii)	Solyc11g013260.1	3	20.23	1	20	651	670	UUCCACAGCUUUCUUGAACU	AGUUUUCGAAAGCUGUGGAG	Cleavage	1
miR396(ii)	Solyc11g022540.1	3	18.864	1	20	257	276	UUCCACAGCUUUCUUGAACU	AGUUCAAAAGAGAUGUGGAG	Cleavage	1
miR399(i)	Solyc03g031410.1	1	7.177	1	20	1	20	GGGCUACUCUCUAUUGGCAU	AUGCCAAUAGAGUGUAGCCC	Cleavage	1
miR399(i)	Solyc03g053080.1	3	13.777	1	20	868	887	GGGCUACUCUCUAUUGGCAU	CUGACAAUAGAAAGUAGCCC	Translation	1
miR399(i)	Solyc03g053080.1	3	14.675	1	20	76	95	GGGCUACUCUCUAUUGGCAU	CUGACAAUAGAAAGUAGCCC	Translation	1
miR399(i)	Solyc03g053080.1	3	13.777	1	20	1136	1155	GGGCUACUCUCUAUUGGCAU	CUGACAAUAGAAAGUAGCCC	Translation	1
miR399(i)	Solyc03g053080.1	3	13.777	1	20	1216	1235	GGGCUACUCUCUAUUGGCAU	CUGACAAUAGAAAGUAGCCC	Translation	1
miR399(i)	Solyc06g050590.2	3	17.434	1	20	464	483	GGGCUACUCUCUAUUGGCAU	GUUCCAACAGAGAGUAGUCC	Cleavage	1
miR399(ii)	Solyc03g031410.1	1	7.177	1	20	1	20	GGGCUACUCUCUAUUGGCAU	AUGCCAAUAGAGUGUAGCCC	Cleavage	1
miR399(ii)	Solyc03g053080.1	3	13.777	1	20	868	887	GGGCUACUCUCUAUUGGCAU	CUGACAAUAGAAAGUAGCCC	Translation	1
miR399(ii)	Solyc03g053080.1	3	14.675	1	20	76	95	GGGCUACUCUCUAUUGGCAU	CUGACAAUAGAAAGUAGCCC	Translation	1
miR399(ii)	Solyc03g053080.1	3	13.777	1	20	1136	1155	GGGCUACUCUCUAUUGGCAU	CUGACAAUAGAAAGUAGCCC	Translation	1
miR399(ii)	Solyc03g053080.1	3	13.777	1	20	1216	1235	GGGCUACUCUCUAUUGGCAU	CUGACAAUAGAAAGUAGCCC	Translation	1
miR399(ii)	Solyc06g050590.2	3	17.434	1	20	464	483	GGGCUACUCUCUAUUGGCAU	GUUCCAACAGAGAGUAGUCC	Cleavage	1
miR399(iii)	Solyc03g031410.1	1	7.177	1	20	1	20	GGGCUACUCUCUAUUGGCAU	AUGCCAAUAGAGUGUAGCCC	Cleavage	1
miR399(iii)	Solyc03g053080.1	3	13.777	1	20	868	887	GGGCUACUCUCUAUUGGCAU	CUGACAAUAGAAAGUAGCCC	Translation	1
miR399(iii)	Solyc03g053080.1	3	14.675	1	20	76	95	GGGCUACUCUCUAUUGGCAU	CUGACAAUAGAAAGUAGCCC	Translation	1
miR399(iii)	Solyc03g053080.1	3	13.777	1	20	1136	1155	GGGCUACUCUCUAUUGGCAU	CUGACAAUAGAAAGUAGCCC	Translation	1
miR399(iii)	Solyc03g053080.1	3	13.777	1	20	1216	1235	GGGCUACUCUCUAUUGGCAU	CUGACAAUAGAAAGUAGCCC	Translation	1
miR399(iii)	Solyc06g050590.2	3	17.434	1	20	464	483	GGGCUACUCUCUAUUGGCAU	GUUCCAACAGAGAGUAGUCC	Cleavage	1
miR399(iv)	Solyc03g031410.1	1	7.177	1	20	1	20	GGGCUACUCUCUAUUGGCAU	AUGCCAAUAGAGUGUAGCCC	Cleavage	1
miR399(iv)	Solyc03g053080.1	3	13.777	1	20	868	887	GGGCUACUCUCUAUUGGCAU	CUGACAAUAGAAAGUAGCCC	Translation	1
miR399(iv)	Solyc03g053080.1	3	14.675	1	20	76	95	GGGCUACUCUCUAUUGGCAU	CUGACAAUAGAAAGUAGCCC	Translation	1
miR399(iv)	Solyc03g053080.1	3	13.777	1	20	1136	1155	GGGCUACUCUCUAUUGGCAU	CUGACAAUAGAAAGUAGCCC	Translation	1
miR399(iv)	Solyc03g053080.1	3	13.777	1	20	1216	1235	GGGCUACUCUCUAUUGGCAU	CUGACAAUAGAAAGUAGCCC	Translation	1
miR399(iv)	Solyc06g050590.2	3	17.434	1	20	464	483	GGGCUACUCUCUAUUGGCAU	GUUCCAACAGAGAGUAGUCC	Cleavage	1
miR399(v)	Solyc03g031410.1	1	7.177	1	20	1	20	GGGCUACUCUCUAUUGGCAU	AUGCCAAUAGAGUGUAGCCC	Cleavage	1
miR399(v)	Solyc03g053080.1	3	13.777	1	20	868	887	GGGCUACUCUCUAUUGGCAU	CUGACAAUAGAAAGUAGCCC	Translation	1
miR399(v)	Solyc03g053080.1	3	14.675	1	20	76	95	GGGCUACUCUCUAUUGGCAU	CUGACAAUAGAAAGUAGCCC	Translation	1
miR399(v)	Solyc03g053080.1	3	13.777	1	20	1136	1155	GGGCUACUCUCUAUUGGCAU	CUGACAAUAGAAAGUAGCCC	Translation	1
miR399(v)	Solyc03g053080.1	3	13.777	1	20	1216	1235	GGGCUACUCUCUAUUGGCAU	CUGACAAUAGAAAGUAGCCC	Translation	1
miR399(v)	Solyc06g050590.2	3	17.434	1	20	464	483	GGGCUACUCUCUAUUGGCAU	GUUCCAACAGAGAGUAGUCC	Cleavage	1
miR399(vi)	Solyc02g078210.2	2	21.108	1	21	683	703	UGCCAAAGAAGAUUUGCCCCG	CUGGGCAAAUCUCCUUUGGCA	Translation	1
miR399(vi)	Solyc02g078210.2	2	21.108	1	21	1071	1091	UGCCAAAGAAGAUUUGCCCCG	CUGGGCAAAUCUCCUUUGGCA	Translation	1
miR399(vi)	Solyc02g078210.2	2	21.108	1	21	1087	1107	UGCCAAAGAAGAUUUGCCCCG	CUGGGCAAAUCUCCUUUGGCA	Translation	1
miR399(vi)	Solyc09g055980.1	3	21.011	1	21	8395	8416	UGCCAAAGAAGA-UUUGCCCCG	UGGGGCAGAGUCUUCUUUGGUA	Cleavage	1
miR399(vi)	Solyc04g054900.2	3	14.497	1	20	335	354	UGCCAAAGAAGAUUUGCCCC	GGGGUAAAUUUGUUUUGGUA	Translation	1
miR399(vi)	Solyc04g054900.2	3	14.497	1	20	436	455	UGCCAAAGAAGAUUUGCCCC	GGGGUAAAUUUGUUUUGGUA	Translation	1
miR408(i)	Solyc04g074740.2	3	17.117	1	21	732	752	UGCACUGCCUCUUCCCUGGCU	AGCCAGGAUAGAGGCAGUGCC	Cleavage	1
miR408(i)	Solyc10g037880.1	3	20.077	1	21	642	662	UGCACUGCCUCUUCCCUGGCU	GGCUAGGAGAGAGGCAGUGCU	Cleavage	1
miR408(i)	Solyc01g104400.2	2.5	15	1	21	77	97	UGCACUGCCUCUUCCCUGGCU	GGUCUGGGAAGAAGCAGUGCA	Translation	1
miR408(i)	Solyc01g090120.2	3	17.594	1	20	645	664	UGCACUGCCUCUUCCCUGGC	GCUAGGCGAGAGGCAGUGCU	Cleavage	1
miR408(i)	Solyc05g054910.2	3	16.213	1	21	2005	2025	UGCACUGCCUCUUCCCUGGCU	GGCCAGCUAAGAGGCAGUGUG	Cleavage	1
miR408(i)	Solyc05g054910.2	3	17.055	1	21	1931	1951	UGCACUGCCUCUUCCCUGGCU	GGCCAGCUAAGAGGCAGUGUG	Cleavage	1
miR408(i)	Solyc05g054910.2	3	17.055	1	21	2074	2094	UGCACUGCCUCUUCCCUGGCU	GGCCAGCUAAGAGGCAGUGUG	Cleavage	1
miR408(i)	Solyc05g054910.2	3	17.055	1	21	2810	2830	UGCACUGCCUCUUCCCUGGCU	GGCCAGCUAAGAGGCAGUGUG	Cleavage	1
miR408(i)	Solyc05g054910.2	3	17.055	1	21	2810	2830	UGCACUGCCUCUUCCCUGGCU	GGCCAGCUAAGAGGCAGUGUG	Cleavage	1
miR408(i)	Solyc05g054910.2	3	16.213	1	21	2913	2933	UGCACUGCCUCUUCCCUGGCU	GGCCAGCUAAGAGGCAGUGUG	Cleavage	1
miR408(i)	Solyc05g054910.2	3	16.213	1	21	2915	2935	UGCACUGCCUCUUCCCUGGCU	GGCCAGCUAAGAGGCAGUGUG	Cleavage	1
miR482(i)	Solyc08g077190.1	1.5	10.738	1	22	299	320	UCUUUCCUACUCCUCCCAUACC	GGUAUGGAGGGAGUAGGAAAGA	Cleavage	1
miR482(i)	Solyc08g075630.2	1.5	24.851	1	22	538	559	UCUUUCCUACUCCUCCCAUACC	GGUAUGGGGGGAUUAGGAAAGA	Translation	1
miR482(i)	Solyc08g076000.2	1.5	24.722	1	22	699	720	UCUUUCCUACUCCUCCCAUACC	GGUAUGGGGGGACUAGGAAAGA	Translation	1
miR482(i)	Solyc08g076000.2	1.5	24.722	1	22	800	821	UCUUUCCUACUCCUCCCAUACC	GGUAUGGGGGGACUAGGAAAGA	Translation	1
miR482(i)	Solyc11g013770.1	2.5	11.963	1	22	322	343	UCUUUCCUACUCCUCCCAUACC	GGUAUGGAAGGAGUAAGAAAGA	Cleavage	1
miR482(i)	Solyc11g013770.1	2.5	11.963	1	22	302	323	UCUUUCCUACUCCUCCCAUACC	GGUAUGGAAGGAGUAAGAAAGA	Cleavage	1
miR482(i)	Solyc11g013770.1	2.5	11.963	1	22	305	326	UCUUUCCUACUCCUCCCAUACC	GGUAUGGAAGGAGUAAGAAAGA	Cleavage	1
miR482(i)	Solyc11g013770.1	2.5	11.963	1	22	281	302	UCUUUCCUACUCCUCCCAUACC	GGUAUGGAAGGAGUAAGAAAGA	Cleavage	1
miR482(i)	Solyc11g065780.1	3	13.812	1	22	454	475	UCUUUCCUACUCCUCCCAUACC	GGUAUGGGGGGUGUAGGUAAGA	Translation	1
miR482(i)	Solyc11g065800.1	3	14.275	1	22	779	800	UCUUUCCUACUCCUCCCAUACC	GGUAUGGGGGGUGUAGGUAAGA	Translation	1
miR482(i)	Solyc06g076350.2	3	15.598	1	22	394	415	UCUUUCCUACUCCUCCCAUACC	GCUAUGAGAGGAGUAGAGAAGA	Cleavage	1
miR482(i)	Solyc11g011560.1	3	19.304	1	22	1091	1112	UCUUUCCUACUCCUCCCAUACC	GUUGUGGGAUGAGUAGGCAAGA	Cleavage	1
miR482(i)	Solyc06g076350.2	3	15.598	1	22	603	624	UCUUUCCUACUCCUCCCAUACC	GCUAUGAGAGGAGUAGAGAAGA	Cleavage	1
miR482(i)	Solyc06g076350.2	3	15.598	1	22	603	624	UCUUUCCUACUCCUCCCAUACC	GCUAUGAGAGGAGUAGAGAAGA	Cleavage	1
miR482(i)	Solyc11g017420.1	3	19.254	1	22	1558	1579	UCUUUCCUACUCCUCCCAUACC	GAUAUGCGGAGAGUGGGAAAGA	Cleavage	1
miR482(i)	Solyc02g078030.1	3	13.39	1	20	3505	3524	UCUUUCCUACUCCUCCCAUA	UGAGGGUGGGGUAGGAAAGA	Cleavage	1
miR482(i)	Solyc02g078030.1	3	13.39	1	20	3522	3541	UCUUUCCUACUCCUCCCAUA	UGAGGGUGGGGUAGGAAAGA	Cleavage	1
miR482(i)	Solyc02g078030.1	3	13.39	1	20	3726	3745	UCUUUCCUACUCCUCCCAUA	UGAGGGUGGGGUAGGAAAGA	Cleavage	1
miR482(ii)	Solyc02g036280.2	1.5	12.267	1	22	1070	1091	UCUUGCCUACACCGCCCAUGCC	GGUAUGGGUGGUGUAGGUAAGA	Cleavage	1
miR482(ii)	Solyc02g036280.2	1.5	12.267	1	22	1070	1091	UCUUGCCUACACCGCCCAUGCC	GGUAUGGGUGGUGUAGGUAAGA	Cleavage	1
miR482(ii)	Solyc02g036280.2	1.5	12.267	1	22	1070	1091	UCUUGCCUACACCGCCCAUGCC	GGUAUGGGUGGUGUAGGUAAGA	Cleavage	1
miR482(ii)	Solyc02g036280.2	1.5	12.267	1	22	636	657	UCUUGCCUACACCGCCCAUGCC	GGUAUGGGUGGUGUAGGUAAGA	Cleavage	1
miR482(ii)	Solyc02g036280.2	1.5	12.267	1	22	629	650	UCUUGCCUACACCGCCCAUGCC	GGUAUGGGUGGUGUAGGUAAGA	Cleavage	1
miR482(ii)	Solyc02g036280.2	1.5	12.267	1	22	711	732	UCUUGCCUACACCGCCCAUGCC	GGUAUGGGUGGUGUAGGUAAGA	Cleavage	1
miR482(ii)	Solyc02g036280.2	1.5	12.267	1	22	629	650	UCUUGCCUACACCGCCCAUGCC	GGUAUGGGUGGUGUAGGUAAGA	Cleavage	1
miR482(ii)	Solyc02g036280.2	1.5	12.267	1	22	629	650	UCUUGCCUACACCGCCCAUGCC	GGUAUGGGUGGUGUAGGUAAGA	Cleavage	1
miR482(ii)	Solyc02g036280.2	1.5	12.267	1	22	1070	1091	UCUUGCCUACACCGCCCAUGCC	GGUAUGGGUGGUGUAGGUAAGA	Cleavage	1
miR482(ii)	Solyc02g036270.2	1.5	12.267	1	22	514	535	UCUUGCCUACACCGCCCAUGCC	GGUAUGGGUGGUGUAGGUAAGA	Cleavage	1
miR482(ii)	Solyc05g008080.1	1.5	21.303	1	22	584	605	UCUUGCCUACACCGCCCAUGCC	GGCAUGGGCGGUAUAGGUAAGA	Translation	1
miR482(ii)	Solyc05g008080.1	1.5	21.303	1	22	584	605	UCUUGCCUACACCGCCCAUGCC	GGCAUGGGCGGUAUAGGUAAGA	Translation	1
miR482(ii)	Solyc05g008080.1	1.5	21.303	1	22	584	605	UCUUGCCUACACCGCCCAUGCC	GGCAUGGGCGGUAUAGGUAAGA	Translation	1
miR482(ii)	Solyc05g008080.1	1.5	21.303	1	22	584	605	UCUUGCCUACACCGCCCAUGCC	GGCAUGGGCGGUAUAGGUAAGA	Translation	1
miR482(ii)	Solyc05g008070.2	1.5	21.303	1	22	528	549	UCUUGCCUACACCGCCCAUGCC	GGCAUGGGCGGUAUAGGUAAGA	Translation	1
miR482(ii)	Solyc04g009120.1	1.5	21.183	1	22	601	622	UCUUGCCUACACCGCCCAUGCC	GGCAUGGGUGGUUUAGGCAAGA	Translation	1
miR482(ii)	Solyc11g065800.1	2	14.275	1	22	779	800	UCUUGCCUACACCGCCCAUGCC	GGUAUGGGGGGUGUAGGUAAGA	Cleavage	1
miR482(ii)	Solyc12g017800.1	2	24.453	1	22	592	613	UCUUGCCUACACCGCCCAUGCC	GGUAUGGGCGGUAUAGGUAAGA	Translation	1
miR482(ii)	Solyc12g017800.1	2	24.453	1	22	601	622	UCUUGCCUACACCGCCCAUGCC	GGUAUGGGCGGUAUAGGUAAGA	Translation	1
miR482(ii)	Solyc12g017800.1	2	24.453	1	22	364	385	UCUUGCCUACACCGCCCAUGCC	GGUAUGGGCGGUAUAGGUAAGA	Translation	1
miR482(ii)	Solyc12g017800.1	2	24.453	1	22	526	547	UCUUGCCUACACCGCCCAUGCC	GGUAUGGGCGGUAUAGGUAAGA	Translation	1
miR482(ii)	Solyc11g065780.1	2	13.812	1	22	454	475	UCUUGCCUACACCGCCCAUGCC	GGUAUGGGGGGUGUAGGUAAGA	Cleavage	1
miR482(ii)	Solyc12g016220.1	2.5	21.204	1	22	1157	1178	UCUUGCCUACACCGCCCAUGCC	GGUAUGGGUGGUGUUGGUAAGA	Cleavage	1
miR482(ii)	Solyc12g016220.1	2.5	21.204	1	22	1093	1114	UCUUGCCUACACCGCCCAUGCC	GGUAUGGGUGGUGUUGGUAAGA	Cleavage	1
miR482(ii)	Solyc12g016220.1	2.5	21.204	1	22	1100	1121	UCUUGCCUACACCGCCCAUGCC	GGUAUGGGUGGUGUUGGUAAGA	Cleavage	1
miR482(ii)	Solyc12g016220.1	2.5	21.204	1	22	1029	1050	UCUUGCCUACACCGCCCAUGCC	GGUAUGGGUGGUGUUGGUAAGA	Cleavage	1
miR482(ii)	Solyc12g016220.1	2.5	21.204	1	22	983	1004	UCUUGCCUACACCGCCCAUGCC	GGUAUGGGUGGUGUUGGUAAGA	Cleavage	1
miR482(ii)	Solyc12g016220.1	2.5	21.204	1	22	817	838	UCUUGCCUACACCGCCCAUGCC	GGUAUGGGUGGUGUUGGUAAGA	Cleavage	1
miR482(ii)	Solyc12g016220.1	2.5	21.204	1	22	817	838	UCUUGCCUACACCGCCCAUGCC	GGUAUGGGUGGUGUUGGUAAGA	Cleavage	1
miR482(ii)	Solyc01g067160.2	2.5	20.018	1	22	1500	1521	UCUUGCCUACACCGCCCAUGCC	GGUAUGGGUGGUGUUGGUAAGA	Cleavage	1
miR482(ii)	Solyc01g067160.2	2.5	20.018	1	22	1405	1426	UCUUGCCUACACCGCCCAUGCC	GGUAUGGGUGGUGUUGGUAAGA	Cleavage	1
miR482(ii)	Solyc01g067160.2	2.5	20.018	1	22	801	822	UCUUGCCUACACCGCCCAUGCC	GGUAUGGGUGGUGUUGGUAAGA	Cleavage	1
miR482(ii)	Solyc01g067160.2	2.5	20.018	1	22	1405	1426	UCUUGCCUACACCGCCCAUGCC	GGUAUGGGUGGUGUUGGUAAGA	Cleavage	1
miR482(ii)	Solyc12g016220.1	2.5	21.204	1	22	652	673	UCUUGCCUACACCGCCCAUGCC	GGUAUGGGUGGUGUUGGUAAGA	Cleavage	1
miR482(ii)	Solyc07g039410.2	2	23.494	1	22	719	740	UCUUGCCUACACCGCCCAUGCC	GGCAUGGGCGGAUUAGGCAAGA	Translation	1
miR482(ii)	Solyc05g008080.1	2.5	18.591	1	22	574	595	UCUUGCCUACACCGCCCAUGCC	GGCAUGGGCGGUAUAGGUGAGG	Translation	1
miR482(ii)	Solyc07g039410.2	2	23.494	1	22	719	740	UCUUGCCUACACCGCCCAUGCC	GGCAUGGGCGGAUUAGGCAAGA	Translation	1
miR482(ii)	Solyc04g025820.1	2	19.14	1	22	314	335	UCUUGCCUACACCGCCCAUGCC	GGCAUGGGCGGAUUAGGCAAGA	Translation	1
miR482(ii)	Solyc04g025820.1	2	19.14	1	22	314	335	UCUUGCCUACACCGCCCAUGCC	GGCAUGGGCGGAUUAGGCAAGA	Translation	1
miR482(ii)	Solyc07g039420.1	2	23.494	1	22	568	589	UCUUGCCUACACCGCCCAUGCC	GGCAUGGGCGGAUUAGGCAAGA	Translation	1
miR482(ii)	Solyc04g025840.1	2	19.226	1	22	370	391	UCUUGCCUACACCGCCCAUGCC	GGCAUGGGCGGAUUAGGCAAGA	Translation	1
miR482(ii)	Solyc04g025840.1	2	19.226	1	22	370	391	UCUUGCCUACACCGCCCAUGCC	GGCAUGGGCGGAUUAGGCAAGA	Translation	1
miR482(ii)	Solyc10g054940.1	2.5	17.492	1	22	46	67	UCUUGCCUACACCGCCCAUGCC	GGUAUGGGUGGUGUUGGUAAGA	Cleavage	1
miR482(ii)	Solyc10g055170.1	2.5	21.742	1	22	46	67	UCUUGCCUACACCGCCCAUGCC	GGUAUGGGUGGUGUUGGUAAGA	Cleavage	1
miR482(ii)	Solyc11g006640.1	2.5	21.57	1	22	658	679	UCUUGCCUACACCGCCCAUGCC	GGCAUGGGCGGUAUUGGUAAGA	Translation	1
miR482(ii)	Solyc11g006640.1	2.5	21.57	1	22	631	652	UCUUGCCUACACCGCCCAUGCC	GGCAUGGGCGGUAUUGGUAAGA	Translation	1
miR482(ii)	Solyc04g009300.2	2.5	23.41	1	22	2560	2581	UCUUGCCUACACCGCCCAUGCC	GGCAUGGGUGGAUUAGGCAAGA	Translation	1
miR482(ii)	Solyc11g006640.1	2.5	21.57	1	22	594	615	UCUUGCCUACACCGCCCAUGCC	GGCAUGGGCGGUAUUGGUAAGA	Translation	1
miR482(ii)	Solyc11g006640.1	2.5	21.57	1	22	711	732	UCUUGCCUACACCGCCCAUGCC	GGCAUGGGCGGUAUUGGUAAGA	Translation	1
miR482(ii)	Solyc11g006640.1	2.5	21.57	1	22	711	732	UCUUGCCUACACCGCCCAUGCC	GGCAUGGGCGGUAUUGGUAAGA	Translation	1
miR482(ii)	Solyc11g006640.1	2.5	21.57	1	22	601	622	UCUUGCCUACACCGCCCAUGCC	GGCAUGGGCGGUAUUGGUAAGA	Translation	1
miR482(ii)	Solyc11g006640.1	2.5	21.57	1	22	594	615	UCUUGCCUACACCGCCCAUGCC	GGCAUGGGCGGUAUUGGUAAGA	Translation	1
miR482(ii)	Solyc11g006640.1	2.5	21.57	1	22	594	615	UCUUGCCUACACCGCCCAUGCC	GGCAUGGGCGGUAUUGGUAAGA	Translation	1
miR482(ii)	Solyc11g006640.1	2.5	21.57	1	22	594	615	UCUUGCCUACACCGCCCAUGCC	GGCAUGGGCGGUAUUGGUAAGA	Translation	1
miR482(ii)	Solyc11g006640.1	2.5	21.57	1	22	658	679	UCUUGCCUACACCGCCCAUGCC	GGCAUGGGCGGUAUUGGUAAGA	Translation	1
miR482(ii)	Solyc11g006510.1	2.5	18.804	1	22	538	559	UCUUGCCUACACCGCCCAUGCC	GGAAUGGGCGGUAUAGGUAAGA	Translation	1
miR482(ii)	Solyc04g009300.2	2.5	23.41	1	22	3330	3351	UCUUGCCUACACCGCCCAUGCC	GGCAUGGGUGGAUUAGGCAAGA	Translation	1
miR482(ii)	Solyc04g009300.2	2.5	23.41	1	22	3330	3351	UCUUGCCUACACCGCCCAUGCC	GGCAUGGGUGGAUUAGGCAAGA	Translation	1
miR482(ii)	Solyc11g006510.1	2.5	18.804	1	22	535	556	UCUUGCCUACACCGCCCAUGCC	GGAAUGGGCGGUAUAGGUAAGA	Translation	1
miR482(ii)	Solyc04g009270.2	2.5	23.41	1	22	732	753	UCUUGCCUACACCGCCCAUGCC	GGCAUGGGUGGAUUAGGCAAGA	Translation	1
miR482(ii)	Solyc11g006510.1	2.5	18.804	1	22	535	556	UCUUGCCUACACCGCCCAUGCC	GGAAUGGGCGGUAUAGGUAAGA	Translation	1
miR482(ii)	Solyc04g009300.2	2.5	23.41	1	22	2609	2630	UCUUGCCUACACCGCCCAUGCC	GGCAUGGGUGGAUUAGGCAAGA	Translation	1
miR482(ii)	Solyc04g009270.2	2.5	23.41	1	22	647	668	UCUUGCCUACACCGCCCAUGCC	GGCAUGGGUGGAUUAGGCAAGA	Translation	1
miR482(ii)	Solyc11g006530.1	2.5	18.804	1	22	538	559	UCUUGCCUACACCGCCCAUGCC	GGAAUGGGCGGUAUAGGUAAGA	Translation	1
miR482(ii)	Solyc04g009270.2	2.5	23.41	1	22	647	668	UCUUGCCUACACCGCCCAUGCC	GGCAUGGGUGGAUUAGGCAAGA	Translation	1
miR482(ii)	Solyc07g005770.2	3	23.779	1	22	541	562	UCUUGCCUACACCGCCCAUGCC	GGUAUGGGCGGUAUAGGCAAAA	Translation	1
miR482(ii)	Solyc11g006530.1	2.5	18.804	1	22	526	547	UCUUGCCUACACCGCCCAUGCC	GGAAUGGGCGGUAUAGGUAAGA	Translation	1
miR482(ii)	Solyc11g006630.1	2.5	21.57	1	22	532	553	UCUUGCCUACACCGCCCAUGCC	GGCAUGGGCGGUAUUGGUAAGA	Translation	1
miR482(ii)	Solyc04g009290.1	2.5	23.41	1	22	574	595	UCUUGCCUACACCGCCCAUGCC	GGCAUGGGUGGAUUAGGCAAGA	Translation	1
miR482(ii)	Solyc04g009130.2	2.5	20.794	1	22	597	618	UCUUGCCUACACCGCCCAUGCC	GGCAUGGGUGGAUUAGGCAAGA	Translation	1
miR482(ii)	Solyc07g039400.1	2.5	22.64	1	22	337	358	UCUUGCCUACACCGCCCAUGCC	GGCAUGGGCGGAUUAGGUAAGA	Translation	1
miR482(ii)	Solyc10g054970.1	2.5	19.563	1	21	539	559	UCUUGCCUACACCGCCCAUGC	GUAUGGGUGGUGUUGGUAAGA	Cleavage	1
miR482(ii)	Solyc11g069930.1	3	24.898	1	22	903	924	UCUUGCCUACACCGCCCAUGCC	GGAAUGGGCGGUGCGGGUAAGA	Translation	1
miR482(ii)	Solyc11g071420.1	3	19.671	1	22	862	883	UCUUGCCUACACCGCCCAUGCC	GGAAUGGGCGGCGUGGGUAAGA	Translation	1
miR482(ii)	Solyc11g069930.1	3	24.898	1	22	985	1006	UCUUGCCUACACCGCCCAUGCC	GGAAUGGGCGGUGCGGGUAAGA	Translation	1
miR482(ii)	Solyc11g071430.1	3	19.671	1	22	790	811	UCUUGCCUACACCGCCCAUGCC	GGAAUGGGCGGCGUGGGUAAGA	Translation	1
miR482(ii)	Solyc11g071420.1	3	19.671	1	22	754	775	UCUUGCCUACACCGCCCAUGCC	GGAAUGGGCGGCGUGGGUAAGA	Translation	1
miR482(ii)	Solyc11g071420.1	3	19.671	1	22	752	773	UCUUGCCUACACCGCCCAUGCC	GGAAUGGGCGGCGUGGGUAAGA	Translation	1
miR482(ii)	Solyc11g069930.1	3	24.898	1	22	985	1006	UCUUGCCUACACCGCCCAUGCC	GGAAUGGGCGGUGCGGGUAAGA	Translation	1
miR482(ii)	Solyc11g069930.1	3	24.898	1	22	900	921	UCUUGCCUACACCGCCCAUGCC	GGAAUGGGCGGUGCGGGUAAGA	Translation	1
miR482(ii)	Solyc11g069930.1	3	24.898	1	22	985	1006	UCUUGCCUACACCGCCCAUGCC	GGAAUGGGCGGUGCGGGUAAGA	Translation	1
miR482(ii)	Solyc11g069930.1	3	24.898	1	22	900	921	UCUUGCCUACACCGCCCAUGCC	GGAAUGGGCGGUGCGGGUAAGA	Translation	1
miR482(ii)	Solyc11g071420.1	3	19.671	1	22	644	665	UCUUGCCUACACCGCCCAUGCC	GGAAUGGGCGGCGUGGGUAAGA	Translation	1
miR482(ii)	Solyc11g071420.1	3	19.671	1	22	622	643	UCUUGCCUACACCGCCCAUGCC	GGAAUGGGCGGCGUGGGUAAGA	Translation	1
miR482(ii)	Solyc08g005440.2	3	21.814	1	22	863	884	UCUUGCCUACACCGCCCAUGCC	GGCAUGGGUGGUUCAGGUAAGA	Translation	1
miR482(ii)	Solyc11g020100.1	3	23.736	1	22	680	701	UCUUGCCUACACCGCCCAUGCC	GGUAUGGGCGGUAUCGGUAAGA	Translation	1
miR482(ii)	Solyc11g069930.1	3	24.898	1	22	169	190	UCUUGCCUACACCGCCCAUGCC	GGAAUGGGCGGUGCGGGUAAGA	Translation	1
miR482(ii)	Solyc08g005440.2	3	21.814	1	22	616	637	UCUUGCCUACACCGCCCAUGCC	GGCAUGGGUGGUUCAGGUAAGA	Translation	1
miR482(ii)	Solyc11g020100.1	3	23.736	1	22	680	701	UCUUGCCUACACCGCCCAUGCC	GGUAUGGGCGGUAUCGGUAAGA	Translation	1
miR482(ii)	Solyc11g020100.1	3	23.736	1	22	575	596	UCUUGCCUACACCGCCCAUGCC	GGUAUGGGCGGUAUCGGUAAGA	Translation	1
miR482(ii)	Solyc11g020100.1	3	23.736	1	22	520	541	UCUUGCCUACACCGCCCAUGCC	GGUAUGGGCGGUAUCGGUAAGA	Translation	1
miR482(ii)	Solyc11g020090.1	3	20.197	1	22	103	124	UCUUGCCUACACCGCCCAUGCC	GGUAUGGGCGGUAGAGGUAAGA	Translation	1
miR482(iii)	Solyc11g006640.1	1.5	21.57	1	22	658	679	UCUUGCCAAUACCGCCCAUUCC	GGCAUGGGCGGUAUUGGUAAGA	Cleavage	1
miR482(iii)	Solyc11g006640.1	1.5	21.57	1	22	631	652	UCUUGCCAAUACCGCCCAUUCC	GGCAUGGGCGGUAUUGGUAAGA	Cleavage	1
miR482(iii)	Solyc11g006640.1	1.5	21.57	1	22	594	615	UCUUGCCAAUACCGCCCAUUCC	GGCAUGGGCGGUAUUGGUAAGA	Cleavage	1
miR482(iii)	Solyc11g006640.1	1.5	21.57	1	22	711	732	UCUUGCCAAUACCGCCCAUUCC	GGCAUGGGCGGUAUUGGUAAGA	Cleavage	1
miR482(iii)	Solyc11g006640.1	1.5	21.57	1	22	711	732	UCUUGCCAAUACCGCCCAUUCC	GGCAUGGGCGGUAUUGGUAAGA	Cleavage	1
miR482(iii)	Solyc11g006640.1	1.5	21.57	1	22	601	622	UCUUGCCAAUACCGCCCAUUCC	GGCAUGGGCGGUAUUGGUAAGA	Cleavage	1
miR482(iii)	Solyc11g006640.1	1.5	21.57	1	22	594	615	UCUUGCCAAUACCGCCCAUUCC	GGCAUGGGCGGUAUUGGUAAGA	Cleavage	1
miR482(iii)	Solyc11g006640.1	1.5	21.57	1	22	594	615	UCUUGCCAAUACCGCCCAUUCC	GGCAUGGGCGGUAUUGGUAAGA	Cleavage	1
miR482(iii)	Solyc11g006640.1	1.5	21.57	1	22	594	615	UCUUGCCAAUACCGCCCAUUCC	GGCAUGGGCGGUAUUGGUAAGA	Cleavage	1
miR482(iii)	Solyc11g006640.1	1.5	21.57	1	22	658	679	UCUUGCCAAUACCGCCCAUUCC	GGCAUGGGCGGUAUUGGUAAGA	Cleavage	1
miR482(iii)	Solyc11g006510.1	1.5	18.804	1	22	538	559	UCUUGCCAAUACCGCCCAUUCC	GGAAUGGGCGGUAUAGGUAAGA	Cleavage	1
miR482(iii)	Solyc11g006510.1	1.5	18.804	1	22	535	556	UCUUGCCAAUACCGCCCAUUCC	GGAAUGGGCGGUAUAGGUAAGA	Cleavage	1
miR482(iii)	Solyc11g006510.1	1.5	18.804	1	22	535	556	UCUUGCCAAUACCGCCCAUUCC	GGAAUGGGCGGUAUAGGUAAGA	Cleavage	1
miR482(iii)	Solyc11g006530.1	1.5	18.804	1	22	538	559	UCUUGCCAAUACCGCCCAUUCC	GGAAUGGGCGGUAUAGGUAAGA	Cleavage	1
miR482(iii)	Solyc11g006530.1	1.5	18.804	1	22	526	547	UCUUGCCAAUACCGCCCAUUCC	GGAAUGGGCGGUAUAGGUAAGA	Cleavage	1
miR482(iii)	Solyc11g006630.1	1.5	21.57	1	22	532	553	UCUUGCCAAUACCGCCCAUUCC	GGCAUGGGCGGUAUUGGUAAGA	Cleavage	1
miR482(iii)	Solyc07g049700.1	2	24.47	1	22	588	609	UCUUGCCAAUACCGCCCAUUCC	GGUAUGGGUGGUAUUGGUAAGA	Cleavage	1
miR482(iii)	Solyc07g049700.1	2	24.47	1	22	798	819	UCUUGCCAAUACCGCCCAUUCC	GGUAUGGGUGGUAUUGGUAAGA	Cleavage	1
miR482(iii)	Solyc07g049700.1	2	24.47	1	22	544	565	UCUUGCCAAUACCGCCCAUUCC	GGUAUGGGUGGUAUUGGUAAGA	Cleavage	1
miR482(iii)	Solyc12g016220.1	2.5	21.204	1	22	1157	1178	UCUUGCCAAUACCGCCCAUUCC	GGUAUGGGUGGUGUUGGUAAGA	Cleavage	1
miR482(iii)	Solyc12g016220.1	2.5	21.204	1	22	1093	1114	UCUUGCCAAUACCGCCCAUUCC	GGUAUGGGUGGUGUUGGUAAGA	Cleavage	1
miR482(iii)	Solyc12g016220.1	2.5	21.204	1	22	1100	1121	UCUUGCCAAUACCGCCCAUUCC	GGUAUGGGUGGUGUUGGUAAGA	Cleavage	1
miR482(iii)	Solyc12g016220.1	2.5	21.204	1	22	1029	1050	UCUUGCCAAUACCGCCCAUUCC	GGUAUGGGUGGUGUUGGUAAGA	Cleavage	1
miR482(iii)	Solyc12g016220.1	2.5	21.204	1	22	983	1004	UCUUGCCAAUACCGCCCAUUCC	GGUAUGGGUGGUGUUGGUAAGA	Cleavage	1
miR482(iii)	Solyc12g016220.1	2.5	21.204	1	22	817	838	UCUUGCCAAUACCGCCCAUUCC	GGUAUGGGUGGUGUUGGUAAGA	Cleavage	1
miR482(iii)	Solyc12g016220.1	2.5	21.204	1	22	817	838	UCUUGCCAAUACCGCCCAUUCC	GGUAUGGGUGGUGUUGGUAAGA	Cleavage	1
miR482(iii)	Solyc01g067160.2	2.5	20.018	1	22	1500	1521	UCUUGCCAAUACCGCCCAUUCC	GGUAUGGGUGGUGUUGGUAAGA	Cleavage	1
miR482(iii)	Solyc01g067160.2	2.5	20.018	1	22	1405	1426	UCUUGCCAAUACCGCCCAUUCC	GGUAUGGGUGGUGUUGGUAAGA	Cleavage	1
miR482(iii)	Solyc01g067160.2	2.5	20.018	1	22	801	822	UCUUGCCAAUACCGCCCAUUCC	GGUAUGGGUGGUGUUGGUAAGA	Cleavage	1
miR482(iii)	Solyc12g009450.1	2.5	19.509	1	22	1337	1358	UCUUGCCAAUACCGCCCAUUCC	GGGAUGGGUGGCAUUGGUAAGA	Translation	1
miR482(iii)	Solyc12g009450.1	2.5	19.509	1	22	946	967	UCUUGCCAAUACCGCCCAUUCC	GGGAUGGGUGGCAUUGGUAAGA	Translation	1
miR482(iii)	Solyc12g009450.1	2.5	19.509	1	22	810	831	UCUUGCCAAUACCGCCCAUUCC	GGGAUGGGUGGCAUUGGUAAGA	Translation	1
miR482(iii)	Solyc01g067160.2	2.5	20.018	1	22	1405	1426	UCUUGCCAAUACCGCCCAUUCC	GGUAUGGGUGGUGUUGGUAAGA	Cleavage	1
miR482(iii)	Solyc12g016220.1	2.5	21.204	1	22	652	673	UCUUGCCAAUACCGCCCAUUCC	GGUAUGGGUGGUGUUGGUAAGA	Cleavage	1
miR482(iii)	Solyc12g009450.1	2.5	19.509	1	22	727	748	UCUUGCCAAUACCGCCCAUUCC	GGGAUGGGUGGCAUUGGUAAGA	Translation	1
miR482(iii)	Solyc10g054940.1	2.5	17.492	1	22	46	67	UCUUGCCAAUACCGCCCAUUCC	GGUAUGGGUGGUGUUGGUAAGA	Cleavage	1
miR482(iii)	Solyc10g055170.1	2.5	21.742	1	22	46	67	UCUUGCCAAUACCGCCCAUUCC	GGUAUGGGUGGUGUUGGUAAGA	Cleavage	1
miR482(iii)	Solyc11g043070.1	2.5	22.118	1	22	704	725	UCUUGCCAAUACCGCCCAUUCC	GGAAUGGGCGGCAUGGGUAAGA	Translation	1
miR482(iii)	Solyc05g008080.1	2.5	21.303	1	22	584	605	UCUUGCCAAUACCGCCCAUUCC	GGCAUGGGCGGUAUAGGUAAGA	Cleavage	1
miR482(iii)	Solyc05g008080.1	2.5	21.303	1	22	584	605	UCUUGCCAAUACCGCCCAUUCC	GGCAUGGGCGGUAUAGGUAAGA	Cleavage	1
miR482(iii)	Solyc05g008080.1	2.5	21.303	1	22	584	605	UCUUGCCAAUACCGCCCAUUCC	GGCAUGGGCGGUAUAGGUAAGA	Cleavage	1
miR482(iii)	Solyc11g020100.1	2.5	23.736	1	22	680	701	UCUUGCCAAUACCGCCCAUUCC	GGUAUGGGCGGUAUCGGUAAGA	Cleavage	1
miR482(iii)	Solyc05g008080.1	2.5	21.303	1	22	584	605	UCUUGCCAAUACCGCCCAUUCC	GGCAUGGGCGGUAUAGGUAAGA	Cleavage	1
miR482(iii)	Solyc12g017800.1	2.5	24.453	1	22	592	613	UCUUGCCAAUACCGCCCAUUCC	GGUAUGGGCGGUAUAGGUAAGA	Cleavage	1
miR482(iii)	Solyc12g017800.1	2.5	24.453	1	22	601	622	UCUUGCCAAUACCGCCCAUUCC	GGUAUGGGCGGUAUAGGUAAGA	Cleavage	1
miR482(iii)	Solyc09g091050.2	3	15.779	1	22	782	803	UCUUGCCAAUACCGCCCAUUCC	GGAAUGGGCGGUGGUGGGAAGA	Translation	1
miR482(iii)	Solyc09g091050.2	3	15.779	1	22	784	805	UCUUGCCAAUACCGCCCAUUCC	GGAAUGGGCGGUGGUGGGAAGA	Translation	1
miR482(iii)	Solyc09g091050.2	3	15.779	1	22	775	796	UCUUGCCAAUACCGCCCAUUCC	GGAAUGGGCGGUGGUGGGAAGA	Translation	1
miR482(iii)	Solyc12g017800.1	2.5	24.453	1	22	364	385	UCUUGCCAAUACCGCCCAUUCC	GGUAUGGGCGGUAUAGGUAAGA	Cleavage	1
miR482(iii)	Solyc11g020100.1	2.5	23.736	1	22	680	701	UCUUGCCAAUACCGCCCAUUCC	GGUAUGGGCGGUAUCGGUAAGA	Cleavage	1
miR482(iii)	Solyc09g091050.2	3	15.779	1	22	777	798	UCUUGCCAAUACCGCCCAUUCC	GGAAUGGGCGGUGGUGGGAAGA	Translation	1
miR482(iii)	Solyc09g091050.2	3	15.779	1	22	713	734	UCUUGCCAAUACCGCCCAUUCC	GGAAUGGGCGGUGGUGGGAAGA	Translation	1
miR482(iii)	Solyc05g008070.2	2.5	21.303	1	22	528	549	UCUUGCCAAUACCGCCCAUUCC	GGCAUGGGCGGUAUAGGUAAGA	Cleavage	1
miR482(iii)	Solyc12g017800.1	2.5	24.453	1	22	526	547	UCUUGCCAAUACCGCCCAUUCC	GGUAUGGGCGGUAUAGGUAAGA	Cleavage	1
miR482(iii)	Solyc11g020100.1	2.5	23.736	1	22	575	596	UCUUGCCAAUACCGCCCAUUCC	GGUAUGGGCGGUAUCGGUAAGA	Cleavage	1
miR482(iii)	Solyc11g020100.1	2.5	23.736	1	22	520	541	UCUUGCCAAUACCGCCCAUUCC	GGUAUGGGCGGUAUCGGUAAGA	Cleavage	1
miR482(iii)	Solyc10g054970.1	2.5	19.563	1	21	539	559	UCUUGCCAAUACCGCCCAUUC	GUAUGGGUGGUGUUGGUAAGA	Cleavage	1
miR482(iii)	Solyc01g014840.2	3	16.059	1	22	725	746	UCUUGCCAAUACCGCCCAUUCC	GGGAUGGGAGGCAUUGGUAAGA	Translation	1
miR482(iii)	Solyc11g069930.1	3	24.898	1	22	903	924	UCUUGCCAAUACCGCCCAUUCC	GGAAUGGGCGGUGCGGGUAAGA	Translation	1
miR482(iii)	Solyc01g014840.2	3	16.059	1	22	725	746	UCUUGCCAAUACCGCCCAUUCC	GGGAUGGGAGGCAUUGGUAAGA	Translation	1
miR482(iii)	Solyc11g071420.1	3	19.671	1	22	862	883	UCUUGCCAAUACCGCCCAUUCC	GGAAUGGGCGGCGUGGGUAAGA	Translation	1
miR482(iii)	Solyc11g069930.1	3	24.898	1	22	985	1006	UCUUGCCAAUACCGCCCAUUCC	GGAAUGGGCGGUGCGGGUAAGA	Translation	1
miR482(iii)	Solyc11g071430.1	3	19.671	1	22	790	811	UCUUGCCAAUACCGCCCAUUCC	GGAAUGGGCGGCGUGGGUAAGA	Translation	1
miR482(iii)	Solyc11g006510.1	3	23.607	1	22	765	786	UCUUGCCAAUACCGCCCAUUCC	GGUAUGGGUGGUAUCGGUAAGA	Cleavage	1
miR482(iii)	Solyc12g006040.1	3	20.75	1	22	1003	1024	UCUUGCCAAUACCGCCCAUUCC	GGAAUGGGUGGCAUAGGUAAGA	Translation	1
miR482(iii)	Solyc11g071420.1	3	19.671	1	22	754	775	UCUUGCCAAUACCGCCCAUUCC	GGAAUGGGCGGCGUGGGUAAGA	Translation	1
miR482(iii)	Solyc11g006510.1	3	23.607	1	22	765	786	UCUUGCCAAUACCGCCCAUUCC	GGUAUGGGUGGUAUCGGUAAGA	Cleavage	1
miR482(iii)	Solyc12g006040.1	3	20.75	1	22	883	904	UCUUGCCAAUACCGCCCAUUCC	GGAAUGGGUGGCAUAGGUAAGA	Translation	1
miR482(iii)	Solyc11g071420.1	3	19.671	1	22	752	773	UCUUGCCAAUACCGCCCAUUCC	GGAAUGGGCGGCGUGGGUAAGA	Translation	1
miR482(iii)	Solyc11g069930.1	3	24.898	1	22	985	1006	UCUUGCCAAUACCGCCCAUUCC	GGAAUGGGCGGUGCGGGUAAGA	Translation	1
miR482(iii)	Solyc01g014840.2	3	16.059	1	22	649	670	UCUUGCCAAUACCGCCCAUUCC	GGGAUGGGAGGCAUUGGUAAGA	Translation	1
miR482(iii)	Solyc11g069930.1	3	24.898	1	22	900	921	UCUUGCCAAUACCGCCCAUUCC	GGAAUGGGCGGUGCGGGUAAGA	Translation	1
miR482(iii)	Solyc11g069930.1	3	24.898	1	22	985	1006	UCUUGCCAAUACCGCCCAUUCC	GGAAUGGGCGGUGCGGGUAAGA	Translation	1
miR482(iii)	Solyc11g069930.1	3	24.898	1	22	900	921	UCUUGCCAAUACCGCCCAUUCC	GGAAUGGGCGGUGCGGGUAAGA	Translation	1
miR482(iii)	Solyc01g014840.2	3	16.059	1	22	720	741	UCUUGCCAAUACCGCCCAUUCC	GGGAUGGGAGGCAUUGGUAAGA	Translation	1
miR482(iii)	Solyc01g014840.2	3	16.059	1	22	725	746	UCUUGCCAAUACCGCCCAUUCC	GGGAUGGGAGGCAUUGGUAAGA	Translation	1
miR482(iii)	Solyc11g071420.1	3	19.671	1	22	644	665	UCUUGCCAAUACCGCCCAUUCC	GGAAUGGGCGGCGUGGGUAAGA	Translation	1
miR482(iii)	Solyc11g071420.1	3	19.671	1	22	622	643	UCUUGCCAAUACCGCCCAUUCC	GGAAUGGGCGGCGUGGGUAAGA	Translation	1
miR482(iii)	Solyc12g006040.1	3	20.75	1	22	1003	1024	UCUUGCCAAUACCGCCCAUUCC	GGAAUGGGUGGCAUAGGUAAGA	Translation	1
miR482(iii)	Solyc11g006510.1	3	23.607	1	22	558	579	UCUUGCCAAUACCGCCCAUUCC	GGUAUGGGUGGUAUCGGUAAGA	Cleavage	1
miR482(iii)	Solyc11g069930.1	3	24.898	1	22	169	190	UCUUGCCAAUACCGCCCAUUCC	GGAAUGGGCGGUGCGGGUAAGA	Translation	1
miR482(iii)	Solyc11g006520.1	3	23.607	1	22	511	532	UCUUGCCAAUACCGCCCAUUCC	GGUAUGGGUGGUAUCGGUAAGA	Cleavage	1
miR482(iii)	Solyc08g007660.2	3	21.212	1	22	736	757	UCUUGCCAAUACCGCCCAUUCC	GGAAUGGGCGGCCUGGGCAAGA	Translation	1
miR482(iii)	Solyc08g007660.2	3	21.212	1	22	651	672	UCUUGCCAAUACCGCCCAUUCC	GGAAUGGGCGGCCUGGGCAAGA	Translation	1
miR482(iii)	Solyc08g007660.2	3	21.212	1	22	734	755	UCUUGCCAAUACCGCCCAUUCC	GGAAUGGGCGGCCUGGGCAAGA	Translation	1
miR482(iii)	Solyc08g007660.2	3	21.212	1	22	736	757	UCUUGCCAAUACCGCCCAUUCC	GGAAUGGGCGGCCUGGGCAAGA	Translation	1
miR482(iii)	Solyc08g007660.2	3	21.212	1	22	736	757	UCUUGCCAAUACCGCCCAUUCC	GGAAUGGGCGGCCUGGGCAAGA	Translation	1
miR482(iii)	Solyc08g007660.2	3	21.212	1	22	654	675	UCUUGCCAAUACCGCCCAUUCC	GGAAUGGGCGGCCUGGGCAAGA	Translation	1
miR482(iii)	Solyc08g007660.2	3	21.212	1	22	734	755	UCUUGCCAAUACCGCCCAUUCC	GGAAUGGGCGGCCUGGGCAAGA	Translation	1
miR482(iii)	Solyc08g007660.2	3	21.212	1	22	736	757	UCUUGCCAAUACCGCCCAUUCC	GGAAUGGGCGGCCUGGGCAAGA	Translation	1
miR482(iii)	Solyc08g007630.1	3	21.212	1	22	622	643	UCUUGCCAAUACCGCCCAUUCC	GGAAUGGGCGGCCUGGGCAAGA	Translation	1
miR482(iii)	Solyc02g089720.1	2.5	24.78	1	22	4469	4490	UCUUGCCAAUACCGCCCAUUCC	GUAAUGGGCAAUAUUGGUAAGA	Cleavage	1
miR5304(i)	Solyc04g076150.2	3	6.549	1	20	1138	1157	UCAAUGCUACAUACUCAUCC	AGAUGAGUAUGUAGUAAUGA	Cleavage	1
miR5304(i)	Solyc12g005620.1	3	14.874	1	21	2663	2683	UCAAUGCUACAUACUCAUCCC	GGGAUGAGUAUGAUGUAUUGG	Translation	1
miR5304(i)	Solyc09g005490.1	3	18.125	1	20	809	828	UCAAUGCUACAUACUCAUCC	GGAUGGGGAAGUAGUAUUGA	Translation	1
miR5304(i)	Solyc06g005410.2	3	10.694	1	19	1418	1437	UCAAUGCUACAUA-CUCAUC	GAGGAGAUAUGUAGCAUUGA	Cleavage	1
miR5304(i)	Solyc06g005410.2	3	10.694	1	19	1418	1437	UCAAUGCUACAUA-CUCAUC	GAGGAGAUAUGUAGCAUUGA	Cleavage	1
miR9471(i)	Solyc04g015220.2	3	9.926	1	21	3019	3039	UUGGCUGAGUGAGCAUCACGG	UUGUGAUGUUUGCUUAGCUAA	Cleavage	1
miR9471(i)	Solyc03g111100.1	3	23.561	1	21	512	532	UUGGCUGAGUGAGCAUCACGG	UUGUGAUGUUUCCUCAGCCAG	Translation	1
miR9471(i)	Solyc03g111100.1	3	23.561	1	21	665	685	UUGGCUGAGUGAGCAUCACGG	UUGUGAUGUUUCCUCAGCCAG	Translation	1
miR9471(i)	Solyc09g055980.1	3	17.713	1	20	844	863	UUGGCUGAGUGAGCAUCACG	GCUGAUGCUCAAUCAGCCAA	Translation	1
miR9471(i)	Solyc11g045210.1	3	19.486	1	20	1584	1603	UUGGCUGAGUGAGCAUCACG	UGUGAUGAUCACUUAGUUAA	Cleavage	1
miR9471(ii)	Solyc09g061750.1	3	23.356	1	20	745	764	UUGGCUGAGUGAGCAUCACU	AGUGCUGUUCGCUCAGCCAU	Cleavage	1
miR9471(ii)	Solyc09g055980.1	3	17.713	1	20	844	863	UUGGCUGAGUGAGCAUCACU	GCUGAUGCUCAAUCAGCCAA	Translation	1
miR9471(ii)	Solyc09g061750.1	3	23.356	1	20	1211	1230	UUGGCUGAGUGAGCAUCACU	AGUGCUGUUCGCUCAGCCAU	Cleavage	1
miR9471(ii)	Solyc09g061750.1	3	23.356	1	20	1246	1265	UUGGCUGAGUGAGCAUCACU	AGUGCUGUUCGCUCAGCCAU	Cleavage	1
miR9471(ii)	Solyc09g061750.1	3	23.356	1	20	2044	2063	UUGGCUGAGUGAGCAUCACU	AGUGCUGUUCGCUCAGCCAU	Cleavage	1
miR9471(ii)	Solyc08g082850.2	3	20.388	1	20	1125	1144	UUGGCUGAGUGAGCAUCACU	AUUGAUGCUUACUCGGCUGA	Cleavage	1
miR9471(ii)	Solyc08g082850.2	3	20.388	1	20	1203	1222	UUGGCUGAGUGAGCAUCACU	AUUGAUGCUUACUCGGCUGA	Cleavage	1
miR9471(ii)	Solyc08g082850.2	3	20.388	1	20	1203	1222	UUGGCUGAGUGAGCAUCACU	AUUGAUGCUUACUCGGCUGA	Cleavage	1
miR9471(ii)	Solyc08g082850.2	3	20.388	1	20	1203	1222	UUGGCUGAGUGAGCAUCACU	AUUGAUGCUUACUCGGCUGA	Cleavage	1
miR9473(i)	Solyc04g015310.1	2.5	12.489	1	21	557	577	UGGCUGUAAAUCUAAACUCGU	AAGAGUUUAGAUUGACAGUCA	Cleavage	1
miR9473(i)	Solyc03g006920.2	2.5	16.819	1	20	4080	4099	UGGCUGUAAAUCUAAACUCG	GGAGUUGAGAUUUACAGCUA	Cleavage	1
miR9473(i)	Solyc03g006920.2	2.5	16.819	1	20	6982	7001	UGGCUGUAAAUCUAAACUCG	GGAGUUGAGAUUUACAGCUA	Cleavage	1
miR9473(i)	Solyc03g006920.2	2.5	16.819	1	20	7539	7558	UGGCUGUAAAUCUAAACUCG	GGAGUUGAGAUUUACAGCUA	Cleavage	1
miR9473(i)	Solyc03g006920.2	2.5	16.819	1	20	7544	7563	UGGCUGUAAAUCUAAACUCG	GGAGUUGAGAUUUACAGCUA	Cleavage	1
miR9473(i)	Solyc04g008910.1	2.5	17.303	1	20	488	507	UGGCUGUAAAUCUAAACUCG	CGAGUUUAGUUUUGUAGCUA	Translation	1
miR9473(i)	Solyc04g008890.2	2.5	17.303	1	20	636	655	UGGCUGUAAAUCUAAACUCG	CGAGUUUAGUUUUGUAGCUA	Translation	1
miR9473(i)	Solyc12g035680.1	3	10.79	1	21	20	40	UGGCUGUAAAUCUAAACUCGU	AAGAGUUUAGAUUGGCAGUCA	Cleavage	1
miR9473(i)	Solyc06g065580.2	3	9.698	1	21	1	21	UGGCUGUAAAUCUAAACUCGU	AUGAGUUCAAAUUUGCAGCCA	Cleavage	1
miR9473(i)	Solyc10g054680.1	3	12.627	1	21	695	715	UGGCUGUAAAUCUAAACUCGU	AAGAGUUUAGAUUGGCAGUCA	Cleavage	1
miR9473(i)	Solyc08g041950.1	3	13.145	1	21	695	715	UGGCUGUAAAUCUAAACUCGU	AAGAGUUUAGAUUGACAGUCG	Cleavage	1
miR9473(i)	Solyc03g026190.2	3	20.104	1	21	467	487	UGGCUGUAAAUCUAAACUCGU	AAGAGUUUGGAGUUACAGUCA	Translation	1
miR9473(i)	Solyc03g026190.2	3	20.104	1	21	1716	1736	UGGCUGUAAAUCUAAACUCGU	AAGAGUUUGGAGUUACAGUCA	Translation	1
miR9473(i)	Solyc03g026190.2	3	20.104	1	21	1711	1731	UGGCUGUAAAUCUAAACUCGU	AAGAGUUUGGAGUUACAGUCA	Translation	1
miR9473(i)	Solyc03g026190.2	3	20.104	1	21	1712	1732	UGGCUGUAAAUCUAAACUCGU	AAGAGUUUGGAGUUACAGUCA	Translation	1
miR9473(i)	Solyc03g026190.2	3	20.104	1	21	1839	1859	UGGCUGUAAAUCUAAACUCGU	AAGAGUUUGGAGUUACAGUCA	Translation	1
miR9473(i)	Solyc10g006330.2	3	12.908	1	20	898	917	UGGCUGUAAAUCUAAACUCG	GGAGUUGGGAUUUAUAGCCA	Cleavage	1
miR9473(i)	Solyc04g080480.1	3	17.663	1	19	665	684	UGGCUGUAAAUC-UAAACUC	GAGCUUAUGAUUUACAGCCA	Cleavage	1
miR9479(i)	Solyc11g011850.1	2	15.037	1	21	3651	3671	GAGAAUGGUAGAGGGUCGGAC	GCCCGUCCCUCUACCAUUCUC	Cleavage	1
miR9479(i)	Solyc04g049130.2	2.5	6.79	1	20	112	131	GAGAAUGGUAGAGGGUCGGA	UCUGGCCCUUUACCGUUUUC	Cleavage	1
miR9479(i)	Solyc02g090620.2	3	19.804	1	21	564	584	GAGAAUGGUAGAGGGUCGGAC	GUUCGGCGCUUUGCCAUUCUC	Cleavage	1
miR9479(i)	Solyc02g090620.2	3	19.804	1	21	448	468	GAGAAUGGUAGAGGGUCGGAC	GUUCGGCGCUUUGCCAUUCUC	Cleavage	1
miR9479(i)	Solyc02g090620.2	3	19.804	1	21	564	584	GAGAAUGGUAGAGGGUCGGAC	GUUCGGCGCUUUGCCAUUCUC	Cleavage	1
miR9479(i)	Solyc02g090620.2	3	19.804	1	21	582	602	GAGAAUGGUAGAGGGUCGGAC	GUUCGGCGCUUUGCCAUUCUC	Cleavage	1
miR9479(i)	Solyc02g090620.2	3	19.804	1	21	582	602	GAGAAUGGUAGAGGGUCGGAC	GUUCGGCGCUUUGCCAUUCUC	Cleavage	1
miR9479(i)	Solyc04g005640.2	3	14.143	1	21	2795	2815	GAGAAUGGUAGAGGGUCGGAC	GUCCGCUCCUCUACCCUUCUC	Cleavage	1
miR9479(i)	Solyc05g039920.2	3	19.114	1	20	2139	2158	GAGAAUGGUAGAGGGUCGGA	UCCGAUCCUCUACUAUCCUU	Cleavage	1
miR9479(i)	Solyc11g008980.1	3	1.003	1	20	2751	2770	GAGAAUGGUAGAGGGUCGGA	UCCAACCCUUUACCACUCUC	Cleavage	1
miR9479(i)	Solyc11g008980.1	3	1.003	1	20	3014	3033	GAGAAUGGUAGAGGGUCGGA	UCCAACCCUUUACCACUCUC	Cleavage	1
miR9479(i)	Solyc02g068560.2	3	19.048	1	20	7209	7228	GAGAAUGGUAGAGGGUCGGA	UCUGACCCUCCAUUGUUCUC	Translation	1
miR9479(i)	Solyc02g068560.2	3	19.048	1	20	7948	7967	GAGAAUGGUAGAGGGUCGGA	UCUGACCCUCCAUUGUUCUC	Translation	1
miR9479(i)	Solyc01g106960.2	3	10.133	1	20	912	931	GAGAAUGGUAGAGGGUCGGA	UCAGACCCUAUACCAUUUUU	Translation	1
miR9479(i)	Solyc01g106960.2	3	10.133	1	20	930	949	GAGAAUGGUAGAGGGUCGGA	UCAGACCCUAUACCAUUUUU	Translation	1
var_miR319(i)	Solyc01g100650.2	2	14.531	1	21	1366	1386	UUGGACUGAAGGGUUUCCUUC	GAAGGGAACUUUUUAGUCCAA	Cleavage	1
var_miR319(i)	Solyc01g100650.2	2	14.531	1	21	1646	1666	UUGGACUGAAGGGUUUCCUUC	GAAGGGAACUUUUUAGUCCAA	Cleavage	1
var_miR319(i)	Solyc01g100650.2	2	14.531	1	21	1693	1713	UUGGACUGAAGGGUUUCCUUC	GAAGGGAACUUUUUAGUCCAA	Cleavage	1
var_miR319(i)	Solyc01g100650.2	2	14.531	1	21	1990	2010	UUGGACUGAAGGGUUUCCUUC	GAAGGGAACUUUUUAGUCCAA	Cleavage	1
var_miR319(i)	Solyc01g100650.2	2	14.531	1	21	1983	2003	UUGGACUGAAGGGUUUCCUUC	GAAGGGAACUUUUUAGUCCAA	Cleavage	1
var_miR319(i)	Solyc01g100650.2	2	14.531	1	21	1994	2014	UUGGACUGAAGGGUUUCCUUC	GAAGGGAACUUUUUAGUCCAA	Cleavage	1
var_miR319(i)	Solyc01g100650.2	2	14.531	1	21	2292	2312	UUGGACUGAAGGGUUUCCUUC	GAAGGGAACUUUUUAGUCCAA	Cleavage	1
var_miR319(i)	Solyc01g100650.2	2	13.541	1	21	1207	1227	UUGGACUGAAGGGUUUCCUUC	GAAGGGAACUUUUUAGUCCAA	Cleavage	1
var_miR319(i)	Solyc01g100650.2	2	14.531	1	21	1907	1927	UUGGACUGAAGGGUUUCCUUC	GAAGGGAACUUUUUAGUCCAA	Cleavage	1
var_miR319(i)	Solyc01g100650.2	2	14.531	1	21	1960	1980	UUGGACUGAAGGGUUUCCUUC	GAAGGGAACUUUUUAGUCCAA	Cleavage	1
var_miR319(i)	Solyc01g100650.2	2	14.531	1	21	1983	2003	UUGGACUGAAGGGUUUCCUUC	GAAGGGAACUUUUUAGUCCAA	Cleavage	1
var_miR319(i)	Solyc01g100650.2	2	14.531	1	21	1990	2010	UUGGACUGAAGGGUUUCCUUC	GAAGGGAACUUUUUAGUCCAA	Cleavage	1
var_miR319(i)	Solyc01g100650.2	2	14.531	1	21	2176	2196	UUGGACUGAAGGGUUUCCUUC	GAAGGGAACUUUUUAGUCCAA	Cleavage	1
var_miR319(i)	Solyc01g100650.2	2	14.531	1	21	2179	2199	UUGGACUGAAGGGUUUCCUUC	GAAGGGAACUUUUUAGUCCAA	Cleavage	1
var_miR319(i)	Solyc01g100650.2	2	14.531	1	21	1983	2003	UUGGACUGAAGGGUUUCCUUC	GAAGGGAACUUUUUAGUCCAA	Cleavage	1
var_miR319(i)	Solyc01g100650.2	2	13.541	1	21	1983	2003	UUGGACUGAAGGGUUUCCUUC	GAAGGGAACUUUUUAGUCCAA	Cleavage	1
var_miR319(i)	Solyc01g100650.2	2	14.531	1	21	1990	2010	UUGGACUGAAGGGUUUCCUUC	GAAGGGAACUUUUUAGUCCAA	Cleavage	1
var_miR319(i)	Solyc01g100650.2	2	14.686	1	21	2176	2196	UUGGACUGAAGGGUUUCCUUC	GAAGGGAACUUUUUAGUCCAA	Cleavage	1
var_miR319(i)	Solyc08g048390.1	1.5	14.031	1	20	1015	1034	UUGGACUGAAGGGUUUCCUU	AGGGGGACCCUUCAGUCCAA	Cleavage	1
var_miR319(i)	Solyc08g048370.2	1.5	14.608	1	20	805	824	UUGGACUGAAGGGUUUCCUU	AGGGGGACCCUUCAGUCCAA	Cleavage	1
var_miR319(i)	Solyc08g048370.2	1.5	14.608	1	20	967	986	UUGGACUGAAGGGUUUCCUU	AGGGGGACCCUUCAGUCCAA	Cleavage	1
var_miR319(i)	Solyc08g048370.2	1.5	14.362	1	20	1034	1053	UUGGACUGAAGGGUUUCCUU	AGGGGGACCCUUCAGUCCAA	Cleavage	1
var_miR319(i)	Solyc08g048370.2	1.5	14.362	1	20	959	978	UUGGACUGAAGGGUUUCCUU	AGGGGGACCCUUCAGUCCAA	Cleavage	1
var_miR319(i)	Solyc08g048370.2	1.5	14.362	1	20	1082	1101	UUGGACUGAAGGGUUUCCUU	AGGGGGACCCUUCAGUCCAA	Cleavage	1
var_miR319(i)	Solyc08g048370.2	1.5	14.362	1	20	1384	1403	UUGGACUGAAGGGUUUCCUU	AGGGGGACCCUUCAGUCCAA	Cleavage	1
var_miR319(i)	Solyc08g048390.1	1.5	14.031	1	20	1643	1662	UUGGACUGAAGGGUUUCCUU	AGGGGGACCCUUCAGUCCAA	Cleavage	1
var_miR319(i)	Solyc08g048390.1	1.5	14.031	1	20	1830	1849	UUGGACUGAAGGGUUUCCUU	AGGGGGACCCUUCAGUCCAA	Cleavage	1
var_miR319(i)	Solyc03g119020.2	2	21.577	1	21	56	76	UUGGACUGAAGGGUUUCCUUC	GAAGGAAACUGUUUAGUCCAA	Translation	1
var_miR319(i)	Solyc07g053410.2	1.5	13.671	1	20	755	774	UUGGACUGAAGGGUUUCCUU	AGGGAACCCCUUCAGUCCAA	Cleavage	1
var_miR319(i)	Solyc10g008780.1	2.5	10.497	1	21	1575	1595	UUGGACUGAAGGGUUUCCUUC	GAGGGAACCCCUUCAGUCCAC	Cleavage	1
var_miR319(i)	Solyc12g014140.1	2.5	13.801	1	21	906	926	UUGGACUGAAGGGUUUCCUUC	GAGGGGACCCCUUCAGUCCAG	Cleavage	1
var_miR319(i)	Solyc07g062680.1	2.5	11.86	1	21	939	959	UUGGACUGAAGGGUUUCCUUC	GAGGGGACCCCUUCAGUCCAG	Cleavage	1
var_miR319(i)	Solyc01g088160.2	2.5	16.388	1	21	1542	1562	UUGGACUGAAGGGUUUCCUUC	GGAGGAAACACUUUGGUCCAA	Cleavage	1
var_miR319(i)	Solyc07g062680.1	2.5	11.86	1	21	1771	1791	UUGGACUGAAGGGUUUCCUUC	GAGGGGACCCCUUCAGUCCAG	Cleavage	1
var_miR319(i)	Solyc05g012840.1	2	12.967	1	20	616	635	UUGGACUGAAGGGUUUCCUU	AGGGAACCCCUUCAGUCCAG	Cleavage	1
var_miR319(i)	Solyc03g082970.2	3	20.374	1	21	46	66	UUGGACUGAAGGGUUUCCUUC	GAAUGGAAUCCUUUAGUUCAA	Cleavage	1
var_miR319(i)	Solyc02g077250.2	2	13.488	1	20	824	843	UUGGACUGAAGGGUUUCCUU	AGGGAACCCCUUCAGUCCAG	Cleavage	1
var_miR319(i)	Solyc02g077250.2	2	13.488	1	20	898	917	UUGGACUGAAGGGUUUCCUU	AGGGAACCCCUUCAGUCCAG	Cleavage	1
var_miR319(i)	Solyc09g075480.2	2.5	16.577	1	21	277	297	UUGGACUGAAGGGUUUCCUUC	GAAAGAAAUCCUUAAGUCCAA	Cleavage	1
var_miR319(i)	Solyc07g054110.2	2.5	14.212	1	20	441	460	UUGGACUGAAGGGUUUCCUU	AAGCAGGCCCUUCAGUCUAA	Cleavage	1
var_miR319(i)	Solyc04g025770.1	3	23.147	1	21	342	362	UUGGACUGAAGGGUUUCCUUC	GAAAGGAAUCCUUAAGUCCAA	Cleavage	1
var_miR319(i)	Solyc04g025770.1	3	23.147	1	21	342	362	UUGGACUGAAGGGUUUCCUUC	GAAAGGAAUCCUUAAGUCCAA	Cleavage	1
var_miR319(i)	Solyc02g072470.2	3	18.054	1	21	2725	2745	UUGGACUGAAGGGUUUCCUUC	GAAGGAAAUGUUCCAGUCCAA	Translation	1
var_miR319(i)	Solyc09g042380.1	3	16.515	1	21	2795	2815	UUGGACUGAAGGGUUUCCUUC	GAAAGGAAUCCUUAAGUCCAA	Cleavage	1
var_miR319(i)	Solyc10g011690.2	3	16.274	1	20	1552	1571	UUGGACUGAAGGGUUUCCUU	AGGGAAAUCCUACAGUCUGA	Translation	1
var_miR319(i)	Solyc10g011690.2	3	16.274	1	20	1786	1805	UUGGACUGAAGGGUUUCCUU	AGGGAAAUCCUACAGUCUGA	Translation	1
var_miR319(i)	Solyc10g011690.2	3	16.274	1	20	1785	1804	UUGGACUGAAGGGUUUCCUU	AGGGAAAUCCUACAGUCUGA	Translation	1
var_miR319(i)	Solyc10g011690.2	3	16.274	1	20	1786	1805	UUGGACUGAAGGGUUUCCUU	AGGGAAAUCCUACAGUCUGA	Translation	1
var_miR319(i)	Solyc10g011690.2	3	16.274	1	20	1786	1805	UUGGACUGAAGGGUUUCCUU	AGGGAAAUCCUACAGUCUGA	Translation	1
var_miR319(i)	Solyc10g011690.2	3	16.274	1	20	1763	1782	UUGGACUGAAGGGUUUCCUU	AGGGAAAUCCUACAGUCUGA	Translation	1
var_miR319(i)	Solyc01g108410.1	3	15.398	1	20	162	181	UUGGACUGAAGGGUUUCCUU	AAGGAAAUCUAUCGGUUCAA	Translation	1
var_miR319(i)	Solyc08g078520.2	3	14.303	1	20	1386	1405	UUGGACUGAAGGGUUUCCUU	AAGGCAACUCAUCAGUUCAA	Translation	1
var_miR319(i)	Solyc08g075340.2	3	13.439	1	20	474	493	UUGGACUGAAGGGUUUCCUU	AAGCAGAACCUUCAGUUCAA	Cleavage	1
var_miR319(ii)	Solyc01g100650.2	2	14.531	1	21	1366	1386	UUGGACUGAAGGGUUUCCUUC	GAAGGGAACUUUUUAGUCCAA	Cleavage	1
var_miR319(ii)	Solyc01g100650.2	2	14.531	1	21	1646	1666	UUGGACUGAAGGGUUUCCUUC	GAAGGGAACUUUUUAGUCCAA	Cleavage	1
var_miR319(ii)	Solyc01g100650.2	2	14.531	1	21	1693	1713	UUGGACUGAAGGGUUUCCUUC	GAAGGGAACUUUUUAGUCCAA	Cleavage	1
var_miR319(ii)	Solyc01g100650.2	2	14.531	1	21	1990	2010	UUGGACUGAAGGGUUUCCUUC	GAAGGGAACUUUUUAGUCCAA	Cleavage	1
var_miR319(ii)	Solyc01g100650.2	2	14.531	1	21	1983	2003	UUGGACUGAAGGGUUUCCUUC	GAAGGGAACUUUUUAGUCCAA	Cleavage	1
var_miR319(ii)	Solyc01g100650.2	2	14.531	1	21	1994	2014	UUGGACUGAAGGGUUUCCUUC	GAAGGGAACUUUUUAGUCCAA	Cleavage	1
var_miR319(ii)	Solyc01g100650.2	2	14.531	1	21	2292	2312	UUGGACUGAAGGGUUUCCUUC	GAAGGGAACUUUUUAGUCCAA	Cleavage	1
var_miR319(ii)	Solyc01g100650.2	2	13.541	1	21	1207	1227	UUGGACUGAAGGGUUUCCUUC	GAAGGGAACUUUUUAGUCCAA	Cleavage	1
var_miR319(ii)	Solyc01g100650.2	2	14.531	1	21	1907	1927	UUGGACUGAAGGGUUUCCUUC	GAAGGGAACUUUUUAGUCCAA	Cleavage	1
var_miR319(ii)	Solyc01g100650.2	2	14.531	1	21	1960	1980	UUGGACUGAAGGGUUUCCUUC	GAAGGGAACUUUUUAGUCCAA	Cleavage	1
var_miR319(ii)	Solyc01g100650.2	2	14.531	1	21	1983	2003	UUGGACUGAAGGGUUUCCUUC	GAAGGGAACUUUUUAGUCCAA	Cleavage	1
var_miR319(ii)	Solyc01g100650.2	2	14.531	1	21	1990	2010	UUGGACUGAAGGGUUUCCUUC	GAAGGGAACUUUUUAGUCCAA	Cleavage	1
var_miR319(ii)	Solyc01g100650.2	2	14.531	1	21	2176	2196	UUGGACUGAAGGGUUUCCUUC	GAAGGGAACUUUUUAGUCCAA	Cleavage	1
var_miR319(ii)	Solyc01g100650.2	2	14.531	1	21	2179	2199	UUGGACUGAAGGGUUUCCUUC	GAAGGGAACUUUUUAGUCCAA	Cleavage	1
var_miR319(ii)	Solyc01g100650.2	2	14.531	1	21	1983	2003	UUGGACUGAAGGGUUUCCUUC	GAAGGGAACUUUUUAGUCCAA	Cleavage	1
var_miR319(ii)	Solyc01g100650.2	2	13.541	1	21	1983	2003	UUGGACUGAAGGGUUUCCUUC	GAAGGGAACUUUUUAGUCCAA	Cleavage	1
var_miR319(ii)	Solyc01g100650.2	2	14.531	1	21	1990	2010	UUGGACUGAAGGGUUUCCUUC	GAAGGGAACUUUUUAGUCCAA	Cleavage	1
var_miR319(ii)	Solyc01g100650.2	2	14.686	1	21	2176	2196	UUGGACUGAAGGGUUUCCUUC	GAAGGGAACUUUUUAGUCCAA	Cleavage	1
var_miR319(ii)	Solyc08g048390.1	1.5	14.031	1	20	1015	1034	UUGGACUGAAGGGUUUCCUU	AGGGGGACCCUUCAGUCCAA	Cleavage	1
var_miR319(ii)	Solyc08g048370.2	1.5	14.608	1	20	805	824	UUGGACUGAAGGGUUUCCUU	AGGGGGACCCUUCAGUCCAA	Cleavage	1
var_miR319(ii)	Solyc08g048370.2	1.5	14.608	1	20	967	986	UUGGACUGAAGGGUUUCCUU	AGGGGGACCCUUCAGUCCAA	Cleavage	1
var_miR319(ii)	Solyc08g048370.2	1.5	14.362	1	20	1034	1053	UUGGACUGAAGGGUUUCCUU	AGGGGGACCCUUCAGUCCAA	Cleavage	1
var_miR319(ii)	Solyc08g048370.2	1.5	14.362	1	20	959	978	UUGGACUGAAGGGUUUCCUU	AGGGGGACCCUUCAGUCCAA	Cleavage	1
var_miR319(ii)	Solyc08g048370.2	1.5	14.362	1	20	1082	1101	UUGGACUGAAGGGUUUCCUU	AGGGGGACCCUUCAGUCCAA	Cleavage	1
var_miR319(ii)	Solyc08g048370.2	1.5	14.362	1	20	1384	1403	UUGGACUGAAGGGUUUCCUU	AGGGGGACCCUUCAGUCCAA	Cleavage	1
var_miR319(ii)	Solyc08g048390.1	1.5	14.031	1	20	1643	1662	UUGGACUGAAGGGUUUCCUU	AGGGGGACCCUUCAGUCCAA	Cleavage	1
var_miR319(ii)	Solyc08g048390.1	1.5	14.031	1	20	1830	1849	UUGGACUGAAGGGUUUCCUU	AGGGGGACCCUUCAGUCCAA	Cleavage	1
var_miR319(ii)	Solyc03g119020.2	2	21.577	1	21	56	76	UUGGACUGAAGGGUUUCCUUC	GAAGGAAACUGUUUAGUCCAA	Translation	1
var_miR319(ii)	Solyc07g053410.2	1.5	13.671	1	20	755	774	UUGGACUGAAGGGUUUCCUU	AGGGAACCCCUUCAGUCCAA	Cleavage	1
var_miR319(ii)	Solyc10g008780.1	2.5	10.497	1	21	1575	1595	UUGGACUGAAGGGUUUCCUUC	GAGGGAACCCCUUCAGUCCAC	Cleavage	1
var_miR319(ii)	Solyc12g014140.1	2.5	13.801	1	21	906	926	UUGGACUGAAGGGUUUCCUUC	GAGGGGACCCCUUCAGUCCAG	Cleavage	1
var_miR319(ii)	Solyc07g062680.1	2.5	11.86	1	21	939	959	UUGGACUGAAGGGUUUCCUUC	GAGGGGACCCCUUCAGUCCAG	Cleavage	1
var_miR319(ii)	Solyc01g088160.2	2.5	16.388	1	21	1542	1562	UUGGACUGAAGGGUUUCCUUC	GGAGGAAACACUUUGGUCCAA	Cleavage	1
var_miR319(ii)	Solyc07g062680.1	2.5	11.86	1	21	1771	1791	UUGGACUGAAGGGUUUCCUUC	GAGGGGACCCCUUCAGUCCAG	Cleavage	1
var_miR319(ii)	Solyc05g012840.1	2	12.967	1	20	616	635	UUGGACUGAAGGGUUUCCUU	AGGGAACCCCUUCAGUCCAG	Cleavage	1
var_miR319(ii)	Solyc03g082970.2	3	20.374	1	21	46	66	UUGGACUGAAGGGUUUCCUUC	GAAUGGAAUCCUUUAGUUCAA	Cleavage	1
var_miR319(ii)	Solyc02g077250.2	2	13.488	1	20	824	843	UUGGACUGAAGGGUUUCCUU	AGGGAACCCCUUCAGUCCAG	Cleavage	1
var_miR319(ii)	Solyc02g077250.2	2	13.488	1	20	898	917	UUGGACUGAAGGGUUUCCUU	AGGGAACCCCUUCAGUCCAG	Cleavage	1
var_miR319(ii)	Solyc09g075480.2	2.5	16.577	1	21	277	297	UUGGACUGAAGGGUUUCCUUC	GAAAGAAAUCCUUAAGUCCAA	Cleavage	1
var_miR319(ii)	Solyc07g054110.2	2.5	14.212	1	20	441	460	UUGGACUGAAGGGUUUCCUU	AAGCAGGCCCUUCAGUCUAA	Cleavage	1
var_miR319(ii)	Solyc04g025770.1	3	23.147	1	21	342	362	UUGGACUGAAGGGUUUCCUUC	GAAAGGAAUCCUUAAGUCCAA	Cleavage	1
var_miR319(ii)	Solyc04g025770.1	3	23.147	1	21	342	362	UUGGACUGAAGGGUUUCCUUC	GAAAGGAAUCCUUAAGUCCAA	Cleavage	1
var_miR319(ii)	Solyc02g072470.2	3	18.054	1	21	2725	2745	UUGGACUGAAGGGUUUCCUUC	GAAGGAAAUGUUCCAGUCCAA	Translation	1
var_miR319(ii)	Solyc09g042380.1	3	16.515	1	21	2795	2815	UUGGACUGAAGGGUUUCCUUC	GAAAGGAAUCCUUAAGUCCAA	Cleavage	1
var_miR319(ii)	Solyc10g011690.2	3	16.274	1	20	1552	1571	UUGGACUGAAGGGUUUCCUU	AGGGAAAUCCUACAGUCUGA	Translation	1
var_miR319(ii)	Solyc10g011690.2	3	16.274	1	20	1786	1805	UUGGACUGAAGGGUUUCCUU	AGGGAAAUCCUACAGUCUGA	Translation	1
var_miR319(ii)	Solyc10g011690.2	3	16.274	1	20	1785	1804	UUGGACUGAAGGGUUUCCUU	AGGGAAAUCCUACAGUCUGA	Translation	1
var_miR319(ii)	Solyc10g011690.2	3	16.274	1	20	1786	1805	UUGGACUGAAGGGUUUCCUU	AGGGAAAUCCUACAGUCUGA	Translation	1
var_miR319(ii)	Solyc10g011690.2	3	16.274	1	20	1786	1805	UUGGACUGAAGGGUUUCCUU	AGGGAAAUCCUACAGUCUGA	Translation	1
var_miR319(ii)	Solyc10g011690.2	3	16.274	1	20	1763	1782	UUGGACUGAAGGGUUUCCUU	AGGGAAAUCCUACAGUCUGA	Translation	1
var_miR319(ii)	Solyc01g108410.1	3	15.398	1	20	162	181	UUGGACUGAAGGGUUUCCUU	AAGGAAAUCUAUCGGUUCAA	Translation	1
var_miR319(ii)	Solyc08g078520.2	3	14.303	1	20	1386	1405	UUGGACUGAAGGGUUUCCUU	AAGGCAACUCAUCAGUUCAA	Translation	1
var_miR319(ii)	Solyc08g075340.2	3	13.439	1	20	474	493	UUGGACUGAAGGGUUUCCUU	AAGCAGAACCUUCAGUUCAA	Cleavage	1
var_miR319(iii)	Solyc01g009070.2	2.5	23.404	1	20	956	975	UUGGACUGAAGGGAGCUCCU	UGGAGCUCCCUUCACUCCAA	Cleavage	1
var_miR319(iii)	Solyc01g009070.2	2.5	23.404	1	20	1348	1367	UUGGACUGAAGGGAGCUCCU	UGGAGCUCCCUUCACUCCAA	Cleavage	1
var_miR319(iii)	Solyc01g009070.2	2.5	23.404	1	20	1456	1475	UUGGACUGAAGGGAGCUCCU	UGGAGCUCCCUUCACUCCAA	Cleavage	1
var_miR319(iii)	Solyc02g079010.2	2.5	22.293	1	20	383	402	UUGGACUGAAGGGAGCUCCU	CGGAGCUUCAUUCAGUCCAA	Translation	1
var_miR319(iii)	Solyc08g048390.1	2.5	14.031	1	20	1015	1034	UUGGACUGAAGGGAGCUCCU	AGGGGGACCCUUCAGUCCAA	Cleavage	1
var_miR319(iii)	Solyc08g048370.2	2.5	14.608	1	20	805	824	UUGGACUGAAGGGAGCUCCU	AGGGGGACCCUUCAGUCCAA	Cleavage	1
var_miR319(iii)	Solyc08g048370.2	2.5	14.608	1	20	967	986	UUGGACUGAAGGGAGCUCCU	AGGGGGACCCUUCAGUCCAA	Cleavage	1
var_miR319(iii)	Solyc08g048370.2	2.5	14.362	1	20	1034	1053	UUGGACUGAAGGGAGCUCCU	AGGGGGACCCUUCAGUCCAA	Cleavage	1
var_miR319(iii)	Solyc08g048370.2	2.5	14.362	1	20	959	978	UUGGACUGAAGGGAGCUCCU	AGGGGGACCCUUCAGUCCAA	Cleavage	1
var_miR319(iii)	Solyc08g048370.2	2.5	14.362	1	20	1082	1101	UUGGACUGAAGGGAGCUCCU	AGGGGGACCCUUCAGUCCAA	Cleavage	1
var_miR319(iii)	Solyc08g048370.2	2.5	14.362	1	20	1384	1403	UUGGACUGAAGGGAGCUCCU	AGGGGGACCCUUCAGUCCAA	Cleavage	1
var_miR319(iii)	Solyc08g048390.1	2.5	14.031	1	20	1643	1662	UUGGACUGAAGGGAGCUCCU	AGGGGGACCCUUCAGUCCAA	Cleavage	1
var_miR319(iii)	Solyc08g048390.1	2.5	14.031	1	20	1830	1849	UUGGACUGAAGGGAGCUCCU	AGGGGGACCCUUCAGUCCAA	Cleavage	1
var_miR319(iii)	Solyc12g014140.1	3	13.801	1	20	907	926	UUGGACUGAAGGGAGCUCCU	AGGGGACCCCUUCAGUCCAG	Cleavage	1
var_miR319(iii)	Solyc07g062680.1	3	11.86	1	20	940	959	UUGGACUGAAGGGAGCUCCU	AGGGGACCCCUUCAGUCCAG	Cleavage	1
var_miR319(iii)	Solyc11g007960.1	3	13.682	1	20	1256	1275	UUGGACUGAAGGGAGCUCCU	AGGAGCUUCAGUCAGUUCAA	Translation	1
var_miR319(iii)	Solyc11g007960.1	3	13.682	1	20	1435	1454	UUGGACUGAAGGGAGCUCCU	AGGAGCUUCAGUCAGUUCAA	Translation	1
var_miR319(iii)	Solyc11g007960.1	3	13.682	1	20	1447	1466	UUGGACUGAAGGGAGCUCCU	AGGAGCUUCAGUCAGUUCAA	Translation	1
var_miR319(iii)	Solyc11g007960.1	3	13.682	1	20	1448	1467	UUGGACUGAAGGGAGCUCCU	AGGAGCUUCAGUCAGUUCAA	Translation	1
var_miR319(iii)	Solyc11g007960.1	3	13.682	1	20	1450	1469	UUGGACUGAAGGGAGCUCCU	AGGAGCUUCAGUCAGUUCAA	Translation	1
var_miR319(iii)	Solyc11g007960.1	3	13.682	1	20	1568	1587	UUGGACUGAAGGGAGCUCCU	AGGAGCUUCAGUCAGUUCAA	Translation	1
var_miR319(iii)	Solyc11g007960.1	3	13.682	1	20	1571	1590	UUGGACUGAAGGGAGCUCCU	AGGAGCUUCAGUCAGUUCAA	Translation	1
var_miR319(iii)	Solyc08g069010.2	3	18.318	1	20	947	966	UUGGACUGAAGGGAGCUCCU	AGGAUCUCAUUUCAGUUCAA	Cleavage	1
var_miR319(iii)	Solyc07g062680.1	3	11.86	1	20	1772	1791	UUGGACUGAAGGGAGCUCCU	AGGGGACCCCUUCAGUCCAG	Cleavage	1
var_miR319(iii)	Solyc08g069010.2	3	18.318	1	20	1038	1057	UUGGACUGAAGGGAGCUCCU	AGGAUCUCAUUUCAGUUCAA	Cleavage	1
var_miR319(iii)	Solyc08g069010.2	3	18.318	1	20	1041	1060	UUGGACUGAAGGGAGCUCCU	AGGAUCUCAUUUCAGUUCAA	Cleavage	1
var_miR319(iii)	Solyc08g069010.2	3	18.318	1	20	1042	1061	UUGGACUGAAGGGAGCUCCU	AGGAUCUCAUUUCAGUUCAA	Cleavage	1
var_miR319(iii)	Solyc08g069010.2	3	19.545	1	20	1048	1067	UUGGACUGAAGGGAGCUCCU	AGGAUCUCAUUUCAGUUCAA	Cleavage	1
var_miR319(iii)	Solyc08g069010.2	3	18.318	1	20	1062	1081	UUGGACUGAAGGGAGCUCCU	AGGAUCUCAUUUCAGUUCAA	Cleavage	1
var_miR319(iii)	Solyc08g069010.2	3	18.318	1	20	1067	1086	UUGGACUGAAGGGAGCUCCU	AGGAUCUCAUUUCAGUUCAA	Cleavage	1
var_miR319(iii)	Solyc08g069010.2	3	20.204	1	20	1073	1092	UUGGACUGAAGGGAGCUCCU	AGGAUCUCAUUUCAGUUCAA	Cleavage	1
var_miR319(iii)	Solyc08g069010.2	3	18.318	1	20	1093	1112	UUGGACUGAAGGGAGCUCCU	AGGAUCUCAUUUCAGUUCAA	Cleavage	1
var_miR156(i)	Solyc07g062980.2	1	18.585	1	20	439	458	CUGGCAGAAGAGAGUGAGCA	UGCUUACUCUCUUCUGUCAG	Cleavage	1
var_miR156(i)	Solyc07g062980.2	1	18.585	1	20	439	458	CUGGCAGAAGAGAGUGAGCA	UGCUUACUCUCUUCUGUCAG	Cleavage	1
var_miR156(i)	Solyc01g111080.2	1.5	14.974	1	20	241	260	CUGGCAGAAGAGAGUGAGCA	UGCUCACUCUCUUCUGUCAU	Cleavage	1
var_miR156(i)	Solyc01g111080.2	1.5	14.835	1	20	641	660	CUGGCAGAAGAGAGUGAGCA	UGCUCACUCUCUUCUGUCAU	Cleavage	1
var_miR156(i)	Solyc05g012040.2	1.5	10.604	1	20	1420	1439	CUGGCAGAAGAGAGUGAGCA	UGCUCUCUCUCUUCUGUCAG	Cleavage	1
var_miR156(i)	Solyc10g078700.1	2.5	18.612	1	20	765	784	CUGGCAGAAGAGAGUGAGCA	UGCUCUCUCUCUUCUGUCAA	Cleavage	1
var_miR156(i)	Solyc05g015840.2	2.5	17.455	1	20	750	769	CUGGCAGAAGAGAGUGAGCA	UGCUCUCUCUCUUCUGUCAU	Cleavage	1
var_miR156(i)	Solyc12g038520.1	2.5	10.968	1	20	972	991	CUGGCAGAAGAGAGUGAGCA	UGCUCUCUCUCUUCUGUCAU	Cleavage	1
var_miR156(i)	Solyc04g045560.2	2.5	15.732	1	20	789	808	CUGGCAGAAGAGAGUGAGCA	UGCUCUCUCUCUUCUGUCAA	Cleavage	1
var_miR156(i)	Solyc05g015840.2	2.5	17.455	1	20	922	941	CUGGCAGAAGAGAGUGAGCA	UGCUCUCUCUCUUCUGUCAU	Cleavage	1
var_miR156(i)	Solyc05g015840.2	2.5	17.455	1	20	1023	1042	CUGGCAGAAGAGAGUGAGCA	UGCUCUCUCUCUUCUGUCAU	Cleavage	1
var_miR156(i)	Solyc05g015840.2	2.5	17.455	1	20	1065	1084	CUGGCAGAAGAGAGUGAGCA	UGCUCUCUCUCUUCUGUCAU	Cleavage	1
var_miR156(i)	Solyc04g045560.2	2.5	17.693	1	20	991	1010	CUGGCAGAAGAGAGUGAGCA	UGCUCUCUCUCUUCUGUCAA	Cleavage	1
var_miR156(i)	Solyc04g045560.2	2.5	17.693	1	20	1000	1019	CUGGCAGAAGAGAGUGAGCA	UGCUCUCUCUCUUCUGUCAA	Cleavage	1
var_miR156(i)	Solyc05g015840.2	2.5	17.455	1	20	1133	1152	CUGGCAGAAGAGAGUGAGCA	UGCUCUCUCUCUUCUGUCAU	Cleavage	1
var_miR156(i)	Solyc05g015840.2	2.5	17.455	1	20	1186	1205	CUGGCAGAAGAGAGUGAGCA	UGCUCUCUCUCUUCUGUCAU	Cleavage	1
var_miR156(i)	Solyc04g045560.2	2.5	16.201	1	20	1077	1096	CUGGCAGAAGAGAGUGAGCA	UGCUCUCUCUCUUCUGUCAA	Cleavage	1
var_miR156(i)	Solyc04g045560.2	2.5	16.201	1	20	1090	1109	CUGGCAGAAGAGAGUGAGCA	UGCUCUCUCUCUUCUGUCAA	Cleavage	1
var_miR156(i)	Solyc12g038520.1	2.5	10.968	1	20	1341	1360	CUGGCAGAAGAGAGUGAGCA	UGCUCUCUCUCUUCUGUCAU	Cleavage	1
var_miR156(i)	Solyc05g015510.2	2.5	19.373	1	20	1428	1447	CUGGCAGAAGAGAGUGAGCA	UGCUCUCUCUCUUCUGUCAA	Cleavage	1
var_miR156(i)	Solyc05g015510.2	2.5	19.373	1	20	1491	1510	CUGGCAGAAGAGAGUGAGCA	UGCUCUCUCUCUUCUGUCAA	Cleavage	1
var_miR156(i)	Solyc03g114850.2	2.5	13.244	1	20	1472	1491	CUGGCAGAAGAGAGUGAGCA	UGCUCUCUCUCUUCUGUCAU	Cleavage	1
var_miR156(i)	Solyc12g038520.1	2.5	10.968	1	20	1397	1416	CUGGCAGAAGAGAGUGAGCA	UGCUCUCUCUCUUCUGUCAU	Cleavage	1
var_miR156(i)	Solyc05g015510.2	2.5	19.373	1	20	1722	1741	CUGGCAGAAGAGAGUGAGCA	UGCUCUCUCUCUUCUGUCAA	Cleavage	1
var_miR156(i)	Solyc03g093380.1	2.5	16.414	1	20	2440	2459	CUGGCAGAAGAGAGUGAGCA	UGCUCACCCUCUUCUGCUAA	Cleavage	1
var_miR156(i)	Solyc05g015510.2	2.5	19.373	1	20	2103	2122	CUGGCAGAAGAGAGUGAGCA	UGCUCUCUCUCUUCUGUCAA	Cleavage	1
var_miR156(i)	Solyc05g015510.2	2.5	19.373	1	20	2336	2355	CUGGCAGAAGAGAGUGAGCA	UGCUCUCUCUCUUCUGUCAA	Cleavage	1
var_miR156(i)	Solyc05g015510.2	2.5	17.913	1	20	2386	2405	CUGGCAGAAGAGAGUGAGCA	UGCUCUCUCUCUUCUGUCAA	Cleavage	1
var_miR156(i)	Solyc05g015510.2	2.5	17.913	1	20	2412	2431	CUGGCAGAAGAGAGUGAGCA	UGCUCUCUCUCUUCUGUCAA	Cleavage	1
var_miR156(i)	Solyc05g015510.2	2.5	17.913	1	20	2515	2534	CUGGCAGAAGAGAGUGAGCA	UGCUCUCUCUCUUCUGUCAA	Cleavage	1
var_miR156(i)	Solyc05g015510.2	2.5	19.373	1	20	2952	2971	CUGGCAGAAGAGAGUGAGCA	UGCUCUCUCUCUUCUGUCAA	Cleavage	1
var_miR156(i)	Solyc05g015510.2	2.5	17.913	1	20	3261	3280	CUGGCAGAAGAGAGUGAGCA	UGCUCUCUCUCUUCUGUCAA	Cleavage	1
var_miR156(i)	Solyc03g114850.2	2.5	13.244	1	20	1713	1732	CUGGCAGAAGAGAGUGAGCA	UGCUCUCUCUCUUCUGUCAU	Cleavage	1
var_miR156(i)	Solyc03g093380.1	2.5	16.414	1	20	2360	2379	CUGGCAGAAGAGAGUGAGCA	UGCUCACCCUCUUCUGCUAA	Cleavage	1
var_miR156(i)	Solyc03g093380.1	2.5	16.414	1	20	2449	2468	CUGGCAGAAGAGAGUGAGCA	UGCUCACCCUCUUCUGCUAA	Cleavage	1
var_miR156(i)	Solyc03g093380.1	2.5	16.414	1	20	2467	2486	CUGGCAGAAGAGAGUGAGCA	UGCUCACCCUCUUCUGCUAA	Cleavage	1
var_miR156(i)	Solyc03g114950.2	2.5	24.547	1	20	403	422	CUGGCAGAAGAGAGUGAGCA	UGGUUAUUCUCUUCUGCUAG	Cleavage	1
var_miR156(i)	Solyc06g082740.2	3	7.775	1	20	398	417	CUGGCAGAAGAGAGUGAGCA	UGCUCACUCUUAUUUGCCAU	Translation	1
var_miR156(i)	Solyc02g081870.2	3	12.832	1	20	4144	4163	CUGGCAGAAGAGAGUGAGCA	UGCUCUCUCUUUUUUGCCAU	Cleavage	1
var_miR156(i)	Solyc01g058020.2	2.5	23.248	1	20	666	685	CUGGCAGAAGAGAGUGAGCA	UGUUCACGCUCUGCUGCCAG	Cleavage	1
var_miR156(i)	Solyc01g058010.2	2.5	23.248	1	20	1380	1399	CUGGCAGAAGAGAGUGAGCA	UGUUCACGCUCUGCUGCCAG	Cleavage	1
var_miR156(i)	Solyc01g058010.2	2.5	23.248	1	20	1409	1428	CUGGCAGAAGAGAGUGAGCA	UGUUCACGCUCUGCUGCCAG	Cleavage	1
var_miR156(i)	Solyc01g058010.2	2.5	23.248	1	20	1573	1592	CUGGCAGAAGAGAGUGAGCA	UGUUCACGCUCUGCUGCCAG	Cleavage	1
var_miR156(i)	Solyc01g058010.2	2.5	23.248	1	20	1728	1747	CUGGCAGAAGAGAGUGAGCA	UGUUCACGCUCUGCUGCCAG	Cleavage	1
var_miR156(i)	Solyc01g058010.2	2.5	23.248	1	20	1976	1995	CUGGCAGAAGAGAGUGAGCA	UGUUCACGCUCUGCUGCCAG	Cleavage	1
var_miR156(i)	Solyc01g058010.2	2.5	23.248	1	20	2444	2463	CUGGCAGAAGAGAGUGAGCA	UGUUCACGCUCUGCUGCCAG	Cleavage	1
var_miR156(i)	Solyc09g018630.2	3	11.887	1	20	1863	1882	CUGGCAGAAGAGAGUGAGCA	UGCUAAUUUUUUUUUGCCAG	Cleavage	1
var_miR156(i)	Solyc09g018630.2	3	11.887	1	20	3952	3971	CUGGCAGAAGAGAGUGAGCA	UGCUAAUUUUUUUUUGCCAG	Cleavage	1
var_miR156(i)	Solyc01g105850.2	3	12.481	1	20	721	740	CUGGCAGAAGAGAGUGAGCA	UGCUAAUCCUCUUCUGCCGG	Cleavage	1
var_miR156(i)	Solyc06g048510.2	3	17.028	1	20	1105	1124	CUGGCAGAAGAGAGUGAGCA	UGCUCAAUUUCAUUUGCCAG	Translation	1
var_miR156(i)	Solyc06g048510.2	3	17.028	1	20	1500	1519	CUGGCAGAAGAGAGUGAGCA	UGCUCAAUUUCAUUUGCCAG	Translation	1
