# Supplementary material for: Genome-wide identification and characterization of miRNAome from tomato (Solanum lycopersicum) roots and root-knot nematode (Meloidogyne incognita) during susceptible interaction
Source: PLoS One. 2017 Apr 20;12(4):e0175178. doi: 10.1371/journal.pone.0175178 (PMC5398497; doi:10.1371/journal.pone.0175178)
Supplement: S9 Table — (XLS) [file pone.0175178.s014.xls]

## Sheet: Sheet1
S9 Table: Target prediction of novel tomato miRNAs through psRNAtarget finder
#Please import the downloaded file into Excel 2007 or above version
miRNA_Acc.	Target_Acc.	Expectation	UPE	miRNA_start	miRNA_end	Target_start	Target_end	miRNA_aligned_fragment	Target_aligned_fragment	Inhibition	Multiplicity
Sly_miRNA1117	Solyc02g067350.2	1	19.623	1	21	705	725	GUUGAGAUGGCCGAGUUGGUC	GACCAACUCGGCCAUCUUGAC	Cleavage	1
Sly_miRNA1117	Solyc02g067350.2	1	18.605	1	21	2219	2239	GUUGAGAUGGCCGAGUUGGUC	GACCAACUCGGCCAUCUUGAC	Cleavage	1
Sly_miRNA1117	Solyc02g067350.2	1	18.605	1	21	2321	2341	GUUGAGAUGGCCGAGUUGGUC	GACCAACUCGGCCAUCUUGAC	Cleavage	1
Sly_miRNA1117	Solyc02g067350.2	1	18.605	1	21	2323	2343	GUUGAGAUGGCCGAGUUGGUC	GACCAACUCGGCCAUCUUGAC	Cleavage	1
Sly_miRNA1117	Solyc02g067350.2	1	18.605	1	21	2389	2409	GUUGAGAUGGCCGAGUUGGUC	GACCAACUCGGCCAUCUUGAC	Cleavage	1
Sly_miRNA1117	Solyc02g067350.2	1	18.605	1	21	2397	2417	GUUGAGAUGGCCGAGUUGGUC	GACCAACUCGGCCAUCUUGAC	Cleavage	1
Sly_miRNA1117	Solyc04g072030.1	2.5	15.794	1	21	148	168	GUUGAGAUGGCCGAGUUGGUC	GACAAGCUCCGCCAUCUCAAC	Cleavage	1
Sly_miRNA1117	Solyc09g055230.2	2.5	15.054	1	20	1063	1082	GUUGAGAUGGCCGAGUUGGU	ACCAACUCAGCUAUCUUAAU	Cleavage	1
Sly_miRNA1117	Solyc09g055230.2	2.5	15.054	1	20	1063	1082	GUUGAGAUGGCCGAGUUGGU	ACCAACUCAGCUAUCUUAAU	Cleavage	1
Sly_miRNA1117	Solyc04g009940.2	3	16.605	1	20	619	638	GUUGAGAUGGCCGAGUUGGU	AUCAACUUGGCAAUUUCAGC	Translation	1
Sly_miRNA1117	Solyc04g009940.2	3	16.605	1	20	620	639	GUUGAGAUGGCCGAGUUGGU	AUCAACUUGGCAAUUUCAGC	Translation	1
Sly_miRNA1117	Solyc04g009940.2	3	14.662	1	20	623	642	GUUGAGAUGGCCGAGUUGGU	AUCAACUUGGCAAUUUCAGC	Translation	1
Sly_miRNA1117	Solyc07g055020.2	3	11.331	1	20	442	461	GUUGAGAUGGCCGAGUUGGU	GCCGACUCCGCCAUCUUGAC	Cleavage	1
Sly_miRNA1117	Solyc07g055020.2	3	11.331	1	20	444	463	GUUGAGAUGGCCGAGUUGGU	GCCGACUCCGCCAUCUUGAC	Cleavage	1
Sly_miRNA1117	Solyc07g055020.2	3	11.331	1	20	442	461	GUUGAGAUGGCCGAGUUGGU	GCCGACUCCGCCAUCUUGAC	Cleavage	1
Sly_miRNA1117	Solyc07g055020.2	3	11.331	1	20	508	527	GUUGAGAUGGCCGAGUUGGU	GCCGACUCCGCCAUCUUGAC	Cleavage	1
Sly_miRNA1117	Solyc07g055020.2	3	11.331	1	20	483	502	GUUGAGAUGGCCGAGUUGGU	GCCGACUCCGCCAUCUUGAC	Cleavage	1
Sly_miRNA1117	Solyc07g055020.2	3	11.331	1	20	450	469	GUUGAGAUGGCCGAGUUGGU	GCCGACUCCGCCAUCUUGAC	Cleavage	1
Sly_miRNA1117	Solyc07g055020.2	3	11.331	1	20	513	532	GUUGAGAUGGCCGAGUUGGU	GCCGACUCCGCCAUCUUGAC	Cleavage	1
Sly_miRNA1117	Solyc02g079960.2	3	15.847	1	20	30	49	GUUGAGAUGGCCGAGUUGGU	ACAAACUUGGCCUUCUCAAU	Cleavage	1
Sly_miRNA1117	Solyc08g077070.2	3	20.934	1	20	2884	2903	GUUGAGAUGGCCGAGUUGGU	ACCAACUGAGCCAUCUCAGU	Cleavage	1
Sly_miRNA1117	Solyc08g077070.2	3	20.934	1	20	2884	2903	GUUGAGAUGGCCGAGUUGGU	ACCAACUGAGCCAUCUCAGU	Cleavage	1
Sly_miRNA1117	Solyc08g077070.2	3	20.934	1	20	3410	3429	GUUGAGAUGGCCGAGUUGGU	ACCAACUGAGCCAUCUCAGU	Cleavage	1
Sly_miRNA1117	Solyc10g007830.1	3	12.18	1	20	605	624	GUUGAGAUGGCCGAGUUGGU	ACCAAAUAGGCAAUCUCAAC	Translation	1
Sly_miRNA680	Solyc01g111180.2	0	13.105	1	20	656	675	UACUAAGAUCUUAUUACCCC	GGGGUAAUAAGAUCUUAGUA	Cleavage	1
Sly_miRNA680	Solyc02g027080.1	0.5	21.687	1	20	3251	3270	UACUAAGAUCUUAUUACCCC	GGGGUAAUAGGAUCUUAGUA	Cleavage	1
Sly_miRNA680	Solyc10g007080.2	1	14.838	1	21	2121	2141	UACUAAGAUCUUAUUACCCCC	GGGGGUAAUAAGACCUUAGUA	Cleavage	1
Sly_miRNA680	Solyc01g006680.2	1	15.41	1	21	2908	2928	UACUAAGAUCUUAUUACCCCC	GGGGGUAAUAAGACCUUAGUA	Cleavage	1
Sly_miRNA680	Solyc01g006680.2	1	15.41	1	21	2916	2936	UACUAAGAUCUUAUUACCCCC	GGGGGUAAUAAGACCUUAGUA	Cleavage	1
Sly_miRNA680	Solyc01g006680.2	1	15.41	1	21	2932	2952	UACUAAGAUCUUAUUACCCCC	GGGGGUAAUAAGACCUUAGUA	Cleavage	1
Sly_miRNA680	Solyc01g006680.2	1	15.41	1	21	2985	3005	UACUAAGAUCUUAUUACCCCC	GGGGGUAAUAAGACCUUAGUA	Cleavage	1
Sly_miRNA680	Solyc01g006680.2	1	15.41	1	21	2986	3006	UACUAAGAUCUUAUUACCCCC	GGGGGUAAUAAGACCUUAGUA	Cleavage	1
Sly_miRNA680	Solyc01g006680.2	1	15.41	1	21	2988	3008	UACUAAGAUCUUAUUACCCCC	GGGGGUAAUAAGACCUUAGUA	Cleavage	1
Sly_miRNA680	Solyc01g006680.2	1	15.41	1	21	2995	3015	UACUAAGAUCUUAUUACCCCC	GGGGGUAAUAAGACCUUAGUA	Cleavage	1
Sly_miRNA680	Solyc01g006680.2	1	15.41	1	21	3023	3043	UACUAAGAUCUUAUUACCCCC	GGGGGUAAUAAGACCUUAGUA	Cleavage	1
Sly_miRNA680	Solyc01g006680.2	1	15.41	1	21	4120	4140	UACUAAGAUCUUAUUACCCCC	GGGGGUAAUAAGACCUUAGUA	Cleavage	1
Sly_miRNA680	Solyc01g006680.2	1	15.41	1	21	4123	4143	UACUAAGAUCUUAUUACCCCC	GGGGGUAAUAAGACCUUAGUA	Cleavage	1
Sly_miRNA680	Solyc01g006680.2	1	15.41	1	21	4181	4201	UACUAAGAUCUUAUUACCCCC	GGGGGUAAUAAGACCUUAGUA	Cleavage	1
Sly_miRNA680	Solyc01g111180.2	1.5	10.517	1	21	91	111	UACUAAGAUCUUAUUACCCCC	GGGGGUAAUAGGACCUUAGUA	Cleavage	1
Sly_miRNA680	Solyc01g111180.2	1.5	13.155	1	21	289	309	UACUAAGAUCUUAUUACCCCC	GGGGGUAAUAGGACCUUAGUA	Cleavage	1
Sly_miRNA680	Solyc10g007080.2	1.5	13.56	1	21	291	311	UACUAAGAUCUUAUUACCCCC	GGGGGUAAUAGGACCUUAGUA	Cleavage	1
Sly_miRNA680	Solyc09g065850.2	1.5	12.176	1	21	322	342	UACUAAGAUCUUAUUACCCCC	GCGGGUAAUAGGAUCUUAGUA	Cleavage	1
Sly_miRNA680	Solyc01g111180.2	1.5	12.564	1	21	808	828	UACUAAGAUCUUAUUACCCCC	GGGGGUAAUAGGACCUUAGUA	Cleavage	1
Sly_miRNA680	Solyc01g111180.2	1.5	14.42	1	21	189	209	UACUAAGAUCUUAUUACCCCC	GGGGGUAAUAGGACCUUAGUA	Cleavage	1
Sly_miRNA680	Solyc12g049620.1	1.5	12.564	1	21	1086	1106	UACUAAGAUCUUAUUACCCCC	GGGGGUAAUAGGACCUUAGUA	Cleavage	1
Sly_miRNA680	Solyc10g007080.2	1.5	10.098	1	21	1128	1148	UACUAAGAUCUUAUUACCCCC	GGGGGUAAUAGGACCUUAGUA	Cleavage	1
Sly_miRNA680	Solyc10g007080.2	1.5	18.183	1	21	1552	1572	UACUAAGAUCUUAUUACCCCC	GGGGGUAAUAGGACCUUAGUA	Cleavage	1
Sly_miRNA680	Solyc10g007930.2	1.5	12.552	1	21	2120	2140	UACUAAGAUCUUAUUACCCCC	GGGGGUAAUAGGACCUUAGUA	Cleavage	1
Sly_miRNA680	Solyc12g049630.1	1.5	14.904	1	21	1002	1022	UACUAAGAUCUUAUUACCCCC	GGGGGUAAUAGGACCUUAGUA	Cleavage	1
Sly_miRNA680	Solyc10g007080.2	1.5	18.183	1	21	2277	2297	UACUAAGAUCUUAUUACCCCC	GGGGGUAAUAGGACCUUAGUA	Cleavage	1
Sly_miRNA680	Solyc10g007080.2	1.5	18.183	1	21	2278	2298	UACUAAGAUCUUAUUACCCCC	GGGGGUAAUAGGACCUUAGUA	Cleavage	1
Sly_miRNA680	Solyc12g049630.1	1.5	14.904	1	21	1002	1022	UACUAAGAUCUUAUUACCCCC	GGGGGUAAUAGGACCUUAGUA	Cleavage	1
Sly_miRNA680	Solyc12g049630.1	1.5	14.904	1	21	1002	1022	UACUAAGAUCUUAUUACCCCC	GGGGGUAAUAGGACCUUAGUA	Cleavage	1
Sly_miRNA680	Solyc12g049630.1	1.5	14.904	1	21	1002	1022	UACUAAGAUCUUAUUACCCCC	GGGGGUAAUAGGACCUUAGUA	Cleavage	1
Sly_miRNA680	Solyc12g049630.1	1.5	14.904	1	21	1002	1022	UACUAAGAUCUUAUUACCCCC	GGGGGUAAUAGGACCUUAGUA	Cleavage	1
Sly_miRNA680	Solyc10g007080.2	1.5	18.183	1	21	2592	2612	UACUAAGAUCUUAUUACCCCC	GGGGGUAAUAGGACCUUAGUA	Cleavage	1
Sly_miRNA680	Solyc04g018100.2	1.5	14.153	1	21	3877	3897	UACUAAGAUCUUAUUACCCCC	GGGGGUAAUAGGACCUUAGUA	Cleavage	1
Sly_miRNA680	Solyc04g018100.2	1.5	14.153	1	21	3890	3910	UACUAAGAUCUUAUUACCCCC	GGGGGUAAUAGGACCUUAGUA	Cleavage	1
Sly_miRNA680	Solyc04g018100.2	1.5	14.153	1	21	4062	4082	UACUAAGAUCUUAUUACCCCC	GGGGGUAAUAGGACCUUAGUA	Cleavage	1
Sly_miRNA680	Solyc04g018100.2	1.5	14.153	1	21	4075	4095	UACUAAGAUCUUAUUACCCCC	GGGGGUAAUAGGACCUUAGUA	Cleavage	1
Sly_miRNA680	Solyc04g018100.2	1.5	14.153	1	21	4166	4186	UACUAAGAUCUUAUUACCCCC	GGGGGUAAUAGGACCUUAGUA	Cleavage	1
Sly_miRNA680	Solyc01g108220.2	1.5	13.659	1	21	2079	2099	UACUAAGAUCUUAUUACCCCC	GGGGUUAAUAGGAUCUUAGUA	Cleavage	1
Sly_miRNA680	Solyc10g008740.2	1	13.482	1	20	3597	3616	UACUAAGAUCUUAUUACCCC	GGGGUAAUAACAUCUUAGUA	Translation	1
Sly_miRNA680	Solyc10g008740.2	1	13.482	1	20	3607	3626	UACUAAGAUCUUAUUACCCC	GGGGUAAUAACAUCUUAGUA	Translation	1
Sly_miRNA680	Solyc01g111180.2	1.5	9.243	1	20	98	117	UACUAAGAUCUUAUUACCCC	GGGGUAAUAGGACCUUAGUA	Cleavage	1
Sly_miRNA680	Solyc10g007080.2	1.5	13.882	1	20	260	279	UACUAAGAUCUUAUUACCCC	GGGGUAAUAGGACCUUAGUA	Cleavage	1
Sly_miRNA680	Solyc06g050370.1	1.5	13.915	1	20	1168	1187	UACUAAGAUCUUAUUACCCC	GGGGUAAUAGGACCUUAGUA	Cleavage	1
Sly_miRNA680	Solyc12g006120.1	1.5	15.966	1	20	307	326	UACUAAGAUCUUAUUACCCC	GGGGUAAUAGGACCUUAGUA	Cleavage	1
Sly_miRNA680	Solyc09g009840.1	1.5	16.688	1	20	1867	1886	UACUAAGAUCUUAUUACCCC	GGGGUAAUAGGACCUUAGUA	Cleavage	1
Sly_miRNA680	Solyc02g090240.2	2	6.733	1	20	2462	2481	UACUAAGAUCUUAUUACCCC	GGGGUAAUAAGAUUUUAAUA	Cleavage	1
Sly_miRNA680	Solyc02g090240.2	2	6.733	1	20	2628	2647	UACUAAGAUCUUAUUACCCC	GGGGUAAUAAGAUUUUAAUA	Cleavage	1
Sly_miRNA680	Solyc02g090240.2	2	6.733	1	20	2699	2718	UACUAAGAUCUUAUUACCCC	GGGGUAAUAAGAUUUUAAUA	Cleavage	1
Sly_miRNA680	Solyc02g090240.2	2	6.733	1	20	2788	2807	UACUAAGAUCUUAUUACCCC	GGGGUAAUAAGAUUUUAAUA	Cleavage	1
Sly_miRNA680	Solyc03g115280.1	1.5	13.343	1	20	2432	2451	UACUAAGAUCUUAUUACCCC	GGGGUAAUAGGACCUUAGUA	Cleavage	1
Sly_miRNA680	Solyc03g115290.2	1.5	13.343	1	20	2430	2449	UACUAAGAUCUUAUUACCCC	GGGGUAAUAGGACCUUAGUA	Cleavage	1
Sly_miRNA680	Solyc10g007080.2	2.5	17.455	1	21	2	22	UACUAAGAUCUUAUUACCCCC	GGGGGUAAUAAGACCAUAGUA	Cleavage	1
Sly_miRNA680	Solyc02g091550.1	2	18.387	1	20	49	68	UACUAAGAUCUUAUUACCCC	GGGGUAAUAGGACUUUAGUA	Cleavage	1
Sly_miRNA680	Solyc10g007080.2	2.5	8.246	1	21	38	58	UACUAAGAUCUUAUUACCCCC	GGGGAUAAUAGGACCUUAGUA	Cleavage	1
Sly_miRNA680	Solyc07g017690.2	2.5	13.225	1	21	30	50	UACUAAGAUCUUAUUACCCCC	GGGGGGAAUAGGUUCUUAGUA	Translation	1
Sly_miRNA680	Solyc10g007080.2	2.5	14.365	1	21	729	749	UACUAAGAUCUUAUUACCCCC	GCGGGUAAUAGAAUCUUAGUA	Translation	1
Sly_miRNA680	Solyc01g111180.2	2.5	10.575	1	21	284	304	UACUAAGAUCUUAUUACCCCC	GGGGAUAAUAAAAUUUUAGUA	Translation	1
Sly_miRNA680	Solyc03g098260.1	3	12.375	1	21	1594	1614	UACUAAGAUCUUAUUACCCCC	GGGGGUAAUAGGACCUUAAUA	Cleavage	1
Sly_miRNA680	Solyc05g047580.2	2.5	8.08	1	21	436	456	UACUAAGAUCUUAUUACCCCC	GAGGGUAAUAGGACCUUAGUA	Cleavage	1
Sly_miRNA680	Solyc01g007880.2	2.5	13.76	1	21	2653	2673	UACUAAGAUCUUAUUACCCCC	GGGGUUAAUAGGACCUUAGUA	Cleavage	1
Sly_miRNA680	Solyc02g091030.2	2.5	12.898	1	21	886	906	UACUAAGAUCUUAUUACCCCC	GGGGAUAAUAGGACCUUAGUA	Cleavage	1
Sly_miRNA680	Solyc01g007880.2	2.5	13.76	1	21	2872	2892	UACUAAGAUCUUAUUACCCCC	GGGGUUAAUAGGACCUUAGUA	Cleavage	1
Sly_miRNA680	Solyc01g007880.2	2.5	13.76	1	21	2933	2953	UACUAAGAUCUUAUUACCCCC	GGGGUUAAUAGGACCUUAGUA	Cleavage	1
Sly_miRNA680	Solyc01g007880.2	2.5	13.76	1	21	2941	2961	UACUAAGAUCUUAUUACCCCC	GGGGUUAAUAGGACCUUAGUA	Cleavage	1
Sly_miRNA680	Solyc02g091030.2	2.5	12.898	1	21	886	906	UACUAAGAUCUUAUUACCCCC	GGGGAUAAUAGGACCUUAGUA	Cleavage	1
Sly_miRNA680	Solyc02g091030.2	2.5	12.898	1	21	886	906	UACUAAGAUCUUAUUACCCCC	GGGGAUAAUAGGACCUUAGUA	Cleavage	1
Sly_miRNA680	Solyc02g091030.2	2.5	12.898	1	21	886	906	UACUAAGAUCUUAUUACCCCC	GGGGAUAAUAGGACCUUAGUA	Cleavage	1
Sly_miRNA680	Solyc02g091030.2	2.5	12.898	1	21	891	911	UACUAAGAUCUUAUUACCCCC	GGGGAUAAUAGGACCUUAGUA	Cleavage	1
Sly_miRNA680	Solyc02g091030.2	2.5	12.898	1	21	886	906	UACUAAGAUCUUAUUACCCCC	GGGGAUAAUAGGACCUUAGUA	Cleavage	1
Sly_miRNA680	Solyc11g012620.1	3	19.781	1	21	71	91	UACUAAGAUCUUAUUACCCCC	GGGGGUAAUAGGACCCUAGUA	Cleavage	1
Sly_miRNA680	Solyc02g091030.2	2.5	12.898	1	21	886	906	UACUAAGAUCUUAUUACCCCC	GGGGAUAAUAGGACCUUAGUA	Cleavage	1
Sly_miRNA680	Solyc02g091030.2	2.5	12.898	1	21	886	906	UACUAAGAUCUUAUUACCCCC	GGGGAUAAUAGGACCUUAGUA	Cleavage	1
Sly_miRNA680	Solyc02g091030.2	2.5	12.898	1	21	886	906	UACUAAGAUCUUAUUACCCCC	GGGGAUAAUAGGACCUUAGUA	Cleavage	1
Sly_miRNA680	Solyc02g091030.2	2.5	12.898	1	21	905	925	UACUAAGAUCUUAUUACCCCC	GGGGAUAAUAGGACCUUAGUA	Cleavage	1
Sly_miRNA680	Solyc02g091030.2	2.5	12.898	1	21	886	906	UACUAAGAUCUUAUUACCCCC	GGGGAUAAUAGGACCUUAGUA	Cleavage	1
Sly_miRNA680	Solyc02g091030.2	2.5	12.898	1	21	905	925	UACUAAGAUCUUAUUACCCCC	GGGGAUAAUAGGACCUUAGUA	Cleavage	1
Sly_miRNA680	Solyc02g091030.2	2.5	12.898	1	21	886	906	UACUAAGAUCUUAUUACCCCC	GGGGAUAAUAGGACCUUAGUA	Cleavage	1
Sly_miRNA680	Solyc02g091030.2	2.5	12.898	1	21	886	906	UACUAAGAUCUUAUUACCCCC	GGGGAUAAUAGGACCUUAGUA	Cleavage	1
Sly_miRNA680	Solyc02g091030.2	2.5	12.898	1	21	891	911	UACUAAGAUCUUAUUACCCCC	GGGGAUAAUAGGACCUUAGUA	Cleavage	1
Sly_miRNA680	Solyc05g042070.2	2.5	14.666	1	21	1155	1175	UACUAAGAUCUUAUUACCCCC	GGGGGUCAUAGGACCUUAGUA	Cleavage	1
Sly_miRNA680	Solyc02g091030.2	2.5	12.898	1	21	886	906	UACUAAGAUCUUAUUACCCCC	GGGGAUAAUAGGACCUUAGUA	Cleavage	1
Sly_miRNA680	Solyc02g091030.2	2.5	12.898	1	21	891	911	UACUAAGAUCUUAUUACCCCC	GGGGAUAAUAGGACCUUAGUA	Cleavage	1
Sly_miRNA680	Solyc02g091030.2	2.5	12.898	1	21	886	906	UACUAAGAUCUUAUUACCCCC	GGGGAUAAUAGGACCUUAGUA	Cleavage	1
Sly_miRNA680	Solyc04g011670.2	2.5	16.408	1	21	3394	3414	UACUAAGAUCUUAUUACCCCC	GAGGGUAAUAGGACCUUAGUA	Cleavage	1
Sly_miRNA680	Solyc02g091030.2	2.5	12.898	1	21	905	925	UACUAAGAUCUUAUUACCCCC	GGGGAUAAUAGGACCUUAGUA	Cleavage	1
Sly_miRNA680	Solyc02g091030.2	2.5	12.898	1	21	886	906	UACUAAGAUCUUAUUACCCCC	GGGGAUAAUAGGACCUUAGUA	Cleavage	1
Sly_miRNA680	Solyc02g091030.2	2.5	12.898	1	21	886	906	UACUAAGAUCUUAUUACCCCC	GGGGAUAAUAGGACCUUAGUA	Cleavage	1
Sly_miRNA680	Solyc02g091030.2	2.5	12.898	1	21	886	906	UACUAAGAUCUUAUUACCCCC	GGGGAUAAUAGGACCUUAGUA	Cleavage	1
Sly_miRNA680	Solyc02g091030.2	2.5	12.898	1	21	891	911	UACUAAGAUCUUAUUACCCCC	GGGGAUAAUAGGACCUUAGUA	Cleavage	1
Sly_miRNA680	Solyc02g091030.2	2.5	12.898	1	21	886	906	UACUAAGAUCUUAUUACCCCC	GGGGAUAAUAGGACCUUAGUA	Cleavage	1
Sly_miRNA680	Solyc02g091030.2	2.5	12.898	1	21	886	906	UACUAAGAUCUUAUUACCCCC	GGGGAUAAUAGGACCUUAGUA	Cleavage	1
Sly_miRNA680	Solyc02g091030.2	2.5	12.898	1	21	886	906	UACUAAGAUCUUAUUACCCCC	GGGGAUAAUAGGACCUUAGUA	Cleavage	1
Sly_miRNA680	Solyc02g091030.2	2.5	12.898	1	21	886	906	UACUAAGAUCUUAUUACCCCC	GGGGAUAAUAGGACCUUAGUA	Cleavage	1
Sly_miRNA680	Solyc02g091030.2	2.5	12.898	1	21	886	906	UACUAAGAUCUUAUUACCCCC	GGGGAUAAUAGGACCUUAGUA	Cleavage	1
Sly_miRNA680	Solyc02g091030.2	2.5	12.898	1	21	886	906	UACUAAGAUCUUAUUACCCCC	GGGGAUAAUAGGACCUUAGUA	Cleavage	1
Sly_miRNA680	Solyc02g091030.2	2.5	12.898	1	21	886	906	UACUAAGAUCUUAUUACCCCC	GGGGAUAAUAGGACCUUAGUA	Cleavage	1
Sly_miRNA680	Solyc02g091030.2	2.5	12.898	1	21	886	906	UACUAAGAUCUUAUUACCCCC	GGGGAUAAUAGGACCUUAGUA	Cleavage	1
Sly_miRNA680	Solyc10g047220.1	2.5	12.742	1	20	980	999	UACUAAGAUCUUAUUACCCC	GGGGUAAUAGGAGCUUAGUU	Cleavage	1
Sly_miRNA680	Solyc10g007080.2	3	17.56	1	20	776	795	UACUAAGAUCUUAUUACCCC	GGGGUAAUAGGACCUUAAUA	Cleavage	1
Sly_miRNA680	Solyc04g053130.2	2.5	17.391	1	20	262	281	UACUAAGAUCUUAUUACCCC	GGGGUAAUAGAACCUUAGUA	Translation	1
Sly_miRNA680	Solyc02g036290.2	2.5	20.225	1	20	3771	3790	UACUAAGAUCUUAUUACCCC	GGGGAAAUAAGGGCUUAGUA	Cleavage	1
Sly_miRNA680	Solyc02g036290.2	2.5	20.225	1	20	4031	4050	UACUAAGAUCUUAUUACCCC	GGGGAAAUAAGGGCUUAGUA	Cleavage	1
Sly_miRNA680	Solyc02g036290.2	2.5	20.225	1	20	4046	4065	UACUAAGAUCUUAUUACCCC	GGGGAAAUAAGGGCUUAGUA	Cleavage	1
Sly_miRNA680	Solyc02g036290.2	2.5	20.225	1	20	4109	4128	UACUAAGAUCUUAUUACCCC	GGGGAAAUAAGGGCUUAGUA	Cleavage	1
Sly_miRNA680	Solyc02g036290.2	2.5	20.225	1	20	4131	4150	UACUAAGAUCUUAUUACCCC	GGGGAAAUAAGGGCUUAGUA	Cleavage	1
Sly_miRNA680	Solyc02g036290.2	2.5	20.225	1	20	4206	4225	UACUAAGAUCUUAUUACCCC	GGGGAAAUAAGGGCUUAGUA	Cleavage	1
Sly_miRNA680	Solyc02g036290.2	2.5	20.225	1	20	4258	4277	UACUAAGAUCUUAUUACCCC	GGGGAAAUAAGGGCUUAGUA	Cleavage	1
Sly_miRNA680	Solyc02g036290.2	2.5	20.225	1	20	4477	4496	UACUAAGAUCUUAUUACCCC	GGGGAAAUAAGGGCUUAGUA	Cleavage	1
Sly_miRNA680	Solyc02g036290.2	2.5	20.225	1	20	4491	4510	UACUAAGAUCUUAUUACCCC	GGGGAAAUAAGGGCUUAGUA	Cleavage	1
Sly_miRNA680	Solyc02g036290.2	2.5	20.225	1	20	4622	4641	UACUAAGAUCUUAUUACCCC	GGGGAAAUAAGGGCUUAGUA	Cleavage	1
Sly_miRNA680	Solyc02g036290.2	2.5	20.225	1	20	4622	4641	UACUAAGAUCUUAUUACCCC	GGGGAAAUAAGGGCUUAGUA	Cleavage	1
Sly_miRNA680	Solyc02g036290.2	2.5	20.225	1	20	4736	4755	UACUAAGAUCUUAUUACCCC	GGGGAAAUAAGGGCUUAGUA	Cleavage	1
Sly_miRNA680	Solyc05g047570.2	3	14.582	1	21	1809	1829	UACUAAGAUCUUAUUACCCCC	GAGAGUAAUAAGACCUUAGUA	Cleavage	1
Sly_miRNA163	Solyc11g008200.1	0	6.089	1	21	1926	1946	AAGUUCAGGGGUAAUAGGACC	GGUCCUAUUACCCCUGAACUU	Cleavage	1
Sly_miRNA163	Solyc11g008200.1	0	6.089	1	21	1964	1984	AAGUUCAGGGGUAAUAGGACC	GGUCCUAUUACCCCUGAACUU	Cleavage	1
Sly_miRNA163	Solyc09g009840.1	0	10.028	1	21	1710	1730	AAGUUCAGGGGUAAUAGGACC	GGUCCUAUUACCCCUGAACUU	Cleavage	1
Sly_miRNA163	Solyc11g008200.1	0	6.089	1	21	2170	2190	AAGUUCAGGGGUAAUAGGACC	GGUCCUAUUACCCCUGAACUU	Cleavage	1
Sly_miRNA163	Solyc01g110700.2	0	9.686	1	21	167182	167202	AAGUUCAGGGGUAAUAGGACC	GGUCCUAUUACCCCUGAACUU	Cleavage	2
Sly_miRNA163	Solyc01g111020.2	0	9.686	1	21	87788	87808	AAGUUCAGGGGUAAUAGGACC	GGUCCUAUUACCCCUGAACUU	Cleavage	1
Sly_miRNA163	Solyc01g111020.2	0	9.686	1	21	88774	88794	AAGUUCAGGGGUAAUAGGACC	GGUCCUAUUACCCCUGAACUU	Cleavage	1
Sly_miRNA163	Solyc01g111020.2	0	9.686	1	21	93243	93263	AAGUUCAGGGGUAAUAGGACC	GGUCCUAUUACCCCUGAACUU	Cleavage	1
Sly_miRNA163	Solyc01g111020.2	0	9.686	1	21	94948	94968	AAGUUCAGGGGUAAUAGGACC	GGUCCUAUUACCCCUGAACUU	Cleavage	1
Sly_miRNA163	Solyc01g111020.2	0	9.686	1	21	90844	90864	AAGUUCAGGGGUAAUAGGACC	GGUCCUAUUACCCCUGAACUU	Cleavage	1
Sly_miRNA163	Solyc01g111020.2	0	9.686	1	21	95897	95917	AAGUUCAGGGGUAAUAGGACC	GGUCCUAUUACCCCUGAACUU	Cleavage	1
Sly_miRNA163	Solyc01g111020.2	0	9.686	1	21	91122	91142	AAGUUCAGGGGUAAUAGGACC	GGUCCUAUUACCCCUGAACUU	Cleavage	1
Sly_miRNA163	Solyc01g111020.2	0	9.686	1	21	92702	92722	AAGUUCAGGGGUAAUAGGACC	GGUCCUAUUACCCCUGAACUU	Cleavage	1
Sly_miRNA163	Solyc01g111180.2	0	9.686	1	21	136549	136569	AAGUUCAGGGGUAAUAGGACC	GGUCCUAUUACCCCUGAACUU	Cleavage	1
Sly_miRNA163	Solyc01g111020.2	0	9.686	1	21	88864	88884	AAGUUCAGGGGUAAUAGGACC	GGUCCUAUUACCCCUGAACUU	Cleavage	1
Sly_miRNA163	Solyc01g111020.2	0	9.686	1	21	90979	90999	AAGUUCAGGGGUAAUAGGACC	GGUCCUAUUACCCCUGAACUU	Cleavage	1
Sly_miRNA163	Solyc01g111020.2	0	9.686	1	21	145730	145750	AAGUUCAGGGGUAAUAGGACC	GGUCCUAUUACCCCUGAACUU	Cleavage	2
Sly_miRNA163	Solyc01g111020.2	0	9.686	1	21	91014	91034	AAGUUCAGGGGUAAUAGGACC	GGUCCUAUUACCCCUGAACUU	Cleavage	1
Sly_miRNA163	Solyc01g111020.2	0	9.686	1	21	88870	88890	AAGUUCAGGGGUAAUAGGACC	GGUCCUAUUACCCCUGAACUU	Cleavage	1
Sly_miRNA163	Solyc01g111020.2	0	9.686	1	21	145476	145496	AAGUUCAGGGGUAAUAGGACC	GGUCCUAUUACCCCUGAACUU	Cleavage	2
Sly_miRNA163	Solyc01g111020.2	0	9.686	1	21	144263	144283	AAGUUCAGGGGUAAUAGGACC	GGUCCUAUUACCCCUGAACUU	Cleavage	2
Sly_miRNA163	Solyc03g098260.1	1	8.312	1	21	1438	1458	AAGUUCAGGGGUAAUAGGACC	GGUUCUAUUACCCCUGAAUUU	Cleavage	1
Sly_miRNA163	Solyc01g111120.2	1	9.275	1	21	12945	12965	AAGUUCAGGGGUAAUAGGACC	GGUCCUAUUACCUCUGAAUUU	Cleavage	1
Sly_miRNA163	Solyc01g111120.2	1	9.275	1	21	10535	10555	AAGUUCAGGGGUAAUAGGACC	GGUCCUAUUACCUCUGAAUUU	Cleavage	1
Sly_miRNA163	Solyc01g111120.2	1	9.275	1	21	12945	12965	AAGUUCAGGGGUAAUAGGACC	GGUCCUAUUACCUCUGAAUUU	Cleavage	1
Sly_miRNA163	Solyc01g111120.2	1	9.275	1	21	12945	12965	AAGUUCAGGGGUAAUAGGACC	GGUCCUAUUACCUCUGAAUUU	Cleavage	1
Sly_miRNA163	Solyc01g111120.2	1	9.275	1	21	62694	62714	AAGUUCAGGGGUAAUAGGACC	GGUCCUAUUACCUCUGAAUUU	Cleavage	1
Sly_miRNA163	Solyc01g111120.2	1	9.275	1	21	59581	59601	AAGUUCAGGGGUAAUAGGACC	GGUCCUAUUACCUCUGAAUUU	Cleavage	1
Sly_miRNA163	Solyc01g111120.2	1	9.275	1	21	63467	63487	AAGUUCAGGGGUAAUAGGACC	GGUCCUAUUACCUCUGAAUUU	Cleavage	1
Sly_miRNA163	Solyc01g111020.2	1	9.275	1	21	10661	10681	AAGUUCAGGGGUAAUAGGACC	GGUCCUAUUACCUCUGAAUUU	Cleavage	1
Sly_miRNA163	Solyc01g111020.2	1	9.275	1	21	10661	10681	AAGUUCAGGGGUAAUAGGACC	GGUCCUAUUACCUCUGAAUUU	Cleavage	1
Sly_miRNA163	Solyc01g111020.2	1	9.275	1	21	10661	10681	AAGUUCAGGGGUAAUAGGACC	GGUCCUAUUACCUCUGAAUUU	Cleavage	1
Sly_miRNA163	Solyc01g111020.2	1	9.275	1	21	10661	10681	AAGUUCAGGGGUAAUAGGACC	GGUCCUAUUACCUCUGAAUUU	Cleavage	1
Sly_miRNA163	Solyc01g111020.2	1	9.275	1	21	12319	12339	AAGUUCAGGGGUAAUAGGACC	GGUCCUAUUACCUCUGAAUUU	Cleavage	1
Sly_miRNA163	Solyc01g111020.2	1	9.275	1	21	12415	12435	AAGUUCAGGGGUAAUAGGACC	GGUCCUAUUACCUCUGAAUUU	Cleavage	1
Sly_miRNA163	Solyc01g111020.2	1	9.275	1	21	13308	13328	AAGUUCAGGGGUAAUAGGACC	GGUCCUAUUACCUCUGAAUUU	Cleavage	1
Sly_miRNA163	Solyc01g111020.2	1	9.275	1	21	13484	13504	AAGUUCAGGGGUAAUAGGACC	GGUCCUAUUACCUCUGAAUUU	Cleavage	1
Sly_miRNA163	Solyc01g111020.2	1	9.275	1	21	13714	13734	AAGUUCAGGGGUAAUAGGACC	GGUCCUAUUACCUCUGAAUUU	Cleavage	1
Sly_miRNA163	Solyc01g111020.2	1	9.275	1	21	14086	14106	AAGUUCAGGGGUAAUAGGACC	GGUCCUAUUACCUCUGAAUUU	Cleavage	1
Sly_miRNA163	Solyc01g111020.2	1	9.275	1	21	14481	14501	AAGUUCAGGGGUAAUAGGACC	GGUCCUAUUACCUCUGAAUUU	Cleavage	1
Sly_miRNA163	Solyc01g111020.2	1	9.275	1	21	12916	12936	AAGUUCAGGGGUAAUAGGACC	GGUCCUAUUACCUCUGAAUUU	Cleavage	1
Sly_miRNA163	Solyc01g111020.2	1	9.275	1	21	14559	14579	AAGUUCAGGGGUAAUAGGACC	GGUCCUAUUACCUCUGAAUUU	Cleavage	1
Sly_miRNA163	Solyc01g111020.2	1	9.275	1	21	10661	10681	AAGUUCAGGGGUAAUAGGACC	GGUCCUAUUACCUCUGAAUUU	Cleavage	1
Sly_miRNA163	Solyc01g111020.2	1	9.275	1	21	59581	59601	AAGUUCAGGGGUAAUAGGACC	GGUCCUAUUACCUCUGAAUUU	Cleavage	1
Sly_miRNA163	Solyc01g111020.2	1	9.275	1	21	61256	61276	AAGUUCAGGGGUAAUAGGACC	GGUCCUAUUACCUCUGAAUUU	Cleavage	1
Sly_miRNA163	Solyc01g111020.2	1	9.275	1	21	63445	63465	AAGUUCAGGGGUAAUAGGACC	GGUCCUAUUACCUCUGAAUUU	Cleavage	1
Sly_miRNA163	Solyc01g111020.2	1	9.275	1	21	63445	63465	AAGUUCAGGGGUAAUAGGACC	GGUCCUAUUACCUCUGAAUUU	Cleavage	1
Sly_miRNA163	Solyc01g111020.2	1	9.275	1	21	63445	63465	AAGUUCAGGGGUAAUAGGACC	GGUCCUAUUACCUCUGAAUUU	Cleavage	1
Sly_miRNA163	Solyc01g111020.2	1	9.275	1	21	63539	63559	AAGUUCAGGGGUAAUAGGACC	GGUCCUAUUACCUCUGAAUUU	Cleavage	1
Sly_miRNA163	Solyc01g111020.2	1	9.275	1	21	63445	63465	AAGUUCAGGGGUAAUAGGACC	GGUCCUAUUACCUCUGAAUUU	Cleavage	1
Sly_miRNA163	Solyc01g110700.2	1	9.275	1	21	69819	69839	AAGUUCAGGGGUAAUAGGACC	GGUCCUAUUACCUCUGAAUUU	Cleavage	2
Sly_miRNA163	Solyc01g108220.2	0.5	6.796	1	20	1922	1941	AAGUUCAGGGGUAAUAGGAC	GUCCUAUUACCUCUGAACUU	Cleavage	1
Sly_miRNA163	Solyc01g007880.2	1.5	9.843	1	21	2488	2508	AAGUUCAGGGGUAAUAGGACC	GGUUCUAUUACCUCUGAGCUU	Cleavage	1
Sly_miRNA163	Solyc01g007880.2	1.5	9.843	1	21	2707	2727	AAGUUCAGGGGUAAUAGGACC	GGUUCUAUUACCUCUGAGCUU	Cleavage	1
Sly_miRNA163	Solyc01g007880.2	1.5	9.843	1	21	2768	2788	AAGUUCAGGGGUAAUAGGACC	GGUUCUAUUACCUCUGAGCUU	Cleavage	1
Sly_miRNA163	Solyc01g007880.2	1.5	9.843	1	21	2776	2796	AAGUUCAGGGGUAAUAGGACC	GGUUCUAUUACCUCUGAGCUU	Cleavage	1
Sly_miRNA163	Solyc01g111020.2	0.5	8.802	1	20	157844	157863	AAGUUCAGGGGUAAUAGGAC	GUUCUAUUACCCCUGAACUU	Cleavage	2
Sly_miRNA163	Solyc01g111020.2	0.5	8.802	1	20	157590	157609	AAGUUCAGGGGUAAUAGGAC	GUUCUAUUACCCCUGAACUU	Cleavage	2
Sly_miRNA163	Solyc10g008740.2	1.5	4.785	1	21	3443	3463	AAGUUCAGGGGUAAUAGGACC	GGUCCUAUUACCCCUAAACUU	Cleavage	1
Sly_miRNA163	Solyc10g008740.2	1.5	4.785	1	21	3453	3473	AAGUUCAGGGGUAAUAGGACC	GGUCCUAUUACCCCUAAACUU	Cleavage	1
Sly_miRNA163	Solyc01g111020.2	0.5	8.802	1	20	156377	156396	AAGUUCAGGGGUAAUAGGAC	GUUCUAUUACCCCUGAACUU	Cleavage	2
Sly_miRNA163	Solyc01g111080	2	9.847	1	21	705	725	AAGUUCAGGGGUAAUAGGACC	GGUCCUAUUACUCCUCAACUU	Cleavage	1
Sly_miRNA163	Solyc06g050370.1	2.5	9.746	1	21	1012	1032	AAGUUCAGGGGUAAUAGGACC	GGUUCUAUUAUCCCCGAACUU	Cleavage	1
Sly_miRNA163	Solyc06g035700.1	2.5	9.507	1	21	1463	1483	AAGUUCAGGGGUAAUAGGACC	GGUCCUAUUAUCUCUAAACUU	Cleavage	1
Sly_miRNA163	Solyc05g042070	2	6.364	1	21	998	1019	AAGUUCA-GGGGUAAUAGGACC	GGUCCUAUUACCCCCUGAACUU	Cleavage	1
Sly_miRNA163	Solyc04g011670.2	2	5.769	1	21	3236	3257	AAGUUCA-GGGGUAAUAGGACC	GGUCCUAUUACCCCCUGAACUU	Cleavage	1
Sly_miRNA163	Solyc06g069400.2	2	10.198	1	21	1303	1324	AAGUUCAGGGG-UAAUAGGACC	GGUCCUAUUAUCCCCUGAACUU	Cleavage	1
Sly_miRNA163	Solyc05g052450.2	2.5	10.918	1	21	864	885	AAGUUCAGGG-GUAAUAGGACC	GGUUCUAUUACUCCCUGAACUU	Translation	1
Sly_miRNA163	Solyc04g018100.2	2.5	6.811	1	21	3719	3740	AAGUUCA-GGGGUAAUAGGACC	GGUCUUAUUACCCCCUGAACUU	Cleavage	1
Sly_miRNA163	Solyc04g018100.2	2.5	6.811	1	21	3732	3753	AAGUUCA-GGGGUAAUAGGACC	GGUCUUAUUACCCCCUGAACUU	Cleavage	1
Sly_miRNA163	Solyc04g018100.2	2.5	6.811	1	21	3904	3925	AAGUUCA-GGGGUAAUAGGACC	GGUCUUAUUACCCCCUGAACUU	Cleavage	1
Sly_miRNA163	Solyc04g018100.2	2.5	6.811	1	21	3917	3938	AAGUUCA-GGGGUAAUAGGACC	GGUCUUAUUACCCCCUGAACUU	Cleavage	1
Sly_miRNA163	Solyc04g018100.2	2.5	6.811	1	21	4008	4029	AAGUUCA-GGGGUAAUAGGACC	GGUCUUAUUACCCCCUGAACUU	Cleavage	1
Sly_miRNA163	Solyc02g090240.2	2	11.658	1	20	2316	2335	AAGUUCAGGGGUAAUAGGAC	GUAUUAUUACCCCUGAAUUU	Cleavage	1
Sly_miRNA163	Solyc02g090240.2	2	11.658	1	20	2482	2501	AAGUUCAGGGGUAAUAGGAC	GUAUUAUUACCCCUGAAUUU	Cleavage	1
Sly_miRNA163	Solyc02g090240.2	2	11.658	1	20	2553	2572	AAGUUCAGGGGUAAUAGGAC	GUAUUAUUACCCCUGAAUUU	Cleavage	1
Sly_miRNA163	Solyc02g090240.2	2	11.658	1	20	2642	2661	AAGUUCAGGGGUAAUAGGAC	GUAUUAUUACCCCUGAAUUU	Cleavage	1
Sly_miRNA163	Solyc03g115280.1	3	6.038	1	21	2275	2296	AAGUUCA-GGGGUAAUAGGACC	GGUCCUAUUACCCCCUGAACUA	Cleavage	1
Sly_miRNA163	Solyc03g115290.2	3	6.038	1	21	2273	2294	AAGUUCA-GGGGUAAUAGGACC	GGUCCUAUUACCCCCUGAACUA	Cleavage	1
Sly_miRNA163	Solyc06g005990.2	3	9.707	1	20	6910	6929	AAGUUCAGGGGUAAUAGGAC	GUCCUAUUACCUCUGUACUC	Cleavage	1
Sly_miRNA163	Solyc06g005990.2	3	9.707	1	20	6996	7015	AAGUUCAGGGGUAAUAGGAC	GUCCUAUUACCUCUGUACUC	Cleavage	1
Sly_miRNA163	Solyc09g098260.1	3	13.22	1	20	1744	1763	AAGUUCAGGGGUAAUAGGAC	GUCCUAUUGCUCCAGGACUU	Cleavage	1
Sly_miRNA163	Solyc10g007080	3	9.988	1	20	620	639	AAGUUCAGGGGUAAUAGGAC	GUCCUAUUACCCCUAAUCUU	Cleavage	1
Sly_miRNA163	Solyc09g098260.1	3	15.839	1	20	4120	4139	AAGUUCAGGGGUAAUAGGAC	GUCCUAUUGCUCCAGGACUU	Cleavage	1
Sly_miRNA163	Solyc11g005060.1	2.5	12.497	1	20	1375	1395	AAGUUCAGGG-GUAAUAGGAC	GUUCUAUUACUCCCUGAACUU	Translation	1
Sly_miRNA163	Solyc11g005060.1	2.5	12.497	1	20	1646	1666	AAGUUCAGGG-GUAAUAGGAC	GUUCUAUUACUCCCUGAACUU	Translation	1
Sly_miRNA163	Solyc11g005060.1	2.5	12.497	1	20	1761	1781	AAGUUCAGGG-GUAAUAGGAC	GUUCUAUUACUCCCUGAACUU	Translation	1
Sly_miRNA163	Solyc02g068190.1	3	18.362	1	20	1886	1905	AAGUUCAGGGGUAAUAGGAC	GUCCUGUUCCCCCCGAACUU	Cleavage	1
Sly_miRNA163	Solyc02g081290.2	3	21.261	1	20	1859	1878	AAGUUCAGGGGUAAUAGGAC	GUCCUGUUCCCCCAGAACUU	Cleavage	1
Sly_miRNA163	Solyc02g068190.1	3	18.362	1	20	2067	2086	AAGUUCAGGGGUAAUAGGAC	GUCCUGUUCCCCCCGAACUU	Cleavage	1
Sly_miRNA163	Solyc02g068190.1	3	18.362	1	20	2067	2086	AAGUUCAGGGGUAAUAGGAC	GUCCUGUUCCCCCCGAACUU	Cleavage	1
Sly_miRNA163	Solyc02g068190.1	3	18.362	1	20	2067	2086	AAGUUCAGGGGUAAUAGGAC	GUCCUGUUCCCCCCGAACUU	Cleavage	1
Sly_miRNA163	Solyc02g081290.2	3	21.261	1	20	2122	2141	AAGUUCAGGGGUAAUAGGAC	GUCCUGUUCCCCCAGAACUU	Cleavage	1
Sly_miRNA163	Solyc03g007050.2	3	16.913	1	21	1048	1068	AAGUUCAGGGGUAAUAGGACC	GGUCGAAUUCCCCCUGAACUU	Cleavage	1
Sly_miRNA483	Solyc11g008200.1	0	6.089	1	21	1926	1946	AAGUUCAGGGGUAAUAGGACC	GGUCCUAUUACCCCUGAACUU	Cleavage	1
Sly_miRNA483	Solyc11g008200.1	0	6.089	1	21	1964	1984	AAGUUCAGGGGUAAUAGGACC	GGUCCUAUUACCCCUGAACUU	Cleavage	1
Sly_miRNA483	Solyc09g009840.1	0	10.028	1	21	1710	1730	AAGUUCAGGGGUAAUAGGACC	GGUCCUAUUACCCCUGAACUU	Cleavage	1
Sly_miRNA483	Solyc11g008200.1	0	6.089	1	21	2170	2190	AAGUUCAGGGGUAAUAGGACC	GGUCCUAUUACCCCUGAACUU	Cleavage	1
Sly_miRNA483	Solyc01g110700.2	0	9.686	1	21	167182	167202	AAGUUCAGGGGUAAUAGGACC	GGUCCUAUUACCCCUGAACUU	Cleavage	2
Sly_miRNA483	Solyc01g111020.2	0	9.686	1	21	87788	87808	AAGUUCAGGGGUAAUAGGACC	GGUCCUAUUACCCCUGAACUU	Cleavage	1
Sly_miRNA483	Solyc01g111020.2	0	9.686	1	21	88774	88794	AAGUUCAGGGGUAAUAGGACC	GGUCCUAUUACCCCUGAACUU	Cleavage	1
Sly_miRNA483	Solyc01g111020.2	0	9.686	1	21	93243	93263	AAGUUCAGGGGUAAUAGGACC	GGUCCUAUUACCCCUGAACUU	Cleavage	1
Sly_miRNA483	Solyc01g111020.2	0	9.686	1	21	94948	94968	AAGUUCAGGGGUAAUAGGACC	GGUCCUAUUACCCCUGAACUU	Cleavage	1
Sly_miRNA483	Solyc01g111020.2	0	9.686	1	21	90844	90864	AAGUUCAGGGGUAAUAGGACC	GGUCCUAUUACCCCUGAACUU	Cleavage	1
Sly_miRNA483	Solyc01g111020.2	0	9.686	1	21	95897	95917	AAGUUCAGGGGUAAUAGGACC	GGUCCUAUUACCCCUGAACUU	Cleavage	1
Sly_miRNA483	Solyc01g111020.2	0	9.686	1	21	91122	91142	AAGUUCAGGGGUAAUAGGACC	GGUCCUAUUACCCCUGAACUU	Cleavage	1
Sly_miRNA483	Solyc01g111020.2	0	9.686	1	21	92702	92722	AAGUUCAGGGGUAAUAGGACC	GGUCCUAUUACCCCUGAACUU	Cleavage	1
Sly_miRNA483	Solyc01g111180.2	0	9.686	1	21	136549	136569	AAGUUCAGGGGUAAUAGGACC	GGUCCUAUUACCCCUGAACUU	Cleavage	1
Sly_miRNA483	Solyc01g111020.2	0	9.686	1	21	88864	88884	AAGUUCAGGGGUAAUAGGACC	GGUCCUAUUACCCCUGAACUU	Cleavage	1
Sly_miRNA483	Solyc01g111020.2	0	9.686	1	21	90979	90999	AAGUUCAGGGGUAAUAGGACC	GGUCCUAUUACCCCUGAACUU	Cleavage	1
Sly_miRNA483	Solyc01g111020.2	0	9.686	1	21	145730	145750	AAGUUCAGGGGUAAUAGGACC	GGUCCUAUUACCCCUGAACUU	Cleavage	2
Sly_miRNA483	Solyc01g111020.2	0	9.686	1	21	91014	91034	AAGUUCAGGGGUAAUAGGACC	GGUCCUAUUACCCCUGAACUU	Cleavage	1
Sly_miRNA483	Solyc01g111020.2	0	9.686	1	21	88870	88890	AAGUUCAGGGGUAAUAGGACC	GGUCCUAUUACCCCUGAACUU	Cleavage	1
Sly_miRNA483	Solyc01g111020.2	0	9.686	1	21	145476	145496	AAGUUCAGGGGUAAUAGGACC	GGUCCUAUUACCCCUGAACUU	Cleavage	2
Sly_miRNA483	Solyc01g111020.2	0	9.686	1	21	144263	144283	AAGUUCAGGGGUAAUAGGACC	GGUCCUAUUACCCCUGAACUU	Cleavage	2
Sly_miRNA483	Solyc03g098260.1	1	8.312	1	21	1438	1458	AAGUUCAGGGGUAAUAGGACC	GGUUCUAUUACCCCUGAAUUU	Cleavage	1
Sly_miRNA483	Solyc01g111120.2	1	9.275	1	21	12945	12965	AAGUUCAGGGGUAAUAGGACC	GGUCCUAUUACCUCUGAAUUU	Cleavage	1
Sly_miRNA483	Solyc01g111120.2	1	9.275	1	21	10535	10555	AAGUUCAGGGGUAAUAGGACC	GGUCCUAUUACCUCUGAAUUU	Cleavage	1
Sly_miRNA483	Solyc01g111120.2	1	9.275	1	21	12945	12965	AAGUUCAGGGGUAAUAGGACC	GGUCCUAUUACCUCUGAAUUU	Cleavage	1
Sly_miRNA483	Solyc01g111120.2	1	9.275	1	21	12945	12965	AAGUUCAGGGGUAAUAGGACC	GGUCCUAUUACCUCUGAAUUU	Cleavage	1
Sly_miRNA483	Solyc01g111120.2	1	9.275	1	21	62694	62714	AAGUUCAGGGGUAAUAGGACC	GGUCCUAUUACCUCUGAAUUU	Cleavage	1
Sly_miRNA483	Solyc01g111120.2	1	9.275	1	21	59581	59601	AAGUUCAGGGGUAAUAGGACC	GGUCCUAUUACCUCUGAAUUU	Cleavage	1
Sly_miRNA483	Solyc01g111120.2	1	9.275	1	21	63467	63487	AAGUUCAGGGGUAAUAGGACC	GGUCCUAUUACCUCUGAAUUU	Cleavage	1
Sly_miRNA483	Solyc01g111020.2	1	9.275	1	21	10661	10681	AAGUUCAGGGGUAAUAGGACC	GGUCCUAUUACCUCUGAAUUU	Cleavage	1
Sly_miRNA483	Solyc01g111020.2	1	9.275	1	21	10661	10681	AAGUUCAGGGGUAAUAGGACC	GGUCCUAUUACCUCUGAAUUU	Cleavage	1
Sly_miRNA483	Solyc01g111020.2	1	9.275	1	21	10661	10681	AAGUUCAGGGGUAAUAGGACC	GGUCCUAUUACCUCUGAAUUU	Cleavage	1
Sly_miRNA483	Solyc01g111020.2	1	9.275	1	21	10661	10681	AAGUUCAGGGGUAAUAGGACC	GGUCCUAUUACCUCUGAAUUU	Cleavage	1
Sly_miRNA483	Solyc01g111020.2	1	9.275	1	21	12319	12339	AAGUUCAGGGGUAAUAGGACC	GGUCCUAUUACCUCUGAAUUU	Cleavage	1
Sly_miRNA483	Solyc01g111020.2	1	9.275	1	21	12415	12435	AAGUUCAGGGGUAAUAGGACC	GGUCCUAUUACCUCUGAAUUU	Cleavage	1
Sly_miRNA483	Solyc01g111020.2	1	9.275	1	21	13308	13328	AAGUUCAGGGGUAAUAGGACC	GGUCCUAUUACCUCUGAAUUU	Cleavage	1
Sly_miRNA483	Solyc01g111020.2	1	9.275	1	21	13484	13504	AAGUUCAGGGGUAAUAGGACC	GGUCCUAUUACCUCUGAAUUU	Cleavage	1
Sly_miRNA483	Solyc01g111020.2	1	9.275	1	21	13714	13734	AAGUUCAGGGGUAAUAGGACC	GGUCCUAUUACCUCUGAAUUU	Cleavage	1
Sly_miRNA483	Solyc01g111020.2	1	9.275	1	21	14086	14106	AAGUUCAGGGGUAAUAGGACC	GGUCCUAUUACCUCUGAAUUU	Cleavage	1
Sly_miRNA483	Solyc01g111020.2	1	9.275	1	21	14481	14501	AAGUUCAGGGGUAAUAGGACC	GGUCCUAUUACCUCUGAAUUU	Cleavage	1
Sly_miRNA483	Solyc01g111020.2	1	9.275	1	21	12916	12936	AAGUUCAGGGGUAAUAGGACC	GGUCCUAUUACCUCUGAAUUU	Cleavage	1
Sly_miRNA483	Solyc01g111020.2	1	9.275	1	21	14559	14579	AAGUUCAGGGGUAAUAGGACC	GGUCCUAUUACCUCUGAAUUU	Cleavage	1
Sly_miRNA483	Solyc01g111020.2	1	9.275	1	21	10661	10681	AAGUUCAGGGGUAAUAGGACC	GGUCCUAUUACCUCUGAAUUU	Cleavage	1
Sly_miRNA483	Solyc01g111020.2	1	9.275	1	21	59581	59601	AAGUUCAGGGGUAAUAGGACC	GGUCCUAUUACCUCUGAAUUU	Cleavage	1
Sly_miRNA483	Solyc01g111020.2	1	9.275	1	21	61256	61276	AAGUUCAGGGGUAAUAGGACC	GGUCCUAUUACCUCUGAAUUU	Cleavage	1
Sly_miRNA483	Solyc01g111020.2	1	9.275	1	21	63445	63465	AAGUUCAGGGGUAAUAGGACC	GGUCCUAUUACCUCUGAAUUU	Cleavage	1
Sly_miRNA483	Solyc01g111020.2	1	9.275	1	21	63445	63465	AAGUUCAGGGGUAAUAGGACC	GGUCCUAUUACCUCUGAAUUU	Cleavage	1
Sly_miRNA483	Solyc01g111020.2	1	9.275	1	21	63445	63465	AAGUUCAGGGGUAAUAGGACC	GGUCCUAUUACCUCUGAAUUU	Cleavage	1
Sly_miRNA483	Solyc01g111020.2	1	9.275	1	21	63539	63559	AAGUUCAGGGGUAAUAGGACC	GGUCCUAUUACCUCUGAAUUU	Cleavage	1
Sly_miRNA483	Solyc01g111020.2	1	9.275	1	21	63445	63465	AAGUUCAGGGGUAAUAGGACC	GGUCCUAUUACCUCUGAAUUU	Cleavage	1
Sly_miRNA483	Solyc01g110700.2	1	9.275	1	21	69819	69839	AAGUUCAGGGGUAAUAGGACC	GGUCCUAUUACCUCUGAAUUU	Cleavage	2
Sly_miRNA483	Solyc01g108220.2	0.5	6.796	1	20	1922	1941	AAGUUCAGGGGUAAUAGGAC	GUCCUAUUACCUCUGAACUU	Cleavage	1
Sly_miRNA483	Solyc01g007880.2	1.5	9.843	1	21	2488	2508	AAGUUCAGGGGUAAUAGGACC	GGUUCUAUUACCUCUGAGCUU	Cleavage	1
Sly_miRNA483	Solyc01g007880.2	1.5	9.843	1	21	2707	2727	AAGUUCAGGGGUAAUAGGACC	GGUUCUAUUACCUCUGAGCUU	Cleavage	1
Sly_miRNA483	Solyc01g007880.2	1.5	9.843	1	21	2768	2788	AAGUUCAGGGGUAAUAGGACC	GGUUCUAUUACCUCUGAGCUU	Cleavage	1
Sly_miRNA483	Solyc01g007880.2	1.5	9.843	1	21	2776	2796	AAGUUCAGGGGUAAUAGGACC	GGUUCUAUUACCUCUGAGCUU	Cleavage	1
Sly_miRNA483	Solyc10g008740.2	1.5	4.785	1	21	3443	3463	AAGUUCAGGGGUAAUAGGACC	GGUCCUAUUACCCCUAAACUU	Cleavage	1
Sly_miRNA483	Solyc10g008740.2	1.5	4.785	1	21	3453	3473	AAGUUCAGGGGUAAUAGGACC	GGUCCUAUUACCCCUAAACUU	Cleavage	1
Sly_miRNA483	Solyc01g111020.2	0.5	8.802	1	20	157844	157863	AAGUUCAGGGGUAAUAGGAC	GUUCUAUUACCCCUGAACUU	Cleavage	2
Sly_miRNA483	Solyc01g111020.2	0.5	8.802	1	20	157590	157609	AAGUUCAGGGGUAAUAGGAC	GUUCUAUUACCCCUGAACUU	Cleavage	2
Sly_miRNA483	Solyc01g111020.2	0.5	8.802	1	20	156377	156396	AAGUUCAGGGGUAAUAGGAC	GUUCUAUUACCCCUGAACUU	Cleavage	2
Sly_miRNA483	Solyc01g111080	2	9.847	1	21	705	725	AAGUUCAGGGGUAAUAGGACC	GGUCCUAUUACUCCUCAACUU	Cleavage	1
Sly_miRNA483	Solyc06g050370.1	2.5	9.746	1	21	1012	1032	AAGUUCAGGGGUAAUAGGACC	GGUUCUAUUAUCCCCGAACUU	Cleavage	1
Sly_miRNA483	Solyc06g035700.1	2.5	9.507	1	21	1463	1483	AAGUUCAGGGGUAAUAGGACC	GGUCCUAUUAUCUCUAAACUU	Cleavage	1
Sly_miRNA483	Solyc05g042070	2	6.364	1	21	998	1019	AAGUUCA-GGGGUAAUAGGACC	GGUCCUAUUACCCCCUGAACUU	Cleavage	1
Sly_miRNA483	Solyc04g011670.2	2	5.769	1	21	3236	3257	AAGUUCA-GGGGUAAUAGGACC	GGUCCUAUUACCCCCUGAACUU	Cleavage	1
Sly_miRNA483	Solyc06g069400.2	2	10.198	1	21	1303	1324	AAGUUCAGGGG-UAAUAGGACC	GGUCCUAUUAUCCCCUGAACUU	Cleavage	1
Sly_miRNA483	Solyc05g052450.2	2.5	10.918	1	21	864	885	AAGUUCAGGG-GUAAUAGGACC	GGUUCUAUUACUCCCUGAACUU	Translation	1
Sly_miRNA483	Solyc04g018100.2	2.5	6.811	1	21	3719	3740	AAGUUCA-GGGGUAAUAGGACC	GGUCUUAUUACCCCCUGAACUU	Cleavage	1
Sly_miRNA483	Solyc04g018100.2	2.5	6.811	1	21	3732	3753	AAGUUCA-GGGGUAAUAGGACC	GGUCUUAUUACCCCCUGAACUU	Cleavage	1
Sly_miRNA483	Solyc04g018100.2	2.5	6.811	1	21	3904	3925	AAGUUCA-GGGGUAAUAGGACC	GGUCUUAUUACCCCCUGAACUU	Cleavage	1
Sly_miRNA483	Solyc04g018100.2	2.5	6.811	1	21	3917	3938	AAGUUCA-GGGGUAAUAGGACC	GGUCUUAUUACCCCCUGAACUU	Cleavage	1
Sly_miRNA483	Solyc04g018100.2	2.5	6.811	1	21	4008	4029	AAGUUCA-GGGGUAAUAGGACC	GGUCUUAUUACCCCCUGAACUU	Cleavage	1
Sly_miRNA483	Solyc02g090240.2	2	11.658	1	20	2316	2335	AAGUUCAGGGGUAAUAGGAC	GUAUUAUUACCCCUGAAUUU	Cleavage	1
Sly_miRNA483	Solyc02g090240.2	2	11.658	1	20	2482	2501	AAGUUCAGGGGUAAUAGGAC	GUAUUAUUACCCCUGAAUUU	Cleavage	1
Sly_miRNA483	Solyc02g090240.2	2	11.658	1	20	2553	2572	AAGUUCAGGGGUAAUAGGAC	GUAUUAUUACCCCUGAAUUU	Cleavage	1
Sly_miRNA483	Solyc02g090240.2	2	11.658	1	20	2642	2661	AAGUUCAGGGGUAAUAGGAC	GUAUUAUUACCCCUGAAUUU	Cleavage	1
Sly_miRNA483	Solyc03g115280.1	3	6.038	1	21	2275	2296	AAGUUCA-GGGGUAAUAGGACC	GGUCCUAUUACCCCCUGAACUA	Cleavage	1
Sly_miRNA483	Solyc03g115290.2	3	6.038	1	21	2273	2294	AAGUUCA-GGGGUAAUAGGACC	GGUCCUAUUACCCCCUGAACUA	Cleavage	1
Sly_miRNA483	Solyc06g005990.2	3	9.707	1	20	6910	6929	AAGUUCAGGGGUAAUAGGAC	GUCCUAUUACCUCUGUACUC	Cleavage	1
Sly_miRNA483	Solyc06g005990.2	3	9.707	1	20	6996	7015	AAGUUCAGGGGUAAUAGGAC	GUCCUAUUACCUCUGUACUC	Cleavage	1
Sly_miRNA483	Solyc09g098260.1	3	13.22	1	20	1744	1763	AAGUUCAGGGGUAAUAGGAC	GUCCUAUUGCUCCAGGACUU	Cleavage	1
Sly_miRNA483	Solyc10g007080	3	9.988	1	20	620	639	AAGUUCAGGGGUAAUAGGAC	GUCCUAUUACCCCUAAUCUU	Cleavage	1
Sly_miRNA483	Solyc09g098260.1	3	15.839	1	20	4120	4139	AAGUUCAGGGGUAAUAGGAC	GUCCUAUUGCUCCAGGACUU	Cleavage	1
Sly_miRNA483	Solyc11g005060.1	2.5	12.497	1	20	1375	1395	AAGUUCAGGG-GUAAUAGGAC	GUUCUAUUACUCCCUGAACUU	Translation	1
Sly_miRNA483	Solyc11g005060.1	2.5	12.497	1	20	1646	1666	AAGUUCAGGG-GUAAUAGGAC	GUUCUAUUACUCCCUGAACUU	Translation	1
Sly_miRNA483	Solyc11g005060.1	2.5	12.497	1	20	1761	1781	AAGUUCAGGG-GUAAUAGGAC	GUUCUAUUACUCCCUGAACUU	Translation	1
Sly_miRNA483	Solyc02g068190.1	3	18.362	1	20	1886	1905	AAGUUCAGGGGUAAUAGGAC	GUCCUGUUCCCCCCGAACUU	Cleavage	1
Sly_miRNA483	Solyc02g081290.2	3	21.261	1	20	1859	1878	AAGUUCAGGGGUAAUAGGAC	GUCCUGUUCCCCCAGAACUU	Cleavage	1
Sly_miRNA483	Solyc02g068190.1	3	18.362	1	20	2067	2086	AAGUUCAGGGGUAAUAGGAC	GUCCUGUUCCCCCCGAACUU	Cleavage	1
Sly_miRNA483	Solyc02g068190.1	3	18.362	1	20	2067	2086	AAGUUCAGGGGUAAUAGGAC	GUCCUGUUCCCCCCGAACUU	Cleavage	1
Sly_miRNA483	Solyc02g068190.1	3	18.362	1	20	2067	2086	AAGUUCAGGGGUAAUAGGAC	GUCCUGUUCCCCCCGAACUU	Cleavage	1
Sly_miRNA483	Solyc02g081290.2	3	21.261	1	20	2122	2141	AAGUUCAGGGGUAAUAGGAC	GUCCUGUUCCCCCAGAACUU	Cleavage	1
Sly_miRNA483	Solyc03g007050.2	3	16.913	1	21	1048	1068	AAGUUCAGGGGUAAUAGGACC	GGUCGAAUUCCCCCUGAACUU	Cleavage	1
Sly_miRNA483	Solyc10g007080	3	9.811	1	21	104	125	AAGUUC-AGGGGUAAUAGGACC	GAUCCUAUUACCCCUUGAGCUU	Cleavage	1
Sly_miRNA501	Solyc11g008200.1	0	6.089	1	21	1926	1946	AAGUUCAGGGGUAAUAGGACC	GGUCCUAUUACCCCUGAACUU	Cleavage	1
Sly_miRNA501	Solyc11g008200.1	0	6.089	1	21	1964	1984	AAGUUCAGGGGUAAUAGGACC	GGUCCUAUUACCCCUGAACUU	Cleavage	1
Sly_miRNA501	Solyc09g009840.1	0	10.028	1	21	1710	1730	AAGUUCAGGGGUAAUAGGACC	GGUCCUAUUACCCCUGAACUU	Cleavage	1
Sly_miRNA501	Solyc11g008200.1	0	6.089	1	21	2170	2190	AAGUUCAGGGGUAAUAGGACC	GGUCCUAUUACCCCUGAACUU	Cleavage	1
Sly_miRNA501	Solyc01g110700.2	0	9.686	1	21	167182	167202	AAGUUCAGGGGUAAUAGGACC	GGUCCUAUUACCCCUGAACUU	Cleavage	2
Sly_miRNA501	Solyc01g111020.2	0	9.686	1	21	87788	87808	AAGUUCAGGGGUAAUAGGACC	GGUCCUAUUACCCCUGAACUU	Cleavage	1
Sly_miRNA501	Solyc01g111020.2	0	9.686	1	21	88774	88794	AAGUUCAGGGGUAAUAGGACC	GGUCCUAUUACCCCUGAACUU	Cleavage	1
Sly_miRNA501	Solyc01g111020.2	0	9.686	1	21	93243	93263	AAGUUCAGGGGUAAUAGGACC	GGUCCUAUUACCCCUGAACUU	Cleavage	1
Sly_miRNA501	Solyc01g111020.2	0	9.686	1	21	94948	94968	AAGUUCAGGGGUAAUAGGACC	GGUCCUAUUACCCCUGAACUU	Cleavage	1
Sly_miRNA501	Solyc01g111020.2	0	9.686	1	21	90844	90864	AAGUUCAGGGGUAAUAGGACC	GGUCCUAUUACCCCUGAACUU	Cleavage	1
Sly_miRNA501	Solyc01g111020.2	0	9.686	1	21	95897	95917	AAGUUCAGGGGUAAUAGGACC	GGUCCUAUUACCCCUGAACUU	Cleavage	1
Sly_miRNA501	Solyc01g111020.2	0	9.686	1	21	91122	91142	AAGUUCAGGGGUAAUAGGACC	GGUCCUAUUACCCCUGAACUU	Cleavage	1
Sly_miRNA501	Solyc01g111020.2	0	9.686	1	21	92702	92722	AAGUUCAGGGGUAAUAGGACC	GGUCCUAUUACCCCUGAACUU	Cleavage	1
Sly_miRNA501	Solyc01g111180.2	0	9.686	1	21	136549	136569	AAGUUCAGGGGUAAUAGGACC	GGUCCUAUUACCCCUGAACUU	Cleavage	1
Sly_miRNA501	Solyc01g111020.2	0	9.686	1	21	88864	88884	AAGUUCAGGGGUAAUAGGACC	GGUCCUAUUACCCCUGAACUU	Cleavage	1
Sly_miRNA501	Solyc01g111020.2	0	9.686	1	21	90979	90999	AAGUUCAGGGGUAAUAGGACC	GGUCCUAUUACCCCUGAACUU	Cleavage	1
Sly_miRNA501	Solyc01g111020.2	0	9.686	1	21	145730	145750	AAGUUCAGGGGUAAUAGGACC	GGUCCUAUUACCCCUGAACUU	Cleavage	2
Sly_miRNA501	Solyc01g111020.2	0	9.686	1	21	91014	91034	AAGUUCAGGGGUAAUAGGACC	GGUCCUAUUACCCCUGAACUU	Cleavage	1
Sly_miRNA501	Solyc01g111020.2	0	9.686	1	21	88870	88890	AAGUUCAGGGGUAAUAGGACC	GGUCCUAUUACCCCUGAACUU	Cleavage	1
Sly_miRNA501	Solyc01g111020.2	0	9.686	1	21	145476	145496	AAGUUCAGGGGUAAUAGGACC	GGUCCUAUUACCCCUGAACUU	Cleavage	2
Sly_miRNA501	Solyc01g111020.2	0	9.686	1	21	144263	144283	AAGUUCAGGGGUAAUAGGACC	GGUCCUAUUACCCCUGAACUU	Cleavage	2
Sly_miRNA501	Solyc03g098260.1	1	8.312	1	21	1438	1458	AAGUUCAGGGGUAAUAGGACC	GGUUCUAUUACCCCUGAAUUU	Cleavage	1
Sly_miRNA501	Solyc01g111120.2	1	9.275	1	21	12945	12965	AAGUUCAGGGGUAAUAGGACC	GGUCCUAUUACCUCUGAAUUU	Cleavage	1
Sly_miRNA501	Solyc01g111120.2	1	9.275	1	21	10535	10555	AAGUUCAGGGGUAAUAGGACC	GGUCCUAUUACCUCUGAAUUU	Cleavage	1
Sly_miRNA501	Solyc01g111120.2	1	9.275	1	21	12945	12965	AAGUUCAGGGGUAAUAGGACC	GGUCCUAUUACCUCUGAAUUU	Cleavage	1
Sly_miRNA501	Solyc01g111120.2	1	9.275	1	21	12945	12965	AAGUUCAGGGGUAAUAGGACC	GGUCCUAUUACCUCUGAAUUU	Cleavage	1
Sly_miRNA501	Solyc01g111120.2	1	9.275	1	21	62694	62714	AAGUUCAGGGGUAAUAGGACC	GGUCCUAUUACCUCUGAAUUU	Cleavage	1
Sly_miRNA501	Solyc01g111120.2	1	9.275	1	21	59581	59601	AAGUUCAGGGGUAAUAGGACC	GGUCCUAUUACCUCUGAAUUU	Cleavage	1
Sly_miRNA501	Solyc01g111120.2	1	9.275	1	21	63467	63487	AAGUUCAGGGGUAAUAGGACC	GGUCCUAUUACCUCUGAAUUU	Cleavage	1
Sly_miRNA501	Solyc01g111020.2	1	9.275	1	21	10661	10681	AAGUUCAGGGGUAAUAGGACC	GGUCCUAUUACCUCUGAAUUU	Cleavage	1
Sly_miRNA501	Solyc01g111020.2	1	9.275	1	21	10661	10681	AAGUUCAGGGGUAAUAGGACC	GGUCCUAUUACCUCUGAAUUU	Cleavage	1
Sly_miRNA501	Solyc01g111020.2	1	9.275	1	21	10661	10681	AAGUUCAGGGGUAAUAGGACC	GGUCCUAUUACCUCUGAAUUU	Cleavage	1
Sly_miRNA501	Solyc01g111020.2	1	9.275	1	21	10661	10681	AAGUUCAGGGGUAAUAGGACC	GGUCCUAUUACCUCUGAAUUU	Cleavage	1
Sly_miRNA501	Solyc01g111020.2	1	9.275	1	21	12319	12339	AAGUUCAGGGGUAAUAGGACC	GGUCCUAUUACCUCUGAAUUU	Cleavage	1
Sly_miRNA501	Solyc01g111020.2	1	9.275	1	21	12415	12435	AAGUUCAGGGGUAAUAGGACC	GGUCCUAUUACCUCUGAAUUU	Cleavage	1
Sly_miRNA501	Solyc01g111020.2	1	9.275	1	21	13308	13328	AAGUUCAGGGGUAAUAGGACC	GGUCCUAUUACCUCUGAAUUU	Cleavage	1
Sly_miRNA501	Solyc01g111020.2	1	9.275	1	21	13484	13504	AAGUUCAGGGGUAAUAGGACC	GGUCCUAUUACCUCUGAAUUU	Cleavage	1
Sly_miRNA501	Solyc01g111020.2	1	9.275	1	21	13714	13734	AAGUUCAGGGGUAAUAGGACC	GGUCCUAUUACCUCUGAAUUU	Cleavage	1
Sly_miRNA501	Solyc01g111020.2	1	9.275	1	21	14086	14106	AAGUUCAGGGGUAAUAGGACC	GGUCCUAUUACCUCUGAAUUU	Cleavage	1
Sly_miRNA501	Solyc01g111020.2	1	9.275	1	21	14481	14501	AAGUUCAGGGGUAAUAGGACC	GGUCCUAUUACCUCUGAAUUU	Cleavage	1
Sly_miRNA501	Solyc01g111020.2	1	9.275	1	21	12916	12936	AAGUUCAGGGGUAAUAGGACC	GGUCCUAUUACCUCUGAAUUU	Cleavage	1
Sly_miRNA501	Solyc01g111020.2	1	9.275	1	21	14559	14579	AAGUUCAGGGGUAAUAGGACC	GGUCCUAUUACCUCUGAAUUU	Cleavage	1
Sly_miRNA501	Solyc01g111020.2	1	9.275	1	21	10661	10681	AAGUUCAGGGGUAAUAGGACC	GGUCCUAUUACCUCUGAAUUU	Cleavage	1
Sly_miRNA501	Solyc01g111020.2	1	9.275	1	21	59581	59601	AAGUUCAGGGGUAAUAGGACC	GGUCCUAUUACCUCUGAAUUU	Cleavage	1
Sly_miRNA501	Solyc01g111020.2	1	9.275	1	21	61256	61276	AAGUUCAGGGGUAAUAGGACC	GGUCCUAUUACCUCUGAAUUU	Cleavage	1
Sly_miRNA501	Solyc01g111020.2	1	9.275	1	21	63445	63465	AAGUUCAGGGGUAAUAGGACC	GGUCCUAUUACCUCUGAAUUU	Cleavage	1
Sly_miRNA501	Solyc01g111020.2	1	9.275	1	21	63445	63465	AAGUUCAGGGGUAAUAGGACC	GGUCCUAUUACCUCUGAAUUU	Cleavage	1
Sly_miRNA501	Solyc01g111020.2	1	9.275	1	21	63445	63465	AAGUUCAGGGGUAAUAGGACC	GGUCCUAUUACCUCUGAAUUU	Cleavage	1
Sly_miRNA501	Solyc01g111020.2	1	9.275	1	21	63539	63559	AAGUUCAGGGGUAAUAGGACC	GGUCCUAUUACCUCUGAAUUU	Cleavage	1
Sly_miRNA501	Solyc01g111020.2	1	9.275	1	21	63445	63465	AAGUUCAGGGGUAAUAGGACC	GGUCCUAUUACCUCUGAAUUU	Cleavage	1
Sly_miRNA501	Solyc01g110700.2	1	9.275	1	21	69819	69839	AAGUUCAGGGGUAAUAGGACC	GGUCCUAUUACCUCUGAAUUU	Cleavage	2
Sly_miRNA501	Solyc01g108220.2	0.5	6.796	1	20	1922	1941	AAGUUCAGGGGUAAUAGGAC	GUCCUAUUACCUCUGAACUU	Cleavage	1
Sly_miRNA501	Solyc01g007880.2	1.5	9.843	1	21	2488	2508	AAGUUCAGGGGUAAUAGGACC	GGUUCUAUUACCUCUGAGCUU	Cleavage	1
Sly_miRNA501	Solyc01g007880.2	1.5	9.843	1	21	2707	2727	AAGUUCAGGGGUAAUAGGACC	GGUUCUAUUACCUCUGAGCUU	Cleavage	1
Sly_miRNA501	Solyc01g007880.2	1.5	9.843	1	21	2768	2788	AAGUUCAGGGGUAAUAGGACC	GGUUCUAUUACCUCUGAGCUU	Cleavage	1
Sly_miRNA501	Solyc01g007880.2	1.5	9.843	1	21	2776	2796	AAGUUCAGGGGUAAUAGGACC	GGUUCUAUUACCUCUGAGCUU	Cleavage	1
Sly_miRNA501	Solyc01g111020.2	0.5	8.802	1	20	157844	157863	AAGUUCAGGGGUAAUAGGAC	GUUCUAUUACCCCUGAACUU	Cleavage	2
Sly_miRNA501	Solyc01g111020.2	0.5	8.802	1	20	157590	157609	AAGUUCAGGGGUAAUAGGAC	GUUCUAUUACCCCUGAACUU	Cleavage	2
Sly_miRNA501	Solyc10g008740.2	1.5	4.785	1	21	3443	3463	AAGUUCAGGGGUAAUAGGACC	GGUCCUAUUACCCCUAAACUU	Cleavage	1
Sly_miRNA501	Solyc10g008740.2	1.5	4.785	1	21	3453	3473	AAGUUCAGGGGUAAUAGGACC	GGUCCUAUUACCCCUAAACUU	Cleavage	1
Sly_miRNA501	Solyc01g111020.2	0.5	8.802	1	20	156377	156396	AAGUUCAGGGGUAAUAGGAC	GUUCUAUUACCCCUGAACUU	Cleavage	2
Sly_miRNA501	Solyc01g111080	2	9.847	1	21	705	725	AAGUUCAGGGGUAAUAGGACC	GGUCCUAUUACUCCUCAACUU	Cleavage	1
Sly_miRNA501	Solyc06g050370.1	2.5	9.746	1	21	1012	1032	AAGUUCAGGGGUAAUAGGACC	GGUUCUAUUAUCCCCGAACUU	Cleavage	1
Sly_miRNA501	Solyc06g035700.1	2.5	9.507	1	21	1463	1483	AAGUUCAGGGGUAAUAGGACC	GGUCCUAUUAUCUCUAAACUU	Cleavage	1
Sly_miRNA501	Solyc05g042070	2	6.364	1	21	998	1019	AAGUUCA-GGGGUAAUAGGACC	GGUCCUAUUACCCCCUGAACUU	Cleavage	1
Sly_miRNA501	Solyc04g011670.2	2	5.769	1	21	3236	3257	AAGUUCA-GGGGUAAUAGGACC	GGUCCUAUUACCCCCUGAACUU	Cleavage	1
Sly_miRNA501	Solyc06g069400.2	2	10.198	1	21	1303	1324	AAGUUCAGGGG-UAAUAGGACC	GGUCCUAUUAUCCCCUGAACUU	Cleavage	1
Sly_miRNA501	Solyc05g052450.2	2.5	10.918	1	21	864	885	AAGUUCAGGG-GUAAUAGGACC	GGUUCUAUUACUCCCUGAACUU	Translation	1
Sly_miRNA501	Solyc04g018100.2	2.5	6.811	1	21	3719	3740	AAGUUCA-GGGGUAAUAGGACC	GGUCUUAUUACCCCCUGAACUU	Cleavage	1
Sly_miRNA501	Solyc04g018100.2	2.5	6.811	1	21	3732	3753	AAGUUCA-GGGGUAAUAGGACC	GGUCUUAUUACCCCCUGAACUU	Cleavage	1
Sly_miRNA501	Solyc04g018100.2	2.5	6.811	1	21	3904	3925	AAGUUCA-GGGGUAAUAGGACC	GGUCUUAUUACCCCCUGAACUU	Cleavage	1
Sly_miRNA501	Solyc04g018100.2	2.5	6.811	1	21	3917	3938	AAGUUCA-GGGGUAAUAGGACC	GGUCUUAUUACCCCCUGAACUU	Cleavage	1
Sly_miRNA501	Solyc04g018100.2	2.5	6.811	1	21	4008	4029	AAGUUCA-GGGGUAAUAGGACC	GGUCUUAUUACCCCCUGAACUU	Cleavage	1
Sly_miRNA501	Solyc02g090240.2	2	11.658	1	20	2316	2335	AAGUUCAGGGGUAAUAGGAC	GUAUUAUUACCCCUGAAUUU	Cleavage	1
Sly_miRNA501	Solyc02g090240.2	2	11.658	1	20	2482	2501	AAGUUCAGGGGUAAUAGGAC	GUAUUAUUACCCCUGAAUUU	Cleavage	1
Sly_miRNA501	Solyc02g090240.2	2	11.658	1	20	2553	2572	AAGUUCAGGGGUAAUAGGAC	GUAUUAUUACCCCUGAAUUU	Cleavage	1
Sly_miRNA501	Solyc02g090240.2	2	11.658	1	20	2642	2661	AAGUUCAGGGGUAAUAGGAC	GUAUUAUUACCCCUGAAUUU	Cleavage	1
Sly_miRNA501	Solyc03g115280.1	3	6.038	1	21	2275	2296	AAGUUCA-GGGGUAAUAGGACC	GGUCCUAUUACCCCCUGAACUA	Cleavage	1
Sly_miRNA501	Solyc03g115290.2	3	6.038	1	21	2273	2294	AAGUUCA-GGGGUAAUAGGACC	GGUCCUAUUACCCCCUGAACUA	Cleavage	1
Sly_miRNA501	Solyc06g005990.2	3	9.707	1	20	6910	6929	AAGUUCAGGGGUAAUAGGAC	GUCCUAUUACCUCUGUACUC	Cleavage	1
Sly_miRNA501	Solyc06g005990.2	3	9.707	1	20	6996	7015	AAGUUCAGGGGUAAUAGGAC	GUCCUAUUACCUCUGUACUC	Cleavage	1
Sly_miRNA501	Solyc09g098260.1	3	13.22	1	20	1744	1763	AAGUUCAGGGGUAAUAGGAC	GUCCUAUUGCUCCAGGACUU	Cleavage	1
Sly_miRNA501	Solyc10g007080	3	9.988	1	20	620	639	AAGUUCAGGGGUAAUAGGAC	GUCCUAUUACCCCUAAUCUU	Cleavage	1
Sly_miRNA501	Solyc09g098260.1	3	15.839	1	20	4120	4139	AAGUUCAGGGGUAAUAGGAC	GUCCUAUUGCUCCAGGACUU	Cleavage	1
Sly_miRNA501	Solyc11g005060.1	2.5	12.497	1	20	1375	1395	AAGUUCAGGG-GUAAUAGGAC	GUUCUAUUACUCCCUGAACUU	Translation	1
Sly_miRNA501	Solyc11g005060.1	2.5	12.497	1	20	1646	1666	AAGUUCAGGG-GUAAUAGGAC	GUUCUAUUACUCCCUGAACUU	Translation	1
Sly_miRNA501	Solyc11g005060.1	2.5	12.497	1	20	1761	1781	AAGUUCAGGG-GUAAUAGGAC	GUUCUAUUACUCCCUGAACUU	Translation	1
Sly_miRNA501	Solyc02g068190.1	3	18.362	1	20	1886	1905	AAGUUCAGGGGUAAUAGGAC	GUCCUGUUCCCCCCGAACUU	Cleavage	1
Sly_miRNA501	Solyc02g081290.2	3	21.261	1	20	1859	1878	AAGUUCAGGGGUAAUAGGAC	GUCCUGUUCCCCCAGAACUU	Cleavage	1
Sly_miRNA501	Solyc02g068190.1	3	18.362	1	20	2067	2086	AAGUUCAGGGGUAAUAGGAC	GUCCUGUUCCCCCCGAACUU	Cleavage	1
Sly_miRNA501	Solyc02g068190.1	3	18.362	1	20	2067	2086	AAGUUCAGGGGUAAUAGGAC	GUCCUGUUCCCCCCGAACUU	Cleavage	1
Sly_miRNA501	Solyc02g068190.1	3	18.362	1	20	2067	2086	AAGUUCAGGGGUAAUAGGAC	GUCCUGUUCCCCCCGAACUU	Cleavage	1
Sly_miRNA501	Solyc02g081290.2	3	21.261	1	20	2122	2141	AAGUUCAGGGGUAAUAGGAC	GUCCUGUUCCCCCAGAACUU	Cleavage	1
Sly_miRNA501	Solyc03g007050.2	3	16.913	1	21	1048	1068	AAGUUCAGGGGUAAUAGGACC	GGUCGAAUUCCCCCUGAACUU	Cleavage	1
Sly_miRNA555	Solyc11g008200.1	0	6.089	1	21	1926	1946	AAGUUCAGGGGUAAUAGGACC	GGUCCUAUUACCCCUGAACUU	Cleavage	1
Sly_miRNA555	Solyc11g008200.1	0	6.089	1	21	1964	1984	AAGUUCAGGGGUAAUAGGACC	GGUCCUAUUACCCCUGAACUU	Cleavage	1
Sly_miRNA555	Solyc09g009840.1	0	10.028	1	21	1710	1730	AAGUUCAGGGGUAAUAGGACC	GGUCCUAUUACCCCUGAACUU	Cleavage	1
Sly_miRNA555	Solyc11g008200.1	0	6.089	1	21	2170	2190	AAGUUCAGGGGUAAUAGGACC	GGUCCUAUUACCCCUGAACUU	Cleavage	1
Sly_miRNA555	Solyc01g110700.2	0	9.686	1	21	167182	167202	AAGUUCAGGGGUAAUAGGACC	GGUCCUAUUACCCCUGAACUU	Cleavage	2
Sly_miRNA555	Solyc01g111020.2	0	9.686	1	21	87788	87808	AAGUUCAGGGGUAAUAGGACC	GGUCCUAUUACCCCUGAACUU	Cleavage	1
Sly_miRNA555	Solyc01g111020.2	0	9.686	1	21	88774	88794	AAGUUCAGGGGUAAUAGGACC	GGUCCUAUUACCCCUGAACUU	Cleavage	1
Sly_miRNA555	Solyc01g111020.2	0	9.686	1	21	93243	93263	AAGUUCAGGGGUAAUAGGACC	GGUCCUAUUACCCCUGAACUU	Cleavage	1
Sly_miRNA555	Solyc01g111020.2	0	9.686	1	21	94948	94968	AAGUUCAGGGGUAAUAGGACC	GGUCCUAUUACCCCUGAACUU	Cleavage	1
Sly_miRNA555	Solyc01g111020.2	0	9.686	1	21	90844	90864	AAGUUCAGGGGUAAUAGGACC	GGUCCUAUUACCCCUGAACUU	Cleavage	1
Sly_miRNA555	Solyc01g111020.2	0	9.686	1	21	95897	95917	AAGUUCAGGGGUAAUAGGACC	GGUCCUAUUACCCCUGAACUU	Cleavage	1
Sly_miRNA555	Solyc01g111020.2	0	9.686	1	21	91122	91142	AAGUUCAGGGGUAAUAGGACC	GGUCCUAUUACCCCUGAACUU	Cleavage	1
Sly_miRNA555	Solyc01g111020.2	0	9.686	1	21	92702	92722	AAGUUCAGGGGUAAUAGGACC	GGUCCUAUUACCCCUGAACUU	Cleavage	1
Sly_miRNA555	Solyc01g111180.2	0	9.686	1	21	136549	136569	AAGUUCAGGGGUAAUAGGACC	GGUCCUAUUACCCCUGAACUU	Cleavage	1
Sly_miRNA555	Solyc01g111020.2	0	9.686	1	21	88864	88884	AAGUUCAGGGGUAAUAGGACC	GGUCCUAUUACCCCUGAACUU	Cleavage	1
Sly_miRNA555	Solyc01g111020.2	0	9.686	1	21	90979	90999	AAGUUCAGGGGUAAUAGGACC	GGUCCUAUUACCCCUGAACUU	Cleavage	1
Sly_miRNA555	Solyc01g111020.2	0	9.686	1	21	145730	145750	AAGUUCAGGGGUAAUAGGACC	GGUCCUAUUACCCCUGAACUU	Cleavage	2
Sly_miRNA555	Solyc01g111020.2	0	9.686	1	21	91014	91034	AAGUUCAGGGGUAAUAGGACC	GGUCCUAUUACCCCUGAACUU	Cleavage	1
Sly_miRNA555	Solyc01g111020.2	0	9.686	1	21	88870	88890	AAGUUCAGGGGUAAUAGGACC	GGUCCUAUUACCCCUGAACUU	Cleavage	1
Sly_miRNA555	Solyc01g111020.2	0	9.686	1	21	145476	145496	AAGUUCAGGGGUAAUAGGACC	GGUCCUAUUACCCCUGAACUU	Cleavage	2
Sly_miRNA555	Solyc01g111020.2	0	9.686	1	21	144263	144283	AAGUUCAGGGGUAAUAGGACC	GGUCCUAUUACCCCUGAACUU	Cleavage	2
Sly_miRNA555	Solyc03g098260.1	1	8.312	1	21	1438	1458	AAGUUCAGGGGUAAUAGGACC	GGUUCUAUUACCCCUGAAUUU	Cleavage	1
Sly_miRNA555	Solyc01g111120.2	1	9.275	1	21	12945	12965	AAGUUCAGGGGUAAUAGGACC	GGUCCUAUUACCUCUGAAUUU	Cleavage	1
Sly_miRNA555	Solyc01g111120.2	1	9.275	1	21	10535	10555	AAGUUCAGGGGUAAUAGGACC	GGUCCUAUUACCUCUGAAUUU	Cleavage	1
Sly_miRNA555	Solyc01g111120.2	1	9.275	1	21	12945	12965	AAGUUCAGGGGUAAUAGGACC	GGUCCUAUUACCUCUGAAUUU	Cleavage	1
Sly_miRNA555	Solyc01g111120.2	1	9.275	1	21	12945	12965	AAGUUCAGGGGUAAUAGGACC	GGUCCUAUUACCUCUGAAUUU	Cleavage	1
Sly_miRNA555	Solyc01g111120.2	1	9.275	1	21	62694	62714	AAGUUCAGGGGUAAUAGGACC	GGUCCUAUUACCUCUGAAUUU	Cleavage	1
Sly_miRNA555	Solyc01g111120.2	1	9.275	1	21	59581	59601	AAGUUCAGGGGUAAUAGGACC	GGUCCUAUUACCUCUGAAUUU	Cleavage	1
Sly_miRNA555	Solyc01g111120.2	1	9.275	1	21	63467	63487	AAGUUCAGGGGUAAUAGGACC	GGUCCUAUUACCUCUGAAUUU	Cleavage	1
Sly_miRNA555	Solyc01g111020.2	1	9.275	1	21	10661	10681	AAGUUCAGGGGUAAUAGGACC	GGUCCUAUUACCUCUGAAUUU	Cleavage	1
Sly_miRNA555	Solyc01g111020.2	1	9.275	1	21	10661	10681	AAGUUCAGGGGUAAUAGGACC	GGUCCUAUUACCUCUGAAUUU	Cleavage	1
Sly_miRNA555	Solyc01g111020.2	1	9.275	1	21	10661	10681	AAGUUCAGGGGUAAUAGGACC	GGUCCUAUUACCUCUGAAUUU	Cleavage	1
Sly_miRNA555	Solyc01g111020.2	1	9.275	1	21	10661	10681	AAGUUCAGGGGUAAUAGGACC	GGUCCUAUUACCUCUGAAUUU	Cleavage	1
Sly_miRNA555	Solyc01g111020.2	1	9.275	1	21	12319	12339	AAGUUCAGGGGUAAUAGGACC	GGUCCUAUUACCUCUGAAUUU	Cleavage	1
Sly_miRNA555	Solyc01g111020.2	1	9.275	1	21	12415	12435	AAGUUCAGGGGUAAUAGGACC	GGUCCUAUUACCUCUGAAUUU	Cleavage	1
Sly_miRNA555	Solyc01g111020.2	1	9.275	1	21	13308	13328	AAGUUCAGGGGUAAUAGGACC	GGUCCUAUUACCUCUGAAUUU	Cleavage	1
Sly_miRNA555	Solyc01g111020.2	1	9.275	1	21	13484	13504	AAGUUCAGGGGUAAUAGGACC	GGUCCUAUUACCUCUGAAUUU	Cleavage	1
Sly_miRNA555	Solyc01g111020.2	1	9.275	1	21	13714	13734	AAGUUCAGGGGUAAUAGGACC	GGUCCUAUUACCUCUGAAUUU	Cleavage	1
Sly_miRNA555	Solyc01g111020.2	1	9.275	1	21	14086	14106	AAGUUCAGGGGUAAUAGGACC	GGUCCUAUUACCUCUGAAUUU	Cleavage	1
Sly_miRNA555	Solyc01g111020.2	1	9.275	1	21	14481	14501	AAGUUCAGGGGUAAUAGGACC	GGUCCUAUUACCUCUGAAUUU	Cleavage	1
Sly_miRNA555	Solyc01g111020.2	1	9.275	1	21	12916	12936	AAGUUCAGGGGUAAUAGGACC	GGUCCUAUUACCUCUGAAUUU	Cleavage	1
Sly_miRNA555	Solyc01g111020.2	1	9.275	1	21	14559	14579	AAGUUCAGGGGUAAUAGGACC	GGUCCUAUUACCUCUGAAUUU	Cleavage	1
Sly_miRNA555	Solyc01g111020.2	1	9.275	1	21	10661	10681	AAGUUCAGGGGUAAUAGGACC	GGUCCUAUUACCUCUGAAUUU	Cleavage	1
Sly_miRNA555	Solyc01g111020.2	1	9.275	1	21	59581	59601	AAGUUCAGGGGUAAUAGGACC	GGUCCUAUUACCUCUGAAUUU	Cleavage	1
Sly_miRNA555	Solyc01g111020.2	1	9.275	1	21	61256	61276	AAGUUCAGGGGUAAUAGGACC	GGUCCUAUUACCUCUGAAUUU	Cleavage	1
Sly_miRNA555	Solyc01g111020.2	1	9.275	1	21	63445	63465	AAGUUCAGGGGUAAUAGGACC	GGUCCUAUUACCUCUGAAUUU	Cleavage	1
Sly_miRNA555	Solyc01g111020.2	1	9.275	1	21	63445	63465	AAGUUCAGGGGUAAUAGGACC	GGUCCUAUUACCUCUGAAUUU	Cleavage	1
Sly_miRNA555	Solyc01g111020.2	1	9.275	1	21	63445	63465	AAGUUCAGGGGUAAUAGGACC	GGUCCUAUUACCUCUGAAUUU	Cleavage	1
Sly_miRNA555	Solyc01g111020.2	1	9.275	1	21	63539	63559	AAGUUCAGGGGUAAUAGGACC	GGUCCUAUUACCUCUGAAUUU	Cleavage	1
Sly_miRNA555	Solyc01g111020.2	1	9.275	1	21	63445	63465	AAGUUCAGGGGUAAUAGGACC	GGUCCUAUUACCUCUGAAUUU	Cleavage	1
Sly_miRNA555	Solyc01g110700.2	1	9.275	1	21	69819	69839	AAGUUCAGGGGUAAUAGGACC	GGUCCUAUUACCUCUGAAUUU	Cleavage	2
Sly_miRNA555	Solyc01g108220.2	0.5	6.796	1	20	1922	1941	AAGUUCAGGGGUAAUAGGAC	GUCCUAUUACCUCUGAACUU	Cleavage	1
Sly_miRNA555	Solyc01g007880.2	1.5	9.843	1	21	2488	2508	AAGUUCAGGGGUAAUAGGACC	GGUUCUAUUACCUCUGAGCUU	Cleavage	1
Sly_miRNA555	Solyc01g007880.2	1.5	9.843	1	21	2707	2727	AAGUUCAGGGGUAAUAGGACC	GGUUCUAUUACCUCUGAGCUU	Cleavage	1
Sly_miRNA555	Solyc01g007880.2	1.5	9.843	1	21	2768	2788	AAGUUCAGGGGUAAUAGGACC	GGUUCUAUUACCUCUGAGCUU	Cleavage	1
Sly_miRNA555	Solyc01g007880.2	1.5	9.843	1	21	2776	2796	AAGUUCAGGGGUAAUAGGACC	GGUUCUAUUACCUCUGAGCUU	Cleavage	1
Sly_miRNA555	Solyc01g111020.2	0.5	8.802	1	20	157844	157863	AAGUUCAGGGGUAAUAGGAC	GUUCUAUUACCCCUGAACUU	Cleavage	2
Sly_miRNA555	Solyc10g008740.2	1.5	4.785	1	21	3443	3463	AAGUUCAGGGGUAAUAGGACC	GGUCCUAUUACCCCUAAACUU	Cleavage	1
Sly_miRNA555	Solyc10g008740.2	1.5	4.785	1	21	3453	3473	AAGUUCAGGGGUAAUAGGACC	GGUCCUAUUACCCCUAAACUU	Cleavage	1
Sly_miRNA555	Solyc01g111020.2	0.5	8.802	1	20	157590	157609	AAGUUCAGGGGUAAUAGGAC	GUUCUAUUACCCCUGAACUU	Cleavage	2
Sly_miRNA555	Solyc01g111020.2	0.5	8.802	1	20	156377	156396	AAGUUCAGGGGUAAUAGGAC	GUUCUAUUACCCCUGAACUU	Cleavage	2
Sly_miRNA555	Solyc01g111080	2	9.847	1	21	705	725	AAGUUCAGGGGUAAUAGGACC	GGUCCUAUUACUCCUCAACUU	Cleavage	1
Sly_miRNA555	Solyc06g050370.1	2.5	9.746	1	21	1012	1032	AAGUUCAGGGGUAAUAGGACC	GGUUCUAUUAUCCCCGAACUU	Cleavage	1
Sly_miRNA555	Solyc06g035700.1	2.5	9.507	1	21	1463	1483	AAGUUCAGGGGUAAUAGGACC	GGUCCUAUUAUCUCUAAACUU	Cleavage	1
Sly_miRNA555	Solyc05g042070	2	6.364	1	21	998	1019	AAGUUCA-GGGGUAAUAGGACC	GGUCCUAUUACCCCCUGAACUU	Cleavage	1
Sly_miRNA555	Solyc04g011670.2	2	5.769	1	21	3236	3257	AAGUUCA-GGGGUAAUAGGACC	GGUCCUAUUACCCCCUGAACUU	Cleavage	1
Sly_miRNA555	Solyc06g069400.2	2	10.198	1	21	1303	1324	AAGUUCAGGGG-UAAUAGGACC	GGUCCUAUUAUCCCCUGAACUU	Cleavage	1
Sly_miRNA555	Solyc05g052450.2	2.5	10.918	1	21	864	885	AAGUUCAGGG-GUAAUAGGACC	GGUUCUAUUACUCCCUGAACUU	Translation	1
Sly_miRNA555	Solyc04g018100.2	2.5	6.811	1	21	3719	3740	AAGUUCA-GGGGUAAUAGGACC	GGUCUUAUUACCCCCUGAACUU	Cleavage	1
Sly_miRNA555	Solyc04g018100.2	2.5	6.811	1	21	3732	3753	AAGUUCA-GGGGUAAUAGGACC	GGUCUUAUUACCCCCUGAACUU	Cleavage	1
Sly_miRNA555	Solyc04g018100.2	2.5	6.811	1	21	3904	3925	AAGUUCA-GGGGUAAUAGGACC	GGUCUUAUUACCCCCUGAACUU	Cleavage	1
Sly_miRNA555	Solyc04g018100.2	2.5	6.811	1	21	3917	3938	AAGUUCA-GGGGUAAUAGGACC	GGUCUUAUUACCCCCUGAACUU	Cleavage	1
Sly_miRNA555	Solyc04g018100.2	2.5	6.811	1	21	4008	4029	AAGUUCA-GGGGUAAUAGGACC	GGUCUUAUUACCCCCUGAACUU	Cleavage	1
Sly_miRNA555	Solyc02g090240.2	2	11.658	1	20	2316	2335	AAGUUCAGGGGUAAUAGGAC	GUAUUAUUACCCCUGAAUUU	Cleavage	1
Sly_miRNA555	Solyc02g090240.2	2	11.658	1	20	2482	2501	AAGUUCAGGGGUAAUAGGAC	GUAUUAUUACCCCUGAAUUU	Cleavage	1
Sly_miRNA555	Solyc02g090240.2	2	11.658	1	20	2553	2572	AAGUUCAGGGGUAAUAGGAC	GUAUUAUUACCCCUGAAUUU	Cleavage	1
Sly_miRNA555	Solyc02g090240.2	2	11.658	1	20	2642	2661	AAGUUCAGGGGUAAUAGGAC	GUAUUAUUACCCCUGAAUUU	Cleavage	1
Sly_miRNA555	Solyc03g115280.1	3	6.038	1	21	2275	2296	AAGUUCA-GGGGUAAUAGGACC	GGUCCUAUUACCCCCUGAACUA	Cleavage	1
Sly_miRNA555	Solyc03g115290.2	3	6.038	1	21	2273	2294	AAGUUCA-GGGGUAAUAGGACC	GGUCCUAUUACCCCCUGAACUA	Cleavage	1
Sly_miRNA555	Solyc06g005990.2	3	9.707	1	20	6910	6929	AAGUUCAGGGGUAAUAGGAC	GUCCUAUUACCUCUGUACUC	Cleavage	1
Sly_miRNA555	Solyc06g005990.2	3	9.707	1	20	6996	7015	AAGUUCAGGGGUAAUAGGAC	GUCCUAUUACCUCUGUACUC	Cleavage	1
Sly_miRNA555	Solyc09g098260.1	3	13.22	1	20	1744	1763	AAGUUCAGGGGUAAUAGGAC	GUCCUAUUGCUCCAGGACUU	Cleavage	1
Sly_miRNA555	Solyc10g007080	3	9.988	1	20	620	639	AAGUUCAGGGGUAAUAGGAC	GUCCUAUUACCCCUAAUCUU	Cleavage	1
Sly_miRNA555	Solyc09g098260.1	3	15.839	1	20	4120	4139	AAGUUCAGGGGUAAUAGGAC	GUCCUAUUGCUCCAGGACUU	Cleavage	1
Sly_miRNA555	Solyc11g005060.1	2.5	12.497	1	20	1375	1395	AAGUUCAGGG-GUAAUAGGAC	GUUCUAUUACUCCCUGAACUU	Translation	1
Sly_miRNA555	Solyc11g005060.1	2.5	12.497	1	20	1646	1666	AAGUUCAGGG-GUAAUAGGAC	GUUCUAUUACUCCCUGAACUU	Translation	1
Sly_miRNA555	Solyc11g005060.1	2.5	12.497	1	20	1761	1781	AAGUUCAGGG-GUAAUAGGAC	GUUCUAUUACUCCCUGAACUU	Translation	1
Sly_miRNA555	Solyc02g068190.1	3	18.362	1	20	1886	1905	AAGUUCAGGGGUAAUAGGAC	GUCCUGUUCCCCCCGAACUU	Cleavage	1
Sly_miRNA555	Solyc02g081290.2	3	21.261	1	20	1859	1878	AAGUUCAGGGGUAAUAGGAC	GUCCUGUUCCCCCAGAACUU	Cleavage	1
Sly_miRNA555	Solyc02g068190.1	3	18.362	1	20	2067	2086	AAGUUCAGGGGUAAUAGGAC	GUCCUGUUCCCCCCGAACUU	Cleavage	1
Sly_miRNA555	Solyc02g068190.1	3	18.362	1	20	2067	2086	AAGUUCAGGGGUAAUAGGAC	GUCCUGUUCCCCCCGAACUU	Cleavage	1
Sly_miRNA555	Solyc02g068190.1	3	18.362	1	20	2067	2086	AAGUUCAGGGGUAAUAGGAC	GUCCUGUUCCCCCCGAACUU	Cleavage	1
Sly_miRNA555	Solyc02g081290.2	3	21.261	1	20	2122	2141	AAGUUCAGGGGUAAUAGGAC	GUCCUGUUCCCCCAGAACUU	Cleavage	1
Sly_miRNA555	Solyc03g007050.2	3	16.913	1	21	1048	1068	AAGUUCAGGGGUAAUAGGACC	GGUCGAAUUCCCCCUGAACUU	Cleavage	1
Sly_miRNA555	Solyc10g007080	3	9.811	1	21	104	125	AAGUUC-AGGGGUAAUAGGACC	GAUCCUAUUACCCCUUGAGCUU	Cleavage	1
Sly_miRNA626	Solyc11g008200.1	0	6.089	1	21	1926	1946	AAGUUCAGGGGUAAUAGGACC	GGUCCUAUUACCCCUGAACUU	Cleavage	1
Sly_miRNA626	Solyc11g008200.1	0	6.089	1	21	1964	1984	AAGUUCAGGGGUAAUAGGACC	GGUCCUAUUACCCCUGAACUU	Cleavage	1
Sly_miRNA626	Solyc09g009840.1	0	10.028	1	21	1710	1730	AAGUUCAGGGGUAAUAGGACC	GGUCCUAUUACCCCUGAACUU	Cleavage	1
Sly_miRNA626	Solyc11g008200.1	0	6.089	1	21	2170	2190	AAGUUCAGGGGUAAUAGGACC	GGUCCUAUUACCCCUGAACUU	Cleavage	1
Sly_miRNA626	Solyc01g110700.2	0	9.686	1	21	167182	167202	AAGUUCAGGGGUAAUAGGACC	GGUCCUAUUACCCCUGAACUU	Cleavage	2
Sly_miRNA626	Solyc01g111020.2	0	9.686	1	21	87788	87808	AAGUUCAGGGGUAAUAGGACC	GGUCCUAUUACCCCUGAACUU	Cleavage	1
Sly_miRNA626	Solyc01g111020.2	0	9.686	1	21	88774	88794	AAGUUCAGGGGUAAUAGGACC	GGUCCUAUUACCCCUGAACUU	Cleavage	1
Sly_miRNA626	Solyc01g111020.2	0	9.686	1	21	93243	93263	AAGUUCAGGGGUAAUAGGACC	GGUCCUAUUACCCCUGAACUU	Cleavage	1
Sly_miRNA626	Solyc01g111020.2	0	9.686	1	21	94948	94968	AAGUUCAGGGGUAAUAGGACC	GGUCCUAUUACCCCUGAACUU	Cleavage	1
Sly_miRNA626	Solyc01g111020.2	0	9.686	1	21	90844	90864	AAGUUCAGGGGUAAUAGGACC	GGUCCUAUUACCCCUGAACUU	Cleavage	1
Sly_miRNA626	Solyc01g111020.2	0	9.686	1	21	95897	95917	AAGUUCAGGGGUAAUAGGACC	GGUCCUAUUACCCCUGAACUU	Cleavage	1
Sly_miRNA626	Solyc01g111020.2	0	9.686	1	21	91122	91142	AAGUUCAGGGGUAAUAGGACC	GGUCCUAUUACCCCUGAACUU	Cleavage	1
Sly_miRNA626	Solyc01g111020.2	0	9.686	1	21	92702	92722	AAGUUCAGGGGUAAUAGGACC	GGUCCUAUUACCCCUGAACUU	Cleavage	1
Sly_miRNA626	Solyc01g111180.2	0	9.686	1	21	136549	136569	AAGUUCAGGGGUAAUAGGACC	GGUCCUAUUACCCCUGAACUU	Cleavage	1
Sly_miRNA626	Solyc01g111020.2	0	9.686	1	21	88864	88884	AAGUUCAGGGGUAAUAGGACC	GGUCCUAUUACCCCUGAACUU	Cleavage	1
Sly_miRNA626	Solyc01g111020.2	0	9.686	1	21	90979	90999	AAGUUCAGGGGUAAUAGGACC	GGUCCUAUUACCCCUGAACUU	Cleavage	1
Sly_miRNA626	Solyc01g111020.2	0	9.686	1	21	145730	145750	AAGUUCAGGGGUAAUAGGACC	GGUCCUAUUACCCCUGAACUU	Cleavage	2
Sly_miRNA626	Solyc01g111020.2	0	9.686	1	21	91014	91034	AAGUUCAGGGGUAAUAGGACC	GGUCCUAUUACCCCUGAACUU	Cleavage	1
Sly_miRNA626	Solyc01g111020.2	0	9.686	1	21	88870	88890	AAGUUCAGGGGUAAUAGGACC	GGUCCUAUUACCCCUGAACUU	Cleavage	1
Sly_miRNA626	Solyc01g111020.2	0	9.686	1	21	145476	145496	AAGUUCAGGGGUAAUAGGACC	GGUCCUAUUACCCCUGAACUU	Cleavage	2
Sly_miRNA626	Solyc01g111020.2	0	9.686	1	21	144263	144283	AAGUUCAGGGGUAAUAGGACC	GGUCCUAUUACCCCUGAACUU	Cleavage	2
Sly_miRNA626	Solyc03g098260.1	1	8.312	1	21	1438	1458	AAGUUCAGGGGUAAUAGGACC	GGUUCUAUUACCCCUGAAUUU	Cleavage	1
Sly_miRNA626	Solyc01g111120.2	1	9.275	1	21	12945	12965	AAGUUCAGGGGUAAUAGGACC	GGUCCUAUUACCUCUGAAUUU	Cleavage	1
Sly_miRNA626	Solyc01g111120.2	1	9.275	1	21	10535	10555	AAGUUCAGGGGUAAUAGGACC	GGUCCUAUUACCUCUGAAUUU	Cleavage	1
Sly_miRNA626	Solyc01g111120.2	1	9.275	1	21	12945	12965	AAGUUCAGGGGUAAUAGGACC	GGUCCUAUUACCUCUGAAUUU	Cleavage	1
Sly_miRNA626	Solyc01g111120.2	1	9.275	1	21	12945	12965	AAGUUCAGGGGUAAUAGGACC	GGUCCUAUUACCUCUGAAUUU	Cleavage	1
Sly_miRNA626	Solyc01g111120.2	1	9.275	1	21	62694	62714	AAGUUCAGGGGUAAUAGGACC	GGUCCUAUUACCUCUGAAUUU	Cleavage	1
Sly_miRNA626	Solyc01g111120.2	1	9.275	1	21	59581	59601	AAGUUCAGGGGUAAUAGGACC	GGUCCUAUUACCUCUGAAUUU	Cleavage	1
Sly_miRNA626	Solyc01g111120.2	1	9.275	1	21	63467	63487	AAGUUCAGGGGUAAUAGGACC	GGUCCUAUUACCUCUGAAUUU	Cleavage	1
Sly_miRNA626	Solyc01g111020.2	1	9.275	1	21	10661	10681	AAGUUCAGGGGUAAUAGGACC	GGUCCUAUUACCUCUGAAUUU	Cleavage	1
Sly_miRNA626	Solyc01g111020.2	1	9.275	1	21	10661	10681	AAGUUCAGGGGUAAUAGGACC	GGUCCUAUUACCUCUGAAUUU	Cleavage	1
Sly_miRNA626	Solyc01g111020.2	1	9.275	1	21	10661	10681	AAGUUCAGGGGUAAUAGGACC	GGUCCUAUUACCUCUGAAUUU	Cleavage	1
Sly_miRNA626	Solyc01g111020.2	1	9.275	1	21	10661	10681	AAGUUCAGGGGUAAUAGGACC	GGUCCUAUUACCUCUGAAUUU	Cleavage	1
Sly_miRNA626	Solyc01g111020.2	1	9.275	1	21	12319	12339	AAGUUCAGGGGUAAUAGGACC	GGUCCUAUUACCUCUGAAUUU	Cleavage	1
Sly_miRNA626	Solyc01g111020.2	1	9.275	1	21	12415	12435	AAGUUCAGGGGUAAUAGGACC	GGUCCUAUUACCUCUGAAUUU	Cleavage	1
Sly_miRNA626	Solyc01g111020.2	1	9.275	1	21	13308	13328	AAGUUCAGGGGUAAUAGGACC	GGUCCUAUUACCUCUGAAUUU	Cleavage	1
Sly_miRNA626	Solyc01g111020.2	1	9.275	1	21	13484	13504	AAGUUCAGGGGUAAUAGGACC	GGUCCUAUUACCUCUGAAUUU	Cleavage	1
Sly_miRNA626	Solyc01g111020.2	1	9.275	1	21	13714	13734	AAGUUCAGGGGUAAUAGGACC	GGUCCUAUUACCUCUGAAUUU	Cleavage	1
Sly_miRNA626	Solyc01g111020.2	1	9.275	1	21	14086	14106	AAGUUCAGGGGUAAUAGGACC	GGUCCUAUUACCUCUGAAUUU	Cleavage	1
Sly_miRNA626	Solyc01g111020.2	1	9.275	1	21	14481	14501	AAGUUCAGGGGUAAUAGGACC	GGUCCUAUUACCUCUGAAUUU	Cleavage	1
Sly_miRNA626	Solyc01g111020.2	1	9.275	1	21	12916	12936	AAGUUCAGGGGUAAUAGGACC	GGUCCUAUUACCUCUGAAUUU	Cleavage	1
Sly_miRNA626	Solyc01g111020.2	1	9.275	1	21	14559	14579	AAGUUCAGGGGUAAUAGGACC	GGUCCUAUUACCUCUGAAUUU	Cleavage	1
Sly_miRNA626	Solyc01g111020.2	1	9.275	1	21	10661	10681	AAGUUCAGGGGUAAUAGGACC	GGUCCUAUUACCUCUGAAUUU	Cleavage	1
Sly_miRNA626	Solyc01g111020.2	1	9.275	1	21	59581	59601	AAGUUCAGGGGUAAUAGGACC	GGUCCUAUUACCUCUGAAUUU	Cleavage	1
Sly_miRNA626	Solyc01g111020.2	1	9.275	1	21	61256	61276	AAGUUCAGGGGUAAUAGGACC	GGUCCUAUUACCUCUGAAUUU	Cleavage	1
Sly_miRNA626	Solyc01g111020.2	1	9.275	1	21	63445	63465	AAGUUCAGGGGUAAUAGGACC	GGUCCUAUUACCUCUGAAUUU	Cleavage	1
Sly_miRNA626	Solyc01g111020.2	1	9.275	1	21	63445	63465	AAGUUCAGGGGUAAUAGGACC	GGUCCUAUUACCUCUGAAUUU	Cleavage	1
Sly_miRNA626	Solyc01g111020.2	1	9.275	1	21	63445	63465	AAGUUCAGGGGUAAUAGGACC	GGUCCUAUUACCUCUGAAUUU	Cleavage	1
Sly_miRNA626	Solyc01g111020.2	1	9.275	1	21	63539	63559	AAGUUCAGGGGUAAUAGGACC	GGUCCUAUUACCUCUGAAUUU	Cleavage	1
Sly_miRNA626	Solyc01g111020.2	1	9.275	1	21	63445	63465	AAGUUCAGGGGUAAUAGGACC	GGUCCUAUUACCUCUGAAUUU	Cleavage	1
Sly_miRNA626	Solyc01g110700.2	1	9.275	1	21	69819	69839	AAGUUCAGGGGUAAUAGGACC	GGUCCUAUUACCUCUGAAUUU	Cleavage	2
Sly_miRNA626	Solyc01g108220.2	0.5	6.796	1	20	1922	1941	AAGUUCAGGGGUAAUAGGAC	GUCCUAUUACCUCUGAACUU	Cleavage	1
Sly_miRNA626	Solyc01g007880.2	1.5	9.843	1	21	2488	2508	AAGUUCAGGGGUAAUAGGACC	GGUUCUAUUACCUCUGAGCUU	Cleavage	1
Sly_miRNA626	Solyc01g007880.2	1.5	9.843	1	21	2707	2727	AAGUUCAGGGGUAAUAGGACC	GGUUCUAUUACCUCUGAGCUU	Cleavage	1
Sly_miRNA626	Solyc01g007880.2	1.5	9.843	1	21	2768	2788	AAGUUCAGGGGUAAUAGGACC	GGUUCUAUUACCUCUGAGCUU	Cleavage	1
Sly_miRNA626	Solyc01g007880.2	1.5	9.843	1	21	2776	2796	AAGUUCAGGGGUAAUAGGACC	GGUUCUAUUACCUCUGAGCUU	Cleavage	1
Sly_miRNA626	Solyc01g111020.2	0.5	8.802	1	20	157844	157863	AAGUUCAGGGGUAAUAGGAC	GUUCUAUUACCCCUGAACUU	Cleavage	2
Sly_miRNA626	Solyc01g111020.2	0.5	8.802	1	20	157590	157609	AAGUUCAGGGGUAAUAGGAC	GUUCUAUUACCCCUGAACUU	Cleavage	2
Sly_miRNA626	Solyc10g008740.2	1.5	4.785	1	21	3443	3463	AAGUUCAGGGGUAAUAGGACC	GGUCCUAUUACCCCUAAACUU	Cleavage	1
Sly_miRNA626	Solyc10g008740.2	1.5	4.785	1	21	3453	3473	AAGUUCAGGGGUAAUAGGACC	GGUCCUAUUACCCCUAAACUU	Cleavage	1
Sly_miRNA626	Solyc01g111020.2	0.5	8.802	1	20	156377	156396	AAGUUCAGGGGUAAUAGGAC	GUUCUAUUACCCCUGAACUU	Cleavage	2
Sly_miRNA626	Solyc01g111080.2	2	9.847	1	21	705	725	AAGUUCAGGGGUAAUAGGACC	GGUCCUAUUACUCCUCAACUU	Cleavage	1
Sly_miRNA626	Solyc06g050370.1	2.5	9.746	1	21	1012	1032	AAGUUCAGGGGUAAUAGGACC	GGUUCUAUUAUCCCCGAACUU	Cleavage	1
Sly_miRNA626	Solyc06g035700.1	2.5	9.507	1	21	1463	1483	AAGUUCAGGGGUAAUAGGACC	GGUCCUAUUAUCUCUAAACUU	Cleavage	1
Sly_miRNA626	Solyc05g042070.2	2	6.364	1	21	998	1019	AAGUUCA-GGGGUAAUAGGACC	GGUCCUAUUACCCCCUGAACUU	Cleavage	1
Sly_miRNA626	Solyc04g011670.2	2	5.769	1	21	3236	3257	AAGUUCA-GGGGUAAUAGGACC	GGUCCUAUUACCCCCUGAACUU	Cleavage	1
Sly_miRNA626	Solyc06g069400.2	2	10.198	1	21	1303	1324	AAGUUCAGGGG-UAAUAGGACC	GGUCCUAUUAUCCCCUGAACUU	Cleavage	1
Sly_miRNA626	Solyc05g052450.2	2.5	10.918	1	21	864	885	AAGUUCAGGG-GUAAUAGGACC	GGUUCUAUUACUCCCUGAACUU	Translation	1
Sly_miRNA626	Solyc04g018100.2	2.5	6.811	1	21	3719	3740	AAGUUCA-GGGGUAAUAGGACC	GGUCUUAUUACCCCCUGAACUU	Cleavage	1
Sly_miRNA626	Solyc04g018100.2	2.5	6.811	1	21	3732	3753	AAGUUCA-GGGGUAAUAGGACC	GGUCUUAUUACCCCCUGAACUU	Cleavage	1
Sly_miRNA626	Solyc04g018100.2	2.5	6.811	1	21	3904	3925	AAGUUCA-GGGGUAAUAGGACC	GGUCUUAUUACCCCCUGAACUU	Cleavage	1
Sly_miRNA626	Solyc04g018100.2	2.5	6.811	1	21	3917	3938	AAGUUCA-GGGGUAAUAGGACC	GGUCUUAUUACCCCCUGAACUU	Cleavage	1
Sly_miRNA626	Solyc04g018100.2	2.5	6.811	1	21	4008	4029	AAGUUCA-GGGGUAAUAGGACC	GGUCUUAUUACCCCCUGAACUU	Cleavage	1
Sly_miRNA626	Solyc02g090240.2	2	11.658	1	20	2316	2335	AAGUUCAGGGGUAAUAGGAC	GUAUUAUUACCCCUGAAUUU	Cleavage	1
Sly_miRNA626	Solyc02g090240.2	2	11.658	1	20	2482	2501	AAGUUCAGGGGUAAUAGGAC	GUAUUAUUACCCCUGAAUUU	Cleavage	1
Sly_miRNA626	Solyc02g090240.2	2	11.658	1	20	2553	2572	AAGUUCAGGGGUAAUAGGAC	GUAUUAUUACCCCUGAAUUU	Cleavage	1
Sly_miRNA626	Solyc02g090240.2	2	11.658	1	20	2642	2661	AAGUUCAGGGGUAAUAGGAC	GUAUUAUUACCCCUGAAUUU	Cleavage	1
Sly_miRNA626	Solyc03g115280.1	3	6.038	1	21	2275	2296	AAGUUCA-GGGGUAAUAGGACC	GGUCCUAUUACCCCCUGAACUA	Cleavage	1
Sly_miRNA626	Solyc03g115290.2	3	6.038	1	21	2273	2294	AAGUUCA-GGGGUAAUAGGACC	GGUCCUAUUACCCCCUGAACUA	Cleavage	1
Sly_miRNA626	Solyc06g005990.2	3	9.707	1	20	6910	6929	AAGUUCAGGGGUAAUAGGAC	GUCCUAUUACCUCUGUACUC	Cleavage	1
Sly_miRNA626	Solyc06g005990.2	3	9.707	1	20	6996	7015	AAGUUCAGGGGUAAUAGGAC	GUCCUAUUACCUCUGUACUC	Cleavage	1
Sly_miRNA626	Solyc09g098260.1	3	13.22	1	20	1744	1763	AAGUUCAGGGGUAAUAGGAC	GUCCUAUUGCUCCAGGACUU	Cleavage	1
Sly_miRNA626	Solyc10g007080.2	3	9.988	1	20	620	639	AAGUUCAGGGGUAAUAGGAC	GUCCUAUUACCCCUAAUCUU	Cleavage	1
Sly_miRNA626	Solyc09g098260.1	3	15.839	1	20	4120	4139	AAGUUCAGGGGUAAUAGGAC	GUCCUAUUGCUCCAGGACUU	Cleavage	1
Sly_miRNA626	Solyc11g005060.1	2.5	12.497	1	20	1375	1395	AAGUUCAGGG-GUAAUAGGAC	GUUCUAUUACUCCCUGAACUU	Translation	1
Sly_miRNA626	Solyc11g005060.1	2.5	12.497	1	20	1646	1666	AAGUUCAGGG-GUAAUAGGAC	GUUCUAUUACUCCCUGAACUU	Translation	1
Sly_miRNA626	Solyc11g005060.1	2.5	12.497	1	20	1761	1781	AAGUUCAGGG-GUAAUAGGAC	GUUCUAUUACUCCCUGAACUU	Translation	1
Sly_miRNA626	Solyc02g068190.1	3	18.362	1	20	1886	1905	AAGUUCAGGGGUAAUAGGAC	GUCCUGUUCCCCCCGAACUU	Cleavage	1
Sly_miRNA626	Solyc02g081290.2	3	21.261	1	20	1859	1878	AAGUUCAGGGGUAAUAGGAC	GUCCUGUUCCCCCAGAACUU	Cleavage	1
Sly_miRNA626	Solyc02g068190.1	3	18.362	1	20	2067	2086	AAGUUCAGGGGUAAUAGGAC	GUCCUGUUCCCCCCGAACUU	Cleavage	1
Sly_miRNA626	Solyc02g068190.1	3	18.362	1	20	2067	2086	AAGUUCAGGGGUAAUAGGAC	GUCCUGUUCCCCCCGAACUU	Cleavage	1
Sly_miRNA626	Solyc02g068190.1	3	18.362	1	20	2067	2086	AAGUUCAGGGGUAAUAGGAC	GUCCUGUUCCCCCCGAACUU	Cleavage	1
Sly_miRNA626	Solyc02g081290.2	3	21.261	1	20	2122	2141	AAGUUCAGGGGUAAUAGGAC	GUCCUGUUCCCCCAGAACUU	Cleavage	1
Sly_miRNA626	Solyc03g007050.2	3	16.913	1	21	1048	1068	AAGUUCAGGGGUAAUAGGACC	GGUCGAAUUCCCCCUGAACUU	Cleavage	1
Sly_miRNA671	Solyc11g008200.1	0	6.089	1	21	1926	1946	AAGUUCAGGGGUAAUAGGACC	GGUCCUAUUACCCCUGAACUU	Cleavage	1
Sly_miRNA671	Solyc11g008200.1	0	6.089	1	21	1964	1984	AAGUUCAGGGGUAAUAGGACC	GGUCCUAUUACCCCUGAACUU	Cleavage	1
Sly_miRNA671	Solyc09g009840.1	0	10.028	1	21	1710	1730	AAGUUCAGGGGUAAUAGGACC	GGUCCUAUUACCCCUGAACUU	Cleavage	1
Sly_miRNA671	Solyc11g008200.1	0	6.089	1	21	2170	2190	AAGUUCAGGGGUAAUAGGACC	GGUCCUAUUACCCCUGAACUU	Cleavage	1
Sly_miRNA671	Solyc01g110700.2	0	9.686	1	21	167182	167202	AAGUUCAGGGGUAAUAGGACC	GGUCCUAUUACCCCUGAACUU	Cleavage	2
Sly_miRNA671	Solyc01g111020.2	0	9.686	1	21	87788	87808	AAGUUCAGGGGUAAUAGGACC	GGUCCUAUUACCCCUGAACUU	Cleavage	1
Sly_miRNA671	Solyc01g111020.2	0	9.686	1	21	88774	88794	AAGUUCAGGGGUAAUAGGACC	GGUCCUAUUACCCCUGAACUU	Cleavage	1
Sly_miRNA671	Solyc01g111020.2	0	9.686	1	21	93243	93263	AAGUUCAGGGGUAAUAGGACC	GGUCCUAUUACCCCUGAACUU	Cleavage	1
Sly_miRNA671	Solyc01g111020.2	0	9.686	1	21	94948	94968	AAGUUCAGGGGUAAUAGGACC	GGUCCUAUUACCCCUGAACUU	Cleavage	1
Sly_miRNA671	Solyc01g111020.2	0	9.686	1	21	90844	90864	AAGUUCAGGGGUAAUAGGACC	GGUCCUAUUACCCCUGAACUU	Cleavage	1
Sly_miRNA671	Solyc01g111020.2	0	9.686	1	21	95897	95917	AAGUUCAGGGGUAAUAGGACC	GGUCCUAUUACCCCUGAACUU	Cleavage	1
Sly_miRNA671	Solyc01g111020.2	0	9.686	1	21	91122	91142	AAGUUCAGGGGUAAUAGGACC	GGUCCUAUUACCCCUGAACUU	Cleavage	1
Sly_miRNA671	Solyc01g111020.2	0	9.686	1	21	92702	92722	AAGUUCAGGGGUAAUAGGACC	GGUCCUAUUACCCCUGAACUU	Cleavage	1
Sly_miRNA671	Solyc01g111180.2	0	9.686	1	21	136549	136569	AAGUUCAGGGGUAAUAGGACC	GGUCCUAUUACCCCUGAACUU	Cleavage	1
Sly_miRNA671	Solyc01g111020.2	0	9.686	1	21	88864	88884	AAGUUCAGGGGUAAUAGGACC	GGUCCUAUUACCCCUGAACUU	Cleavage	1
Sly_miRNA671	Solyc01g111020.2	0	9.686	1	21	90979	90999	AAGUUCAGGGGUAAUAGGACC	GGUCCUAUUACCCCUGAACUU	Cleavage	1
Sly_miRNA671	Solyc01g111020.2	0	9.686	1	21	145730	145750	AAGUUCAGGGGUAAUAGGACC	GGUCCUAUUACCCCUGAACUU	Cleavage	2
Sly_miRNA671	Solyc01g111020.2	0	9.686	1	21	91014	91034	AAGUUCAGGGGUAAUAGGACC	GGUCCUAUUACCCCUGAACUU	Cleavage	1
Sly_miRNA671	Solyc01g111020.2	0	9.686	1	21	88870	88890	AAGUUCAGGGGUAAUAGGACC	GGUCCUAUUACCCCUGAACUU	Cleavage	1
Sly_miRNA671	Solyc01g111020.2	0	9.686	1	21	145476	145496	AAGUUCAGGGGUAAUAGGACC	GGUCCUAUUACCCCUGAACUU	Cleavage	2
Sly_miRNA671	Solyc01g111020.2	0	9.686	1	21	144263	144283	AAGUUCAGGGGUAAUAGGACC	GGUCCUAUUACCCCUGAACUU	Cleavage	2
Sly_miRNA671	Solyc03g098260.1	1	8.312	1	21	1438	1458	AAGUUCAGGGGUAAUAGGACC	GGUUCUAUUACCCCUGAAUUU	Cleavage	1
Sly_miRNA671	Solyc01g111120.2	1	9.275	1	21	12945	12965	AAGUUCAGGGGUAAUAGGACC	GGUCCUAUUACCUCUGAAUUU	Cleavage	1
Sly_miRNA671	Solyc01g111120.2	1	9.275	1	21	10535	10555	AAGUUCAGGGGUAAUAGGACC	GGUCCUAUUACCUCUGAAUUU	Cleavage	1
Sly_miRNA671	Solyc01g111120.2	1	9.275	1	21	12945	12965	AAGUUCAGGGGUAAUAGGACC	GGUCCUAUUACCUCUGAAUUU	Cleavage	1
Sly_miRNA671	Solyc01g111120.2	1	9.275	1	21	12945	12965	AAGUUCAGGGGUAAUAGGACC	GGUCCUAUUACCUCUGAAUUU	Cleavage	1
Sly_miRNA671	Solyc01g111120.2	1	9.275	1	21	62694	62714	AAGUUCAGGGGUAAUAGGACC	GGUCCUAUUACCUCUGAAUUU	Cleavage	1
Sly_miRNA671	Solyc01g111120.2	1	9.275	1	21	59581	59601	AAGUUCAGGGGUAAUAGGACC	GGUCCUAUUACCUCUGAAUUU	Cleavage	1
Sly_miRNA671	Solyc01g111120.2	1	9.275	1	21	63467	63487	AAGUUCAGGGGUAAUAGGACC	GGUCCUAUUACCUCUGAAUUU	Cleavage	1
Sly_miRNA671	Solyc01g111020.2	1	9.275	1	21	10661	10681	AAGUUCAGGGGUAAUAGGACC	GGUCCUAUUACCUCUGAAUUU	Cleavage	1
Sly_miRNA671	Solyc01g111020.2	1	9.275	1	21	10661	10681	AAGUUCAGGGGUAAUAGGACC	GGUCCUAUUACCUCUGAAUUU	Cleavage	1
Sly_miRNA671	Solyc01g111020.2	1	9.275	1	21	10661	10681	AAGUUCAGGGGUAAUAGGACC	GGUCCUAUUACCUCUGAAUUU	Cleavage	1
Sly_miRNA671	Solyc01g111020.2	1	9.275	1	21	10661	10681	AAGUUCAGGGGUAAUAGGACC	GGUCCUAUUACCUCUGAAUUU	Cleavage	1
Sly_miRNA671	Solyc01g111020.2	1	9.275	1	21	12319	12339	AAGUUCAGGGGUAAUAGGACC	GGUCCUAUUACCUCUGAAUUU	Cleavage	1
Sly_miRNA671	Solyc01g111020.2	1	9.275	1	21	12415	12435	AAGUUCAGGGGUAAUAGGACC	GGUCCUAUUACCUCUGAAUUU	Cleavage	1
Sly_miRNA671	Solyc01g111020.2	1	9.275	1	21	13308	13328	AAGUUCAGGGGUAAUAGGACC	GGUCCUAUUACCUCUGAAUUU	Cleavage	1
Sly_miRNA671	Solyc01g111020.2	1	9.275	1	21	13484	13504	AAGUUCAGGGGUAAUAGGACC	GGUCCUAUUACCUCUGAAUUU	Cleavage	1
Sly_miRNA671	Solyc01g111020.2	1	9.275	1	21	13714	13734	AAGUUCAGGGGUAAUAGGACC	GGUCCUAUUACCUCUGAAUUU	Cleavage	1
Sly_miRNA671	Solyc01g111020.2	1	9.275	1	21	14086	14106	AAGUUCAGGGGUAAUAGGACC	GGUCCUAUUACCUCUGAAUUU	Cleavage	1
Sly_miRNA671	Solyc01g111020.2	1	9.275	1	21	14481	14501	AAGUUCAGGGGUAAUAGGACC	GGUCCUAUUACCUCUGAAUUU	Cleavage	1
Sly_miRNA671	Solyc01g111020.2	1	9.275	1	21	12916	12936	AAGUUCAGGGGUAAUAGGACC	GGUCCUAUUACCUCUGAAUUU	Cleavage	1
Sly_miRNA671	Solyc01g111020.2	1	9.275	1	21	14559	14579	AAGUUCAGGGGUAAUAGGACC	GGUCCUAUUACCUCUGAAUUU	Cleavage	1
Sly_miRNA671	Solyc01g111020.2	1	9.275	1	21	10661	10681	AAGUUCAGGGGUAAUAGGACC	GGUCCUAUUACCUCUGAAUUU	Cleavage	1
Sly_miRNA671	Solyc01g111020.2	1	9.275	1	21	59581	59601	AAGUUCAGGGGUAAUAGGACC	GGUCCUAUUACCUCUGAAUUU	Cleavage	1
Sly_miRNA671	Solyc01g111020.2	1	9.275	1	21	61256	61276	AAGUUCAGGGGUAAUAGGACC	GGUCCUAUUACCUCUGAAUUU	Cleavage	1
Sly_miRNA671	Solyc01g111020.2	1	9.275	1	21	63445	63465	AAGUUCAGGGGUAAUAGGACC	GGUCCUAUUACCUCUGAAUUU	Cleavage	1
Sly_miRNA671	Solyc01g111020.2	1	9.275	1	21	63445	63465	AAGUUCAGGGGUAAUAGGACC	GGUCCUAUUACCUCUGAAUUU	Cleavage	1
Sly_miRNA671	Solyc01g111020.2	1	9.275	1	21	63445	63465	AAGUUCAGGGGUAAUAGGACC	GGUCCUAUUACCUCUGAAUUU	Cleavage	1
Sly_miRNA671	Solyc01g111020.2	1	9.275	1	21	63539	63559	AAGUUCAGGGGUAAUAGGACC	GGUCCUAUUACCUCUGAAUUU	Cleavage	1
Sly_miRNA671	Solyc01g111020.2	1	9.275	1	21	63445	63465	AAGUUCAGGGGUAAUAGGACC	GGUCCUAUUACCUCUGAAUUU	Cleavage	1
Sly_miRNA671	Solyc01g110700.2	1	9.275	1	21	69819	69839	AAGUUCAGGGGUAAUAGGACC	GGUCCUAUUACCUCUGAAUUU	Cleavage	2
Sly_miRNA671	Solyc01g108220.2	0.5	6.796	1	20	1922	1941	AAGUUCAGGGGUAAUAGGAC	GUCCUAUUACCUCUGAACUU	Cleavage	1
Sly_miRNA671	Solyc01g007880.2	1.5	9.843	1	21	2488	2508	AAGUUCAGGGGUAAUAGGACC	GGUUCUAUUACCUCUGAGCUU	Cleavage	1
Sly_miRNA671	Solyc01g007880.2	1.5	9.843	1	21	2707	2727	AAGUUCAGGGGUAAUAGGACC	GGUUCUAUUACCUCUGAGCUU	Cleavage	1
Sly_miRNA671	Solyc01g007880.2	1.5	9.843	1	21	2768	2788	AAGUUCAGGGGUAAUAGGACC	GGUUCUAUUACCUCUGAGCUU	Cleavage	1
Sly_miRNA671	Solyc01g007880.2	1.5	9.843	1	21	2776	2796	AAGUUCAGGGGUAAUAGGACC	GGUUCUAUUACCUCUGAGCUU	Cleavage	1
Sly_miRNA671	Solyc01g111020.2	0.5	8.802	1	20	157844	157863	AAGUUCAGGGGUAAUAGGAC	GUUCUAUUACCCCUGAACUU	Cleavage	2
Sly_miRNA671	Solyc10g008740.2	1.5	4.785	1	21	3443	3463	AAGUUCAGGGGUAAUAGGACC	GGUCCUAUUACCCCUAAACUU	Cleavage	1
Sly_miRNA671	Solyc10g008740.2	1.5	4.785	1	21	3453	3473	AAGUUCAGGGGUAAUAGGACC	GGUCCUAUUACCCCUAAACUU	Cleavage	1
Sly_miRNA671	Solyc01g111020.2	0.5	8.802	1	20	157590	157609	AAGUUCAGGGGUAAUAGGAC	GUUCUAUUACCCCUGAACUU	Cleavage	2
Sly_miRNA671	Solyc01g111020.2	0.5	8.802	1	20	156377	156396	AAGUUCAGGGGUAAUAGGAC	GUUCUAUUACCCCUGAACUU	Cleavage	2
Sly_miRNA671	Solyc01g111080.2	2	9.847	1	21	705	725	AAGUUCAGGGGUAAUAGGACC	GGUCCUAUUACUCCUCAACUU	Cleavage	1
Sly_miRNA671	Solyc06g050370.1	2.5	9.746	1	21	1012	1032	AAGUUCAGGGGUAAUAGGACC	GGUUCUAUUAUCCCCGAACUU	Cleavage	1
Sly_miRNA671	Solyc06g035700.1	2.5	9.507	1	21	1463	1483	AAGUUCAGGGGUAAUAGGACC	GGUCCUAUUAUCUCUAAACUU	Cleavage	1
Sly_miRNA671	Solyc05g042070.2	2	6.364	1	21	998	1019	AAGUUCA-GGGGUAAUAGGACC	GGUCCUAUUACCCCCUGAACUU	Cleavage	1
Sly_miRNA671	Solyc04g011670.2	2	5.769	1	21	3236	3257	AAGUUCA-GGGGUAAUAGGACC	GGUCCUAUUACCCCCUGAACUU	Cleavage	1
Sly_miRNA671	Solyc06g069400.2	2	10.198	1	21	1303	1324	AAGUUCAGGGG-UAAUAGGACC	GGUCCUAUUAUCCCCUGAACUU	Cleavage	1
Sly_miRNA671	Solyc05g052450.2	2.5	10.918	1	21	864	885	AAGUUCAGGG-GUAAUAGGACC	GGUUCUAUUACUCCCUGAACUU	Translation	1
Sly_miRNA671	Solyc04g018100.2	2.5	6.811	1	21	3719	3740	AAGUUCA-GGGGUAAUAGGACC	GGUCUUAUUACCCCCUGAACUU	Cleavage	1
Sly_miRNA671	Solyc04g018100.2	2.5	6.811	1	21	3732	3753	AAGUUCA-GGGGUAAUAGGACC	GGUCUUAUUACCCCCUGAACUU	Cleavage	1
Sly_miRNA671	Solyc04g018100.2	2.5	6.811	1	21	3904	3925	AAGUUCA-GGGGUAAUAGGACC	GGUCUUAUUACCCCCUGAACUU	Cleavage	1
Sly_miRNA671	Solyc04g018100.2	2.5	6.811	1	21	3917	3938	AAGUUCA-GGGGUAAUAGGACC	GGUCUUAUUACCCCCUGAACUU	Cleavage	1
Sly_miRNA671	Solyc04g018100.2	2.5	6.811	1	21	4008	4029	AAGUUCA-GGGGUAAUAGGACC	GGUCUUAUUACCCCCUGAACUU	Cleavage	1
Sly_miRNA671	Solyc02g090240.2	2	11.658	1	20	2316	2335	AAGUUCAGGGGUAAUAGGAC	GUAUUAUUACCCCUGAAUUU	Cleavage	1
Sly_miRNA671	Solyc02g090240.2	2	11.658	1	20	2482	2501	AAGUUCAGGGGUAAUAGGAC	GUAUUAUUACCCCUGAAUUU	Cleavage	1
Sly_miRNA671	Solyc02g090240.2	2	11.658	1	20	2553	2572	AAGUUCAGGGGUAAUAGGAC	GUAUUAUUACCCCUGAAUUU	Cleavage	1
Sly_miRNA671	Solyc02g090240.2	2	11.658	1	20	2642	2661	AAGUUCAGGGGUAAUAGGAC	GUAUUAUUACCCCUGAAUUU	Cleavage	1
Sly_miRNA671	Solyc03g115280.1	3	6.038	1	21	2275	2296	AAGUUCA-GGGGUAAUAGGACC	GGUCCUAUUACCCCCUGAACUA	Cleavage	1
Sly_miRNA671	Solyc03g115290.2	3	6.038	1	21	2273	2294	AAGUUCA-GGGGUAAUAGGACC	GGUCCUAUUACCCCCUGAACUA	Cleavage	1
Sly_miRNA671	Solyc06g005990.2	3	9.707	1	20	6910	6929	AAGUUCAGGGGUAAUAGGAC	GUCCUAUUACCUCUGUACUC	Cleavage	1
Sly_miRNA671	Solyc06g005990.2	3	9.707	1	20	6996	7015	AAGUUCAGGGGUAAUAGGAC	GUCCUAUUACCUCUGUACUC	Cleavage	1
Sly_miRNA671	Solyc09g098260.1	3	13.22	1	20	1744	1763	AAGUUCAGGGGUAAUAGGAC	GUCCUAUUGCUCCAGGACUU	Cleavage	1
Sly_miRNA671	Solyc10g007080.2	3	9.988	1	20	620	639	AAGUUCAGGGGUAAUAGGAC	GUCCUAUUACCCCUAAUCUU	Cleavage	1
Sly_miRNA671	Solyc09g098260.1	3	15.839	1	20	4120	4139	AAGUUCAGGGGUAAUAGGAC	GUCCUAUUGCUCCAGGACUU	Cleavage	1
Sly_miRNA671	Solyc11g005060.1	2.5	12.497	1	20	1375	1395	AAGUUCAGGG-GUAAUAGGAC	GUUCUAUUACUCCCUGAACUU	Translation	1
Sly_miRNA671	Solyc11g005060.1	2.5	12.497	1	20	1646	1666	AAGUUCAGGG-GUAAUAGGAC	GUUCUAUUACUCCCUGAACUU	Translation	1
Sly_miRNA671	Solyc11g005060.1	2.5	12.497	1	20	1761	1781	AAGUUCAGGG-GUAAUAGGAC	GUUCUAUUACUCCCUGAACUU	Translation	1
Sly_miRNA671	Solyc02g068190.1	3	18.362	1	20	1886	1905	AAGUUCAGGGGUAAUAGGAC	GUCCUGUUCCCCCCGAACUU	Cleavage	1
Sly_miRNA671	Solyc02g081290.2	3	21.261	1	20	1859	1878	AAGUUCAGGGGUAAUAGGAC	GUCCUGUUCCCCCAGAACUU	Cleavage	1
Sly_miRNA671	Solyc02g068190.1	3	18.362	1	20	2067	2086	AAGUUCAGGGGUAAUAGGAC	GUCCUGUUCCCCCCGAACUU	Cleavage	1
Sly_miRNA671	Solyc02g068190.1	3	18.362	1	20	2067	2086	AAGUUCAGGGGUAAUAGGAC	GUCCUGUUCCCCCCGAACUU	Cleavage	1
Sly_miRNA671	Solyc02g068190.1	3	18.362	1	20	2067	2086	AAGUUCAGGGGUAAUAGGAC	GUCCUGUUCCCCCCGAACUU	Cleavage	1
Sly_miRNA671	Solyc02g081290.2	3	21.261	1	20	2122	2141	AAGUUCAGGGGUAAUAGGAC	GUCCUGUUCCCCCAGAACUU	Cleavage	1
Sly_miRNA671	Solyc03g007050.2	3	16.913	1	21	1048	1068	AAGUUCAGGGGUAAUAGGACC	GGUCGAAUUCCCCCUGAACUU	Cleavage	1
Sly_miRNA671	Solyc10g007080.2	3	9.811	1	21	104	125	AAGUUC-AGGGGUAAUAGGACC	GAUCCUAUUACCCCUUGAGCUU	Cleavage	1
Sly_miRNA714	Solyc11g008200.1	0	6.089	1	21	1926	1946	AAGUUCAGGGGUAAUAGGACC	GGUCCUAUUACCCCUGAACUU	Cleavage	1
Sly_miRNA714	Solyc11g008200.1	0	6.089	1	21	1964	1984	AAGUUCAGGGGUAAUAGGACC	GGUCCUAUUACCCCUGAACUU	Cleavage	1
Sly_miRNA714	Solyc09g009840.1	0	10.028	1	21	1710	1730	AAGUUCAGGGGUAAUAGGACC	GGUCCUAUUACCCCUGAACUU	Cleavage	1
Sly_miRNA714	Solyc11g008200.1	0	6.089	1	21	2170	2190	AAGUUCAGGGGUAAUAGGACC	GGUCCUAUUACCCCUGAACUU	Cleavage	1
Sly_miRNA714	Solyc01g110700.2	0	9.686	1	21	167182	167202	AAGUUCAGGGGUAAUAGGACC	GGUCCUAUUACCCCUGAACUU	Cleavage	2
Sly_miRNA714	Solyc01g111020.2	0	9.686	1	21	87788	87808	AAGUUCAGGGGUAAUAGGACC	GGUCCUAUUACCCCUGAACUU	Cleavage	1
Sly_miRNA714	Solyc01g111020.2	0	9.686	1	21	88774	88794	AAGUUCAGGGGUAAUAGGACC	GGUCCUAUUACCCCUGAACUU	Cleavage	1
Sly_miRNA714	Solyc01g111020.2	0	9.686	1	21	93243	93263	AAGUUCAGGGGUAAUAGGACC	GGUCCUAUUACCCCUGAACUU	Cleavage	1
Sly_miRNA714	Solyc01g111020.2	0	9.686	1	21	94948	94968	AAGUUCAGGGGUAAUAGGACC	GGUCCUAUUACCCCUGAACUU	Cleavage	1
Sly_miRNA714	Solyc01g111020.2	0	9.686	1	21	90844	90864	AAGUUCAGGGGUAAUAGGACC	GGUCCUAUUACCCCUGAACUU	Cleavage	1
Sly_miRNA714	Solyc01g111020.2	0	9.686	1	21	95897	95917	AAGUUCAGGGGUAAUAGGACC	GGUCCUAUUACCCCUGAACUU	Cleavage	1
Sly_miRNA714	Solyc01g111020.2	0	9.686	1	21	91122	91142	AAGUUCAGGGGUAAUAGGACC	GGUCCUAUUACCCCUGAACUU	Cleavage	1
Sly_miRNA714	Solyc01g111020.2	0	9.686	1	21	92702	92722	AAGUUCAGGGGUAAUAGGACC	GGUCCUAUUACCCCUGAACUU	Cleavage	1
Sly_miRNA714	Solyc01g111180.2	0	9.686	1	21	136549	136569	AAGUUCAGGGGUAAUAGGACC	GGUCCUAUUACCCCUGAACUU	Cleavage	1
Sly_miRNA714	Solyc01g111020.2	0	9.686	1	21	88864	88884	AAGUUCAGGGGUAAUAGGACC	GGUCCUAUUACCCCUGAACUU	Cleavage	1
Sly_miRNA714	Solyc01g111020.2	0	9.686	1	21	90979	90999	AAGUUCAGGGGUAAUAGGACC	GGUCCUAUUACCCCUGAACUU	Cleavage	1
Sly_miRNA714	Solyc01g111020.2	0	9.686	1	21	145730	145750	AAGUUCAGGGGUAAUAGGACC	GGUCCUAUUACCCCUGAACUU	Cleavage	2
Sly_miRNA714	Solyc01g111020.2	0	9.686	1	21	91014	91034	AAGUUCAGGGGUAAUAGGACC	GGUCCUAUUACCCCUGAACUU	Cleavage	1
Sly_miRNA714	Solyc01g111020.2	0	9.686	1	21	88870	88890	AAGUUCAGGGGUAAUAGGACC	GGUCCUAUUACCCCUGAACUU	Cleavage	1
Sly_miRNA714	Solyc01g111020.2	0	9.686	1	21	145476	145496	AAGUUCAGGGGUAAUAGGACC	GGUCCUAUUACCCCUGAACUU	Cleavage	2
Sly_miRNA714	Solyc01g111020.2	0	9.686	1	21	144263	144283	AAGUUCAGGGGUAAUAGGACC	GGUCCUAUUACCCCUGAACUU	Cleavage	2
Sly_miRNA714	Solyc03g098260.1	1	8.312	1	21	1438	1458	AAGUUCAGGGGUAAUAGGACC	GGUUCUAUUACCCCUGAAUUU	Cleavage	1
Sly_miRNA714	Solyc01g111120.2	1	9.275	1	21	12945	12965	AAGUUCAGGGGUAAUAGGACC	GGUCCUAUUACCUCUGAAUUU	Cleavage	1
Sly_miRNA714	Solyc01g111120.2	1	9.275	1	21	10535	10555	AAGUUCAGGGGUAAUAGGACC	GGUCCUAUUACCUCUGAAUUU	Cleavage	1
Sly_miRNA714	Solyc01g111120.2	1	9.275	1	21	12945	12965	AAGUUCAGGGGUAAUAGGACC	GGUCCUAUUACCUCUGAAUUU	Cleavage	1
Sly_miRNA714	Solyc01g111120.2	1	9.275	1	21	12945	12965	AAGUUCAGGGGUAAUAGGACC	GGUCCUAUUACCUCUGAAUUU	Cleavage	1
Sly_miRNA714	Solyc01g111120.2	1	9.275	1	21	62694	62714	AAGUUCAGGGGUAAUAGGACC	GGUCCUAUUACCUCUGAAUUU	Cleavage	1
Sly_miRNA714	Solyc01g111120.2	1	9.275	1	21	59581	59601	AAGUUCAGGGGUAAUAGGACC	GGUCCUAUUACCUCUGAAUUU	Cleavage	1
Sly_miRNA714	Solyc01g111120.2	1	9.275	1	21	63467	63487	AAGUUCAGGGGUAAUAGGACC	GGUCCUAUUACCUCUGAAUUU	Cleavage	1
Sly_miRNA714	Solyc01g111020.2	1	9.275	1	21	10661	10681	AAGUUCAGGGGUAAUAGGACC	GGUCCUAUUACCUCUGAAUUU	Cleavage	1
Sly_miRNA714	Solyc01g111020.2	1	9.275	1	21	10661	10681	AAGUUCAGGGGUAAUAGGACC	GGUCCUAUUACCUCUGAAUUU	Cleavage	1
Sly_miRNA714	Solyc01g111020.2	1	9.275	1	21	10661	10681	AAGUUCAGGGGUAAUAGGACC	GGUCCUAUUACCUCUGAAUUU	Cleavage	1
Sly_miRNA714	Solyc01g111020.2	1	9.275	1	21	10661	10681	AAGUUCAGGGGUAAUAGGACC	GGUCCUAUUACCUCUGAAUUU	Cleavage	1
Sly_miRNA714	Solyc01g111020.2	1	9.275	1	21	12319	12339	AAGUUCAGGGGUAAUAGGACC	GGUCCUAUUACCUCUGAAUUU	Cleavage	1
Sly_miRNA714	Solyc01g111020.2	1	9.275	1	21	12415	12435	AAGUUCAGGGGUAAUAGGACC	GGUCCUAUUACCUCUGAAUUU	Cleavage	1
Sly_miRNA714	Solyc01g111020.2	1	9.275	1	21	13308	13328	AAGUUCAGGGGUAAUAGGACC	GGUCCUAUUACCUCUGAAUUU	Cleavage	1
Sly_miRNA714	Solyc01g111020.2	1	9.275	1	21	13484	13504	AAGUUCAGGGGUAAUAGGACC	GGUCCUAUUACCUCUGAAUUU	Cleavage	1
Sly_miRNA714	Solyc01g111020.2	1	9.275	1	21	13714	13734	AAGUUCAGGGGUAAUAGGACC	GGUCCUAUUACCUCUGAAUUU	Cleavage	1
Sly_miRNA714	Solyc01g111020.2	1	9.275	1	21	14086	14106	AAGUUCAGGGGUAAUAGGACC	GGUCCUAUUACCUCUGAAUUU	Cleavage	1
Sly_miRNA714	Solyc01g111020.2	1	9.275	1	21	14481	14501	AAGUUCAGGGGUAAUAGGACC	GGUCCUAUUACCUCUGAAUUU	Cleavage	1
Sly_miRNA714	Solyc01g111020.2	1	9.275	1	21	12916	12936	AAGUUCAGGGGUAAUAGGACC	GGUCCUAUUACCUCUGAAUUU	Cleavage	1
Sly_miRNA714	Solyc01g111020.2	1	9.275	1	21	14559	14579	AAGUUCAGGGGUAAUAGGACC	GGUCCUAUUACCUCUGAAUUU	Cleavage	1
Sly_miRNA714	Solyc01g111020.2	1	9.275	1	21	10661	10681	AAGUUCAGGGGUAAUAGGACC	GGUCCUAUUACCUCUGAAUUU	Cleavage	1
Sly_miRNA714	Solyc01g111020.2	1	9.275	1	21	59581	59601	AAGUUCAGGGGUAAUAGGACC	GGUCCUAUUACCUCUGAAUUU	Cleavage	1
Sly_miRNA714	Solyc01g111020.2	1	9.275	1	21	61256	61276	AAGUUCAGGGGUAAUAGGACC	GGUCCUAUUACCUCUGAAUUU	Cleavage	1
Sly_miRNA714	Solyc01g111020.2	1	9.275	1	21	63445	63465	AAGUUCAGGGGUAAUAGGACC	GGUCCUAUUACCUCUGAAUUU	Cleavage	1
Sly_miRNA714	Solyc01g111020.2	1	9.275	1	21	63445	63465	AAGUUCAGGGGUAAUAGGACC	GGUCCUAUUACCUCUGAAUUU	Cleavage	1
Sly_miRNA714	Solyc01g111020.2	1	9.275	1	21	63445	63465	AAGUUCAGGGGUAAUAGGACC	GGUCCUAUUACCUCUGAAUUU	Cleavage	1
Sly_miRNA714	Solyc01g111020.2	1	9.275	1	21	63539	63559	AAGUUCAGGGGUAAUAGGACC	GGUCCUAUUACCUCUGAAUUU	Cleavage	1
Sly_miRNA714	Solyc01g111020.2	1	9.275	1	21	63445	63465	AAGUUCAGGGGUAAUAGGACC	GGUCCUAUUACCUCUGAAUUU	Cleavage	1
Sly_miRNA714	Solyc01g110700.2	1	9.275	1	21	69819	69839	AAGUUCAGGGGUAAUAGGACC	GGUCCUAUUACCUCUGAAUUU	Cleavage	2
Sly_miRNA714	Solyc01g108220.2	0.5	6.796	1	20	1922	1941	AAGUUCAGGGGUAAUAGGAC	GUCCUAUUACCUCUGAACUU	Cleavage	1
Sly_miRNA714	Solyc01g007880.2	1.5	9.843	1	21	2488	2508	AAGUUCAGGGGUAAUAGGACC	GGUUCUAUUACCUCUGAGCUU	Cleavage	1
Sly_miRNA714	Solyc01g007880.2	1.5	9.843	1	21	2707	2727	AAGUUCAGGGGUAAUAGGACC	GGUUCUAUUACCUCUGAGCUU	Cleavage	1
Sly_miRNA714	Solyc01g007880.2	1.5	9.843	1	21	2768	2788	AAGUUCAGGGGUAAUAGGACC	GGUUCUAUUACCUCUGAGCUU	Cleavage	1
Sly_miRNA714	Solyc01g007880.2	1.5	9.843	1	21	2776	2796	AAGUUCAGGGGUAAUAGGACC	GGUUCUAUUACCUCUGAGCUU	Cleavage	1
Sly_miRNA714	Solyc01g111020.2	0.5	8.802	1	20	157844	157863	AAGUUCAGGGGUAAUAGGAC	GUUCUAUUACCCCUGAACUU	Cleavage	2
Sly_miRNA714	Solyc01g111020.2	0.5	8.802	1	20	157590	157609	AAGUUCAGGGGUAAUAGGAC	GUUCUAUUACCCCUGAACUU	Cleavage	2
Sly_miRNA714	Solyc10g008740.2	1.5	4.785	1	21	3443	3463	AAGUUCAGGGGUAAUAGGACC	GGUCCUAUUACCCCUAAACUU	Cleavage	1
Sly_miRNA714	Solyc10g008740.2	1.5	4.785	1	21	3453	3473	AAGUUCAGGGGUAAUAGGACC	GGUCCUAUUACCCCUAAACUU	Cleavage	1
Sly_miRNA714	Solyc01g111020.2	0.5	8.802	1	20	156377	156396	AAGUUCAGGGGUAAUAGGAC	GUUCUAUUACCCCUGAACUU	Cleavage	2
Sly_miRNA714	Solyc01g111080.2	2	9.847	1	21	705	725	AAGUUCAGGGGUAAUAGGACC	GGUCCUAUUACUCCUCAACUU	Cleavage	1
Sly_miRNA714	Solyc06g050370.1	2.5	9.746	1	21	1012	1032	AAGUUCAGGGGUAAUAGGACC	GGUUCUAUUAUCCCCGAACUU	Cleavage	1
Sly_miRNA714	Solyc06g035700.1	2.5	9.507	1	21	1463	1483	AAGUUCAGGGGUAAUAGGACC	GGUCCUAUUAUCUCUAAACUU	Cleavage	1
Sly_miRNA714	Solyc05g042070.2	2	6.364	1	21	998	1019	AAGUUCA-GGGGUAAUAGGACC	GGUCCUAUUACCCCCUGAACUU	Cleavage	1
Sly_miRNA714	Solyc04g011670.2	2	5.769	1	21	3236	3257	AAGUUCA-GGGGUAAUAGGACC	GGUCCUAUUACCCCCUGAACUU	Cleavage	1
Sly_miRNA714	Solyc06g069400.2	2	10.198	1	21	1303	1324	AAGUUCAGGGG-UAAUAGGACC	GGUCCUAUUAUCCCCUGAACUU	Cleavage	1
Sly_miRNA714	Solyc05g052450.2	2.5	10.918	1	21	864	885	AAGUUCAGGG-GUAAUAGGACC	GGUUCUAUUACUCCCUGAACUU	Translation	1
Sly_miRNA714	Solyc04g018100.2	2.5	6.811	1	21	3719	3740	AAGUUCA-GGGGUAAUAGGACC	GGUCUUAUUACCCCCUGAACUU	Cleavage	1
Sly_miRNA714	Solyc04g018100.2	2.5	6.811	1	21	3732	3753	AAGUUCA-GGGGUAAUAGGACC	GGUCUUAUUACCCCCUGAACUU	Cleavage	1
Sly_miRNA714	Solyc04g018100.2	2.5	6.811	1	21	3904	3925	AAGUUCA-GGGGUAAUAGGACC	GGUCUUAUUACCCCCUGAACUU	Cleavage	1
Sly_miRNA714	Solyc04g018100.2	2.5	6.811	1	21	3917	3938	AAGUUCA-GGGGUAAUAGGACC	GGUCUUAUUACCCCCUGAACUU	Cleavage	1
Sly_miRNA714	Solyc04g018100.2	2.5	6.811	1	21	4008	4029	AAGUUCA-GGGGUAAUAGGACC	GGUCUUAUUACCCCCUGAACUU	Cleavage	1
Sly_miRNA714	Solyc02g090240.2	2	11.658	1	20	2316	2335	AAGUUCAGGGGUAAUAGGAC	GUAUUAUUACCCCUGAAUUU	Cleavage	1
Sly_miRNA714	Solyc02g090240.2	2	11.658	1	20	2482	2501	AAGUUCAGGGGUAAUAGGAC	GUAUUAUUACCCCUGAAUUU	Cleavage	1
Sly_miRNA714	Solyc02g090240.2	2	11.658	1	20	2553	2572	AAGUUCAGGGGUAAUAGGAC	GUAUUAUUACCCCUGAAUUU	Cleavage	1
Sly_miRNA714	Solyc02g090240.2	2	11.658	1	20	2642	2661	AAGUUCAGGGGUAAUAGGAC	GUAUUAUUACCCCUGAAUUU	Cleavage	1
Sly_miRNA714	Solyc03g115280.1	3	6.038	1	21	2275	2296	AAGUUCA-GGGGUAAUAGGACC	GGUCCUAUUACCCCCUGAACUA	Cleavage	1
Sly_miRNA714	Solyc03g115290.2	3	6.038	1	21	2273	2294	AAGUUCA-GGGGUAAUAGGACC	GGUCCUAUUACCCCCUGAACUA	Cleavage	1
Sly_miRNA714	Solyc06g005990.2	3	9.707	1	20	6910	6929	AAGUUCAGGGGUAAUAGGAC	GUCCUAUUACCUCUGUACUC	Cleavage	1
Sly_miRNA714	Solyc06g005990.2	3	9.707	1	20	6996	7015	AAGUUCAGGGGUAAUAGGAC	GUCCUAUUACCUCUGUACUC	Cleavage	1
Sly_miRNA714	Solyc09g098260.1	3	13.22	1	20	1744	1763	AAGUUCAGGGGUAAUAGGAC	GUCCUAUUGCUCCAGGACUU	Cleavage	1
Sly_miRNA714	Solyc10g007080.2	3	9.988	1	20	620	639	AAGUUCAGGGGUAAUAGGAC	GUCCUAUUACCCCUAAUCUU	Cleavage	1
Sly_miRNA714	Solyc09g098260.1	3	15.839	1	20	4120	4139	AAGUUCAGGGGUAAUAGGAC	GUCCUAUUGCUCCAGGACUU	Cleavage	1
Sly_miRNA714	Solyc11g005060.1	2.5	12.497	1	20	1375	1395	AAGUUCAGGG-GUAAUAGGAC	GUUCUAUUACUCCCUGAACUU	Translation	1
Sly_miRNA714	Solyc11g005060.1	2.5	12.497	1	20	1646	1666	AAGUUCAGGG-GUAAUAGGAC	GUUCUAUUACUCCCUGAACUU	Translation	1
Sly_miRNA714	Solyc11g005060.1	2.5	12.497	1	20	1761	1781	AAGUUCAGGG-GUAAUAGGAC	GUUCUAUUACUCCCUGAACUU	Translation	1
Sly_miRNA714	Solyc02g068190.1	3	18.362	1	20	1886	1905	AAGUUCAGGGGUAAUAGGAC	GUCCUGUUCCCCCCGAACUU	Cleavage	1
Sly_miRNA714	Solyc02g081290.2	3	21.261	1	20	1859	1878	AAGUUCAGGGGUAAUAGGAC	GUCCUGUUCCCCCAGAACUU	Cleavage	1
Sly_miRNA714	Solyc02g068190.1	3	18.362	1	20	2067	2086	AAGUUCAGGGGUAAUAGGAC	GUCCUGUUCCCCCCGAACUU	Cleavage	1
Sly_miRNA714	Solyc02g068190.1	3	18.362	1	20	2067	2086	AAGUUCAGGGGUAAUAGGAC	GUCCUGUUCCCCCCGAACUU	Cleavage	1
Sly_miRNA714	Solyc02g068190.1	3	18.362	1	20	2067	2086	AAGUUCAGGGGUAAUAGGAC	GUCCUGUUCCCCCCGAACUU	Cleavage	1
Sly_miRNA714	Solyc02g081290.2	3	21.261	1	20	2122	2141	AAGUUCAGGGGUAAUAGGAC	GUCCUGUUCCCCCAGAACUU	Cleavage	1
Sly_miRNA714	Solyc03g007050.2	3	16.913	1	21	1048	1068	AAGUUCAGGGGUAAUAGGACC	GGUCGAAUUCCCCCUGAACUU	Cleavage	1
Sly_miRNA714	Solyc10g007080.2	3	9.811	1	21	104	125	AAGUUC-AGGGGUAAUAGGACC	GAUCCUAUUACCCCUUGAGCUU	Cleavage	1
Sly_miRNA773	Solyc11g008200.1	0	6.089	1	21	1926	1946	AAGUUCAGGGGUAAUAGGACC	GGUCCUAUUACCCCUGAACUU	Cleavage	1
Sly_miRNA773	Solyc11g008200.1	0	6.089	1	21	1964	1984	AAGUUCAGGGGUAAUAGGACC	GGUCCUAUUACCCCUGAACUU	Cleavage	1
Sly_miRNA773	Solyc09g009840.1	0	10.028	1	21	1710	1730	AAGUUCAGGGGUAAUAGGACC	GGUCCUAUUACCCCUGAACUU	Cleavage	1
Sly_miRNA773	Solyc11g008200.1	0	6.089	1	21	2170	2190	AAGUUCAGGGGUAAUAGGACC	GGUCCUAUUACCCCUGAACUU	Cleavage	1
Sly_miRNA773	Solyc01g110700.2	0	9.686	1	21	167182	167202	AAGUUCAGGGGUAAUAGGACC	GGUCCUAUUACCCCUGAACUU	Cleavage	2
Sly_miRNA773	Solyc01g111020.2	0	9.686	1	21	87788	87808	AAGUUCAGGGGUAAUAGGACC	GGUCCUAUUACCCCUGAACUU	Cleavage	1
Sly_miRNA773	Solyc01g111020.2	0	9.686	1	21	88774	88794	AAGUUCAGGGGUAAUAGGACC	GGUCCUAUUACCCCUGAACUU	Cleavage	1
Sly_miRNA773	Solyc01g111020.2	0	9.686	1	21	93243	93263	AAGUUCAGGGGUAAUAGGACC	GGUCCUAUUACCCCUGAACUU	Cleavage	1
Sly_miRNA773	Solyc01g111020.2	0	9.686	1	21	94948	94968	AAGUUCAGGGGUAAUAGGACC	GGUCCUAUUACCCCUGAACUU	Cleavage	1
Sly_miRNA773	Solyc01g111020.2	0	9.686	1	21	90844	90864	AAGUUCAGGGGUAAUAGGACC	GGUCCUAUUACCCCUGAACUU	Cleavage	1
Sly_miRNA773	Solyc01g111020.2	0	9.686	1	21	95897	95917	AAGUUCAGGGGUAAUAGGACC	GGUCCUAUUACCCCUGAACUU	Cleavage	1
Sly_miRNA773	Solyc01g111020.2	0	9.686	1	21	91122	91142	AAGUUCAGGGGUAAUAGGACC	GGUCCUAUUACCCCUGAACUU	Cleavage	1
Sly_miRNA773	Solyc01g111020.2	0	9.686	1	21	92702	92722	AAGUUCAGGGGUAAUAGGACC	GGUCCUAUUACCCCUGAACUU	Cleavage	1
Sly_miRNA773	Solyc01g111180.2	0	9.686	1	21	136549	136569	AAGUUCAGGGGUAAUAGGACC	GGUCCUAUUACCCCUGAACUU	Cleavage	1
Sly_miRNA773	Solyc01g111020.2	0	9.686	1	21	88864	88884	AAGUUCAGGGGUAAUAGGACC	GGUCCUAUUACCCCUGAACUU	Cleavage	1
Sly_miRNA773	Solyc01g111020.2	0	9.686	1	21	90979	90999	AAGUUCAGGGGUAAUAGGACC	GGUCCUAUUACCCCUGAACUU	Cleavage	1
Sly_miRNA773	Solyc01g111020.2	0	9.686	1	21	145730	145750	AAGUUCAGGGGUAAUAGGACC	GGUCCUAUUACCCCUGAACUU	Cleavage	2
Sly_miRNA773	Solyc01g111020.2	0	9.686	1	21	91014	91034	AAGUUCAGGGGUAAUAGGACC	GGUCCUAUUACCCCUGAACUU	Cleavage	1
Sly_miRNA773	Solyc01g111020.2	0	9.686	1	21	88870	88890	AAGUUCAGGGGUAAUAGGACC	GGUCCUAUUACCCCUGAACUU	Cleavage	1
Sly_miRNA773	Solyc01g111020.2	0	9.686	1	21	145476	145496	AAGUUCAGGGGUAAUAGGACC	GGUCCUAUUACCCCUGAACUU	Cleavage	2
Sly_miRNA773	Solyc01g111020.2	0	9.686	1	21	144263	144283	AAGUUCAGGGGUAAUAGGACC	GGUCCUAUUACCCCUGAACUU	Cleavage	2
Sly_miRNA773	Solyc03g098260.1	1	8.312	1	21	1438	1458	AAGUUCAGGGGUAAUAGGACC	GGUUCUAUUACCCCUGAAUUU	Cleavage	1
Sly_miRNA773	Solyc01g111120.2	1	9.275	1	21	12945	12965	AAGUUCAGGGGUAAUAGGACC	GGUCCUAUUACCUCUGAAUUU	Cleavage	1
Sly_miRNA773	Solyc01g111120.2	1	9.275	1	21	10535	10555	AAGUUCAGGGGUAAUAGGACC	GGUCCUAUUACCUCUGAAUUU	Cleavage	1
Sly_miRNA773	Solyc01g111120.2	1	9.275	1	21	12945	12965	AAGUUCAGGGGUAAUAGGACC	GGUCCUAUUACCUCUGAAUUU	Cleavage	1
Sly_miRNA773	Solyc01g111120.2	1	9.275	1	21	12945	12965	AAGUUCAGGGGUAAUAGGACC	GGUCCUAUUACCUCUGAAUUU	Cleavage	1
Sly_miRNA773	Solyc01g111120.2	1	9.275	1	21	62694	62714	AAGUUCAGGGGUAAUAGGACC	GGUCCUAUUACCUCUGAAUUU	Cleavage	1
Sly_miRNA773	Solyc01g111120.2	1	9.275	1	21	59581	59601	AAGUUCAGGGGUAAUAGGACC	GGUCCUAUUACCUCUGAAUUU	Cleavage	1
Sly_miRNA773	Solyc01g111120.2	1	9.275	1	21	63467	63487	AAGUUCAGGGGUAAUAGGACC	GGUCCUAUUACCUCUGAAUUU	Cleavage	1
Sly_miRNA773	Solyc01g111020.2	1	9.275	1	21	10661	10681	AAGUUCAGGGGUAAUAGGACC	GGUCCUAUUACCUCUGAAUUU	Cleavage	1
Sly_miRNA773	Solyc01g111020.2	1	9.275	1	21	10661	10681	AAGUUCAGGGGUAAUAGGACC	GGUCCUAUUACCUCUGAAUUU	Cleavage	1
Sly_miRNA773	Solyc01g111020.2	1	9.275	1	21	10661	10681	AAGUUCAGGGGUAAUAGGACC	GGUCCUAUUACCUCUGAAUUU	Cleavage	1
Sly_miRNA773	Solyc01g111020.2	1	9.275	1	21	10661	10681	AAGUUCAGGGGUAAUAGGACC	GGUCCUAUUACCUCUGAAUUU	Cleavage	1
Sly_miRNA773	Solyc01g111020.2	1	9.275	1	21	12319	12339	AAGUUCAGGGGUAAUAGGACC	GGUCCUAUUACCUCUGAAUUU	Cleavage	1
Sly_miRNA773	Solyc01g111020.2	1	9.275	1	21	12415	12435	AAGUUCAGGGGUAAUAGGACC	GGUCCUAUUACCUCUGAAUUU	Cleavage	1
Sly_miRNA773	Solyc01g111020.2	1	9.275	1	21	13308	13328	AAGUUCAGGGGUAAUAGGACC	GGUCCUAUUACCUCUGAAUUU	Cleavage	1
Sly_miRNA773	Solyc01g111020.2	1	9.275	1	21	13484	13504	AAGUUCAGGGGUAAUAGGACC	GGUCCUAUUACCUCUGAAUUU	Cleavage	1
Sly_miRNA773	Solyc01g111020.2	1	9.275	1	21	13714	13734	AAGUUCAGGGGUAAUAGGACC	GGUCCUAUUACCUCUGAAUUU	Cleavage	1
Sly_miRNA773	Solyc01g111020.2	1	9.275	1	21	14086	14106	AAGUUCAGGGGUAAUAGGACC	GGUCCUAUUACCUCUGAAUUU	Cleavage	1
Sly_miRNA773	Solyc01g111020.2	1	9.275	1	21	14481	14501	AAGUUCAGGGGUAAUAGGACC	GGUCCUAUUACCUCUGAAUUU	Cleavage	1
Sly_miRNA773	Solyc01g111020.2	1	9.275	1	21	12916	12936	AAGUUCAGGGGUAAUAGGACC	GGUCCUAUUACCUCUGAAUUU	Cleavage	1
Sly_miRNA773	Solyc01g111020.2	1	9.275	1	21	14559	14579	AAGUUCAGGGGUAAUAGGACC	GGUCCUAUUACCUCUGAAUUU	Cleavage	1
Sly_miRNA773	Solyc01g111020.2	1	9.275	1	21	10661	10681	AAGUUCAGGGGUAAUAGGACC	GGUCCUAUUACCUCUGAAUUU	Cleavage	1
Sly_miRNA773	Solyc01g111020.2	1	9.275	1	21	59581	59601	AAGUUCAGGGGUAAUAGGACC	GGUCCUAUUACCUCUGAAUUU	Cleavage	1
Sly_miRNA773	Solyc01g111020.2	1	9.275	1	21	61256	61276	AAGUUCAGGGGUAAUAGGACC	GGUCCUAUUACCUCUGAAUUU	Cleavage	1
Sly_miRNA773	Solyc01g111020.2	1	9.275	1	21	63445	63465	AAGUUCAGGGGUAAUAGGACC	GGUCCUAUUACCUCUGAAUUU	Cleavage	1
Sly_miRNA773	Solyc01g111020.2	1	9.275	1	21	63445	63465	AAGUUCAGGGGUAAUAGGACC	GGUCCUAUUACCUCUGAAUUU	Cleavage	1
Sly_miRNA773	Solyc01g111020.2	1	9.275	1	21	63445	63465	AAGUUCAGGGGUAAUAGGACC	GGUCCUAUUACCUCUGAAUUU	Cleavage	1
Sly_miRNA773	Solyc01g111020.2	1	9.275	1	21	63539	63559	AAGUUCAGGGGUAAUAGGACC	GGUCCUAUUACCUCUGAAUUU	Cleavage	1
Sly_miRNA773	Solyc01g111020.2	1	9.275	1	21	63445	63465	AAGUUCAGGGGUAAUAGGACC	GGUCCUAUUACCUCUGAAUUU	Cleavage	1
Sly_miRNA773	Solyc01g110700.2	1	9.275	1	21	69819	69839	AAGUUCAGGGGUAAUAGGACC	GGUCCUAUUACCUCUGAAUUU	Cleavage	2
Sly_miRNA773	Solyc01g108220.2	0.5	6.796	1	20	1922	1941	AAGUUCAGGGGUAAUAGGAC	GUCCUAUUACCUCUGAACUU	Cleavage	1
Sly_miRNA773	Solyc01g007880.2	1.5	9.843	1	21	2488	2508	AAGUUCAGGGGUAAUAGGACC	GGUUCUAUUACCUCUGAGCUU	Cleavage	1
Sly_miRNA773	Solyc01g007880.2	1.5	9.843	1	21	2707	2727	AAGUUCAGGGGUAAUAGGACC	GGUUCUAUUACCUCUGAGCUU	Cleavage	1
Sly_miRNA773	Solyc01g007880.2	1.5	9.843	1	21	2768	2788	AAGUUCAGGGGUAAUAGGACC	GGUUCUAUUACCUCUGAGCUU	Cleavage	1
Sly_miRNA773	Solyc01g007880.2	1.5	9.843	1	21	2776	2796	AAGUUCAGGGGUAAUAGGACC	GGUUCUAUUACCUCUGAGCUU	Cleavage	1
Sly_miRNA773	Solyc01g111020.2	0.5	8.802	1	20	157844	157863	AAGUUCAGGGGUAAUAGGAC	GUUCUAUUACCCCUGAACUU	Cleavage	2
Sly_miRNA773	Solyc10g008740.2	1.5	4.785	1	21	3443	3463	AAGUUCAGGGGUAAUAGGACC	GGUCCUAUUACCCCUAAACUU	Cleavage	1
Sly_miRNA773	Solyc10g008740.2	1.5	4.785	1	21	3453	3473	AAGUUCAGGGGUAAUAGGACC	GGUCCUAUUACCCCUAAACUU	Cleavage	1
Sly_miRNA773	Solyc01g111020.2	0.5	8.802	1	20	157590	157609	AAGUUCAGGGGUAAUAGGAC	GUUCUAUUACCCCUGAACUU	Cleavage	2
Sly_miRNA773	Solyc01g111020.2	0.5	8.802	1	20	156377	156396	AAGUUCAGGGGUAAUAGGAC	GUUCUAUUACCCCUGAACUU	Cleavage	2
Sly_miRNA773	Solyc01g111080.2	2	9.847	1	21	705	725	AAGUUCAGGGGUAAUAGGACC	GGUCCUAUUACUCCUCAACUU	Cleavage	1
Sly_miRNA773	Solyc06g050370.1	2.5	9.746	1	21	1012	1032	AAGUUCAGGGGUAAUAGGACC	GGUUCUAUUAUCCCCGAACUU	Cleavage	1
Sly_miRNA773	Solyc06g035700.1	2.5	9.507	1	21	1463	1483	AAGUUCAGGGGUAAUAGGACC	GGUCCUAUUAUCUCUAAACUU	Cleavage	1
Sly_miRNA773	Solyc05g042070.2	2	6.364	1	21	998	1019	AAGUUCA-GGGGUAAUAGGACC	GGUCCUAUUACCCCCUGAACUU	Cleavage	1
Sly_miRNA773	Solyc04g011670.2	2	5.769	1	21	3236	3257	AAGUUCA-GGGGUAAUAGGACC	GGUCCUAUUACCCCCUGAACUU	Cleavage	1
Sly_miRNA773	Solyc06g069400.2	2	10.198	1	21	1303	1324	AAGUUCAGGGG-UAAUAGGACC	GGUCCUAUUAUCCCCUGAACUU	Cleavage	1
Sly_miRNA773	Solyc05g052450.2	2.5	10.918	1	21	864	885	AAGUUCAGGG-GUAAUAGGACC	GGUUCUAUUACUCCCUGAACUU	Translation	1
Sly_miRNA773	Solyc04g018100.2	2.5	6.811	1	21	3719	3740	AAGUUCA-GGGGUAAUAGGACC	GGUCUUAUUACCCCCUGAACUU	Cleavage	1
Sly_miRNA773	Solyc04g018100.2	2.5	6.811	1	21	3732	3753	AAGUUCA-GGGGUAAUAGGACC	GGUCUUAUUACCCCCUGAACUU	Cleavage	1
Sly_miRNA773	Solyc04g018100.2	2.5	6.811	1	21	3904	3925	AAGUUCA-GGGGUAAUAGGACC	GGUCUUAUUACCCCCUGAACUU	Cleavage	1
Sly_miRNA773	Solyc04g018100.2	2.5	6.811	1	21	3917	3938	AAGUUCA-GGGGUAAUAGGACC	GGUCUUAUUACCCCCUGAACUU	Cleavage	1
Sly_miRNA773	Solyc04g018100.2	2.5	6.811	1	21	4008	4029	AAGUUCA-GGGGUAAUAGGACC	GGUCUUAUUACCCCCUGAACUU	Cleavage	1
Sly_miRNA773	Solyc02g090240.2	2	11.658	1	20	2316	2335	AAGUUCAGGGGUAAUAGGAC	GUAUUAUUACCCCUGAAUUU	Cleavage	1
Sly_miRNA773	Solyc02g090240.2	2	11.658	1	20	2482	2501	AAGUUCAGGGGUAAUAGGAC	GUAUUAUUACCCCUGAAUUU	Cleavage	1
Sly_miRNA773	Solyc02g090240.2	2	11.658	1	20	2553	2572	AAGUUCAGGGGUAAUAGGAC	GUAUUAUUACCCCUGAAUUU	Cleavage	1
Sly_miRNA773	Solyc02g090240.2	2	11.658	1	20	2642	2661	AAGUUCAGGGGUAAUAGGAC	GUAUUAUUACCCCUGAAUUU	Cleavage	1
Sly_miRNA773	Solyc03g115280.1	3	6.038	1	21	2275	2296	AAGUUCA-GGGGUAAUAGGACC	GGUCCUAUUACCCCCUGAACUA	Cleavage	1
Sly_miRNA773	Solyc03g115290.2	3	6.038	1	21	2273	2294	AAGUUCA-GGGGUAAUAGGACC	GGUCCUAUUACCCCCUGAACUA	Cleavage	1
Sly_miRNA773	Solyc06g005990.2	3	9.707	1	20	6910	6929	AAGUUCAGGGGUAAUAGGAC	GUCCUAUUACCUCUGUACUC	Cleavage	1
Sly_miRNA773	Solyc06g005990.2	3	9.707	1	20	6996	7015	AAGUUCAGGGGUAAUAGGAC	GUCCUAUUACCUCUGUACUC	Cleavage	1
Sly_miRNA773	Solyc09g098260.1	3	13.22	1	20	1744	1763	AAGUUCAGGGGUAAUAGGAC	GUCCUAUUGCUCCAGGACUU	Cleavage	1
Sly_miRNA773	Solyc10g007080.2	3	9.988	1	20	620	639	AAGUUCAGGGGUAAUAGGAC	GUCCUAUUACCCCUAAUCUU	Cleavage	1
Sly_miRNA773	Solyc09g098260.1	3	15.839	1	20	4120	4139	AAGUUCAGGGGUAAUAGGAC	GUCCUAUUGCUCCAGGACUU	Cleavage	1
Sly_miRNA773	Solyc11g005060.1	2.5	12.497	1	20	1375	1395	AAGUUCAGGG-GUAAUAGGAC	GUUCUAUUACUCCCUGAACUU	Translation	1
Sly_miRNA773	Solyc11g005060.1	2.5	12.497	1	20	1646	1666	AAGUUCAGGG-GUAAUAGGAC	GUUCUAUUACUCCCUGAACUU	Translation	1
Sly_miRNA773	Solyc11g005060.1	2.5	12.497	1	20	1761	1781	AAGUUCAGGG-GUAAUAGGAC	GUUCUAUUACUCCCUGAACUU	Translation	1
Sly_miRNA773	Solyc02g068190.1	3	18.362	1	20	1886	1905	AAGUUCAGGGGUAAUAGGAC	GUCCUGUUCCCCCCGAACUU	Cleavage	1
Sly_miRNA773	Solyc02g081290.2	3	21.261	1	20	1859	1878	AAGUUCAGGGGUAAUAGGAC	GUCCUGUUCCCCCAGAACUU	Cleavage	1
Sly_miRNA773	Solyc02g068190.1	3	18.362	1	20	2067	2086	AAGUUCAGGGGUAAUAGGAC	GUCCUGUUCCCCCCGAACUU	Cleavage	1
Sly_miRNA773	Solyc02g068190.1	3	18.362	1	20	2067	2086	AAGUUCAGGGGUAAUAGGAC	GUCCUGUUCCCCCCGAACUU	Cleavage	1
Sly_miRNA773	Solyc02g068190.1	3	18.362	1	20	2067	2086	AAGUUCAGGGGUAAUAGGAC	GUCCUGUUCCCCCCGAACUU	Cleavage	1
Sly_miRNA773	Solyc02g081290.2	3	21.261	1	20	2122	2141	AAGUUCAGGGGUAAUAGGAC	GUCCUGUUCCCCCAGAACUU	Cleavage	1
Sly_miRNA773	Solyc03g007050.2	3	16.913	1	21	1048	1068	AAGUUCAGGGGUAAUAGGACC	GGUCGAAUUCCCCCUGAACUU	Cleavage	1
Sly_miRNA773	Solyc10g007080.2	3	9.811	1	21	104	125	AAGUUC-AGGGGUAAUAGGACC	GAUCCUAUUACCCCUUGAGCUU	Cleavage	1
Sly_miRNA987	Solyc11g008200.1	0	6.089	1	21	1926	1946	AAGUUCAGGGGUAAUAGGACC	GGUCCUAUUACCCCUGAACUU	Cleavage	1
Sly_miRNA987	Solyc11g008200.1	0	6.089	1	21	1964	1984	AAGUUCAGGGGUAAUAGGACC	GGUCCUAUUACCCCUGAACUU	Cleavage	1
Sly_miRNA987	Solyc09g009840.1	0	10.028	1	21	1710	1730	AAGUUCAGGGGUAAUAGGACC	GGUCCUAUUACCCCUGAACUU	Cleavage	1
Sly_miRNA987	Solyc11g008200.1	0	6.089	1	21	2170	2190	AAGUUCAGGGGUAAUAGGACC	GGUCCUAUUACCCCUGAACUU	Cleavage	1
Sly_miRNA987	Solyc01g110700.2	0	9.686	1	21	167182	167202	AAGUUCAGGGGUAAUAGGACC	GGUCCUAUUACCCCUGAACUU	Cleavage	2
Sly_miRNA987	Solyc01g111020.2	0	9.686	1	21	87788	87808	AAGUUCAGGGGUAAUAGGACC	GGUCCUAUUACCCCUGAACUU	Cleavage	1
Sly_miRNA987	Solyc01g111020.2	0	9.686	1	21	88774	88794	AAGUUCAGGGGUAAUAGGACC	GGUCCUAUUACCCCUGAACUU	Cleavage	1
Sly_miRNA987	Solyc01g111020.2	0	9.686	1	21	93243	93263	AAGUUCAGGGGUAAUAGGACC	GGUCCUAUUACCCCUGAACUU	Cleavage	1
Sly_miRNA987	Solyc01g111020.2	0	9.686	1	21	94948	94968	AAGUUCAGGGGUAAUAGGACC	GGUCCUAUUACCCCUGAACUU	Cleavage	1
Sly_miRNA987	Solyc01g111020.2	0	9.686	1	21	90844	90864	AAGUUCAGGGGUAAUAGGACC	GGUCCUAUUACCCCUGAACUU	Cleavage	1
Sly_miRNA987	Solyc01g111020.2	0	9.686	1	21	95897	95917	AAGUUCAGGGGUAAUAGGACC	GGUCCUAUUACCCCUGAACUU	Cleavage	1
Sly_miRNA987	Solyc01g111020.2	0	9.686	1	21	91122	91142	AAGUUCAGGGGUAAUAGGACC	GGUCCUAUUACCCCUGAACUU	Cleavage	1
Sly_miRNA987	Solyc01g111020.2	0	9.686	1	21	92702	92722	AAGUUCAGGGGUAAUAGGACC	GGUCCUAUUACCCCUGAACUU	Cleavage	1
Sly_miRNA987	Solyc01g111180.2	0	9.686	1	21	136549	136569	AAGUUCAGGGGUAAUAGGACC	GGUCCUAUUACCCCUGAACUU	Cleavage	1
Sly_miRNA987	Solyc01g111020.2	0	9.686	1	21	88864	88884	AAGUUCAGGGGUAAUAGGACC	GGUCCUAUUACCCCUGAACUU	Cleavage	1
Sly_miRNA987	Solyc01g111020.2	0	9.686	1	21	90979	90999	AAGUUCAGGGGUAAUAGGACC	GGUCCUAUUACCCCUGAACUU	Cleavage	1
Sly_miRNA987	Solyc01g111020.2	0	9.686	1	21	145730	145750	AAGUUCAGGGGUAAUAGGACC	GGUCCUAUUACCCCUGAACUU	Cleavage	2
Sly_miRNA987	Solyc01g111020.2	0	9.686	1	21	91014	91034	AAGUUCAGGGGUAAUAGGACC	GGUCCUAUUACCCCUGAACUU	Cleavage	1
Sly_miRNA987	Solyc01g111020.2	0	9.686	1	21	88870	88890	AAGUUCAGGGGUAAUAGGACC	GGUCCUAUUACCCCUGAACUU	Cleavage	1
Sly_miRNA987	Solyc01g111020.2	0	9.686	1	21	145476	145496	AAGUUCAGGGGUAAUAGGACC	GGUCCUAUUACCCCUGAACUU	Cleavage	2
Sly_miRNA987	Solyc01g111020.2	0	9.686	1	21	144263	144283	AAGUUCAGGGGUAAUAGGACC	GGUCCUAUUACCCCUGAACUU	Cleavage	2
Sly_miRNA987	Solyc03g098260.1	1	8.312	1	21	1438	1458	AAGUUCAGGGGUAAUAGGACC	GGUUCUAUUACCCCUGAAUUU	Cleavage	1
Sly_miRNA987	Solyc01g111120.2	1	9.275	1	21	12945	12965	AAGUUCAGGGGUAAUAGGACC	GGUCCUAUUACCUCUGAAUUU	Cleavage	1
Sly_miRNA987	Solyc01g111120.2	1	9.275	1	21	10535	10555	AAGUUCAGGGGUAAUAGGACC	GGUCCUAUUACCUCUGAAUUU	Cleavage	1
Sly_miRNA987	Solyc01g111120.2	1	9.275	1	21	12945	12965	AAGUUCAGGGGUAAUAGGACC	GGUCCUAUUACCUCUGAAUUU	Cleavage	1
Sly_miRNA987	Solyc01g111120.2	1	9.275	1	21	12945	12965	AAGUUCAGGGGUAAUAGGACC	GGUCCUAUUACCUCUGAAUUU	Cleavage	1
Sly_miRNA987	Solyc01g111120.2	1	9.275	1	21	62694	62714	AAGUUCAGGGGUAAUAGGACC	GGUCCUAUUACCUCUGAAUUU	Cleavage	1
Sly_miRNA987	Solyc01g111120.2	1	9.275	1	21	59581	59601	AAGUUCAGGGGUAAUAGGACC	GGUCCUAUUACCUCUGAAUUU	Cleavage	1
Sly_miRNA987	Solyc01g111120.2	1	9.275	1	21	63467	63487	AAGUUCAGGGGUAAUAGGACC	GGUCCUAUUACCUCUGAAUUU	Cleavage	1
Sly_miRNA987	Solyc01g111020.2	1	9.275	1	21	10661	10681	AAGUUCAGGGGUAAUAGGACC	GGUCCUAUUACCUCUGAAUUU	Cleavage	1
Sly_miRNA987	Solyc01g111020.2	1	9.275	1	21	10661	10681	AAGUUCAGGGGUAAUAGGACC	GGUCCUAUUACCUCUGAAUUU	Cleavage	1
Sly_miRNA987	Solyc01g111020.2	1	9.275	1	21	10661	10681	AAGUUCAGGGGUAAUAGGACC	GGUCCUAUUACCUCUGAAUUU	Cleavage	1
Sly_miRNA987	Solyc01g111020.2	1	9.275	1	21	10661	10681	AAGUUCAGGGGUAAUAGGACC	GGUCCUAUUACCUCUGAAUUU	Cleavage	1
Sly_miRNA987	Solyc01g111020.2	1	9.275	1	21	12319	12339	AAGUUCAGGGGUAAUAGGACC	GGUCCUAUUACCUCUGAAUUU	Cleavage	1
Sly_miRNA987	Solyc01g111020.2	1	9.275	1	21	12415	12435	AAGUUCAGGGGUAAUAGGACC	GGUCCUAUUACCUCUGAAUUU	Cleavage	1
Sly_miRNA987	Solyc01g111020.2	1	9.275	1	21	13308	13328	AAGUUCAGGGGUAAUAGGACC	GGUCCUAUUACCUCUGAAUUU	Cleavage	1
Sly_miRNA987	Solyc01g111020.2	1	9.275	1	21	13484	13504	AAGUUCAGGGGUAAUAGGACC	GGUCCUAUUACCUCUGAAUUU	Cleavage	1
Sly_miRNA987	Solyc01g111020.2	1	9.275	1	21	13714	13734	AAGUUCAGGGGUAAUAGGACC	GGUCCUAUUACCUCUGAAUUU	Cleavage	1
Sly_miRNA987	Solyc01g111020.2	1	9.275	1	21	14086	14106	AAGUUCAGGGGUAAUAGGACC	GGUCCUAUUACCUCUGAAUUU	Cleavage	1
Sly_miRNA987	Solyc01g111020.2	1	9.275	1	21	14481	14501	AAGUUCAGGGGUAAUAGGACC	GGUCCUAUUACCUCUGAAUUU	Cleavage	1
Sly_miRNA987	Solyc01g111020.2	1	9.275	1	21	12916	12936	AAGUUCAGGGGUAAUAGGACC	GGUCCUAUUACCUCUGAAUUU	Cleavage	1
Sly_miRNA987	Solyc01g111020.2	1	9.275	1	21	14559	14579	AAGUUCAGGGGUAAUAGGACC	GGUCCUAUUACCUCUGAAUUU	Cleavage	1
Sly_miRNA987	Solyc01g111020.2	1	9.275	1	21	10661	10681	AAGUUCAGGGGUAAUAGGACC	GGUCCUAUUACCUCUGAAUUU	Cleavage	1
Sly_miRNA987	Solyc01g111020.2	1	9.275	1	21	59581	59601	AAGUUCAGGGGUAAUAGGACC	GGUCCUAUUACCUCUGAAUUU	Cleavage	1
Sly_miRNA987	Solyc01g111020.2	1	9.275	1	21	61256	61276	AAGUUCAGGGGUAAUAGGACC	GGUCCUAUUACCUCUGAAUUU	Cleavage	1
Sly_miRNA987	Solyc01g111020.2	1	9.275	1	21	63445	63465	AAGUUCAGGGGUAAUAGGACC	GGUCCUAUUACCUCUGAAUUU	Cleavage	1
Sly_miRNA987	Solyc01g111020.2	1	9.275	1	21	63445	63465	AAGUUCAGGGGUAAUAGGACC	GGUCCUAUUACCUCUGAAUUU	Cleavage	1
Sly_miRNA987	Solyc01g111020.2	1	9.275	1	21	63445	63465	AAGUUCAGGGGUAAUAGGACC	GGUCCUAUUACCUCUGAAUUU	Cleavage	1
Sly_miRNA987	Solyc01g111020.2	1	9.275	1	21	63539	63559	AAGUUCAGGGGUAAUAGGACC	GGUCCUAUUACCUCUGAAUUU	Cleavage	1
Sly_miRNA987	Solyc01g111020.2	1	9.275	1	21	63445	63465	AAGUUCAGGGGUAAUAGGACC	GGUCCUAUUACCUCUGAAUUU	Cleavage	1
Sly_miRNA987	Solyc01g110700.2	1	9.275	1	21	69819	69839	AAGUUCAGGGGUAAUAGGACC	GGUCCUAUUACCUCUGAAUUU	Cleavage	2
Sly_miRNA987	Solyc01g108220.2	0.5	6.796	1	20	1922	1941	AAGUUCAGGGGUAAUAGGAC	GUCCUAUUACCUCUGAACUU	Cleavage	1
Sly_miRNA987	Solyc01g007880.2	1.5	9.843	1	21	2488	2508	AAGUUCAGGGGUAAUAGGACC	GGUUCUAUUACCUCUGAGCUU	Cleavage	1
Sly_miRNA987	Solyc01g007880.2	1.5	9.843	1	21	2707	2727	AAGUUCAGGGGUAAUAGGACC	GGUUCUAUUACCUCUGAGCUU	Cleavage	1
Sly_miRNA987	Solyc01g007880.2	1.5	9.843	1	21	2768	2788	AAGUUCAGGGGUAAUAGGACC	GGUUCUAUUACCUCUGAGCUU	Cleavage	1
Sly_miRNA987	Solyc01g007880.2	1.5	9.843	1	21	2776	2796	AAGUUCAGGGGUAAUAGGACC	GGUUCUAUUACCUCUGAGCUU	Cleavage	1
Sly_miRNA987	Solyc10g008740.2	1.5	4.785	1	21	3443	3463	AAGUUCAGGGGUAAUAGGACC	GGUCCUAUUACCCCUAAACUU	Cleavage	1
Sly_miRNA987	Solyc10g008740.2	1.5	4.785	1	21	3453	3473	AAGUUCAGGGGUAAUAGGACC	GGUCCUAUUACCCCUAAACUU	Cleavage	1
Sly_miRNA987	Solyc01g111020.2	0.5	8.802	1	20	157844	157863	AAGUUCAGGGGUAAUAGGAC	GUUCUAUUACCCCUGAACUU	Cleavage	2
Sly_miRNA987	Solyc01g111020.2	0.5	8.802	1	20	157590	157609	AAGUUCAGGGGUAAUAGGAC	GUUCUAUUACCCCUGAACUU	Cleavage	2
Sly_miRNA987	Solyc01g111020.2	0.5	8.802	1	20	156377	156396	AAGUUCAGGGGUAAUAGGAC	GUUCUAUUACCCCUGAACUU	Cleavage	2
Sly_miRNA987	Solyc01g111080.2	2	9.847	1	21	705	725	AAGUUCAGGGGUAAUAGGACC	GGUCCUAUUACUCCUCAACUU	Cleavage	1
Sly_miRNA987	Solyc06g050370.1	2.5	9.746	1	21	1012	1032	AAGUUCAGGGGUAAUAGGACC	GGUUCUAUUAUCCCCGAACUU	Cleavage	1
Sly_miRNA987	Solyc06g035700.1	2.5	9.507	1	21	1463	1483	AAGUUCAGGGGUAAUAGGACC	GGUCCUAUUAUCUCUAAACUU	Cleavage	1
Sly_miRNA987	Solyc05g042070.2	2	6.364	1	21	998	1019	AAGUUCA-GGGGUAAUAGGACC	GGUCCUAUUACCCCCUGAACUU	Cleavage	1
Sly_miRNA987	Solyc04g011670.2	2	5.769	1	21	3236	3257	AAGUUCA-GGGGUAAUAGGACC	GGUCCUAUUACCCCCUGAACUU	Cleavage	1
Sly_miRNA987	Solyc06g069400.2	2	10.198	1	21	1303	1324	AAGUUCAGGGG-UAAUAGGACC	GGUCCUAUUAUCCCCUGAACUU	Cleavage	1
Sly_miRNA987	Solyc05g052450.2	2.5	10.918	1	21	864	885	AAGUUCAGGG-GUAAUAGGACC	GGUUCUAUUACUCCCUGAACUU	Translation	1
Sly_miRNA987	Solyc04g018100.2	2.5	6.811	1	21	3719	3740	AAGUUCA-GGGGUAAUAGGACC	GGUCUUAUUACCCCCUGAACUU	Cleavage	1
Sly_miRNA987	Solyc04g018100.2	2.5	6.811	1	21	3732	3753	AAGUUCA-GGGGUAAUAGGACC	GGUCUUAUUACCCCCUGAACUU	Cleavage	1
Sly_miRNA987	Solyc04g018100.2	2.5	6.811	1	21	3904	3925	AAGUUCA-GGGGUAAUAGGACC	GGUCUUAUUACCCCCUGAACUU	Cleavage	1
Sly_miRNA987	Solyc04g018100.2	2.5	6.811	1	21	3917	3938	AAGUUCA-GGGGUAAUAGGACC	GGUCUUAUUACCCCCUGAACUU	Cleavage	1
Sly_miRNA987	Solyc04g018100.2	2.5	6.811	1	21	4008	4029	AAGUUCA-GGGGUAAUAGGACC	GGUCUUAUUACCCCCUGAACUU	Cleavage	1
Sly_miRNA987	Solyc02g090240.2	2	11.658	1	20	2316	2335	AAGUUCAGGGGUAAUAGGAC	GUAUUAUUACCCCUGAAUUU	Cleavage	1
Sly_miRNA987	Solyc02g090240.2	2	11.658	1	20	2482	2501	AAGUUCAGGGGUAAUAGGAC	GUAUUAUUACCCCUGAAUUU	Cleavage	1
Sly_miRNA987	Solyc02g090240.2	2	11.658	1	20	2553	2572	AAGUUCAGGGGUAAUAGGAC	GUAUUAUUACCCCUGAAUUU	Cleavage	1
Sly_miRNA987	Solyc02g090240.2	2	11.658	1	20	2642	2661	AAGUUCAGGGGUAAUAGGAC	GUAUUAUUACCCCUGAAUUU	Cleavage	1
Sly_miRNA987	Solyc03g115280.1	3	6.038	1	21	2275	2296	AAGUUCA-GGGGUAAUAGGACC	GGUCCUAUUACCCCCUGAACUA	Cleavage	1
Sly_miRNA987	Solyc03g115290.2	3	6.038	1	21	2273	2294	AAGUUCA-GGGGUAAUAGGACC	GGUCCUAUUACCCCCUGAACUA	Cleavage	1
Sly_miRNA987	Solyc06g005990.2	3	9.707	1	20	6910	6929	AAGUUCAGGGGUAAUAGGAC	GUCCUAUUACCUCUGUACUC	Cleavage	1
Sly_miRNA987	Solyc06g005990.2	3	9.707	1	20	6996	7015	AAGUUCAGGGGUAAUAGGAC	GUCCUAUUACCUCUGUACUC	Cleavage	1
Sly_miRNA987	Solyc09g098260.1	3	13.22	1	20	1744	1763	AAGUUCAGGGGUAAUAGGAC	GUCCUAUUGCUCCAGGACUU	Cleavage	1
Sly_miRNA987	Solyc10g007080.2	3	9.988	1	20	620	639	AAGUUCAGGGGUAAUAGGAC	GUCCUAUUACCCCUAAUCUU	Cleavage	1
Sly_miRNA987	Solyc09g098260.1	3	15.839	1	20	4120	4139	AAGUUCAGGGGUAAUAGGAC	GUCCUAUUGCUCCAGGACUU	Cleavage	1
Sly_miRNA987	Solyc11g005060.1	2.5	12.497	1	20	1375	1395	AAGUUCAGGG-GUAAUAGGAC	GUUCUAUUACUCCCUGAACUU	Translation	1
Sly_miRNA987	Solyc11g005060.1	2.5	12.497	1	20	1646	1666	AAGUUCAGGG-GUAAUAGGAC	GUUCUAUUACUCCCUGAACUU	Translation	1
Sly_miRNA987	Solyc11g005060.1	2.5	12.497	1	20	1761	1781	AAGUUCAGGG-GUAAUAGGAC	GUUCUAUUACUCCCUGAACUU	Translation	1
Sly_miRNA987	Solyc02g068190.1	3	18.362	1	20	1886	1905	AAGUUCAGGGGUAAUAGGAC	GUCCUGUUCCCCCCGAACUU	Cleavage	1
Sly_miRNA987	Solyc02g081290.2	3	21.261	1	20	1859	1878	AAGUUCAGGGGUAAUAGGAC	GUCCUGUUCCCCCAGAACUU	Cleavage	1
Sly_miRNA987	Solyc02g068190.1	3	18.362	1	20	2067	2086	AAGUUCAGGGGUAAUAGGAC	GUCCUGUUCCCCCCGAACUU	Cleavage	1
Sly_miRNA987	Solyc02g068190.1	3	18.362	1	20	2067	2086	AAGUUCAGGGGUAAUAGGAC	GUCCUGUUCCCCCCGAACUU	Cleavage	1
Sly_miRNA987	Solyc02g068190.1	3	18.362	1	20	2067	2086	AAGUUCAGGGGUAAUAGGAC	GUCCUGUUCCCCCCGAACUU	Cleavage	1
Sly_miRNA987	Solyc02g081290.2	3	21.261	1	20	2122	2141	AAGUUCAGGGGUAAUAGGAC	GUCCUGUUCCCCCAGAACUU	Cleavage	1
Sly_miRNA987	Solyc03g007050.2	3	16.913	1	21	1048	1068	AAGUUCAGGGGUAAUAGGACC	GGUCGAAUUCCCCCUGAACUU	Cleavage	1
Sly_miRNA987	Solyc10g007080.2	3	9.811	1	21	104	125	AAGUUC-AGGGGUAAUAGGACC	GAUCCUAUUACCCCUUGAGCUU	Cleavage	1
Sly_miRNA996	Solyc11g008200.1	0	6.089	1	21	1926	1946	AAGUUCAGGGGUAAUAGGACC	GGUCCUAUUACCCCUGAACUU	Cleavage	1
Sly_miRNA996	Solyc11g008200.1	0	6.089	1	21	1964	1984	AAGUUCAGGGGUAAUAGGACC	GGUCCUAUUACCCCUGAACUU	Cleavage	1
Sly_miRNA996	Solyc09g009840.1	0	10.028	1	21	1710	1730	AAGUUCAGGGGUAAUAGGACC	GGUCCUAUUACCCCUGAACUU	Cleavage	1
Sly_miRNA996	Solyc11g008200.1	0	6.089	1	21	2170	2190	AAGUUCAGGGGUAAUAGGACC	GGUCCUAUUACCCCUGAACUU	Cleavage	1
Sly_miRNA996	Solyc01g110700.2	0	9.686	1	21	167182	167202	AAGUUCAGGGGUAAUAGGACC	GGUCCUAUUACCCCUGAACUU	Cleavage	2
Sly_miRNA996	Solyc01g111020.2	0	9.686	1	21	87788	87808	AAGUUCAGGGGUAAUAGGACC	GGUCCUAUUACCCCUGAACUU	Cleavage	1
Sly_miRNA996	Solyc01g111020.2	0	9.686	1	21	88774	88794	AAGUUCAGGGGUAAUAGGACC	GGUCCUAUUACCCCUGAACUU	Cleavage	1
Sly_miRNA996	Solyc01g111020.2	0	9.686	1	21	93243	93263	AAGUUCAGGGGUAAUAGGACC	GGUCCUAUUACCCCUGAACUU	Cleavage	1
Sly_miRNA996	Solyc01g111020.2	0	9.686	1	21	94948	94968	AAGUUCAGGGGUAAUAGGACC	GGUCCUAUUACCCCUGAACUU	Cleavage	1
Sly_miRNA996	Solyc01g111020.2	0	9.686	1	21	90844	90864	AAGUUCAGGGGUAAUAGGACC	GGUCCUAUUACCCCUGAACUU	Cleavage	1
Sly_miRNA996	Solyc01g111020.2	0	9.686	1	21	95897	95917	AAGUUCAGGGGUAAUAGGACC	GGUCCUAUUACCCCUGAACUU	Cleavage	1
Sly_miRNA996	Solyc01g111020.2	0	9.686	1	21	91122	91142	AAGUUCAGGGGUAAUAGGACC	GGUCCUAUUACCCCUGAACUU	Cleavage	1
Sly_miRNA996	Solyc01g111020.2	0	9.686	1	21	92702	92722	AAGUUCAGGGGUAAUAGGACC	GGUCCUAUUACCCCUGAACUU	Cleavage	1
Sly_miRNA996	Solyc01g111180.2	0	9.686	1	21	136549	136569	AAGUUCAGGGGUAAUAGGACC	GGUCCUAUUACCCCUGAACUU	Cleavage	1
Sly_miRNA996	Solyc01g111020.2	0	9.686	1	21	88864	88884	AAGUUCAGGGGUAAUAGGACC	GGUCCUAUUACCCCUGAACUU	Cleavage	1
Sly_miRNA996	Solyc01g111020.2	0	9.686	1	21	90979	90999	AAGUUCAGGGGUAAUAGGACC	GGUCCUAUUACCCCUGAACUU	Cleavage	1
Sly_miRNA996	Solyc01g111020.2	0	9.686	1	21	145730	145750	AAGUUCAGGGGUAAUAGGACC	GGUCCUAUUACCCCUGAACUU	Cleavage	2
Sly_miRNA996	Solyc01g111020.2	0	9.686	1	21	91014	91034	AAGUUCAGGGGUAAUAGGACC	GGUCCUAUUACCCCUGAACUU	Cleavage	1
Sly_miRNA996	Solyc01g111020.2	0	9.686	1	21	88870	88890	AAGUUCAGGGGUAAUAGGACC	GGUCCUAUUACCCCUGAACUU	Cleavage	1
Sly_miRNA996	Solyc01g111020.2	0	9.686	1	21	145476	145496	AAGUUCAGGGGUAAUAGGACC	GGUCCUAUUACCCCUGAACUU	Cleavage	2
Sly_miRNA996	Solyc01g111020.2	0	9.686	1	21	144263	144283	AAGUUCAGGGGUAAUAGGACC	GGUCCUAUUACCCCUGAACUU	Cleavage	2
Sly_miRNA996	Solyc03g098260.1	1	8.312	1	21	1438	1458	AAGUUCAGGGGUAAUAGGACC	GGUUCUAUUACCCCUGAAUUU	Cleavage	1
Sly_miRNA996	Solyc01g111120.2	1	9.275	1	21	12945	12965	AAGUUCAGGGGUAAUAGGACC	GGUCCUAUUACCUCUGAAUUU	Cleavage	1
Sly_miRNA996	Solyc01g111120.2	1	9.275	1	21	10535	10555	AAGUUCAGGGGUAAUAGGACC	GGUCCUAUUACCUCUGAAUUU	Cleavage	1
Sly_miRNA996	Solyc01g111120.2	1	9.275	1	21	12945	12965	AAGUUCAGGGGUAAUAGGACC	GGUCCUAUUACCUCUGAAUUU	Cleavage	1
Sly_miRNA996	Solyc01g111120.2	1	9.275	1	21	12945	12965	AAGUUCAGGGGUAAUAGGACC	GGUCCUAUUACCUCUGAAUUU	Cleavage	1
Sly_miRNA996	Solyc01g111120.2	1	9.275	1	21	62694	62714	AAGUUCAGGGGUAAUAGGACC	GGUCCUAUUACCUCUGAAUUU	Cleavage	1
Sly_miRNA996	Solyc01g111120.2	1	9.275	1	21	59581	59601	AAGUUCAGGGGUAAUAGGACC	GGUCCUAUUACCUCUGAAUUU	Cleavage	1
Sly_miRNA996	Solyc01g111120.2	1	9.275	1	21	63467	63487	AAGUUCAGGGGUAAUAGGACC	GGUCCUAUUACCUCUGAAUUU	Cleavage	1
Sly_miRNA996	Solyc01g111020.2	1	9.275	1	21	10661	10681	AAGUUCAGGGGUAAUAGGACC	GGUCCUAUUACCUCUGAAUUU	Cleavage	1
Sly_miRNA996	Solyc01g111020.2	1	9.275	1	21	10661	10681	AAGUUCAGGGGUAAUAGGACC	GGUCCUAUUACCUCUGAAUUU	Cleavage	1
Sly_miRNA996	Solyc01g111020.2	1	9.275	1	21	10661	10681	AAGUUCAGGGGUAAUAGGACC	GGUCCUAUUACCUCUGAAUUU	Cleavage	1
Sly_miRNA996	Solyc01g111020.2	1	9.275	1	21	10661	10681	AAGUUCAGGGGUAAUAGGACC	GGUCCUAUUACCUCUGAAUUU	Cleavage	1
Sly_miRNA996	Solyc01g111020.2	1	9.275	1	21	12319	12339	AAGUUCAGGGGUAAUAGGACC	GGUCCUAUUACCUCUGAAUUU	Cleavage	1
Sly_miRNA996	Solyc01g111020.2	1	9.275	1	21	12415	12435	AAGUUCAGGGGUAAUAGGACC	GGUCCUAUUACCUCUGAAUUU	Cleavage	1
Sly_miRNA996	Solyc01g111020.2	1	9.275	1	21	13308	13328	AAGUUCAGGGGUAAUAGGACC	GGUCCUAUUACCUCUGAAUUU	Cleavage	1
Sly_miRNA996	Solyc01g111020.2	1	9.275	1	21	13484	13504	AAGUUCAGGGGUAAUAGGACC	GGUCCUAUUACCUCUGAAUUU	Cleavage	1
Sly_miRNA996	Solyc01g111020.2	1	9.275	1	21	13714	13734	AAGUUCAGGGGUAAUAGGACC	GGUCCUAUUACCUCUGAAUUU	Cleavage	1
Sly_miRNA996	Solyc01g111020.2	1	9.275	1	21	14086	14106	AAGUUCAGGGGUAAUAGGACC	GGUCCUAUUACCUCUGAAUUU	Cleavage	1
Sly_miRNA996	Solyc01g111020.2	1	9.275	1	21	14481	14501	AAGUUCAGGGGUAAUAGGACC	GGUCCUAUUACCUCUGAAUUU	Cleavage	1
Sly_miRNA996	Solyc01g111020.2	1	9.275	1	21	12916	12936	AAGUUCAGGGGUAAUAGGACC	GGUCCUAUUACCUCUGAAUUU	Cleavage	1
Sly_miRNA996	Solyc01g111020.2	1	9.275	1	21	14559	14579	AAGUUCAGGGGUAAUAGGACC	GGUCCUAUUACCUCUGAAUUU	Cleavage	1
Sly_miRNA996	Solyc01g111020.2	1	9.275	1	21	10661	10681	AAGUUCAGGGGUAAUAGGACC	GGUCCUAUUACCUCUGAAUUU	Cleavage	1
Sly_miRNA996	Solyc01g111020.2	1	9.275	1	21	59581	59601	AAGUUCAGGGGUAAUAGGACC	GGUCCUAUUACCUCUGAAUUU	Cleavage	1
Sly_miRNA996	Solyc01g111020.2	1	9.275	1	21	61256	61276	AAGUUCAGGGGUAAUAGGACC	GGUCCUAUUACCUCUGAAUUU	Cleavage	1
Sly_miRNA996	Solyc01g111020.2	1	9.275	1	21	63445	63465	AAGUUCAGGGGUAAUAGGACC	GGUCCUAUUACCUCUGAAUUU	Cleavage	1
Sly_miRNA996	Solyc01g111020.2	1	9.275	1	21	63445	63465	AAGUUCAGGGGUAAUAGGACC	GGUCCUAUUACCUCUGAAUUU	Cleavage	1
Sly_miRNA996	Solyc01g111020.2	1	9.275	1	21	63445	63465	AAGUUCAGGGGUAAUAGGACC	GGUCCUAUUACCUCUGAAUUU	Cleavage	1
Sly_miRNA996	Solyc01g111020.2	1	9.275	1	21	63539	63559	AAGUUCAGGGGUAAUAGGACC	GGUCCUAUUACCUCUGAAUUU	Cleavage	1
Sly_miRNA996	Solyc01g111020.2	1	9.275	1	21	63445	63465	AAGUUCAGGGGUAAUAGGACC	GGUCCUAUUACCUCUGAAUUU	Cleavage	1
Sly_miRNA996	Solyc01g110700.2	1	9.275	1	21	69819	69839	AAGUUCAGGGGUAAUAGGACC	GGUCCUAUUACCUCUGAAUUU	Cleavage	2
Sly_miRNA996	Solyc01g108220.2	0.5	6.796	1	20	1922	1941	AAGUUCAGGGGUAAUAGGAC	GUCCUAUUACCUCUGAACUU	Cleavage	1
Sly_miRNA996	Solyc01g007880.2	1.5	9.843	1	21	2488	2508	AAGUUCAGGGGUAAUAGGACC	GGUUCUAUUACCUCUGAGCUU	Cleavage	1
Sly_miRNA996	Solyc01g007880.2	1.5	9.843	1	21	2707	2727	AAGUUCAGGGGUAAUAGGACC	GGUUCUAUUACCUCUGAGCUU	Cleavage	1
Sly_miRNA996	Solyc01g007880.2	1.5	9.843	1	21	2768	2788	AAGUUCAGGGGUAAUAGGACC	GGUUCUAUUACCUCUGAGCUU	Cleavage	1
Sly_miRNA996	Solyc01g007880.2	1.5	9.843	1	21	2776	2796	AAGUUCAGGGGUAAUAGGACC	GGUUCUAUUACCUCUGAGCUU	Cleavage	1
Sly_miRNA996	Solyc10g008740.2	1.5	4.785	1	21	3443	3463	AAGUUCAGGGGUAAUAGGACC	GGUCCUAUUACCCCUAAACUU	Cleavage	1
Sly_miRNA996	Solyc10g008740.2	1.5	4.785	1	21	3453	3473	AAGUUCAGGGGUAAUAGGACC	GGUCCUAUUACCCCUAAACUU	Cleavage	1
Sly_miRNA996	Solyc01g111020.2	0.5	8.802	1	20	157844	157863	AAGUUCAGGGGUAAUAGGAC	GUUCUAUUACCCCUGAACUU	Cleavage	2
Sly_miRNA996	Solyc01g111020.2	0.5	8.802	1	20	157590	157609	AAGUUCAGGGGUAAUAGGAC	GUUCUAUUACCCCUGAACUU	Cleavage	2
Sly_miRNA996	Solyc01g111020.2	0.5	8.802	1	20	156377	156396	AAGUUCAGGGGUAAUAGGAC	GUUCUAUUACCCCUGAACUU	Cleavage	2
Sly_miRNA996	Solyc01g111080.2	2	9.847	1	21	705	725	AAGUUCAGGGGUAAUAGGACC	GGUCCUAUUACUCCUCAACUU	Cleavage	1
Sly_miRNA996	Solyc06g050370.1	2.5	9.746	1	21	1012	1032	AAGUUCAGGGGUAAUAGGACC	GGUUCUAUUAUCCCCGAACUU	Cleavage	1
Sly_miRNA996	Solyc06g035700.1	2.5	9.507	1	21	1463	1483	AAGUUCAGGGGUAAUAGGACC	GGUCCUAUUAUCUCUAAACUU	Cleavage	1
Sly_miRNA996	Solyc05g042070.2	2	6.364	1	21	998	1019	AAGUUCA-GGGGUAAUAGGACC	GGUCCUAUUACCCCCUGAACUU	Cleavage	1
Sly_miRNA996	Solyc04g011670.2	2	5.769	1	21	3236	3257	AAGUUCA-GGGGUAAUAGGACC	GGUCCUAUUACCCCCUGAACUU	Cleavage	1
Sly_miRNA996	Solyc06g069400.2	2	10.198	1	21	1303	1324	AAGUUCAGGGG-UAAUAGGACC	GGUCCUAUUAUCCCCUGAACUU	Cleavage	1
Sly_miRNA996	Solyc05g052450.2	2.5	10.918	1	21	864	885	AAGUUCAGGG-GUAAUAGGACC	GGUUCUAUUACUCCCUGAACUU	Translation	1
Sly_miRNA996	Solyc04g018100.2	2.5	6.811	1	21	3719	3740	AAGUUCA-GGGGUAAUAGGACC	GGUCUUAUUACCCCCUGAACUU	Cleavage	1
Sly_miRNA996	Solyc04g018100.2	2.5	6.811	1	21	3732	3753	AAGUUCA-GGGGUAAUAGGACC	GGUCUUAUUACCCCCUGAACUU	Cleavage	1
Sly_miRNA996	Solyc04g018100.2	2.5	6.811	1	21	3904	3925	AAGUUCA-GGGGUAAUAGGACC	GGUCUUAUUACCCCCUGAACUU	Cleavage	1
Sly_miRNA996	Solyc04g018100.2	2.5	6.811	1	21	3917	3938	AAGUUCA-GGGGUAAUAGGACC	GGUCUUAUUACCCCCUGAACUU	Cleavage	1
Sly_miRNA996	Solyc04g018100.2	2.5	6.811	1	21	4008	4029	AAGUUCA-GGGGUAAUAGGACC	GGUCUUAUUACCCCCUGAACUU	Cleavage	1
Sly_miRNA996	Solyc02g090240.2	2	11.658	1	20	2316	2335	AAGUUCAGGGGUAAUAGGAC	GUAUUAUUACCCCUGAAUUU	Cleavage	1
Sly_miRNA996	Solyc02g090240.2	2	11.658	1	20	2482	2501	AAGUUCAGGGGUAAUAGGAC	GUAUUAUUACCCCUGAAUUU	Cleavage	1
Sly_miRNA996	Solyc02g090240.2	2	11.658	1	20	2553	2572	AAGUUCAGGGGUAAUAGGAC	GUAUUAUUACCCCUGAAUUU	Cleavage	1
Sly_miRNA996	Solyc02g090240.2	2	11.658	1	20	2642	2661	AAGUUCAGGGGUAAUAGGAC	GUAUUAUUACCCCUGAAUUU	Cleavage	1
Sly_miRNA996	Solyc03g115280.1	3	6.038	1	21	2275	2296	AAGUUCA-GGGGUAAUAGGACC	GGUCCUAUUACCCCCUGAACUA	Cleavage	1
Sly_miRNA996	Solyc03g115290.2	3	6.038	1	21	2273	2294	AAGUUCA-GGGGUAAUAGGACC	GGUCCUAUUACCCCCUGAACUA	Cleavage	1
Sly_miRNA996	Solyc06g005990.2	3	9.707	1	20	6910	6929	AAGUUCAGGGGUAAUAGGAC	GUCCUAUUACCUCUGUACUC	Cleavage	1
Sly_miRNA996	Solyc06g005990.2	3	9.707	1	20	6996	7015	AAGUUCAGGGGUAAUAGGAC	GUCCUAUUACCUCUGUACUC	Cleavage	1
Sly_miRNA996	Solyc09g098260.1	3	13.22	1	20	1744	1763	AAGUUCAGGGGUAAUAGGAC	GUCCUAUUGCUCCAGGACUU	Cleavage	1
Sly_miRNA996	Solyc10g007080.2	3	9.988	1	20	620	639	AAGUUCAGGGGUAAUAGGAC	GUCCUAUUACCCCUAAUCUU	Cleavage	1
Sly_miRNA996	Solyc09g098260.1	3	15.839	1	20	4120	4139	AAGUUCAGGGGUAAUAGGAC	GUCCUAUUGCUCCAGGACUU	Cleavage	1
Sly_miRNA996	Solyc11g005060.1	2.5	12.497	1	20	1375	1395	AAGUUCAGGG-GUAAUAGGAC	GUUCUAUUACUCCCUGAACUU	Translation	1
Sly_miRNA996	Solyc11g005060.1	2.5	12.497	1	20	1646	1666	AAGUUCAGGG-GUAAUAGGAC	GUUCUAUUACUCCCUGAACUU	Translation	1
Sly_miRNA996	Solyc11g005060.1	2.5	12.497	1	20	1761	1781	AAGUUCAGGG-GUAAUAGGAC	GUUCUAUUACUCCCUGAACUU	Translation	1
Sly_miRNA996	Solyc02g068190.1	3	18.362	1	20	1886	1905	AAGUUCAGGGGUAAUAGGAC	GUCCUGUUCCCCCCGAACUU	Cleavage	1
Sly_miRNA996	Solyc02g081290.2	3	21.261	1	20	1859	1878	AAGUUCAGGGGUAAUAGGAC	GUCCUGUUCCCCCAGAACUU	Cleavage	1
Sly_miRNA996	Solyc02g068190.1	3	18.362	1	20	2067	2086	AAGUUCAGGGGUAAUAGGAC	GUCCUGUUCCCCCCGAACUU	Cleavage	1
Sly_miRNA996	Solyc02g068190.1	3	18.362	1	20	2067	2086	AAGUUCAGGGGUAAUAGGAC	GUCCUGUUCCCCCCGAACUU	Cleavage	1
Sly_miRNA996	Solyc02g068190.1	3	18.362	1	20	2067	2086	AAGUUCAGGGGUAAUAGGAC	GUCCUGUUCCCCCCGAACUU	Cleavage	1
Sly_miRNA996	Solyc02g081290.2	3	21.261	1	20	2122	2141	AAGUUCAGGGGUAAUAGGAC	GUCCUGUUCCCCCAGAACUU	Cleavage	1
Sly_miRNA996	Solyc03g007050.2	3	16.913	1	21	1048	1068	AAGUUCAGGGGUAAUAGGACC	GGUCGAAUUCCCCCUGAACUU	Cleavage	1
Sly_miRNA996	Solyc10g007080.2	3	9.811	1	21	104	125	AAGUUC-AGGGGUAAUAGGACC	GAUCCUAUUACCCCUUGAGCUU	Cleavage	1
Sly_miRNA1288	Solyc11g008200.1	0	6.089	1	21	1926	1946	AAGUUCAGGGGUAAUAGGACC	GGUCCUAUUACCCCUGAACUU	Cleavage	1
Sly_miRNA1288	Solyc11g008200.1	0	6.089	1	21	1964	1984	AAGUUCAGGGGUAAUAGGACC	GGUCCUAUUACCCCUGAACUU	Cleavage	1
Sly_miRNA1288	Solyc09g009840.1	0	10.028	1	21	1710	1730	AAGUUCAGGGGUAAUAGGACC	GGUCCUAUUACCCCUGAACUU	Cleavage	1
Sly_miRNA1288	Solyc11g008200.1	0	6.089	1	21	2170	2190	AAGUUCAGGGGUAAUAGGACC	GGUCCUAUUACCCCUGAACUU	Cleavage	1
Sly_miRNA1288	Solyc01g110700.2	0	9.686	1	21	167182	167202	AAGUUCAGGGGUAAUAGGACC	GGUCCUAUUACCCCUGAACUU	Cleavage	2
Sly_miRNA1288	Solyc01g111020.2	0	9.686	1	21	87788	87808	AAGUUCAGGGGUAAUAGGACC	GGUCCUAUUACCCCUGAACUU	Cleavage	1
Sly_miRNA1288	Solyc01g111020.2	0	9.686	1	21	88774	88794	AAGUUCAGGGGUAAUAGGACC	GGUCCUAUUACCCCUGAACUU	Cleavage	1
Sly_miRNA1288	Solyc01g111020.2	0	9.686	1	21	93243	93263	AAGUUCAGGGGUAAUAGGACC	GGUCCUAUUACCCCUGAACUU	Cleavage	1
Sly_miRNA1288	Solyc01g111020.2	0	9.686	1	21	94948	94968	AAGUUCAGGGGUAAUAGGACC	GGUCCUAUUACCCCUGAACUU	Cleavage	1
Sly_miRNA1288	Solyc01g111020.2	0	9.686	1	21	90844	90864	AAGUUCAGGGGUAAUAGGACC	GGUCCUAUUACCCCUGAACUU	Cleavage	1
Sly_miRNA1288	Solyc01g111020.2	0	9.686	1	21	95897	95917	AAGUUCAGGGGUAAUAGGACC	GGUCCUAUUACCCCUGAACUU	Cleavage	1
Sly_miRNA1288	Solyc01g111020.2	0	9.686	1	21	91122	91142	AAGUUCAGGGGUAAUAGGACC	GGUCCUAUUACCCCUGAACUU	Cleavage	1
Sly_miRNA1288	Solyc01g111020.2	0	9.686	1	21	92702	92722	AAGUUCAGGGGUAAUAGGACC	GGUCCUAUUACCCCUGAACUU	Cleavage	1
Sly_miRNA1288	Solyc01g111180.2	0	9.686	1	21	136549	136569	AAGUUCAGGGGUAAUAGGACC	GGUCCUAUUACCCCUGAACUU	Cleavage	1
Sly_miRNA1288	Solyc01g111020.2	0	9.686	1	21	88864	88884	AAGUUCAGGGGUAAUAGGACC	GGUCCUAUUACCCCUGAACUU	Cleavage	1
Sly_miRNA1288	Solyc01g111020.2	0	9.686	1	21	90979	90999	AAGUUCAGGGGUAAUAGGACC	GGUCCUAUUACCCCUGAACUU	Cleavage	1
Sly_miRNA1288	Solyc01g111020.2	0	9.686	1	21	145730	145750	AAGUUCAGGGGUAAUAGGACC	GGUCCUAUUACCCCUGAACUU	Cleavage	2
Sly_miRNA1288	Solyc01g111020.2	0	9.686	1	21	91014	91034	AAGUUCAGGGGUAAUAGGACC	GGUCCUAUUACCCCUGAACUU	Cleavage	1
Sly_miRNA1288	Solyc01g111020.2	0	9.686	1	21	88870	88890	AAGUUCAGGGGUAAUAGGACC	GGUCCUAUUACCCCUGAACUU	Cleavage	1
Sly_miRNA1288	Solyc01g111020.2	0	9.686	1	21	145476	145496	AAGUUCAGGGGUAAUAGGACC	GGUCCUAUUACCCCUGAACUU	Cleavage	2
Sly_miRNA1288	Solyc01g111020.2	0	9.686	1	21	144263	144283	AAGUUCAGGGGUAAUAGGACC	GGUCCUAUUACCCCUGAACUU	Cleavage	2
Sly_miRNA1288	Solyc03g098260.1	1	8.312	1	21	1438	1458	AAGUUCAGGGGUAAUAGGACC	GGUUCUAUUACCCCUGAAUUU	Cleavage	1
Sly_miRNA1288	Solyc01g111120.2	1	9.275	1	21	12945	12965	AAGUUCAGGGGUAAUAGGACC	GGUCCUAUUACCUCUGAAUUU	Cleavage	1
Sly_miRNA1288	Solyc01g111120.2	1	9.275	1	21	10535	10555	AAGUUCAGGGGUAAUAGGACC	GGUCCUAUUACCUCUGAAUUU	Cleavage	1
Sly_miRNA1288	Solyc01g111120.2	1	9.275	1	21	12945	12965	AAGUUCAGGGGUAAUAGGACC	GGUCCUAUUACCUCUGAAUUU	Cleavage	1
Sly_miRNA1288	Solyc01g111120.2	1	9.275	1	21	12945	12965	AAGUUCAGGGGUAAUAGGACC	GGUCCUAUUACCUCUGAAUUU	Cleavage	1
Sly_miRNA1288	Solyc01g111120.2	1	9.275	1	21	62694	62714	AAGUUCAGGGGUAAUAGGACC	GGUCCUAUUACCUCUGAAUUU	Cleavage	1
Sly_miRNA1288	Solyc01g111120.2	1	9.275	1	21	59581	59601	AAGUUCAGGGGUAAUAGGACC	GGUCCUAUUACCUCUGAAUUU	Cleavage	1
Sly_miRNA1288	Solyc01g111120.2	1	9.275	1	21	63467	63487	AAGUUCAGGGGUAAUAGGACC	GGUCCUAUUACCUCUGAAUUU	Cleavage	1
Sly_miRNA1288	Solyc01g111020.2	1	9.275	1	21	10661	10681	AAGUUCAGGGGUAAUAGGACC	GGUCCUAUUACCUCUGAAUUU	Cleavage	1
Sly_miRNA1288	Solyc01g111020.2	1	9.275	1	21	10661	10681	AAGUUCAGGGGUAAUAGGACC	GGUCCUAUUACCUCUGAAUUU	Cleavage	1
Sly_miRNA1288	Solyc01g111020.2	1	9.275	1	21	10661	10681	AAGUUCAGGGGUAAUAGGACC	GGUCCUAUUACCUCUGAAUUU	Cleavage	1
Sly_miRNA1288	Solyc01g111020.2	1	9.275	1	21	10661	10681	AAGUUCAGGGGUAAUAGGACC	GGUCCUAUUACCUCUGAAUUU	Cleavage	1
Sly_miRNA1288	Solyc01g111020.2	1	9.275	1	21	12319	12339	AAGUUCAGGGGUAAUAGGACC	GGUCCUAUUACCUCUGAAUUU	Cleavage	1
Sly_miRNA1288	Solyc01g111020.2	1	9.275	1	21	12415	12435	AAGUUCAGGGGUAAUAGGACC	GGUCCUAUUACCUCUGAAUUU	Cleavage	1
Sly_miRNA1288	Solyc01g111020.2	1	9.275	1	21	13308	13328	AAGUUCAGGGGUAAUAGGACC	GGUCCUAUUACCUCUGAAUUU	Cleavage	1
Sly_miRNA1288	Solyc01g111020.2	1	9.275	1	21	13484	13504	AAGUUCAGGGGUAAUAGGACC	GGUCCUAUUACCUCUGAAUUU	Cleavage	1
Sly_miRNA1288	Solyc01g111020.2	1	9.275	1	21	13714	13734	AAGUUCAGGGGUAAUAGGACC	GGUCCUAUUACCUCUGAAUUU	Cleavage	1
Sly_miRNA1288	Solyc01g111020.2	1	9.275	1	21	14086	14106	AAGUUCAGGGGUAAUAGGACC	GGUCCUAUUACCUCUGAAUUU	Cleavage	1
Sly_miRNA1288	Solyc01g111020.2	1	9.275	1	21	14481	14501	AAGUUCAGGGGUAAUAGGACC	GGUCCUAUUACCUCUGAAUUU	Cleavage	1
Sly_miRNA1288	Solyc01g111020.2	1	9.275	1	21	12916	12936	AAGUUCAGGGGUAAUAGGACC	GGUCCUAUUACCUCUGAAUUU	Cleavage	1
Sly_miRNA1288	Solyc01g111020.2	1	9.275	1	21	14559	14579	AAGUUCAGGGGUAAUAGGACC	GGUCCUAUUACCUCUGAAUUU	Cleavage	1
Sly_miRNA1288	Solyc01g111020.2	1	9.275	1	21	10661	10681	AAGUUCAGGGGUAAUAGGACC	GGUCCUAUUACCUCUGAAUUU	Cleavage	1
Sly_miRNA1288	Solyc01g111020.2	1	9.275	1	21	59581	59601	AAGUUCAGGGGUAAUAGGACC	GGUCCUAUUACCUCUGAAUUU	Cleavage	1
Sly_miRNA1288	Solyc01g111020.2	1	9.275	1	21	61256	61276	AAGUUCAGGGGUAAUAGGACC	GGUCCUAUUACCUCUGAAUUU	Cleavage	1
Sly_miRNA1288	Solyc01g111020.2	1	9.275	1	21	63445	63465	AAGUUCAGGGGUAAUAGGACC	GGUCCUAUUACCUCUGAAUUU	Cleavage	1
Sly_miRNA1288	Solyc01g111020.2	1	9.275	1	21	63445	63465	AAGUUCAGGGGUAAUAGGACC	GGUCCUAUUACCUCUGAAUUU	Cleavage	1
Sly_miRNA1288	Solyc01g111020.2	1	9.275	1	21	63445	63465	AAGUUCAGGGGUAAUAGGACC	GGUCCUAUUACCUCUGAAUUU	Cleavage	1
Sly_miRNA1288	Solyc01g111020.2	1	9.275	1	21	63539	63559	AAGUUCAGGGGUAAUAGGACC	GGUCCUAUUACCUCUGAAUUU	Cleavage	1
Sly_miRNA1288	Solyc01g111020.2	1	9.275	1	21	63445	63465	AAGUUCAGGGGUAAUAGGACC	GGUCCUAUUACCUCUGAAUUU	Cleavage	1
Sly_miRNA1288	Solyc01g110700.2	1	9.275	1	21	69819	69839	AAGUUCAGGGGUAAUAGGACC	GGUCCUAUUACCUCUGAAUUU	Cleavage	2
Sly_miRNA1288	Solyc01g108220.2	0.5	6.796	1	20	1922	1941	AAGUUCAGGGGUAAUAGGAC	GUCCUAUUACCUCUGAACUU	Cleavage	1
Sly_miRNA1288	Solyc01g007880.2	1.5	9.843	1	21	2488	2508	AAGUUCAGGGGUAAUAGGACC	GGUUCUAUUACCUCUGAGCUU	Cleavage	1
Sly_miRNA1288	Solyc01g007880.2	1.5	9.843	1	21	2707	2727	AAGUUCAGGGGUAAUAGGACC	GGUUCUAUUACCUCUGAGCUU	Cleavage	1
Sly_miRNA1288	Solyc01g007880.2	1.5	9.843	1	21	2768	2788	AAGUUCAGGGGUAAUAGGACC	GGUUCUAUUACCUCUGAGCUU	Cleavage	1
Sly_miRNA1288	Solyc01g007880.2	1.5	9.843	1	21	2776	2796	AAGUUCAGGGGUAAUAGGACC	GGUUCUAUUACCUCUGAGCUU	Cleavage	1
Sly_miRNA1288	Solyc01g111020.2	0.5	8.802	1	20	157844	157863	AAGUUCAGGGGUAAUAGGAC	GUUCUAUUACCCCUGAACUU	Cleavage	2
Sly_miRNA1288	Solyc10g008740.2	1.5	4.785	1	21	3443	3463	AAGUUCAGGGGUAAUAGGACC	GGUCCUAUUACCCCUAAACUU	Cleavage	1
Sly_miRNA1288	Solyc10g008740.2	1.5	4.785	1	21	3453	3473	AAGUUCAGGGGUAAUAGGACC	GGUCCUAUUACCCCUAAACUU	Cleavage	1
Sly_miRNA1288	Solyc01g111020.2	0.5	8.802	1	20	157590	157609	AAGUUCAGGGGUAAUAGGAC	GUUCUAUUACCCCUGAACUU	Cleavage	2
Sly_miRNA1288	Solyc01g111020.2	0.5	8.802	1	20	156377	156396	AAGUUCAGGGGUAAUAGGAC	GUUCUAUUACCCCUGAACUU	Cleavage	2
Sly_miRNA1288	Solyc01g111080.2	2	9.847	1	21	705	725	AAGUUCAGGGGUAAUAGGACC	GGUCCUAUUACUCCUCAACUU	Cleavage	1
Sly_miRNA1288	Solyc06g050370.1	2.5	9.746	1	21	1012	1032	AAGUUCAGGGGUAAUAGGACC	GGUUCUAUUAUCCCCGAACUU	Cleavage	1
Sly_miRNA1288	Solyc06g035700.1	2.5	9.507	1	21	1463	1483	AAGUUCAGGGGUAAUAGGACC	GGUCCUAUUAUCUCUAAACUU	Cleavage	1
Sly_miRNA1288	Solyc05g042070.2	2	6.364	1	21	998	1019	AAGUUCA-GGGGUAAUAGGACC	GGUCCUAUUACCCCCUGAACUU	Cleavage	1
Sly_miRNA1288	Solyc04g011670.2	2	5.769	1	21	3236	3257	AAGUUCA-GGGGUAAUAGGACC	GGUCCUAUUACCCCCUGAACUU	Cleavage	1
Sly_miRNA1288	Solyc06g069400.2	2	10.198	1	21	1303	1324	AAGUUCAGGGG-UAAUAGGACC	GGUCCUAUUAUCCCCUGAACUU	Cleavage	1
Sly_miRNA1288	Solyc05g052450.2	2.5	10.918	1	21	864	885	AAGUUCAGGG-GUAAUAGGACC	GGUUCUAUUACUCCCUGAACUU	Translation	1
Sly_miRNA1288	Solyc04g018100.2	2.5	6.811	1	21	3719	3740	AAGUUCA-GGGGUAAUAGGACC	GGUCUUAUUACCCCCUGAACUU	Cleavage	1
Sly_miRNA1288	Solyc04g018100.2	2.5	6.811	1	21	3732	3753	AAGUUCA-GGGGUAAUAGGACC	GGUCUUAUUACCCCCUGAACUU	Cleavage	1
Sly_miRNA1288	Solyc04g018100.2	2.5	6.811	1	21	3904	3925	AAGUUCA-GGGGUAAUAGGACC	GGUCUUAUUACCCCCUGAACUU	Cleavage	1
Sly_miRNA1288	Solyc04g018100.2	2.5	6.811	1	21	3917	3938	AAGUUCA-GGGGUAAUAGGACC	GGUCUUAUUACCCCCUGAACUU	Cleavage	1
Sly_miRNA1288	Solyc04g018100.2	2.5	6.811	1	21	4008	4029	AAGUUCA-GGGGUAAUAGGACC	GGUCUUAUUACCCCCUGAACUU	Cleavage	1
Sly_miRNA1288	Solyc02g090240.2	2	11.658	1	20	2316	2335	AAGUUCAGGGGUAAUAGGAC	GUAUUAUUACCCCUGAAUUU	Cleavage	1
Sly_miRNA1288	Solyc02g090240.2	2	11.658	1	20	2482	2501	AAGUUCAGGGGUAAUAGGAC	GUAUUAUUACCCCUGAAUUU	Cleavage	1
Sly_miRNA1288	Solyc02g090240.2	2	11.658	1	20	2553	2572	AAGUUCAGGGGUAAUAGGAC	GUAUUAUUACCCCUGAAUUU	Cleavage	1
Sly_miRNA1288	Solyc02g090240.2	2	11.658	1	20	2642	2661	AAGUUCAGGGGUAAUAGGAC	GUAUUAUUACCCCUGAAUUU	Cleavage	1
Sly_miRNA1288	Solyc03g115280.1	3	6.038	1	21	2275	2296	AAGUUCA-GGGGUAAUAGGACC	GGUCCUAUUACCCCCUGAACUA	Cleavage	1
Sly_miRNA1288	Solyc03g115290.2	3	6.038	1	21	2273	2294	AAGUUCA-GGGGUAAUAGGACC	GGUCCUAUUACCCCCUGAACUA	Cleavage	1
Sly_miRNA1288	Solyc06g005990.2	3	9.707	1	20	6910	6929	AAGUUCAGGGGUAAUAGGAC	GUCCUAUUACCUCUGUACUC	Cleavage	1
Sly_miRNA1288	Solyc06g005990.2	3	9.707	1	20	6996	7015	AAGUUCAGGGGUAAUAGGAC	GUCCUAUUACCUCUGUACUC	Cleavage	1
Sly_miRNA1288	Solyc09g098260.1	3	13.22	1	20	1744	1763	AAGUUCAGGGGUAAUAGGAC	GUCCUAUUGCUCCAGGACUU	Cleavage	1
Sly_miRNA1288	Solyc10g007080.2	3	9.988	1	20	620	639	AAGUUCAGGGGUAAUAGGAC	GUCCUAUUACCCCUAAUCUU	Cleavage	1
Sly_miRNA1288	Solyc09g098260.1	3	15.839	1	20	4120	4139	AAGUUCAGGGGUAAUAGGAC	GUCCUAUUGCUCCAGGACUU	Cleavage	1
Sly_miRNA1288	Solyc11g005060.1	2.5	12.497	1	20	1375	1395	AAGUUCAGGG-GUAAUAGGAC	GUUCUAUUACUCCCUGAACUU	Translation	1
Sly_miRNA1288	Solyc11g005060.1	2.5	12.497	1	20	1646	1666	AAGUUCAGGG-GUAAUAGGAC	GUUCUAUUACUCCCUGAACUU	Translation	1
Sly_miRNA1288	Solyc11g005060.1	2.5	12.497	1	20	1761	1781	AAGUUCAGGG-GUAAUAGGAC	GUUCUAUUACUCCCUGAACUU	Translation	1
Sly_miRNA1288	Solyc02g068190.1	3	18.362	1	20	1886	1905	AAGUUCAGGGGUAAUAGGAC	GUCCUGUUCCCCCCGAACUU	Cleavage	1
Sly_miRNA1288	Solyc02g081290.2	3	21.261	1	20	1859	1878	AAGUUCAGGGGUAAUAGGAC	GUCCUGUUCCCCCAGAACUU	Cleavage	1
Sly_miRNA1288	Solyc02g068190.1	3	18.362	1	20	2067	2086	AAGUUCAGGGGUAAUAGGAC	GUCCUGUUCCCCCCGAACUU	Cleavage	1
Sly_miRNA1288	Solyc02g068190.1	3	18.362	1	20	2067	2086	AAGUUCAGGGGUAAUAGGAC	GUCCUGUUCCCCCCGAACUU	Cleavage	1
Sly_miRNA1288	Solyc02g068190.1	3	18.362	1	20	2067	2086	AAGUUCAGGGGUAAUAGGAC	GUCCUGUUCCCCCCGAACUU	Cleavage	1
Sly_miRNA1288	Solyc02g081290.2	3	21.261	1	20	2122	2141	AAGUUCAGGGGUAAUAGGAC	GUCCUGUUCCCCCAGAACUU	Cleavage	1
Sly_miRNA1288	Solyc03g007050.2	3	16.913	1	21	1048	1068	AAGUUCAGGGGUAAUAGGACC	GGUCGAAUUCCCCCUGAACUU	Cleavage	1
Sly_miRNA1288	Solyc10g007080.2	3	9.811	1	21	104	125	AAGUUC-AGGGGUAAUAGGACC	GAUCCUAUUACCCCUUGAGCUU	Cleavage	1
Sly_miRNA2666	Solyc11g008200.1	0	6.089	1	21	1926	1946	AAGUUCAGGGGUAAUAGGACC	GGUCCUAUUACCCCUGAACUU	Cleavage	1
Sly_miRNA2666	Solyc11g008200.1	0	6.089	1	21	1964	1984	AAGUUCAGGGGUAAUAGGACC	GGUCCUAUUACCCCUGAACUU	Cleavage	1
Sly_miRNA2666	Solyc09g009840.1	0	10.028	1	21	1710	1730	AAGUUCAGGGGUAAUAGGACC	GGUCCUAUUACCCCUGAACUU	Cleavage	1
Sly_miRNA2666	Solyc11g008200.1	0	6.089	1	21	2170	2190	AAGUUCAGGGGUAAUAGGACC	GGUCCUAUUACCCCUGAACUU	Cleavage	1
Sly_miRNA2666	Solyc01g110700.2	0	9.686	1	21	167182	167202	AAGUUCAGGGGUAAUAGGACC	GGUCCUAUUACCCCUGAACUU	Cleavage	2
Sly_miRNA2666	Solyc01g111020.2	0	9.686	1	21	87788	87808	AAGUUCAGGGGUAAUAGGACC	GGUCCUAUUACCCCUGAACUU	Cleavage	1
Sly_miRNA2666	Solyc01g111020.2	0	9.686	1	21	88774	88794	AAGUUCAGGGGUAAUAGGACC	GGUCCUAUUACCCCUGAACUU	Cleavage	1
Sly_miRNA2666	Solyc01g111020.2	0	9.686	1	21	93243	93263	AAGUUCAGGGGUAAUAGGACC	GGUCCUAUUACCCCUGAACUU	Cleavage	1
Sly_miRNA2666	Solyc01g111020.2	0	9.686	1	21	94948	94968	AAGUUCAGGGGUAAUAGGACC	GGUCCUAUUACCCCUGAACUU	Cleavage	1
Sly_miRNA2666	Solyc01g111020.2	0	9.686	1	21	90844	90864	AAGUUCAGGGGUAAUAGGACC	GGUCCUAUUACCCCUGAACUU	Cleavage	1
Sly_miRNA2666	Solyc01g111020.2	0	9.686	1	21	95897	95917	AAGUUCAGGGGUAAUAGGACC	GGUCCUAUUACCCCUGAACUU	Cleavage	1
Sly_miRNA2666	Solyc01g111020.2	0	9.686	1	21	91122	91142	AAGUUCAGGGGUAAUAGGACC	GGUCCUAUUACCCCUGAACUU	Cleavage	1
Sly_miRNA2666	Solyc01g111020.2	0	9.686	1	21	92702	92722	AAGUUCAGGGGUAAUAGGACC	GGUCCUAUUACCCCUGAACUU	Cleavage	1
Sly_miRNA2666	Solyc01g111180.2	0	9.686	1	21	136549	136569	AAGUUCAGGGGUAAUAGGACC	GGUCCUAUUACCCCUGAACUU	Cleavage	1
Sly_miRNA2666	Solyc01g111020.2	0	9.686	1	21	88864	88884	AAGUUCAGGGGUAAUAGGACC	GGUCCUAUUACCCCUGAACUU	Cleavage	1
Sly_miRNA2666	Solyc01g111020.2	0	9.686	1	21	90979	90999	AAGUUCAGGGGUAAUAGGACC	GGUCCUAUUACCCCUGAACUU	Cleavage	1
Sly_miRNA2666	Solyc01g111020.2	0	9.686	1	21	145730	145750	AAGUUCAGGGGUAAUAGGACC	GGUCCUAUUACCCCUGAACUU	Cleavage	2
Sly_miRNA2666	Solyc01g111020.2	0	9.686	1	21	91014	91034	AAGUUCAGGGGUAAUAGGACC	GGUCCUAUUACCCCUGAACUU	Cleavage	1
Sly_miRNA2666	Solyc01g111020.2	0	9.686	1	21	88870	88890	AAGUUCAGGGGUAAUAGGACC	GGUCCUAUUACCCCUGAACUU	Cleavage	1
Sly_miRNA2666	Solyc01g111020.2	0	9.686	1	21	145476	145496	AAGUUCAGGGGUAAUAGGACC	GGUCCUAUUACCCCUGAACUU	Cleavage	2
Sly_miRNA2666	Solyc01g111020.2	0	9.686	1	21	144263	144283	AAGUUCAGGGGUAAUAGGACC	GGUCCUAUUACCCCUGAACUU	Cleavage	2
Sly_miRNA2666	Solyc03g098260.1	1	8.312	1	21	1438	1458	AAGUUCAGGGGUAAUAGGACC	GGUUCUAUUACCCCUGAAUUU	Cleavage	1
Sly_miRNA2666	Solyc01g111120.2	1	9.275	1	21	12945	12965	AAGUUCAGGGGUAAUAGGACC	GGUCCUAUUACCUCUGAAUUU	Cleavage	1
Sly_miRNA2666	Solyc01g111120.2	1	9.275	1	21	10535	10555	AAGUUCAGGGGUAAUAGGACC	GGUCCUAUUACCUCUGAAUUU	Cleavage	1
Sly_miRNA2666	Solyc01g111120.2	1	9.275	1	21	12945	12965	AAGUUCAGGGGUAAUAGGACC	GGUCCUAUUACCUCUGAAUUU	Cleavage	1
Sly_miRNA2666	Solyc01g111120.2	1	9.275	1	21	12945	12965	AAGUUCAGGGGUAAUAGGACC	GGUCCUAUUACCUCUGAAUUU	Cleavage	1
Sly_miRNA2666	Solyc01g111120.2	1	9.275	1	21	62694	62714	AAGUUCAGGGGUAAUAGGACC	GGUCCUAUUACCUCUGAAUUU	Cleavage	1
Sly_miRNA2666	Solyc01g111120.2	1	9.275	1	21	59581	59601	AAGUUCAGGGGUAAUAGGACC	GGUCCUAUUACCUCUGAAUUU	Cleavage	1
Sly_miRNA2666	Solyc01g111120.2	1	9.275	1	21	63467	63487	AAGUUCAGGGGUAAUAGGACC	GGUCCUAUUACCUCUGAAUUU	Cleavage	1
Sly_miRNA2666	Solyc01g111020.2	1	9.275	1	21	10661	10681	AAGUUCAGGGGUAAUAGGACC	GGUCCUAUUACCUCUGAAUUU	Cleavage	1
Sly_miRNA2666	Solyc01g111020.2	1	9.275	1	21	10661	10681	AAGUUCAGGGGUAAUAGGACC	GGUCCUAUUACCUCUGAAUUU	Cleavage	1
Sly_miRNA2666	Solyc01g111020.2	1	9.275	1	21	10661	10681	AAGUUCAGGGGUAAUAGGACC	GGUCCUAUUACCUCUGAAUUU	Cleavage	1
Sly_miRNA2666	Solyc01g111020.2	1	9.275	1	21	10661	10681	AAGUUCAGGGGUAAUAGGACC	GGUCCUAUUACCUCUGAAUUU	Cleavage	1
Sly_miRNA2666	Solyc01g111020.2	1	9.275	1	21	12319	12339	AAGUUCAGGGGUAAUAGGACC	GGUCCUAUUACCUCUGAAUUU	Cleavage	1
Sly_miRNA2666	Solyc01g111020.2	1	9.275	1	21	12415	12435	AAGUUCAGGGGUAAUAGGACC	GGUCCUAUUACCUCUGAAUUU	Cleavage	1
Sly_miRNA2666	Solyc01g111020.2	1	9.275	1	21	13308	13328	AAGUUCAGGGGUAAUAGGACC	GGUCCUAUUACCUCUGAAUUU	Cleavage	1
Sly_miRNA2666	Solyc01g111020.2	1	9.275	1	21	13484	13504	AAGUUCAGGGGUAAUAGGACC	GGUCCUAUUACCUCUGAAUUU	Cleavage	1
Sly_miRNA2666	Solyc01g111020.2	1	9.275	1	21	13714	13734	AAGUUCAGGGGUAAUAGGACC	GGUCCUAUUACCUCUGAAUUU	Cleavage	1
Sly_miRNA2666	Solyc01g111020.2	1	9.275	1	21	14086	14106	AAGUUCAGGGGUAAUAGGACC	GGUCCUAUUACCUCUGAAUUU	Cleavage	1
Sly_miRNA2666	Solyc01g111020.2	1	9.275	1	21	14481	14501	AAGUUCAGGGGUAAUAGGACC	GGUCCUAUUACCUCUGAAUUU	Cleavage	1
Sly_miRNA2666	Solyc01g111020.2	1	9.275	1	21	12916	12936	AAGUUCAGGGGUAAUAGGACC	GGUCCUAUUACCUCUGAAUUU	Cleavage	1
Sly_miRNA2666	Solyc01g111020.2	1	9.275	1	21	14559	14579	AAGUUCAGGGGUAAUAGGACC	GGUCCUAUUACCUCUGAAUUU	Cleavage	1
Sly_miRNA2666	Solyc01g111020.2	1	9.275	1	21	10661	10681	AAGUUCAGGGGUAAUAGGACC	GGUCCUAUUACCUCUGAAUUU	Cleavage	1
Sly_miRNA2666	Solyc01g111020.2	1	9.275	1	21	59581	59601	AAGUUCAGGGGUAAUAGGACC	GGUCCUAUUACCUCUGAAUUU	Cleavage	1
Sly_miRNA2666	Solyc01g111020.2	1	9.275	1	21	61256	61276	AAGUUCAGGGGUAAUAGGACC	GGUCCUAUUACCUCUGAAUUU	Cleavage	1
Sly_miRNA2666	Solyc01g111020.2	1	9.275	1	21	63445	63465	AAGUUCAGGGGUAAUAGGACC	GGUCCUAUUACCUCUGAAUUU	Cleavage	1
Sly_miRNA2666	Solyc01g111020.2	1	9.275	1	21	63445	63465	AAGUUCAGGGGUAAUAGGACC	GGUCCUAUUACCUCUGAAUUU	Cleavage	1
Sly_miRNA2666	Solyc01g111020.2	1	9.275	1	21	63445	63465	AAGUUCAGGGGUAAUAGGACC	GGUCCUAUUACCUCUGAAUUU	Cleavage	1
Sly_miRNA2666	Solyc01g111020.2	1	9.275	1	21	63539	63559	AAGUUCAGGGGUAAUAGGACC	GGUCCUAUUACCUCUGAAUUU	Cleavage	1
Sly_miRNA2666	Solyc01g111020.2	1	9.275	1	21	63445	63465	AAGUUCAGGGGUAAUAGGACC	GGUCCUAUUACCUCUGAAUUU	Cleavage	1
Sly_miRNA2666	Solyc01g110700.2	1	9.275	1	21	69819	69839	AAGUUCAGGGGUAAUAGGACC	GGUCCUAUUACCUCUGAAUUU	Cleavage	2
Sly_miRNA2666	Solyc01g108220.2	0.5	6.796	1	20	1922	1941	AAGUUCAGGGGUAAUAGGAC	GUCCUAUUACCUCUGAACUU	Cleavage	1
Sly_miRNA2666	Solyc01g007880.2	1.5	9.843	1	21	2488	2508	AAGUUCAGGGGUAAUAGGACC	GGUUCUAUUACCUCUGAGCUU	Cleavage	1
Sly_miRNA2666	Solyc01g007880.2	1.5	9.843	1	21	2707	2727	AAGUUCAGGGGUAAUAGGACC	GGUUCUAUUACCUCUGAGCUU	Cleavage	1
Sly_miRNA2666	Solyc01g007880.2	1.5	9.843	1	21	2768	2788	AAGUUCAGGGGUAAUAGGACC	GGUUCUAUUACCUCUGAGCUU	Cleavage	1
Sly_miRNA2666	Solyc01g007880.2	1.5	9.843	1	21	2776	2796	AAGUUCAGGGGUAAUAGGACC	GGUUCUAUUACCUCUGAGCUU	Cleavage	1
Sly_miRNA2666	Solyc10g008740.2	1.5	4.785	1	21	3443	3463	AAGUUCAGGGGUAAUAGGACC	GGUCCUAUUACCCCUAAACUU	Cleavage	1
Sly_miRNA2666	Solyc10g008740.2	1.5	4.785	1	21	3453	3473	AAGUUCAGGGGUAAUAGGACC	GGUCCUAUUACCCCUAAACUU	Cleavage	1
Sly_miRNA2666	Solyc01g111020.2	0.5	8.802	1	20	157844	157863	AAGUUCAGGGGUAAUAGGAC	GUUCUAUUACCCCUGAACUU	Cleavage	2
Sly_miRNA2666	Solyc01g111020.2	0.5	8.802	1	20	157590	157609	AAGUUCAGGGGUAAUAGGAC	GUUCUAUUACCCCUGAACUU	Cleavage	2
Sly_miRNA2666	Solyc01g111020.2	0.5	8.802	1	20	156377	156396	AAGUUCAGGGGUAAUAGGAC	GUUCUAUUACCCCUGAACUU	Cleavage	2
Sly_miRNA2666	Solyc01g111080.2	2	9.847	1	21	705	725	AAGUUCAGGGGUAAUAGGACC	GGUCCUAUUACUCCUCAACUU	Cleavage	1
Sly_miRNA2666	Solyc06g050370.1	2.5	9.746	1	21	1012	1032	AAGUUCAGGGGUAAUAGGACC	GGUUCUAUUAUCCCCGAACUU	Cleavage	1
Sly_miRNA2666	Solyc06g035700.1	2.5	9.507	1	21	1463	1483	AAGUUCAGGGGUAAUAGGACC	GGUCCUAUUAUCUCUAAACUU	Cleavage	1
Sly_miRNA2666	Solyc05g042070.2	2	6.364	1	21	998	1019	AAGUUCA-GGGGUAAUAGGACC	GGUCCUAUUACCCCCUGAACUU	Cleavage	1
Sly_miRNA2666	Solyc04g011670.2	2	5.769	1	21	3236	3257	AAGUUCA-GGGGUAAUAGGACC	GGUCCUAUUACCCCCUGAACUU	Cleavage	1
Sly_miRNA2666	Solyc06g069400.2	2	10.198	1	21	1303	1324	AAGUUCAGGGG-UAAUAGGACC	GGUCCUAUUAUCCCCUGAACUU	Cleavage	1
Sly_miRNA2666	Solyc05g052450.2	2.5	10.918	1	21	864	885	AAGUUCAGGG-GUAAUAGGACC	GGUUCUAUUACUCCCUGAACUU	Translation	1
Sly_miRNA2666	Solyc04g018100.2	2.5	6.811	1	21	3719	3740	AAGUUCA-GGGGUAAUAGGACC	GGUCUUAUUACCCCCUGAACUU	Cleavage	1
Sly_miRNA2666	Solyc04g018100.2	2.5	6.811	1	21	3732	3753	AAGUUCA-GGGGUAAUAGGACC	GGUCUUAUUACCCCCUGAACUU	Cleavage	1
Sly_miRNA2666	Solyc04g018100.2	2.5	6.811	1	21	3904	3925	AAGUUCA-GGGGUAAUAGGACC	GGUCUUAUUACCCCCUGAACUU	Cleavage	1
Sly_miRNA2666	Solyc04g018100.2	2.5	6.811	1	21	3917	3938	AAGUUCA-GGGGUAAUAGGACC	GGUCUUAUUACCCCCUGAACUU	Cleavage	1
Sly_miRNA2666	Solyc04g018100.2	2.5	6.811	1	21	4008	4029	AAGUUCA-GGGGUAAUAGGACC	GGUCUUAUUACCCCCUGAACUU	Cleavage	1
Sly_miRNA2666	Solyc02g090240.2	2	11.658	1	20	2316	2335	AAGUUCAGGGGUAAUAGGAC	GUAUUAUUACCCCUGAAUUU	Cleavage	1
Sly_miRNA2666	Solyc02g090240.2	2	11.658	1	20	2482	2501	AAGUUCAGGGGUAAUAGGAC	GUAUUAUUACCCCUGAAUUU	Cleavage	1
Sly_miRNA2666	Solyc02g090240.2	2	11.658	1	20	2553	2572	AAGUUCAGGGGUAAUAGGAC	GUAUUAUUACCCCUGAAUUU	Cleavage	1
Sly_miRNA2666	Solyc02g090240.2	2	11.658	1	20	2642	2661	AAGUUCAGGGGUAAUAGGAC	GUAUUAUUACCCCUGAAUUU	Cleavage	1
Sly_miRNA2666	Solyc03g115280.1	3	6.038	1	21	2275	2296	AAGUUCA-GGGGUAAUAGGACC	GGUCCUAUUACCCCCUGAACUA	Cleavage	1
Sly_miRNA2666	Solyc03g115290.2	3	6.038	1	21	2273	2294	AAGUUCA-GGGGUAAUAGGACC	GGUCCUAUUACCCCCUGAACUA	Cleavage	1
Sly_miRNA2666	Solyc06g005990.2	3	9.707	1	20	6910	6929	AAGUUCAGGGGUAAUAGGAC	GUCCUAUUACCUCUGUACUC	Cleavage	1
Sly_miRNA2666	Solyc06g005990.2	3	9.707	1	20	6996	7015	AAGUUCAGGGGUAAUAGGAC	GUCCUAUUACCUCUGUACUC	Cleavage	1
Sly_miRNA2666	Solyc09g098260.1	3	13.22	1	20	1744	1763	AAGUUCAGGGGUAAUAGGAC	GUCCUAUUGCUCCAGGACUU	Cleavage	1
Sly_miRNA2666	Solyc10g007080.2	3	9.988	1	20	620	639	AAGUUCAGGGGUAAUAGGAC	GUCCUAUUACCCCUAAUCUU	Cleavage	1
Sly_miRNA2666	Solyc09g098260.1	3	15.839	1	20	4120	4139	AAGUUCAGGGGUAAUAGGAC	GUCCUAUUGCUCCAGGACUU	Cleavage	1
Sly_miRNA2666	Solyc11g005060.1	2.5	12.497	1	20	1375	1395	AAGUUCAGGG-GUAAUAGGAC	GUUCUAUUACUCCCUGAACUU	Translation	1
Sly_miRNA2666	Solyc11g005060.1	2.5	12.497	1	20	1646	1666	AAGUUCAGGG-GUAAUAGGAC	GUUCUAUUACUCCCUGAACUU	Translation	1
Sly_miRNA2666	Solyc11g005060.1	2.5	12.497	1	20	1761	1781	AAGUUCAGGG-GUAAUAGGAC	GUUCUAUUACUCCCUGAACUU	Translation	1
Sly_miRNA2666	Solyc02g068190.1	3	18.362	1	20	1886	1905	AAGUUCAGGGGUAAUAGGAC	GUCCUGUUCCCCCCGAACUU	Cleavage	1
Sly_miRNA2666	Solyc02g081290.2	3	21.261	1	20	1859	1878	AAGUUCAGGGGUAAUAGGAC	GUCCUGUUCCCCCAGAACUU	Cleavage	1
Sly_miRNA2666	Solyc02g068190.1	3	18.362	1	20	2067	2086	AAGUUCAGGGGUAAUAGGAC	GUCCUGUUCCCCCCGAACUU	Cleavage	1
Sly_miRNA2666	Solyc02g068190.1	3	18.362	1	20	2067	2086	AAGUUCAGGGGUAAUAGGAC	GUCCUGUUCCCCCCGAACUU	Cleavage	1
Sly_miRNA2666	Solyc02g068190.1	3	18.362	1	20	2067	2086	AAGUUCAGGGGUAAUAGGAC	GUCCUGUUCCCCCCGAACUU	Cleavage	1
Sly_miRNA2666	Solyc02g081290.2	3	21.261	1	20	2122	2141	AAGUUCAGGGGUAAUAGGAC	GUCCUGUUCCCCCAGAACUU	Cleavage	1
Sly_miRNA2666	Solyc03g007050.2	3	16.913	1	21	1048	1068	AAGUUCAGGGGUAAUAGGACC	GGUCGAAUUCCCCCUGAACUU	Cleavage	1
Sly_miRNA2666	Solyc10g007080.2	3	9.811	1	21	104	125	AAGUUC-AGGGGUAAUAGGACC	GAUCCUAUUACCCCUUGAGCUU	Cleavage	1
Sly_miRNA2727	Solyc11g008200.1	0	6.089	1	21	1926	1946	AAGUUCAGGGGUAAUAGGACC	GGUCCUAUUACCCCUGAACUU	Cleavage	1
Sly_miRNA2727	Solyc11g008200.1	0	6.089	1	21	1964	1984	AAGUUCAGGGGUAAUAGGACC	GGUCCUAUUACCCCUGAACUU	Cleavage	1
Sly_miRNA2727	Solyc09g009840.1	0	10.028	1	21	1710	1730	AAGUUCAGGGGUAAUAGGACC	GGUCCUAUUACCCCUGAACUU	Cleavage	1
Sly_miRNA2727	Solyc11g008200.1	0	6.089	1	21	2170	2190	AAGUUCAGGGGUAAUAGGACC	GGUCCUAUUACCCCUGAACUU	Cleavage	1
Sly_miRNA2727	Solyc01g110700.2	0	9.686	1	21	167182	167202	AAGUUCAGGGGUAAUAGGACC	GGUCCUAUUACCCCUGAACUU	Cleavage	2
Sly_miRNA2727	Solyc01g111020.2	0	9.686	1	21	87788	87808	AAGUUCAGGGGUAAUAGGACC	GGUCCUAUUACCCCUGAACUU	Cleavage	1
Sly_miRNA2727	Solyc01g111020.2	0	9.686	1	21	88774	88794	AAGUUCAGGGGUAAUAGGACC	GGUCCUAUUACCCCUGAACUU	Cleavage	1
Sly_miRNA2727	Solyc01g111020.2	0	9.686	1	21	93243	93263	AAGUUCAGGGGUAAUAGGACC	GGUCCUAUUACCCCUGAACUU	Cleavage	1
Sly_miRNA2727	Solyc01g111020.2	0	9.686	1	21	94948	94968	AAGUUCAGGGGUAAUAGGACC	GGUCCUAUUACCCCUGAACUU	Cleavage	1
Sly_miRNA2727	Solyc01g111020.2	0	9.686	1	21	90844	90864	AAGUUCAGGGGUAAUAGGACC	GGUCCUAUUACCCCUGAACUU	Cleavage	1
Sly_miRNA2727	Solyc01g111020.2	0	9.686	1	21	95897	95917	AAGUUCAGGGGUAAUAGGACC	GGUCCUAUUACCCCUGAACUU	Cleavage	1
Sly_miRNA2727	Solyc01g111020.2	0	9.686	1	21	91122	91142	AAGUUCAGGGGUAAUAGGACC	GGUCCUAUUACCCCUGAACUU	Cleavage	1
Sly_miRNA2727	Solyc01g111020.2	0	9.686	1	21	92702	92722	AAGUUCAGGGGUAAUAGGACC	GGUCCUAUUACCCCUGAACUU	Cleavage	1
Sly_miRNA2727	Solyc01g111180.2	0	9.686	1	21	136549	136569	AAGUUCAGGGGUAAUAGGACC	GGUCCUAUUACCCCUGAACUU	Cleavage	1
Sly_miRNA2727	Solyc01g111020.2	0	9.686	1	21	88864	88884	AAGUUCAGGGGUAAUAGGACC	GGUCCUAUUACCCCUGAACUU	Cleavage	1
Sly_miRNA2727	Solyc01g111020.2	0	9.686	1	21	90979	90999	AAGUUCAGGGGUAAUAGGACC	GGUCCUAUUACCCCUGAACUU	Cleavage	1
Sly_miRNA2727	Solyc01g111020.2	0	9.686	1	21	145730	145750	AAGUUCAGGGGUAAUAGGACC	GGUCCUAUUACCCCUGAACUU	Cleavage	2
Sly_miRNA2727	Solyc01g111020.2	0	9.686	1	21	91014	91034	AAGUUCAGGGGUAAUAGGACC	GGUCCUAUUACCCCUGAACUU	Cleavage	1
Sly_miRNA2727	Solyc01g111020.2	0	9.686	1	21	88870	88890	AAGUUCAGGGGUAAUAGGACC	GGUCCUAUUACCCCUGAACUU	Cleavage	1
Sly_miRNA2727	Solyc01g111020.2	0	9.686	1	21	145476	145496	AAGUUCAGGGGUAAUAGGACC	GGUCCUAUUACCCCUGAACUU	Cleavage	2
Sly_miRNA2727	Solyc01g111020.2	0	9.686	1	21	144263	144283	AAGUUCAGGGGUAAUAGGACC	GGUCCUAUUACCCCUGAACUU	Cleavage	2
Sly_miRNA2727	Solyc03g098260.1	1	8.312	1	21	1438	1458	AAGUUCAGGGGUAAUAGGACC	GGUUCUAUUACCCCUGAAUUU	Cleavage	1
Sly_miRNA2727	Solyc01g111120.2	1	9.275	1	21	12945	12965	AAGUUCAGGGGUAAUAGGACC	GGUCCUAUUACCUCUGAAUUU	Cleavage	1
Sly_miRNA2727	Solyc01g111120.2	1	9.275	1	21	10535	10555	AAGUUCAGGGGUAAUAGGACC	GGUCCUAUUACCUCUGAAUUU	Cleavage	1
Sly_miRNA2727	Solyc01g111120.2	1	9.275	1	21	12945	12965	AAGUUCAGGGGUAAUAGGACC	GGUCCUAUUACCUCUGAAUUU	Cleavage	1
Sly_miRNA2727	Solyc01g111120.2	1	9.275	1	21	12945	12965	AAGUUCAGGGGUAAUAGGACC	GGUCCUAUUACCUCUGAAUUU	Cleavage	1
Sly_miRNA2727	Solyc01g111120.2	1	9.275	1	21	62694	62714	AAGUUCAGGGGUAAUAGGACC	GGUCCUAUUACCUCUGAAUUU	Cleavage	1
Sly_miRNA2727	Solyc01g111120.2	1	9.275	1	21	59581	59601	AAGUUCAGGGGUAAUAGGACC	GGUCCUAUUACCUCUGAAUUU	Cleavage	1
Sly_miRNA2727	Solyc01g111120.2	1	9.275	1	21	63467	63487	AAGUUCAGGGGUAAUAGGACC	GGUCCUAUUACCUCUGAAUUU	Cleavage	1
Sly_miRNA2727	Solyc01g111020.2	1	9.275	1	21	10661	10681	AAGUUCAGGGGUAAUAGGACC	GGUCCUAUUACCUCUGAAUUU	Cleavage	1
Sly_miRNA2727	Solyc01g111020.2	1	9.275	1	21	10661	10681	AAGUUCAGGGGUAAUAGGACC	GGUCCUAUUACCUCUGAAUUU	Cleavage	1
Sly_miRNA2727	Solyc01g111020.2	1	9.275	1	21	10661	10681	AAGUUCAGGGGUAAUAGGACC	GGUCCUAUUACCUCUGAAUUU	Cleavage	1
Sly_miRNA2727	Solyc01g111020.2	1	9.275	1	21	10661	10681	AAGUUCAGGGGUAAUAGGACC	GGUCCUAUUACCUCUGAAUUU	Cleavage	1
Sly_miRNA2727	Solyc01g111020.2	1	9.275	1	21	12319	12339	AAGUUCAGGGGUAAUAGGACC	GGUCCUAUUACCUCUGAAUUU	Cleavage	1
Sly_miRNA2727	Solyc01g111020.2	1	9.275	1	21	12415	12435	AAGUUCAGGGGUAAUAGGACC	GGUCCUAUUACCUCUGAAUUU	Cleavage	1
Sly_miRNA2727	Solyc01g111020.2	1	9.275	1	21	13308	13328	AAGUUCAGGGGUAAUAGGACC	GGUCCUAUUACCUCUGAAUUU	Cleavage	1
Sly_miRNA2727	Solyc01g111020.2	1	9.275	1	21	13484	13504	AAGUUCAGGGGUAAUAGGACC	GGUCCUAUUACCUCUGAAUUU	Cleavage	1
Sly_miRNA2727	Solyc01g111020.2	1	9.275	1	21	13714	13734	AAGUUCAGGGGUAAUAGGACC	GGUCCUAUUACCUCUGAAUUU	Cleavage	1
Sly_miRNA2727	Solyc01g111020.2	1	9.275	1	21	14086	14106	AAGUUCAGGGGUAAUAGGACC	GGUCCUAUUACCUCUGAAUUU	Cleavage	1
Sly_miRNA2727	Solyc01g111020.2	1	9.275	1	21	14481	14501	AAGUUCAGGGGUAAUAGGACC	GGUCCUAUUACCUCUGAAUUU	Cleavage	1
Sly_miRNA2727	Solyc01g111020.2	1	9.275	1	21	12916	12936	AAGUUCAGGGGUAAUAGGACC	GGUCCUAUUACCUCUGAAUUU	Cleavage	1
Sly_miRNA2727	Solyc01g111020.2	1	9.275	1	21	14559	14579	AAGUUCAGGGGUAAUAGGACC	GGUCCUAUUACCUCUGAAUUU	Cleavage	1
Sly_miRNA2727	Solyc01g111020.2	1	9.275	1	21	10661	10681	AAGUUCAGGGGUAAUAGGACC	GGUCCUAUUACCUCUGAAUUU	Cleavage	1
Sly_miRNA2727	Solyc01g111020.2	1	9.275	1	21	59581	59601	AAGUUCAGGGGUAAUAGGACC	GGUCCUAUUACCUCUGAAUUU	Cleavage	1
Sly_miRNA2727	Solyc01g111020.2	1	9.275	1	21	61256	61276	AAGUUCAGGGGUAAUAGGACC	GGUCCUAUUACCUCUGAAUUU	Cleavage	1
Sly_miRNA2727	Solyc01g111020.2	1	9.275	1	21	63445	63465	AAGUUCAGGGGUAAUAGGACC	GGUCCUAUUACCUCUGAAUUU	Cleavage	1
Sly_miRNA2727	Solyc01g111020.2	1	9.275	1	21	63445	63465	AAGUUCAGGGGUAAUAGGACC	GGUCCUAUUACCUCUGAAUUU	Cleavage	1
Sly_miRNA2727	Solyc01g111020.2	1	9.275	1	21	63445	63465	AAGUUCAGGGGUAAUAGGACC	GGUCCUAUUACCUCUGAAUUU	Cleavage	1
Sly_miRNA2727	Solyc01g111020.2	1	9.275	1	21	63539	63559	AAGUUCAGGGGUAAUAGGACC	GGUCCUAUUACCUCUGAAUUU	Cleavage	1
Sly_miRNA2727	Solyc01g111020.2	1	9.275	1	21	63445	63465	AAGUUCAGGGGUAAUAGGACC	GGUCCUAUUACCUCUGAAUUU	Cleavage	1
Sly_miRNA2727	Solyc01g110700.2	1	9.275	1	21	69819	69839	AAGUUCAGGGGUAAUAGGACC	GGUCCUAUUACCUCUGAAUUU	Cleavage	2
Sly_miRNA2727	Solyc01g108220.2	0.5	6.796	1	20	1922	1941	AAGUUCAGGGGUAAUAGGAC	GUCCUAUUACCUCUGAACUU	Cleavage	1
Sly_miRNA2727	Solyc01g007880.2	1.5	9.843	1	21	2488	2508	AAGUUCAGGGGUAAUAGGACC	GGUUCUAUUACCUCUGAGCUU	Cleavage	1
Sly_miRNA2727	Solyc01g007880.2	1.5	9.843	1	21	2707	2727	AAGUUCAGGGGUAAUAGGACC	GGUUCUAUUACCUCUGAGCUU	Cleavage	1
Sly_miRNA2727	Solyc01g007880.2	1.5	9.843	1	21	2768	2788	AAGUUCAGGGGUAAUAGGACC	GGUUCUAUUACCUCUGAGCUU	Cleavage	1
Sly_miRNA2727	Solyc01g007880.2	1.5	9.843	1	21	2776	2796	AAGUUCAGGGGUAAUAGGACC	GGUUCUAUUACCUCUGAGCUU	Cleavage	1
Sly_miRNA2727	Solyc10g008740.2	1.5	4.785	1	21	3443	3463	AAGUUCAGGGGUAAUAGGACC	GGUCCUAUUACCCCUAAACUU	Cleavage	1
Sly_miRNA2727	Solyc10g008740.2	1.5	4.785	1	21	3453	3473	AAGUUCAGGGGUAAUAGGACC	GGUCCUAUUACCCCUAAACUU	Cleavage	1
Sly_miRNA2727	Solyc01g111020.2	0.5	8.802	1	20	157844	157863	AAGUUCAGGGGUAAUAGGAC	GUUCUAUUACCCCUGAACUU	Cleavage	2
Sly_miRNA2727	Solyc01g111020.2	0.5	8.802	1	20	157590	157609	AAGUUCAGGGGUAAUAGGAC	GUUCUAUUACCCCUGAACUU	Cleavage	2
Sly_miRNA2727	Solyc01g111020.2	0.5	8.802	1	20	156377	156396	AAGUUCAGGGGUAAUAGGAC	GUUCUAUUACCCCUGAACUU	Cleavage	2
Sly_miRNA2727	Solyc01g111080.2.1	2	9.847	1	21	705	725	AAGUUCAGGGGUAAUAGGACC	GGUCCUAUUACUCCUCAACUU	Cleavage	1
Sly_miRNA2727	Solyc06g050370.1	2.5	9.746	1	21	1012	1032	AAGUUCAGGGGUAAUAGGACC	GGUUCUAUUAUCCCCGAACUU	Cleavage	1
Sly_miRNA2727	Solyc06g035700.1	2.5	9.507	1	21	1463	1483	AAGUUCAGGGGUAAUAGGACC	GGUCCUAUUAUCUCUAAACUU	Cleavage	1
Sly_miRNA2727	Solyc05g042070.2.1	2	6.364	1	21	998	1019	AAGUUCA-GGGGUAAUAGGACC	GGUCCUAUUACCCCCUGAACUU	Cleavage	1
Sly_miRNA2727	Solyc04g011670.2	2	5.769	1	21	3236	3257	AAGUUCA-GGGGUAAUAGGACC	GGUCCUAUUACCCCCUGAACUU	Cleavage	1
Sly_miRNA2727	Solyc06g069400.2	2	10.198	1	21	1303	1324	AAGUUCAGGGG-UAAUAGGACC	GGUCCUAUUAUCCCCUGAACUU	Cleavage	1
Sly_miRNA2727	Solyc05g052450.2	2.5	10.918	1	21	864	885	AAGUUCAGGG-GUAAUAGGACC	GGUUCUAUUACUCCCUGAACUU	Translation	1
Sly_miRNA2727	Solyc04g018100.2	2.5	6.811	1	21	3719	3740	AAGUUCA-GGGGUAAUAGGACC	GGUCUUAUUACCCCCUGAACUU	Cleavage	1
Sly_miRNA2727	Solyc04g018100.2	2.5	6.811	1	21	3732	3753	AAGUUCA-GGGGUAAUAGGACC	GGUCUUAUUACCCCCUGAACUU	Cleavage	1
Sly_miRNA2727	Solyc04g018100.2	2.5	6.811	1	21	3904	3925	AAGUUCA-GGGGUAAUAGGACC	GGUCUUAUUACCCCCUGAACUU	Cleavage	1
Sly_miRNA2727	Solyc04g018100.2	2.5	6.811	1	21	3917	3938	AAGUUCA-GGGGUAAUAGGACC	GGUCUUAUUACCCCCUGAACUU	Cleavage	1
Sly_miRNA2727	Solyc04g018100.2	2.5	6.811	1	21	4008	4029	AAGUUCA-GGGGUAAUAGGACC	GGUCUUAUUACCCCCUGAACUU	Cleavage	1
Sly_miRNA2727	Solyc02g090240.2	2	11.658	1	20	2316	2335	AAGUUCAGGGGUAAUAGGAC	GUAUUAUUACCCCUGAAUUU	Cleavage	1
Sly_miRNA2727	Solyc02g090240.2	2	11.658	1	20	2482	2501	AAGUUCAGGGGUAAUAGGAC	GUAUUAUUACCCCUGAAUUU	Cleavage	1
Sly_miRNA2727	Solyc02g090240.2	2	11.658	1	20	2553	2572	AAGUUCAGGGGUAAUAGGAC	GUAUUAUUACCCCUGAAUUU	Cleavage	1
Sly_miRNA2727	Solyc02g090240.2	2	11.658	1	20	2642	2661	AAGUUCAGGGGUAAUAGGAC	GUAUUAUUACCCCUGAAUUU	Cleavage	1
Sly_miRNA2727	Solyc03g115280.1	3	6.038	1	21	2275	2296	AAGUUCA-GGGGUAAUAGGACC	GGUCCUAUUACCCCCUGAACUA	Cleavage	1
Sly_miRNA2727	Solyc03g115290.2	3	6.038	1	21	2273	2294	AAGUUCA-GGGGUAAUAGGACC	GGUCCUAUUACCCCCUGAACUA	Cleavage	1
Sly_miRNA2727	Solyc06g005990.2	3	9.707	1	20	6910	6929	AAGUUCAGGGGUAAUAGGAC	GUCCUAUUACCUCUGUACUC	Cleavage	1
Sly_miRNA2727	Solyc06g005990.2	3	9.707	1	20	6996	7015	AAGUUCAGGGGUAAUAGGAC	GUCCUAUUACCUCUGUACUC	Cleavage	1
Sly_miRNA2727	Solyc09g098260.1	3	13.22	1	20	1744	1763	AAGUUCAGGGGUAAUAGGAC	GUCCUAUUGCUCCAGGACUU	Cleavage	1
Sly_miRNA2727	Solyc10g007080.2	3	9.988	1	20	620	639	AAGUUCAGGGGUAAUAGGAC	GUCCUAUUACCCCUAAUCUU	Cleavage	1
Sly_miRNA2727	Solyc09g098260.1	3	15.839	1	20	4120	4139	AAGUUCAGGGGUAAUAGGAC	GUCCUAUUGCUCCAGGACUU	Cleavage	1
Sly_miRNA2727	Solyc11g005060.1	2.5	12.497	1	20	1375	1395	AAGUUCAGGG-GUAAUAGGAC	GUUCUAUUACUCCCUGAACUU	Translation	1
Sly_miRNA2727	Solyc11g005060.1	2.5	12.497	1	20	1646	1666	AAGUUCAGGG-GUAAUAGGAC	GUUCUAUUACUCCCUGAACUU	Translation	1
Sly_miRNA2727	Solyc11g005060.1	2.5	12.497	1	20	1761	1781	AAGUUCAGGG-GUAAUAGGAC	GUUCUAUUACUCCCUGAACUU	Translation	1
Sly_miRNA2727	Solyc02g068190.1	3	18.362	1	20	1886	1905	AAGUUCAGGGGUAAUAGGAC	GUCCUGUUCCCCCCGAACUU	Cleavage	1
Sly_miRNA2727	Solyc02g081290.2	3	21.261	1	20	1859	1878	AAGUUCAGGGGUAAUAGGAC	GUCCUGUUCCCCCAGAACUU	Cleavage	1
Sly_miRNA2727	Solyc02g068190.1	3	18.362	1	20	2067	2086	AAGUUCAGGGGUAAUAGGAC	GUCCUGUUCCCCCCGAACUU	Cleavage	1
Sly_miRNA2727	Solyc02g068190.1	3	18.362	1	20	2067	2086	AAGUUCAGGGGUAAUAGGAC	GUCCUGUUCCCCCCGAACUU	Cleavage	1
Sly_miRNA2727	Solyc02g068190.1	3	18.362	1	20	2067	2086	AAGUUCAGGGGUAAUAGGAC	GUCCUGUUCCCCCCGAACUU	Cleavage	1
Sly_miRNA2727	Solyc02g081290.2	3	21.261	1	20	2122	2141	AAGUUCAGGGGUAAUAGGAC	GUCCUGUUCCCCCAGAACUU	Cleavage	1
Sly_miRNA2727	Solyc03g007050.2	3	16.913	1	21	1048	1068	AAGUUCAGGGGUAAUAGGACC	GGUCGAAUUCCCCCUGAACUU	Cleavage	1
Sly_miRNA2727	Solyc10g007080.2	3	9.811	1	21	104	125	AAGUUC-AGGGGUAAUAGGACC	GAUCCUAUUACCCCUUGAGCUU	Cleavage	1
Sly_miRNA2835	Solyc11g008200.1	0	6.089	1	21	1926	1946	AAGUUCAGGGGUAAUAGGACC	GGUCCUAUUACCCCUGAACUU	Cleavage	1
Sly_miRNA2835	Solyc11g008200.1	0	6.089	1	21	1964	1984	AAGUUCAGGGGUAAUAGGACC	GGUCCUAUUACCCCUGAACUU	Cleavage	1
Sly_miRNA2835	Solyc09g009840.1	0	10.028	1	21	1710	1730	AAGUUCAGGGGUAAUAGGACC	GGUCCUAUUACCCCUGAACUU	Cleavage	1
Sly_miRNA2835	Solyc11g008200.1	0	6.089	1	21	2170	2190	AAGUUCAGGGGUAAUAGGACC	GGUCCUAUUACCCCUGAACUU	Cleavage	1
Sly_miRNA2835	Solyc01g110700.2	0	9.686	1	21	167182	167202	AAGUUCAGGGGUAAUAGGACC	GGUCCUAUUACCCCUGAACUU	Cleavage	2
Sly_miRNA2835	Solyc01g111020.2	0	9.686	1	21	87788	87808	AAGUUCAGGGGUAAUAGGACC	GGUCCUAUUACCCCUGAACUU	Cleavage	1
Sly_miRNA2835	Solyc01g111020.2	0	9.686	1	21	88774	88794	AAGUUCAGGGGUAAUAGGACC	GGUCCUAUUACCCCUGAACUU	Cleavage	1
Sly_miRNA2835	Solyc01g111020.2	0	9.686	1	21	93243	93263	AAGUUCAGGGGUAAUAGGACC	GGUCCUAUUACCCCUGAACUU	Cleavage	1
Sly_miRNA2835	Solyc01g111020.2	0	9.686	1	21	94948	94968	AAGUUCAGGGGUAAUAGGACC	GGUCCUAUUACCCCUGAACUU	Cleavage	1
Sly_miRNA2835	Solyc01g111020.2	0	9.686	1	21	90844	90864	AAGUUCAGGGGUAAUAGGACC	GGUCCUAUUACCCCUGAACUU	Cleavage	1
Sly_miRNA2835	Solyc01g111020.2	0	9.686	1	21	95897	95917	AAGUUCAGGGGUAAUAGGACC	GGUCCUAUUACCCCUGAACUU	Cleavage	1
Sly_miRNA2835	Solyc01g111020.2	0	9.686	1	21	91122	91142	AAGUUCAGGGGUAAUAGGACC	GGUCCUAUUACCCCUGAACUU	Cleavage	1
Sly_miRNA2835	Solyc01g111020.2	0	9.686	1	21	92702	92722	AAGUUCAGGGGUAAUAGGACC	GGUCCUAUUACCCCUGAACUU	Cleavage	1
Sly_miRNA2835	Solyc01g111180.2	0	9.686	1	21	136549	136569	AAGUUCAGGGGUAAUAGGACC	GGUCCUAUUACCCCUGAACUU	Cleavage	1
Sly_miRNA2835	Solyc01g111020.2	0	9.686	1	21	88864	88884	AAGUUCAGGGGUAAUAGGACC	GGUCCUAUUACCCCUGAACUU	Cleavage	1
Sly_miRNA2835	Solyc01g111020.2	0	9.686	1	21	90979	90999	AAGUUCAGGGGUAAUAGGACC	GGUCCUAUUACCCCUGAACUU	Cleavage	1
Sly_miRNA2835	Solyc01g111020.2	0	9.686	1	21	145730	145750	AAGUUCAGGGGUAAUAGGACC	GGUCCUAUUACCCCUGAACUU	Cleavage	2
Sly_miRNA2835	Solyc01g111020.2	0	9.686	1	21	91014	91034	AAGUUCAGGGGUAAUAGGACC	GGUCCUAUUACCCCUGAACUU	Cleavage	1
Sly_miRNA2835	Solyc01g111020.2	0	9.686	1	21	88870	88890	AAGUUCAGGGGUAAUAGGACC	GGUCCUAUUACCCCUGAACUU	Cleavage	1
Sly_miRNA2835	Solyc01g111020.2	0	9.686	1	21	145476	145496	AAGUUCAGGGGUAAUAGGACC	GGUCCUAUUACCCCUGAACUU	Cleavage	2
Sly_miRNA2835	Solyc01g111020.2	0	9.686	1	21	144263	144283	AAGUUCAGGGGUAAUAGGACC	GGUCCUAUUACCCCUGAACUU	Cleavage	2
Sly_miRNA2835	Solyc03g098260.1	1	8.312	1	21	1438	1458	AAGUUCAGGGGUAAUAGGACC	GGUUCUAUUACCCCUGAAUUU	Cleavage	1
Sly_miRNA2835	Solyc01g111120.2	1	9.275	1	21	12945	12965	AAGUUCAGGGGUAAUAGGACC	GGUCCUAUUACCUCUGAAUUU	Cleavage	1
Sly_miRNA2835	Solyc01g111120.2	1	9.275	1	21	10535	10555	AAGUUCAGGGGUAAUAGGACC	GGUCCUAUUACCUCUGAAUUU	Cleavage	1
Sly_miRNA2835	Solyc01g111120.2	1	9.275	1	21	12945	12965	AAGUUCAGGGGUAAUAGGACC	GGUCCUAUUACCUCUGAAUUU	Cleavage	1
Sly_miRNA2835	Solyc01g111120.2	1	9.275	1	21	12945	12965	AAGUUCAGGGGUAAUAGGACC	GGUCCUAUUACCUCUGAAUUU	Cleavage	1
Sly_miRNA2835	Solyc01g111120.2	1	9.275	1	21	62694	62714	AAGUUCAGGGGUAAUAGGACC	GGUCCUAUUACCUCUGAAUUU	Cleavage	1
Sly_miRNA2835	Solyc01g111120.2	1	9.275	1	21	59581	59601	AAGUUCAGGGGUAAUAGGACC	GGUCCUAUUACCUCUGAAUUU	Cleavage	1
Sly_miRNA2835	Solyc01g111120.2	1	9.275	1	21	63467	63487	AAGUUCAGGGGUAAUAGGACC	GGUCCUAUUACCUCUGAAUUU	Cleavage	1
Sly_miRNA2835	Solyc01g111020.2	1	9.275	1	21	10661	10681	AAGUUCAGGGGUAAUAGGACC	GGUCCUAUUACCUCUGAAUUU	Cleavage	1
Sly_miRNA2835	Solyc01g111020.2	1	9.275	1	21	10661	10681	AAGUUCAGGGGUAAUAGGACC	GGUCCUAUUACCUCUGAAUUU	Cleavage	1
Sly_miRNA2835	Solyc01g111020.2	1	9.275	1	21	10661	10681	AAGUUCAGGGGUAAUAGGACC	GGUCCUAUUACCUCUGAAUUU	Cleavage	1
Sly_miRNA2835	Solyc01g111020.2	1	9.275	1	21	10661	10681	AAGUUCAGGGGUAAUAGGACC	GGUCCUAUUACCUCUGAAUUU	Cleavage	1
Sly_miRNA2835	Solyc01g111020.2	1	9.275	1	21	12319	12339	AAGUUCAGGGGUAAUAGGACC	GGUCCUAUUACCUCUGAAUUU	Cleavage	1
Sly_miRNA2835	Solyc01g111020.2	1	9.275	1	21	12415	12435	AAGUUCAGGGGUAAUAGGACC	GGUCCUAUUACCUCUGAAUUU	Cleavage	1
Sly_miRNA2835	Solyc01g111020.2	1	9.275	1	21	13308	13328	AAGUUCAGGGGUAAUAGGACC	GGUCCUAUUACCUCUGAAUUU	Cleavage	1
Sly_miRNA2835	Solyc01g111020.2	1	9.275	1	21	13484	13504	AAGUUCAGGGGUAAUAGGACC	GGUCCUAUUACCUCUGAAUUU	Cleavage	1
Sly_miRNA2835	Solyc01g111020.2	1	9.275	1	21	13714	13734	AAGUUCAGGGGUAAUAGGACC	GGUCCUAUUACCUCUGAAUUU	Cleavage	1
Sly_miRNA2835	Solyc01g111020.2	1	9.275	1	21	14086	14106	AAGUUCAGGGGUAAUAGGACC	GGUCCUAUUACCUCUGAAUUU	Cleavage	1
Sly_miRNA2835	Solyc01g111020.2	1	9.275	1	21	14481	14501	AAGUUCAGGGGUAAUAGGACC	GGUCCUAUUACCUCUGAAUUU	Cleavage	1
Sly_miRNA2835	Solyc01g111020.2	1	9.275	1	21	12916	12936	AAGUUCAGGGGUAAUAGGACC	GGUCCUAUUACCUCUGAAUUU	Cleavage	1
Sly_miRNA2835	Solyc01g111020.2	1	9.275	1	21	14559	14579	AAGUUCAGGGGUAAUAGGACC	GGUCCUAUUACCUCUGAAUUU	Cleavage	1
Sly_miRNA2835	Solyc01g111020.2	1	9.275	1	21	10661	10681	AAGUUCAGGGGUAAUAGGACC	GGUCCUAUUACCUCUGAAUUU	Cleavage	1
Sly_miRNA2835	Solyc01g111020.2	1	9.275	1	21	59581	59601	AAGUUCAGGGGUAAUAGGACC	GGUCCUAUUACCUCUGAAUUU	Cleavage	1
Sly_miRNA2835	Solyc01g111020.2	1	9.275	1	21	61256	61276	AAGUUCAGGGGUAAUAGGACC	GGUCCUAUUACCUCUGAAUUU	Cleavage	1
Sly_miRNA2835	Solyc01g111020.2	1	9.275	1	21	63445	63465	AAGUUCAGGGGUAAUAGGACC	GGUCCUAUUACCUCUGAAUUU	Cleavage	1
Sly_miRNA2835	Solyc01g111020.2	1	9.275	1	21	63445	63465	AAGUUCAGGGGUAAUAGGACC	GGUCCUAUUACCUCUGAAUUU	Cleavage	1
Sly_miRNA2835	Solyc01g111020.2	1	9.275	1	21	63445	63465	AAGUUCAGGGGUAAUAGGACC	GGUCCUAUUACCUCUGAAUUU	Cleavage	1
Sly_miRNA2835	Solyc01g111020.2	1	9.275	1	21	63539	63559	AAGUUCAGGGGUAAUAGGACC	GGUCCUAUUACCUCUGAAUUU	Cleavage	1
Sly_miRNA2835	Solyc01g111020.2	1	9.275	1	21	63445	63465	AAGUUCAGGGGUAAUAGGACC	GGUCCUAUUACCUCUGAAUUU	Cleavage	1
Sly_miRNA2835	Solyc01g110700.2	1	9.275	1	21	69819	69839	AAGUUCAGGGGUAAUAGGACC	GGUCCUAUUACCUCUGAAUUU	Cleavage	2
Sly_miRNA2835	Solyc01g108220.2	0.5	6.796	1	20	1922	1941	AAGUUCAGGGGUAAUAGGAC	GUCCUAUUACCUCUGAACUU	Cleavage	1
Sly_miRNA2835	Solyc01g007880.2	1.5	9.843	1	21	2488	2508	AAGUUCAGGGGUAAUAGGACC	GGUUCUAUUACCUCUGAGCUU	Cleavage	1
Sly_miRNA2835	Solyc01g007880.2	1.5	9.843	1	21	2707	2727	AAGUUCAGGGGUAAUAGGACC	GGUUCUAUUACCUCUGAGCUU	Cleavage	1
Sly_miRNA2835	Solyc01g007880.2	1.5	9.843	1	21	2768	2788	AAGUUCAGGGGUAAUAGGACC	GGUUCUAUUACCUCUGAGCUU	Cleavage	1
Sly_miRNA2835	Solyc01g007880.2	1.5	9.843	1	21	2776	2796	AAGUUCAGGGGUAAUAGGACC	GGUUCUAUUACCUCUGAGCUU	Cleavage	1
Sly_miRNA2835	Solyc01g111020.2	0.5	8.802	1	20	157844	157863	AAGUUCAGGGGUAAUAGGAC	GUUCUAUUACCCCUGAACUU	Cleavage	2
Sly_miRNA2835	Solyc10g008740.2	1.5	4.785	1	21	3443	3463	AAGUUCAGGGGUAAUAGGACC	GGUCCUAUUACCCCUAAACUU	Cleavage	1
Sly_miRNA2835	Solyc10g008740.2	1.5	4.785	1	21	3453	3473	AAGUUCAGGGGUAAUAGGACC	GGUCCUAUUACCCCUAAACUU	Cleavage	1
Sly_miRNA2835	Solyc01g111020.2	0.5	8.802	1	20	157590	157609	AAGUUCAGGGGUAAUAGGAC	GUUCUAUUACCCCUGAACUU	Cleavage	2
Sly_miRNA2835	Solyc01g111020.2	0.5	8.802	1	20	156377	156396	AAGUUCAGGGGUAAUAGGAC	GUUCUAUUACCCCUGAACUU	Cleavage	2
Sly_miRNA2835	Solyc01g111080.2	2	9.847	1	21	705	725	AAGUUCAGGGGUAAUAGGACC	GGUCCUAUUACUCCUCAACUU	Cleavage	1
Sly_miRNA2835	Solyc06g050370.1	2.5	9.746	1	21	1012	1032	AAGUUCAGGGGUAAUAGGACC	GGUUCUAUUAUCCCCGAACUU	Cleavage	1
Sly_miRNA2835	Solyc06g035700.1	2.5	9.507	1	21	1463	1483	AAGUUCAGGGGUAAUAGGACC	GGUCCUAUUAUCUCUAAACUU	Cleavage	1
Sly_miRNA2835	Solyc05g042070.2	2	6.364	1	21	998	1019	AAGUUCA-GGGGUAAUAGGACC	GGUCCUAUUACCCCCUGAACUU	Cleavage	1
Sly_miRNA2835	Solyc04g011670.2	2	5.769	1	21	3236	3257	AAGUUCA-GGGGUAAUAGGACC	GGUCCUAUUACCCCCUGAACUU	Cleavage	1
Sly_miRNA2835	Solyc06g069400.2	2	10.198	1	21	1303	1324	AAGUUCAGGGG-UAAUAGGACC	GGUCCUAUUAUCCCCUGAACUU	Cleavage	1
Sly_miRNA2835	Solyc05g052450.2	2.5	10.918	1	21	864	885	AAGUUCAGGG-GUAAUAGGACC	GGUUCUAUUACUCCCUGAACUU	Translation	1
Sly_miRNA2835	Solyc04g018100.2	2.5	6.811	1	21	3719	3740	AAGUUCA-GGGGUAAUAGGACC	GGUCUUAUUACCCCCUGAACUU	Cleavage	1
Sly_miRNA2835	Solyc04g018100.2	2.5	6.811	1	21	3732	3753	AAGUUCA-GGGGUAAUAGGACC	GGUCUUAUUACCCCCUGAACUU	Cleavage	1
Sly_miRNA2835	Solyc04g018100.2	2.5	6.811	1	21	3904	3925	AAGUUCA-GGGGUAAUAGGACC	GGUCUUAUUACCCCCUGAACUU	Cleavage	1
Sly_miRNA2835	Solyc04g018100.2	2.5	6.811	1	21	3917	3938	AAGUUCA-GGGGUAAUAGGACC	GGUCUUAUUACCCCCUGAACUU	Cleavage	1
Sly_miRNA2835	Solyc04g018100.2	2.5	6.811	1	21	4008	4029	AAGUUCA-GGGGUAAUAGGACC	GGUCUUAUUACCCCCUGAACUU	Cleavage	1
Sly_miRNA2835	Solyc02g090240.2	2	11.658	1	20	2316	2335	AAGUUCAGGGGUAAUAGGAC	GUAUUAUUACCCCUGAAUUU	Cleavage	1
Sly_miRNA2835	Solyc02g090240.2	2	11.658	1	20	2482	2501	AAGUUCAGGGGUAAUAGGAC	GUAUUAUUACCCCUGAAUUU	Cleavage	1
Sly_miRNA2835	Solyc02g090240.2	2	11.658	1	20	2553	2572	AAGUUCAGGGGUAAUAGGAC	GUAUUAUUACCCCUGAAUUU	Cleavage	1
Sly_miRNA2835	Solyc02g090240.2	2	11.658	1	20	2642	2661	AAGUUCAGGGGUAAUAGGAC	GUAUUAUUACCCCUGAAUUU	Cleavage	1
Sly_miRNA2835	Solyc03g115280.1	3	6.038	1	21	2275	2296	AAGUUCA-GGGGUAAUAGGACC	GGUCCUAUUACCCCCUGAACUA	Cleavage	1
Sly_miRNA2835	Solyc03g115290.2	3	6.038	1	21	2273	2294	AAGUUCA-GGGGUAAUAGGACC	GGUCCUAUUACCCCCUGAACUA	Cleavage	1
Sly_miRNA2835	Solyc06g005990.2	3	9.707	1	20	6910	6929	AAGUUCAGGGGUAAUAGGAC	GUCCUAUUACCUCUGUACUC	Cleavage	1
Sly_miRNA2835	Solyc06g005990.2	3	9.707	1	20	6996	7015	AAGUUCAGGGGUAAUAGGAC	GUCCUAUUACCUCUGUACUC	Cleavage	1
Sly_miRNA2835	Solyc09g098260.1	3	13.22	1	20	1744	1763	AAGUUCAGGGGUAAUAGGAC	GUCCUAUUGCUCCAGGACUU	Cleavage	1
Sly_miRNA2835	Solyc10g007080.2	3	9.988	1	20	620	639	AAGUUCAGGGGUAAUAGGAC	GUCCUAUUACCCCUAAUCUU	Cleavage	1
Sly_miRNA2835	Solyc09g098260.1	3	15.839	1	20	4120	4139	AAGUUCAGGGGUAAUAGGAC	GUCCUAUUGCUCCAGGACUU	Cleavage	1
Sly_miRNA2835	Solyc11g005060.1	2.5	12.497	1	20	1375	1395	AAGUUCAGGG-GUAAUAGGAC	GUUCUAUUACUCCCUGAACUU	Translation	1
Sly_miRNA2835	Solyc11g005060.1	2.5	12.497	1	20	1646	1666	AAGUUCAGGG-GUAAUAGGAC	GUUCUAUUACUCCCUGAACUU	Translation	1
Sly_miRNA2835	Solyc11g005060.1	2.5	12.497	1	20	1761	1781	AAGUUCAGGG-GUAAUAGGAC	GUUCUAUUACUCCCUGAACUU	Translation	1
Sly_miRNA2835	Solyc02g068190.1	3	18.362	1	20	1886	1905	AAGUUCAGGGGUAAUAGGAC	GUCCUGUUCCCCCCGAACUU	Cleavage	1
Sly_miRNA2835	Solyc02g081290.2	3	21.261	1	20	1859	1878	AAGUUCAGGGGUAAUAGGAC	GUCCUGUUCCCCCAGAACUU	Cleavage	1
Sly_miRNA2835	Solyc02g068190.1	3	18.362	1	20	2067	2086	AAGUUCAGGGGUAAUAGGAC	GUCCUGUUCCCCCCGAACUU	Cleavage	1
Sly_miRNA2835	Solyc02g068190.1	3	18.362	1	20	2067	2086	AAGUUCAGGGGUAAUAGGAC	GUCCUGUUCCCCCCGAACUU	Cleavage	1
Sly_miRNA2835	Solyc02g068190.1	3	18.362	1	20	2067	2086	AAGUUCAGGGGUAAUAGGAC	GUCCUGUUCCCCCCGAACUU	Cleavage	1
Sly_miRNA2835	Solyc02g081290.2	3	21.261	1	20	2122	2141	AAGUUCAGGGGUAAUAGGAC	GUCCUGUUCCCCCAGAACUU	Cleavage	1
Sly_miRNA2835	Solyc03g007050.2	3	16.913	1	21	1048	1068	AAGUUCAGGGGUAAUAGGACC	GGUCGAAUUCCCCCUGAACUU	Cleavage	1
Sly_miRNA2835	Solyc10g007080.2	3	9.811	1	21	104	125	AAGUUC-AGGGGUAAUAGGACC	GAUCCUAUUACCCCUUGAGCUU	Cleavage	1
Sly_miRNA3043	Solyc11g008200.1	0	6.089	1	21	1926	1946	AAGUUCAGGGGUAAUAGGACC	GGUCCUAUUACCCCUGAACUU	Cleavage	1
Sly_miRNA3043	Solyc11g008200.1	0	6.089	1	21	1964	1984	AAGUUCAGGGGUAAUAGGACC	GGUCCUAUUACCCCUGAACUU	Cleavage	1
Sly_miRNA3043	Solyc09g009840.1	0	10.028	1	21	1710	1730	AAGUUCAGGGGUAAUAGGACC	GGUCCUAUUACCCCUGAACUU	Cleavage	1
Sly_miRNA3043	Solyc11g008200.1	0	6.089	1	21	2170	2190	AAGUUCAGGGGUAAUAGGACC	GGUCCUAUUACCCCUGAACUU	Cleavage	1
Sly_miRNA3043	Solyc01g110700.2	0	9.686	1	21	167182	167202	AAGUUCAGGGGUAAUAGGACC	GGUCCUAUUACCCCUGAACUU	Cleavage	2
Sly_miRNA3043	Solyc01g111020.2	0	9.686	1	21	87788	87808	AAGUUCAGGGGUAAUAGGACC	GGUCCUAUUACCCCUGAACUU	Cleavage	1
Sly_miRNA3043	Solyc01g111020.2	0	9.686	1	21	88774	88794	AAGUUCAGGGGUAAUAGGACC	GGUCCUAUUACCCCUGAACUU	Cleavage	1
Sly_miRNA3043	Solyc01g111020.2	0	9.686	1	21	93243	93263	AAGUUCAGGGGUAAUAGGACC	GGUCCUAUUACCCCUGAACUU	Cleavage	1
Sly_miRNA3043	Solyc01g111020.2	0	9.686	1	21	94948	94968	AAGUUCAGGGGUAAUAGGACC	GGUCCUAUUACCCCUGAACUU	Cleavage	1
Sly_miRNA3043	Solyc01g111020.2	0	9.686	1	21	90844	90864	AAGUUCAGGGGUAAUAGGACC	GGUCCUAUUACCCCUGAACUU	Cleavage	1
Sly_miRNA3043	Solyc01g111020.2	0	9.686	1	21	95897	95917	AAGUUCAGGGGUAAUAGGACC	GGUCCUAUUACCCCUGAACUU	Cleavage	1
Sly_miRNA3043	Solyc01g111020.2	0	9.686	1	21	91122	91142	AAGUUCAGGGGUAAUAGGACC	GGUCCUAUUACCCCUGAACUU	Cleavage	1
Sly_miRNA3043	Solyc01g111020.2	0	9.686	1	21	92702	92722	AAGUUCAGGGGUAAUAGGACC	GGUCCUAUUACCCCUGAACUU	Cleavage	1
Sly_miRNA3043	Solyc01g111180.2	0	9.686	1	21	136549	136569	AAGUUCAGGGGUAAUAGGACC	GGUCCUAUUACCCCUGAACUU	Cleavage	1
Sly_miRNA3043	Solyc01g111020.2	0	9.686	1	21	88864	88884	AAGUUCAGGGGUAAUAGGACC	GGUCCUAUUACCCCUGAACUU	Cleavage	1
Sly_miRNA3043	Solyc01g111020.2	0	9.686	1	21	90979	90999	AAGUUCAGGGGUAAUAGGACC	GGUCCUAUUACCCCUGAACUU	Cleavage	1
Sly_miRNA3043	Solyc01g111020.2	0	9.686	1	21	145730	145750	AAGUUCAGGGGUAAUAGGACC	GGUCCUAUUACCCCUGAACUU	Cleavage	2
Sly_miRNA3043	Solyc01g111020.2	0	9.686	1	21	91014	91034	AAGUUCAGGGGUAAUAGGACC	GGUCCUAUUACCCCUGAACUU	Cleavage	1
Sly_miRNA3043	Solyc01g111020.2	0	9.686	1	21	88870	88890	AAGUUCAGGGGUAAUAGGACC	GGUCCUAUUACCCCUGAACUU	Cleavage	1
Sly_miRNA3043	Solyc01g111020.2	0	9.686	1	21	145476	145496	AAGUUCAGGGGUAAUAGGACC	GGUCCUAUUACCCCUGAACUU	Cleavage	2
Sly_miRNA3043	Solyc01g111020.2	0	9.686	1	21	144263	144283	AAGUUCAGGGGUAAUAGGACC	GGUCCUAUUACCCCUGAACUU	Cleavage	2
Sly_miRNA3043	Solyc03g098260.1	1	8.312	1	21	1438	1458	AAGUUCAGGGGUAAUAGGACC	GGUUCUAUUACCCCUGAAUUU	Cleavage	1
Sly_miRNA3043	Solyc01g111120.2	1	9.275	1	21	12945	12965	AAGUUCAGGGGUAAUAGGACC	GGUCCUAUUACCUCUGAAUUU	Cleavage	1
Sly_miRNA3043	Solyc01g111120.2	1	9.275	1	21	10535	10555	AAGUUCAGGGGUAAUAGGACC	GGUCCUAUUACCUCUGAAUUU	Cleavage	1
Sly_miRNA3043	Solyc01g111120.2	1	9.275	1	21	12945	12965	AAGUUCAGGGGUAAUAGGACC	GGUCCUAUUACCUCUGAAUUU	Cleavage	1
Sly_miRNA3043	Solyc01g111120.2	1	9.275	1	21	12945	12965	AAGUUCAGGGGUAAUAGGACC	GGUCCUAUUACCUCUGAAUUU	Cleavage	1
Sly_miRNA3043	Solyc01g111120.2	1	9.275	1	21	62694	62714	AAGUUCAGGGGUAAUAGGACC	GGUCCUAUUACCUCUGAAUUU	Cleavage	1
Sly_miRNA3043	Solyc01g111120.2	1	9.275	1	21	59581	59601	AAGUUCAGGGGUAAUAGGACC	GGUCCUAUUACCUCUGAAUUU	Cleavage	1
Sly_miRNA3043	Solyc01g111120.2	1	9.275	1	21	63467	63487	AAGUUCAGGGGUAAUAGGACC	GGUCCUAUUACCUCUGAAUUU	Cleavage	1
Sly_miRNA3043	Solyc01g111020.2	1	9.275	1	21	10661	10681	AAGUUCAGGGGUAAUAGGACC	GGUCCUAUUACCUCUGAAUUU	Cleavage	1
Sly_miRNA3043	Solyc01g111020.2	1	9.275	1	21	10661	10681	AAGUUCAGGGGUAAUAGGACC	GGUCCUAUUACCUCUGAAUUU	Cleavage	1
Sly_miRNA3043	Solyc01g111020.2	1	9.275	1	21	10661	10681	AAGUUCAGGGGUAAUAGGACC	GGUCCUAUUACCUCUGAAUUU	Cleavage	1
Sly_miRNA3043	Solyc01g111020.2	1	9.275	1	21	10661	10681	AAGUUCAGGGGUAAUAGGACC	GGUCCUAUUACCUCUGAAUUU	Cleavage	1
Sly_miRNA3043	Solyc01g111020.2	1	9.275	1	21	12319	12339	AAGUUCAGGGGUAAUAGGACC	GGUCCUAUUACCUCUGAAUUU	Cleavage	1
Sly_miRNA3043	Solyc01g111020.2	1	9.275	1	21	12415	12435	AAGUUCAGGGGUAAUAGGACC	GGUCCUAUUACCUCUGAAUUU	Cleavage	1
Sly_miRNA3043	Solyc01g111020.2	1	9.275	1	21	13308	13328	AAGUUCAGGGGUAAUAGGACC	GGUCCUAUUACCUCUGAAUUU	Cleavage	1
Sly_miRNA3043	Solyc01g111020.2	1	9.275	1	21	13484	13504	AAGUUCAGGGGUAAUAGGACC	GGUCCUAUUACCUCUGAAUUU	Cleavage	1
Sly_miRNA3043	Solyc01g111020.2	1	9.275	1	21	13714	13734	AAGUUCAGGGGUAAUAGGACC	GGUCCUAUUACCUCUGAAUUU	Cleavage	1
Sly_miRNA3043	Solyc01g111020.2	1	9.275	1	21	14086	14106	AAGUUCAGGGGUAAUAGGACC	GGUCCUAUUACCUCUGAAUUU	Cleavage	1
Sly_miRNA3043	Solyc01g111020.2	1	9.275	1	21	14481	14501	AAGUUCAGGGGUAAUAGGACC	GGUCCUAUUACCUCUGAAUUU	Cleavage	1
Sly_miRNA3043	Solyc01g111020.2	1	9.275	1	21	12916	12936	AAGUUCAGGGGUAAUAGGACC	GGUCCUAUUACCUCUGAAUUU	Cleavage	1
Sly_miRNA3043	Solyc01g111020.2	1	9.275	1	21	14559	14579	AAGUUCAGGGGUAAUAGGACC	GGUCCUAUUACCUCUGAAUUU	Cleavage	1
Sly_miRNA3043	Solyc01g111020.2	1	9.275	1	21	10661	10681	AAGUUCAGGGGUAAUAGGACC	GGUCCUAUUACCUCUGAAUUU	Cleavage	1
Sly_miRNA3043	Solyc01g111020.2	1	9.275	1	21	59581	59601	AAGUUCAGGGGUAAUAGGACC	GGUCCUAUUACCUCUGAAUUU	Cleavage	1
Sly_miRNA3043	Solyc01g111020.2	1	9.275	1	21	61256	61276	AAGUUCAGGGGUAAUAGGACC	GGUCCUAUUACCUCUGAAUUU	Cleavage	1
Sly_miRNA3043	Solyc01g111020.2	1	9.275	1	21	63445	63465	AAGUUCAGGGGUAAUAGGACC	GGUCCUAUUACCUCUGAAUUU	Cleavage	1
Sly_miRNA3043	Solyc01g111020.2	1	9.275	1	21	63445	63465	AAGUUCAGGGGUAAUAGGACC	GGUCCUAUUACCUCUGAAUUU	Cleavage	1
Sly_miRNA3043	Solyc01g111020.2	1	9.275	1	21	63445	63465	AAGUUCAGGGGUAAUAGGACC	GGUCCUAUUACCUCUGAAUUU	Cleavage	1
Sly_miRNA3043	Solyc01g111020.2	1	9.275	1	21	63539	63559	AAGUUCAGGGGUAAUAGGACC	GGUCCUAUUACCUCUGAAUUU	Cleavage	1
Sly_miRNA3043	Solyc01g111020.2	1	9.275	1	21	63445	63465	AAGUUCAGGGGUAAUAGGACC	GGUCCUAUUACCUCUGAAUUU	Cleavage	1
Sly_miRNA3043	Solyc01g110700.2	1	9.275	1	21	69819	69839	AAGUUCAGGGGUAAUAGGACC	GGUCCUAUUACCUCUGAAUUU	Cleavage	2
Sly_miRNA3043	Solyc01g108220.2	0.5	6.796	1	20	1922	1941	AAGUUCAGGGGUAAUAGGAC	GUCCUAUUACCUCUGAACUU	Cleavage	1
Sly_miRNA3043	Solyc01g007880.2	1.5	9.843	1	21	2488	2508	AAGUUCAGGGGUAAUAGGACC	GGUUCUAUUACCUCUGAGCUU	Cleavage	1
Sly_miRNA3043	Solyc01g007880.2	1.5	9.843	1	21	2707	2727	AAGUUCAGGGGUAAUAGGACC	GGUUCUAUUACCUCUGAGCUU	Cleavage	1
Sly_miRNA3043	Solyc01g007880.2	1.5	9.843	1	21	2768	2788	AAGUUCAGGGGUAAUAGGACC	GGUUCUAUUACCUCUGAGCUU	Cleavage	1
Sly_miRNA3043	Solyc01g007880.2	1.5	9.843	1	21	2776	2796	AAGUUCAGGGGUAAUAGGACC	GGUUCUAUUACCUCUGAGCUU	Cleavage	1
Sly_miRNA3043	Solyc01g111020.2	0.5	8.802	1	20	157844	157863	AAGUUCAGGGGUAAUAGGAC	GUUCUAUUACCCCUGAACUU	Cleavage	2
Sly_miRNA3043	Solyc10g008740.2	1.5	4.785	1	21	3443	3463	AAGUUCAGGGGUAAUAGGACC	GGUCCUAUUACCCCUAAACUU	Cleavage	1
Sly_miRNA3043	Solyc10g008740.2	1.5	4.785	1	21	3453	3473	AAGUUCAGGGGUAAUAGGACC	GGUCCUAUUACCCCUAAACUU	Cleavage	1
Sly_miRNA3043	Solyc01g111020.2	0.5	8.802	1	20	157590	157609	AAGUUCAGGGGUAAUAGGAC	GUUCUAUUACCCCUGAACUU	Cleavage	2
Sly_miRNA3043	Solyc01g111020.2	0.5	8.802	1	20	156377	156396	AAGUUCAGGGGUAAUAGGAC	GUUCUAUUACCCCUGAACUU	Cleavage	2
Sly_miRNA3043	Solyc01g111080.2	2	9.847	1	21	705	725	AAGUUCAGGGGUAAUAGGACC	GGUCCUAUUACUCCUCAACUU	Cleavage	1
Sly_miRNA3043	Solyc06g050370.1	2.5	9.746	1	21	1012	1032	AAGUUCAGGGGUAAUAGGACC	GGUUCUAUUAUCCCCGAACUU	Cleavage	1
Sly_miRNA3043	Solyc06g035700.1	2.5	9.507	1	21	1463	1483	AAGUUCAGGGGUAAUAGGACC	GGUCCUAUUAUCUCUAAACUU	Cleavage	1
Sly_miRNA3043	Solyc05g042070.2	2	6.364	1	21	998	1019	AAGUUCA-GGGGUAAUAGGACC	GGUCCUAUUACCCCCUGAACUU	Cleavage	1
Sly_miRNA3043	Solyc04g011670.2	2	5.769	1	21	3236	3257	AAGUUCA-GGGGUAAUAGGACC	GGUCCUAUUACCCCCUGAACUU	Cleavage	1
Sly_miRNA3043	Solyc06g069400.2	2	10.198	1	21	1303	1324	AAGUUCAGGGG-UAAUAGGACC	GGUCCUAUUAUCCCCUGAACUU	Cleavage	1
Sly_miRNA3043	Solyc05g052450.2	2.5	10.918	1	21	864	885	AAGUUCAGGG-GUAAUAGGACC	GGUUCUAUUACUCCCUGAACUU	Translation	1
Sly_miRNA3043	Solyc04g018100.2	2.5	6.811	1	21	3719	3740	AAGUUCA-GGGGUAAUAGGACC	GGUCUUAUUACCCCCUGAACUU	Cleavage	1
Sly_miRNA3043	Solyc04g018100.2	2.5	6.811	1	21	3732	3753	AAGUUCA-GGGGUAAUAGGACC	GGUCUUAUUACCCCCUGAACUU	Cleavage	1
Sly_miRNA3043	Solyc04g018100.2	2.5	6.811	1	21	3904	3925	AAGUUCA-GGGGUAAUAGGACC	GGUCUUAUUACCCCCUGAACUU	Cleavage	1
Sly_miRNA3043	Solyc04g018100.2	2.5	6.811	1	21	3917	3938	AAGUUCA-GGGGUAAUAGGACC	GGUCUUAUUACCCCCUGAACUU	Cleavage	1
Sly_miRNA3043	Solyc04g018100.2	2.5	6.811	1	21	4008	4029	AAGUUCA-GGGGUAAUAGGACC	GGUCUUAUUACCCCCUGAACUU	Cleavage	1
Sly_miRNA3043	Solyc02g090240.2	2	11.658	1	20	2316	2335	AAGUUCAGGGGUAAUAGGAC	GUAUUAUUACCCCUGAAUUU	Cleavage	1
Sly_miRNA3043	Solyc02g090240.2	2	11.658	1	20	2482	2501	AAGUUCAGGGGUAAUAGGAC	GUAUUAUUACCCCUGAAUUU	Cleavage	1
Sly_miRNA3043	Solyc02g090240.2	2	11.658	1	20	2553	2572	AAGUUCAGGGGUAAUAGGAC	GUAUUAUUACCCCUGAAUUU	Cleavage	1
Sly_miRNA3043	Solyc02g090240.2	2	11.658	1	20	2642	2661	AAGUUCAGGGGUAAUAGGAC	GUAUUAUUACCCCUGAAUUU	Cleavage	1
Sly_miRNA3043	Solyc03g115280.1	3	6.038	1	21	2275	2296	AAGUUCA-GGGGUAAUAGGACC	GGUCCUAUUACCCCCUGAACUA	Cleavage	1
Sly_miRNA3043	Solyc03g115290.2	3	6.038	1	21	2273	2294	AAGUUCA-GGGGUAAUAGGACC	GGUCCUAUUACCCCCUGAACUA	Cleavage	1
Sly_miRNA3043	Solyc06g005990.2	3	9.707	1	20	6910	6929	AAGUUCAGGGGUAAUAGGAC	GUCCUAUUACCUCUGUACUC	Cleavage	1
Sly_miRNA3043	Solyc06g005990.2	3	9.707	1	20	6996	7015	AAGUUCAGGGGUAAUAGGAC	GUCCUAUUACCUCUGUACUC	Cleavage	1
Sly_miRNA3043	Solyc09g098260.1	3	13.22	1	20	1744	1763	AAGUUCAGGGGUAAUAGGAC	GUCCUAUUGCUCCAGGACUU	Cleavage	1
Sly_miRNA3043	Solyc10g007080.2	3	9.988	1	20	620	639	AAGUUCAGGGGUAAUAGGAC	GUCCUAUUACCCCUAAUCUU	Cleavage	1
Sly_miRNA3043	Solyc09g098260.1	3	15.839	1	20	4120	4139	AAGUUCAGGGGUAAUAGGAC	GUCCUAUUGCUCCAGGACUU	Cleavage	1
Sly_miRNA3043	Solyc11g005060.1	2.5	12.497	1	20	1375	1395	AAGUUCAGGG-GUAAUAGGAC	GUUCUAUUACUCCCUGAACUU	Translation	1
Sly_miRNA3043	Solyc11g005060.1	2.5	12.497	1	20	1646	1666	AAGUUCAGGG-GUAAUAGGAC	GUUCUAUUACUCCCUGAACUU	Translation	1
Sly_miRNA3043	Solyc11g005060.1	2.5	12.497	1	20	1761	1781	AAGUUCAGGG-GUAAUAGGAC	GUUCUAUUACUCCCUGAACUU	Translation	1
Sly_miRNA3043	Solyc02g068190.1	3	18.362	1	20	1886	1905	AAGUUCAGGGGUAAUAGGAC	GUCCUGUUCCCCCCGAACUU	Cleavage	1
Sly_miRNA3043	Solyc02g081290.2	3	21.261	1	20	1859	1878	AAGUUCAGGGGUAAUAGGAC	GUCCUGUUCCCCCAGAACUU	Cleavage	1
Sly_miRNA3043	Solyc02g068190.1	3	18.362	1	20	2067	2086	AAGUUCAGGGGUAAUAGGAC	GUCCUGUUCCCCCCGAACUU	Cleavage	1
Sly_miRNA3043	Solyc02g068190.1	3	18.362	1	20	2067	2086	AAGUUCAGGGGUAAUAGGAC	GUCCUGUUCCCCCCGAACUU	Cleavage	1
Sly_miRNA3043	Solyc02g068190.1	3	18.362	1	20	2067	2086	AAGUUCAGGGGUAAUAGGAC	GUCCUGUUCCCCCCGAACUU	Cleavage	1
Sly_miRNA3043	Solyc02g081290.2	3	21.261	1	20	2122	2141	AAGUUCAGGGGUAAUAGGAC	GUCCUGUUCCCCCAGAACUU	Cleavage	1
Sly_miRNA3043	Solyc03g007050.2	3	16.913	1	21	1048	1068	AAGUUCAGGGGUAAUAGGACC	GGUCGAAUUCCCCCUGAACUU	Cleavage	1
Sly_miRNA3043	Solyc10g007080.2	3	9.811	1	21	104	125	AAGUUC-AGGGGUAAUAGGACC	GAUCCUAUUACCCCUUGAGCUU	Cleavage	1
Sly_miRNA3063	Solyc11g008200.1	0	6.089	1	21	1926	1946	AAGUUCAGGGGUAAUAGGACC	GGUCCUAUUACCCCUGAACUU	Cleavage	1
Sly_miRNA3063	Solyc11g008200.1	0	6.089	1	21	1964	1984	AAGUUCAGGGGUAAUAGGACC	GGUCCUAUUACCCCUGAACUU	Cleavage	1
Sly_miRNA3063	Solyc09g009840.1	0	10.028	1	21	1710	1730	AAGUUCAGGGGUAAUAGGACC	GGUCCUAUUACCCCUGAACUU	Cleavage	1
Sly_miRNA3063	Solyc11g008200.1	0	6.089	1	21	2170	2190	AAGUUCAGGGGUAAUAGGACC	GGUCCUAUUACCCCUGAACUU	Cleavage	1
Sly_miRNA3063	Solyc01g110700.2	0	9.686	1	21	167182	167202	AAGUUCAGGGGUAAUAGGACC	GGUCCUAUUACCCCUGAACUU	Cleavage	2
Sly_miRNA3063	Solyc01g111020.2	0	9.686	1	21	87788	87808	AAGUUCAGGGGUAAUAGGACC	GGUCCUAUUACCCCUGAACUU	Cleavage	1
Sly_miRNA3063	Solyc01g111020.2	0	9.686	1	21	88774	88794	AAGUUCAGGGGUAAUAGGACC	GGUCCUAUUACCCCUGAACUU	Cleavage	1
Sly_miRNA3063	Solyc01g111020.2	0	9.686	1	21	93243	93263	AAGUUCAGGGGUAAUAGGACC	GGUCCUAUUACCCCUGAACUU	Cleavage	1
Sly_miRNA3063	Solyc01g111020.2	0	9.686	1	21	94948	94968	AAGUUCAGGGGUAAUAGGACC	GGUCCUAUUACCCCUGAACUU	Cleavage	1
Sly_miRNA3063	Solyc01g111020.2	0	9.686	1	21	90844	90864	AAGUUCAGGGGUAAUAGGACC	GGUCCUAUUACCCCUGAACUU	Cleavage	1
Sly_miRNA3063	Solyc01g111020.2	0	9.686	1	21	95897	95917	AAGUUCAGGGGUAAUAGGACC	GGUCCUAUUACCCCUGAACUU	Cleavage	1
Sly_miRNA3063	Solyc01g111020.2	0	9.686	1	21	91122	91142	AAGUUCAGGGGUAAUAGGACC	GGUCCUAUUACCCCUGAACUU	Cleavage	1
Sly_miRNA3063	Solyc01g111020.2	0	9.686	1	21	92702	92722	AAGUUCAGGGGUAAUAGGACC	GGUCCUAUUACCCCUGAACUU	Cleavage	1
Sly_miRNA3063	Solyc01g111180.2	0	9.686	1	21	136549	136569	AAGUUCAGGGGUAAUAGGACC	GGUCCUAUUACCCCUGAACUU	Cleavage	1
Sly_miRNA3063	Solyc01g111020.2	0	9.686	1	21	88864	88884	AAGUUCAGGGGUAAUAGGACC	GGUCCUAUUACCCCUGAACUU	Cleavage	1
Sly_miRNA3063	Solyc01g111020.2	0	9.686	1	21	90979	90999	AAGUUCAGGGGUAAUAGGACC	GGUCCUAUUACCCCUGAACUU	Cleavage	1
Sly_miRNA3063	Solyc01g111020.2	0	9.686	1	21	145730	145750	AAGUUCAGGGGUAAUAGGACC	GGUCCUAUUACCCCUGAACUU	Cleavage	2
Sly_miRNA3063	Solyc01g111020.2	0	9.686	1	21	91014	91034	AAGUUCAGGGGUAAUAGGACC	GGUCCUAUUACCCCUGAACUU	Cleavage	1
Sly_miRNA3063	Solyc01g111020.2	0	9.686	1	21	88870	88890	AAGUUCAGGGGUAAUAGGACC	GGUCCUAUUACCCCUGAACUU	Cleavage	1
Sly_miRNA3063	Solyc01g111020.2	0	9.686	1	21	145476	145496	AAGUUCAGGGGUAAUAGGACC	GGUCCUAUUACCCCUGAACUU	Cleavage	2
Sly_miRNA3063	Solyc01g111020.2	0	9.686	1	21	144263	144283	AAGUUCAGGGGUAAUAGGACC	GGUCCUAUUACCCCUGAACUU	Cleavage	2
Sly_miRNA3063	Solyc03g098260.1	1	8.312	1	21	1438	1458	AAGUUCAGGGGUAAUAGGACC	GGUUCUAUUACCCCUGAAUUU	Cleavage	1
Sly_miRNA3063	Solyc01g111120.2	1	9.275	1	21	12945	12965	AAGUUCAGGGGUAAUAGGACC	GGUCCUAUUACCUCUGAAUUU	Cleavage	1
Sly_miRNA3063	Solyc01g111120.2	1	9.275	1	21	10535	10555	AAGUUCAGGGGUAAUAGGACC	GGUCCUAUUACCUCUGAAUUU	Cleavage	1
Sly_miRNA3063	Solyc01g111120.2	1	9.275	1	21	12945	12965	AAGUUCAGGGGUAAUAGGACC	GGUCCUAUUACCUCUGAAUUU	Cleavage	1
Sly_miRNA3063	Solyc01g111120.2	1	9.275	1	21	12945	12965	AAGUUCAGGGGUAAUAGGACC	GGUCCUAUUACCUCUGAAUUU	Cleavage	1
Sly_miRNA3063	Solyc01g111120.2	1	9.275	1	21	62694	62714	AAGUUCAGGGGUAAUAGGACC	GGUCCUAUUACCUCUGAAUUU	Cleavage	1
Sly_miRNA3063	Solyc01g111120.2	1	9.275	1	21	59581	59601	AAGUUCAGGGGUAAUAGGACC	GGUCCUAUUACCUCUGAAUUU	Cleavage	1
Sly_miRNA3063	Solyc01g111120.2	1	9.275	1	21	63467	63487	AAGUUCAGGGGUAAUAGGACC	GGUCCUAUUACCUCUGAAUUU	Cleavage	1
Sly_miRNA3063	Solyc01g111020.2	1	9.275	1	21	10661	10681	AAGUUCAGGGGUAAUAGGACC	GGUCCUAUUACCUCUGAAUUU	Cleavage	1
Sly_miRNA3063	Solyc01g111020.2	1	9.275	1	21	10661	10681	AAGUUCAGGGGUAAUAGGACC	GGUCCUAUUACCUCUGAAUUU	Cleavage	1
Sly_miRNA3063	Solyc01g111020.2	1	9.275	1	21	10661	10681	AAGUUCAGGGGUAAUAGGACC	GGUCCUAUUACCUCUGAAUUU	Cleavage	1
Sly_miRNA3063	Solyc01g111020.2	1	9.275	1	21	10661	10681	AAGUUCAGGGGUAAUAGGACC	GGUCCUAUUACCUCUGAAUUU	Cleavage	1
Sly_miRNA3063	Solyc01g111020.2	1	9.275	1	21	12319	12339	AAGUUCAGGGGUAAUAGGACC	GGUCCUAUUACCUCUGAAUUU	Cleavage	1
Sly_miRNA3063	Solyc01g111020.2	1	9.275	1	21	12415	12435	AAGUUCAGGGGUAAUAGGACC	GGUCCUAUUACCUCUGAAUUU	Cleavage	1
Sly_miRNA3063	Solyc01g111020.2	1	9.275	1	21	13308	13328	AAGUUCAGGGGUAAUAGGACC	GGUCCUAUUACCUCUGAAUUU	Cleavage	1
Sly_miRNA3063	Solyc01g111020.2	1	9.275	1	21	13484	13504	AAGUUCAGGGGUAAUAGGACC	GGUCCUAUUACCUCUGAAUUU	Cleavage	1
Sly_miRNA3063	Solyc01g111020.2	1	9.275	1	21	13714	13734	AAGUUCAGGGGUAAUAGGACC	GGUCCUAUUACCUCUGAAUUU	Cleavage	1
Sly_miRNA3063	Solyc01g111020.2	1	9.275	1	21	14086	14106	AAGUUCAGGGGUAAUAGGACC	GGUCCUAUUACCUCUGAAUUU	Cleavage	1
Sly_miRNA3063	Solyc01g111020.2	1	9.275	1	21	14481	14501	AAGUUCAGGGGUAAUAGGACC	GGUCCUAUUACCUCUGAAUUU	Cleavage	1
Sly_miRNA3063	Solyc01g111020.2	1	9.275	1	21	12916	12936	AAGUUCAGGGGUAAUAGGACC	GGUCCUAUUACCUCUGAAUUU	Cleavage	1
Sly_miRNA3063	Solyc01g111020.2	1	9.275	1	21	14559	14579	AAGUUCAGGGGUAAUAGGACC	GGUCCUAUUACCUCUGAAUUU	Cleavage	1
Sly_miRNA3063	Solyc01g111020.2	1	9.275	1	21	10661	10681	AAGUUCAGGGGUAAUAGGACC	GGUCCUAUUACCUCUGAAUUU	Cleavage	1
Sly_miRNA3063	Solyc01g111020.2	1	9.275	1	21	59581	59601	AAGUUCAGGGGUAAUAGGACC	GGUCCUAUUACCUCUGAAUUU	Cleavage	1
Sly_miRNA3063	Solyc01g111020.2	1	9.275	1	21	61256	61276	AAGUUCAGGGGUAAUAGGACC	GGUCCUAUUACCUCUGAAUUU	Cleavage	1
Sly_miRNA3063	Solyc01g111020.2	1	9.275	1	21	63445	63465	AAGUUCAGGGGUAAUAGGACC	GGUCCUAUUACCUCUGAAUUU	Cleavage	1
Sly_miRNA3063	Solyc01g111020.2	1	9.275	1	21	63445	63465	AAGUUCAGGGGUAAUAGGACC	GGUCCUAUUACCUCUGAAUUU	Cleavage	1
Sly_miRNA3063	Solyc01g111020.2	1	9.275	1	21	63445	63465	AAGUUCAGGGGUAAUAGGACC	GGUCCUAUUACCUCUGAAUUU	Cleavage	1
Sly_miRNA3063	Solyc01g111020.2	1	9.275	1	21	63539	63559	AAGUUCAGGGGUAAUAGGACC	GGUCCUAUUACCUCUGAAUUU	Cleavage	1
Sly_miRNA3063	Solyc01g111020.2	1	9.275	1	21	63445	63465	AAGUUCAGGGGUAAUAGGACC	GGUCCUAUUACCUCUGAAUUU	Cleavage	1
Sly_miRNA3063	Solyc01g110700.2	1	9.275	1	21	69819	69839	AAGUUCAGGGGUAAUAGGACC	GGUCCUAUUACCUCUGAAUUU	Cleavage	2
Sly_miRNA3063	Solyc01g108220.2	0.5	6.796	1	20	1922	1941	AAGUUCAGGGGUAAUAGGAC	GUCCUAUUACCUCUGAACUU	Cleavage	1
Sly_miRNA3063	Solyc01g007880.2	1.5	9.843	1	21	2488	2508	AAGUUCAGGGGUAAUAGGACC	GGUUCUAUUACCUCUGAGCUU	Cleavage	1
Sly_miRNA3063	Solyc01g007880.2	1.5	9.843	1	21	2707	2727	AAGUUCAGGGGUAAUAGGACC	GGUUCUAUUACCUCUGAGCUU	Cleavage	1
Sly_miRNA3063	Solyc01g007880.2	1.5	9.843	1	21	2768	2788	AAGUUCAGGGGUAAUAGGACC	GGUUCUAUUACCUCUGAGCUU	Cleavage	1
Sly_miRNA3063	Solyc01g007880.2	1.5	9.843	1	21	2776	2796	AAGUUCAGGGGUAAUAGGACC	GGUUCUAUUACCUCUGAGCUU	Cleavage	1
Sly_miRNA3063	Solyc01g111020.2	0.5	8.802	1	20	157844	157863	AAGUUCAGGGGUAAUAGGAC	GUUCUAUUACCCCUGAACUU	Cleavage	2
Sly_miRNA3063	Solyc10g008740.2	1.5	4.785	1	21	3443	3463	AAGUUCAGGGGUAAUAGGACC	GGUCCUAUUACCCCUAAACUU	Cleavage	1
Sly_miRNA3063	Solyc10g008740.2	1.5	4.785	1	21	3453	3473	AAGUUCAGGGGUAAUAGGACC	GGUCCUAUUACCCCUAAACUU	Cleavage	1
Sly_miRNA3063	Solyc01g111020.2	0.5	8.802	1	20	157590	157609	AAGUUCAGGGGUAAUAGGAC	GUUCUAUUACCCCUGAACUU	Cleavage	2
Sly_miRNA3063	Solyc01g111020.2	0.5	8.802	1	20	156377	156396	AAGUUCAGGGGUAAUAGGAC	GUUCUAUUACCCCUGAACUU	Cleavage	2
Sly_miRNA3063	Solyc01g111080.2	2	9.847	1	21	705	725	AAGUUCAGGGGUAAUAGGACC	GGUCCUAUUACUCCUCAACUU	Cleavage	1
Sly_miRNA3063	Solyc06g050370.1	2.5	9.746	1	21	1012	1032	AAGUUCAGGGGUAAUAGGACC	GGUUCUAUUAUCCCCGAACUU	Cleavage	1
Sly_miRNA3063	Solyc06g035700.1	2.5	9.507	1	21	1463	1483	AAGUUCAGGGGUAAUAGGACC	GGUCCUAUUAUCUCUAAACUU	Cleavage	1
Sly_miRNA3063	Solyc05g042070.2	2	6.364	1	21	998	1019	AAGUUCA-GGGGUAAUAGGACC	GGUCCUAUUACCCCCUGAACUU	Cleavage	1
Sly_miRNA3063	Solyc04g011670.2	2	5.769	1	21	3236	3257	AAGUUCA-GGGGUAAUAGGACC	GGUCCUAUUACCCCCUGAACUU	Cleavage	1
Sly_miRNA3063	Solyc06g069400.2	2	10.198	1	21	1303	1324	AAGUUCAGGGG-UAAUAGGACC	GGUCCUAUUAUCCCCUGAACUU	Cleavage	1
Sly_miRNA3063	Solyc05g052450.2	2.5	10.918	1	21	864	885	AAGUUCAGGG-GUAAUAGGACC	GGUUCUAUUACUCCCUGAACUU	Translation	1
Sly_miRNA3063	Solyc04g018100.2	2.5	6.811	1	21	3719	3740	AAGUUCA-GGGGUAAUAGGACC	GGUCUUAUUACCCCCUGAACUU	Cleavage	1
Sly_miRNA3063	Solyc04g018100.2	2.5	6.811	1	21	3732	3753	AAGUUCA-GGGGUAAUAGGACC	GGUCUUAUUACCCCCUGAACUU	Cleavage	1
Sly_miRNA3063	Solyc04g018100.2	2.5	6.811	1	21	3904	3925	AAGUUCA-GGGGUAAUAGGACC	GGUCUUAUUACCCCCUGAACUU	Cleavage	1
Sly_miRNA3063	Solyc04g018100.2	2.5	6.811	1	21	3917	3938	AAGUUCA-GGGGUAAUAGGACC	GGUCUUAUUACCCCCUGAACUU	Cleavage	1
Sly_miRNA3063	Solyc04g018100.2	2.5	6.811	1	21	4008	4029	AAGUUCA-GGGGUAAUAGGACC	GGUCUUAUUACCCCCUGAACUU	Cleavage	1
Sly_miRNA3063	Solyc02g090240.2	2	11.658	1	20	2316	2335	AAGUUCAGGGGUAAUAGGAC	GUAUUAUUACCCCUGAAUUU	Cleavage	1
Sly_miRNA3063	Solyc02g090240.2	2	11.658	1	20	2482	2501	AAGUUCAGGGGUAAUAGGAC	GUAUUAUUACCCCUGAAUUU	Cleavage	1
Sly_miRNA3063	Solyc02g090240.2	2	11.658	1	20	2553	2572	AAGUUCAGGGGUAAUAGGAC	GUAUUAUUACCCCUGAAUUU	Cleavage	1
Sly_miRNA3063	Solyc02g090240.2	2	11.658	1	20	2642	2661	AAGUUCAGGGGUAAUAGGAC	GUAUUAUUACCCCUGAAUUU	Cleavage	1
Sly_miRNA3063	Solyc03g115280.1	3	6.038	1	21	2275	2296	AAGUUCA-GGGGUAAUAGGACC	GGUCCUAUUACCCCCUGAACUA	Cleavage	1
Sly_miRNA3063	Solyc03g115290.2	3	6.038	1	21	2273	2294	AAGUUCA-GGGGUAAUAGGACC	GGUCCUAUUACCCCCUGAACUA	Cleavage	1
Sly_miRNA3063	Solyc06g005990.2	3	9.707	1	20	6910	6929	AAGUUCAGGGGUAAUAGGAC	GUCCUAUUACCUCUGUACUC	Cleavage	1
Sly_miRNA3063	Solyc06g005990.2	3	9.707	1	20	6996	7015	AAGUUCAGGGGUAAUAGGAC	GUCCUAUUACCUCUGUACUC	Cleavage	1
Sly_miRNA3063	Solyc09g098260.1	3	13.22	1	20	1744	1763	AAGUUCAGGGGUAAUAGGAC	GUCCUAUUGCUCCAGGACUU	Cleavage	1
Sly_miRNA3063	Solyc10g007080.2	3	9.988	1	20	620	639	AAGUUCAGGGGUAAUAGGAC	GUCCUAUUACCCCUAAUCUU	Cleavage	1
Sly_miRNA3063	Solyc09g098260.1	3	15.839	1	20	4120	4139	AAGUUCAGGGGUAAUAGGAC	GUCCUAUUGCUCCAGGACUU	Cleavage	1
Sly_miRNA3063	Solyc11g005060.1	2.5	12.497	1	20	1375	1395	AAGUUCAGGG-GUAAUAGGAC	GUUCUAUUACUCCCUGAACUU	Translation	1
Sly_miRNA3063	Solyc11g005060.1	2.5	12.497	1	20	1646	1666	AAGUUCAGGG-GUAAUAGGAC	GUUCUAUUACUCCCUGAACUU	Translation	1
Sly_miRNA3063	Solyc11g005060.1	2.5	12.497	1	20	1761	1781	AAGUUCAGGG-GUAAUAGGAC	GUUCUAUUACUCCCUGAACUU	Translation	1
Sly_miRNA3063	Solyc02g068190.1	3	18.362	1	20	1886	1905	AAGUUCAGGGGUAAUAGGAC	GUCCUGUUCCCCCCGAACUU	Cleavage	1
Sly_miRNA3063	Solyc02g081290.2	3	21.261	1	20	1859	1878	AAGUUCAGGGGUAAUAGGAC	GUCCUGUUCCCCCAGAACUU	Cleavage	1
Sly_miRNA3063	Solyc02g068190.1	3	18.362	1	20	2067	2086	AAGUUCAGGGGUAAUAGGAC	GUCCUGUUCCCCCCGAACUU	Cleavage	1
Sly_miRNA3063	Solyc02g068190.1	3	18.362	1	20	2067	2086	AAGUUCAGGGGUAAUAGGAC	GUCCUGUUCCCCCCGAACUU	Cleavage	1
Sly_miRNA3063	Solyc02g068190.1	3	18.362	1	20	2067	2086	AAGUUCAGGGGUAAUAGGAC	GUCCUGUUCCCCCCGAACUU	Cleavage	1
Sly_miRNA3063	Solyc02g081290.2	3	21.261	1	20	2122	2141	AAGUUCAGGGGUAAUAGGAC	GUCCUGUUCCCCCAGAACUU	Cleavage	1
Sly_miRNA3063	Solyc03g007050.2	3	16.913	1	21	1048	1068	AAGUUCAGGGGUAAUAGGACC	GGUCGAAUUCCCCCUGAACUU	Cleavage	1
Sly_miRNA3063	Solyc10g007080.2	3	9.811	1	21	104	125	AAGUUC-AGGGGUAAUAGGACC	GAUCCUAUUACCCCUUGAGCUU	Cleavage	1
Sly_miRNA3088	Solyc11g008200.1	0	6.089	1	21	1926	1946	AAGUUCAGGGGUAAUAGGACC	GGUCCUAUUACCCCUGAACUU	Cleavage	1
Sly_miRNA3088	Solyc11g008200.1	0	6.089	1	21	1964	1984	AAGUUCAGGGGUAAUAGGACC	GGUCCUAUUACCCCUGAACUU	Cleavage	1
Sly_miRNA3088	Solyc09g009840.1	0	10.028	1	21	1710	1730	AAGUUCAGGGGUAAUAGGACC	GGUCCUAUUACCCCUGAACUU	Cleavage	1
Sly_miRNA3088	Solyc11g008200.1	0	6.089	1	21	2170	2190	AAGUUCAGGGGUAAUAGGACC	GGUCCUAUUACCCCUGAACUU	Cleavage	1
Sly_miRNA3088	Solyc01g110700.2	0	9.686	1	21	167182	167202	AAGUUCAGGGGUAAUAGGACC	GGUCCUAUUACCCCUGAACUU	Cleavage	2
Sly_miRNA3088	Solyc01g111020.2	0	9.686	1	21	87788	87808	AAGUUCAGGGGUAAUAGGACC	GGUCCUAUUACCCCUGAACUU	Cleavage	1
Sly_miRNA3088	Solyc01g111020.2	0	9.686	1	21	88774	88794	AAGUUCAGGGGUAAUAGGACC	GGUCCUAUUACCCCUGAACUU	Cleavage	1
Sly_miRNA3088	Solyc01g111020.2	0	9.686	1	21	93243	93263	AAGUUCAGGGGUAAUAGGACC	GGUCCUAUUACCCCUGAACUU	Cleavage	1
Sly_miRNA3088	Solyc01g111020.2	0	9.686	1	21	94948	94968	AAGUUCAGGGGUAAUAGGACC	GGUCCUAUUACCCCUGAACUU	Cleavage	1
Sly_miRNA3088	Solyc01g111020.2	0	9.686	1	21	90844	90864	AAGUUCAGGGGUAAUAGGACC	GGUCCUAUUACCCCUGAACUU	Cleavage	1
Sly_miRNA3088	Solyc01g111020.2	0	9.686	1	21	95897	95917	AAGUUCAGGGGUAAUAGGACC	GGUCCUAUUACCCCUGAACUU	Cleavage	1
Sly_miRNA3088	Solyc01g111020.2	0	9.686	1	21	91122	91142	AAGUUCAGGGGUAAUAGGACC	GGUCCUAUUACCCCUGAACUU	Cleavage	1
Sly_miRNA3088	Solyc01g111020.2	0	9.686	1	21	92702	92722	AAGUUCAGGGGUAAUAGGACC	GGUCCUAUUACCCCUGAACUU	Cleavage	1
Sly_miRNA3088	Solyc01g111180.2	0	9.686	1	21	136549	136569	AAGUUCAGGGGUAAUAGGACC	GGUCCUAUUACCCCUGAACUU	Cleavage	1
Sly_miRNA3088	Solyc01g111020.2	0	9.686	1	21	88864	88884	AAGUUCAGGGGUAAUAGGACC	GGUCCUAUUACCCCUGAACUU	Cleavage	1
Sly_miRNA3088	Solyc01g111020.2	0	9.686	1	21	90979	90999	AAGUUCAGGGGUAAUAGGACC	GGUCCUAUUACCCCUGAACUU	Cleavage	1
Sly_miRNA3088	Solyc01g111020.2	0	9.686	1	21	145730	145750	AAGUUCAGGGGUAAUAGGACC	GGUCCUAUUACCCCUGAACUU	Cleavage	2
Sly_miRNA3088	Solyc01g111020.2	0	9.686	1	21	91014	91034	AAGUUCAGGGGUAAUAGGACC	GGUCCUAUUACCCCUGAACUU	Cleavage	1
Sly_miRNA3088	Solyc01g111020.2	0	9.686	1	21	88870	88890	AAGUUCAGGGGUAAUAGGACC	GGUCCUAUUACCCCUGAACUU	Cleavage	1
Sly_miRNA3088	Solyc01g111020.2	0	9.686	1	21	145476	145496	AAGUUCAGGGGUAAUAGGACC	GGUCCUAUUACCCCUGAACUU	Cleavage	2
Sly_miRNA3088	Solyc01g111020.2	0	9.686	1	21	144263	144283	AAGUUCAGGGGUAAUAGGACC	GGUCCUAUUACCCCUGAACUU	Cleavage	2
Sly_miRNA3088	Solyc03g098260.1	1	8.312	1	21	1438	1458	AAGUUCAGGGGUAAUAGGACC	GGUUCUAUUACCCCUGAAUUU	Cleavage	1
Sly_miRNA3088	Solyc01g111120.2	1	9.275	1	21	12945	12965	AAGUUCAGGGGUAAUAGGACC	GGUCCUAUUACCUCUGAAUUU	Cleavage	1
Sly_miRNA3088	Solyc01g111120.2	1	9.275	1	21	10535	10555	AAGUUCAGGGGUAAUAGGACC	GGUCCUAUUACCUCUGAAUUU	Cleavage	1
Sly_miRNA3088	Solyc01g111120.2	1	9.275	1	21	12945	12965	AAGUUCAGGGGUAAUAGGACC	GGUCCUAUUACCUCUGAAUUU	Cleavage	1
Sly_miRNA3088	Solyc01g111120.2	1	9.275	1	21	12945	12965	AAGUUCAGGGGUAAUAGGACC	GGUCCUAUUACCUCUGAAUUU	Cleavage	1
Sly_miRNA3088	Solyc01g111120.2	1	9.275	1	21	62694	62714	AAGUUCAGGGGUAAUAGGACC	GGUCCUAUUACCUCUGAAUUU	Cleavage	1
Sly_miRNA3088	Solyc01g111120.2	1	9.275	1	21	59581	59601	AAGUUCAGGGGUAAUAGGACC	GGUCCUAUUACCUCUGAAUUU	Cleavage	1
Sly_miRNA3088	Solyc01g111120.2	1	9.275	1	21	63467	63487	AAGUUCAGGGGUAAUAGGACC	GGUCCUAUUACCUCUGAAUUU	Cleavage	1
Sly_miRNA3088	Solyc01g111020.2	1	9.275	1	21	10661	10681	AAGUUCAGGGGUAAUAGGACC	GGUCCUAUUACCUCUGAAUUU	Cleavage	1
Sly_miRNA3088	Solyc01g111020.2	1	9.275	1	21	10661	10681	AAGUUCAGGGGUAAUAGGACC	GGUCCUAUUACCUCUGAAUUU	Cleavage	1
Sly_miRNA3088	Solyc01g111020.2	1	9.275	1	21	10661	10681	AAGUUCAGGGGUAAUAGGACC	GGUCCUAUUACCUCUGAAUUU	Cleavage	1
Sly_miRNA3088	Solyc01g111020.2	1	9.275	1	21	10661	10681	AAGUUCAGGGGUAAUAGGACC	GGUCCUAUUACCUCUGAAUUU	Cleavage	1
Sly_miRNA3088	Solyc01g111020.2	1	9.275	1	21	12319	12339	AAGUUCAGGGGUAAUAGGACC	GGUCCUAUUACCUCUGAAUUU	Cleavage	1
Sly_miRNA3088	Solyc01g111020.2	1	9.275	1	21	12415	12435	AAGUUCAGGGGUAAUAGGACC	GGUCCUAUUACCUCUGAAUUU	Cleavage	1
Sly_miRNA3088	Solyc01g111020.2	1	9.275	1	21	13308	13328	AAGUUCAGGGGUAAUAGGACC	GGUCCUAUUACCUCUGAAUUU	Cleavage	1
Sly_miRNA3088	Solyc01g111020.2	1	9.275	1	21	13484	13504	AAGUUCAGGGGUAAUAGGACC	GGUCCUAUUACCUCUGAAUUU	Cleavage	1
Sly_miRNA3088	Solyc01g111020.2	1	9.275	1	21	13714	13734	AAGUUCAGGGGUAAUAGGACC	GGUCCUAUUACCUCUGAAUUU	Cleavage	1
Sly_miRNA3088	Solyc01g111020.2	1	9.275	1	21	14086	14106	AAGUUCAGGGGUAAUAGGACC	GGUCCUAUUACCUCUGAAUUU	Cleavage	1
Sly_miRNA3088	Solyc01g111020.2	1	9.275	1	21	14481	14501	AAGUUCAGGGGUAAUAGGACC	GGUCCUAUUACCUCUGAAUUU	Cleavage	1
Sly_miRNA3088	Solyc01g111020.2	1	9.275	1	21	12916	12936	AAGUUCAGGGGUAAUAGGACC	GGUCCUAUUACCUCUGAAUUU	Cleavage	1
Sly_miRNA3088	Solyc01g111020.2	1	9.275	1	21	14559	14579	AAGUUCAGGGGUAAUAGGACC	GGUCCUAUUACCUCUGAAUUU	Cleavage	1
Sly_miRNA3088	Solyc01g111020.2	1	9.275	1	21	10661	10681	AAGUUCAGGGGUAAUAGGACC	GGUCCUAUUACCUCUGAAUUU	Cleavage	1
Sly_miRNA3088	Solyc01g111020.2	1	9.275	1	21	59581	59601	AAGUUCAGGGGUAAUAGGACC	GGUCCUAUUACCUCUGAAUUU	Cleavage	1
Sly_miRNA3088	Solyc01g111020.2	1	9.275	1	21	61256	61276	AAGUUCAGGGGUAAUAGGACC	GGUCCUAUUACCUCUGAAUUU	Cleavage	1
Sly_miRNA3088	Solyc01g111020.2	1	9.275	1	21	63445	63465	AAGUUCAGGGGUAAUAGGACC	GGUCCUAUUACCUCUGAAUUU	Cleavage	1
Sly_miRNA3088	Solyc01g111020.2	1	9.275	1	21	63445	63465	AAGUUCAGGGGUAAUAGGACC	GGUCCUAUUACCUCUGAAUUU	Cleavage	1
Sly_miRNA3088	Solyc01g111020.2	1	9.275	1	21	63445	63465	AAGUUCAGGGGUAAUAGGACC	GGUCCUAUUACCUCUGAAUUU	Cleavage	1
Sly_miRNA3088	Solyc01g111020.2	1	9.275	1	21	63539	63559	AAGUUCAGGGGUAAUAGGACC	GGUCCUAUUACCUCUGAAUUU	Cleavage	1
Sly_miRNA3088	Solyc01g111020.2	1	9.275	1	21	63445	63465	AAGUUCAGGGGUAAUAGGACC	GGUCCUAUUACCUCUGAAUUU	Cleavage	1
Sly_miRNA3088	Solyc01g110700.2	1	9.275	1	21	69819	69839	AAGUUCAGGGGUAAUAGGACC	GGUCCUAUUACCUCUGAAUUU	Cleavage	2
Sly_miRNA3088	Solyc01g108220.2	0.5	6.796	1	20	1922	1941	AAGUUCAGGGGUAAUAGGAC	GUCCUAUUACCUCUGAACUU	Cleavage	1
Sly_miRNA3088	Solyc01g007880.2	1.5	9.843	1	21	2488	2508	AAGUUCAGGGGUAAUAGGACC	GGUUCUAUUACCUCUGAGCUU	Cleavage	1
Sly_miRNA3088	Solyc01g007880.2	1.5	9.843	1	21	2707	2727	AAGUUCAGGGGUAAUAGGACC	GGUUCUAUUACCUCUGAGCUU	Cleavage	1
Sly_miRNA3088	Solyc01g007880.2	1.5	9.843	1	21	2768	2788	AAGUUCAGGGGUAAUAGGACC	GGUUCUAUUACCUCUGAGCUU	Cleavage	1
Sly_miRNA3088	Solyc01g007880.2	1.5	9.843	1	21	2776	2796	AAGUUCAGGGGUAAUAGGACC	GGUUCUAUUACCUCUGAGCUU	Cleavage	1
Sly_miRNA3088	Solyc01g111020.2	0.5	8.802	1	20	157844	157863	AAGUUCAGGGGUAAUAGGAC	GUUCUAUUACCCCUGAACUU	Cleavage	2
Sly_miRNA3088	Solyc01g111020.2	0.5	8.802	1	20	157590	157609	AAGUUCAGGGGUAAUAGGAC	GUUCUAUUACCCCUGAACUU	Cleavage	2
Sly_miRNA3088	Solyc10g008740.2	1.5	4.785	1	21	3443	3463	AAGUUCAGGGGUAAUAGGACC	GGUCCUAUUACCCCUAAACUU	Cleavage	1
Sly_miRNA3088	Solyc10g008740.2	1.5	4.785	1	21	3453	3473	AAGUUCAGGGGUAAUAGGACC	GGUCCUAUUACCCCUAAACUU	Cleavage	1
Sly_miRNA3088	Solyc01g111020.2	0.5	8.802	1	20	156377	156396	AAGUUCAGGGGUAAUAGGAC	GUUCUAUUACCCCUGAACUU	Cleavage	2
Sly_miRNA3088	Solyc01g111080.2	2	9.847	1	21	705	725	AAGUUCAGGGGUAAUAGGACC	GGUCCUAUUACUCCUCAACUU	Cleavage	1
Sly_miRNA3088	Solyc06g050370.1	2.5	9.746	1	21	1012	1032	AAGUUCAGGGGUAAUAGGACC	GGUUCUAUUAUCCCCGAACUU	Cleavage	1
Sly_miRNA3088	Solyc06g035700.1	2.5	9.507	1	21	1463	1483	AAGUUCAGGGGUAAUAGGACC	GGUCCUAUUAUCUCUAAACUU	Cleavage	1
Sly_miRNA3088	Solyc05g042070.2	2	6.364	1	21	998	1019	AAGUUCA-GGGGUAAUAGGACC	GGUCCUAUUACCCCCUGAACUU	Cleavage	1
Sly_miRNA3088	Solyc04g011670.2	2	5.769	1	21	3236	3257	AAGUUCA-GGGGUAAUAGGACC	GGUCCUAUUACCCCCUGAACUU	Cleavage	1
Sly_miRNA3088	Solyc06g069400.2	2	10.198	1	21	1303	1324	AAGUUCAGGGG-UAAUAGGACC	GGUCCUAUUAUCCCCUGAACUU	Cleavage	1
Sly_miRNA3088	Solyc05g052450.2	2.5	10.918	1	21	864	885	AAGUUCAGGG-GUAAUAGGACC	GGUUCUAUUACUCCCUGAACUU	Translation	1
Sly_miRNA3088	Solyc04g018100.2	2.5	6.811	1	21	3719	3740	AAGUUCA-GGGGUAAUAGGACC	GGUCUUAUUACCCCCUGAACUU	Cleavage	1
Sly_miRNA3088	Solyc04g018100.2	2.5	6.811	1	21	3732	3753	AAGUUCA-GGGGUAAUAGGACC	GGUCUUAUUACCCCCUGAACUU	Cleavage	1
Sly_miRNA3088	Solyc04g018100.2	2.5	6.811	1	21	3904	3925	AAGUUCA-GGGGUAAUAGGACC	GGUCUUAUUACCCCCUGAACUU	Cleavage	1
Sly_miRNA3088	Solyc04g018100.2	2.5	6.811	1	21	3917	3938	AAGUUCA-GGGGUAAUAGGACC	GGUCUUAUUACCCCCUGAACUU	Cleavage	1
Sly_miRNA3088	Solyc04g018100.2	2.5	6.811	1	21	4008	4029	AAGUUCA-GGGGUAAUAGGACC	GGUCUUAUUACCCCCUGAACUU	Cleavage	1
Sly_miRNA3088	Solyc02g090240.2	2	11.658	1	20	2316	2335	AAGUUCAGGGGUAAUAGGAC	GUAUUAUUACCCCUGAAUUU	Cleavage	1
Sly_miRNA3088	Solyc02g090240.2	2	11.658	1	20	2482	2501	AAGUUCAGGGGUAAUAGGAC	GUAUUAUUACCCCUGAAUUU	Cleavage	1
Sly_miRNA3088	Solyc02g090240.2	2	11.658	1	20	2553	2572	AAGUUCAGGGGUAAUAGGAC	GUAUUAUUACCCCUGAAUUU	Cleavage	1
Sly_miRNA3088	Solyc02g090240.2	2	11.658	1	20	2642	2661	AAGUUCAGGGGUAAUAGGAC	GUAUUAUUACCCCUGAAUUU	Cleavage	1
Sly_miRNA3088	Solyc03g115280.1	3	6.038	1	21	2275	2296	AAGUUCA-GGGGUAAUAGGACC	GGUCCUAUUACCCCCUGAACUA	Cleavage	1
Sly_miRNA3088	Solyc03g115290.2	3	6.038	1	21	2273	2294	AAGUUCA-GGGGUAAUAGGACC	GGUCCUAUUACCCCCUGAACUA	Cleavage	1
Sly_miRNA3088	Solyc06g005990.2	3	9.707	1	20	6910	6929	AAGUUCAGGGGUAAUAGGAC	GUCCUAUUACCUCUGUACUC	Cleavage	1
Sly_miRNA3088	Solyc06g005990.2	3	9.707	1	20	6996	7015	AAGUUCAGGGGUAAUAGGAC	GUCCUAUUACCUCUGUACUC	Cleavage	1
Sly_miRNA3088	Solyc09g098260.1	3	13.22	1	20	1744	1763	AAGUUCAGGGGUAAUAGGAC	GUCCUAUUGCUCCAGGACUU	Cleavage	1
Sly_miRNA3088	Solyc10g007080.2	3	9.988	1	20	620	639	AAGUUCAGGGGUAAUAGGAC	GUCCUAUUACCCCUAAUCUU	Cleavage	1
Sly_miRNA3088	Solyc09g098260.1	3	15.839	1	20	4120	4139	AAGUUCAGGGGUAAUAGGAC	GUCCUAUUGCUCCAGGACUU	Cleavage	1
Sly_miRNA3088	Solyc11g005060.1	2.5	12.497	1	20	1375	1395	AAGUUCAGGG-GUAAUAGGAC	GUUCUAUUACUCCCUGAACUU	Translation	1
Sly_miRNA3088	Solyc11g005060.1	2.5	12.497	1	20	1646	1666	AAGUUCAGGG-GUAAUAGGAC	GUUCUAUUACUCCCUGAACUU	Translation	1
Sly_miRNA3088	Solyc11g005060.1	2.5	12.497	1	20	1761	1781	AAGUUCAGGG-GUAAUAGGAC	GUUCUAUUACUCCCUGAACUU	Translation	1
Sly_miRNA3088	Solyc02g068190.1	3	18.362	1	20	1886	1905	AAGUUCAGGGGUAAUAGGAC	GUCCUGUUCCCCCCGAACUU	Cleavage	1
Sly_miRNA3088	Solyc02g081290.2	3	21.261	1	20	1859	1878	AAGUUCAGGGGUAAUAGGAC	GUCCUGUUCCCCCAGAACUU	Cleavage	1
Sly_miRNA3088	Solyc02g068190.1	3	18.362	1	20	2067	2086	AAGUUCAGGGGUAAUAGGAC	GUCCUGUUCCCCCCGAACUU	Cleavage	1
Sly_miRNA3088	Solyc02g068190.1	3	18.362	1	20	2067	2086	AAGUUCAGGGGUAAUAGGAC	GUCCUGUUCCCCCCGAACUU	Cleavage	1
Sly_miRNA3088	Solyc02g068190.1	3	18.362	1	20	2067	2086	AAGUUCAGGGGUAAUAGGAC	GUCCUGUUCCCCCCGAACUU	Cleavage	1
Sly_miRNA3088	Solyc02g081290.2	3	21.261	1	20	2122	2141	AAGUUCAGGGGUAAUAGGAC	GUCCUGUUCCCCCAGAACUU	Cleavage	1
Sly_miRNA3088	Solyc03g007050.2	3	16.913	1	21	1048	1068	AAGUUCAGGGGUAAUAGGACC	GGUCGAAUUCCCCCUGAACUU	Cleavage	1
Sly_miRNA3088	Solyc10g007080.2	3	9.811	1	21	104	125	AAGUUC-AGGGGUAAUAGGACC	GAUCCUAUUACCCCUUGAGCUU	Cleavage	1
Sly_miRNA667	Solyc00g289230.1	2	14.147	1	21	1130	1150	GAGAUUUAAUAGGGUUGGACU	AGUUCAAGCCUAUUAAAUUUC	Cleavage	1
Sly_miRNA667	Solyc00g289230.1	2	14.147	1	21	1130	1150	GAGAUUUAAUAGGGUUGGACU	AGUUCAAGCCUAUUAAAUUUC	Cleavage	1
Sly_miRNA667	Solyc01g103680.2	2	7.099	1	20	348	367	GAGAUUUAAUAGGGUUGGAC	UUCCGACCCUAUUGAAUCUC	Cleavage	1
Sly_miRNA667	Solyc01g103680.2	2	7.099	1	20	499	518	GAGAUUUAAUAGGGUUGGAC	UUCCGACCCUAUUGAAUCUC	Cleavage	1
Sly_miRNA667	Solyc01g103680.2	2	7.099	1	20	499	518	GAGAUUUAAUAGGGUUGGAC	UUCCGACCCUAUUGAAUCUC	Cleavage	1
Sly_miRNA667	Solyc06g068020.1	2	13.356	1	21	275	295	GAGAUUUAAUAGGGUUGGACU	AGCCCAAACCUAUUAAAUCUC	Cleavage	1
Sly_miRNA667	Solyc11g066610.1	3	14.026	1	21	501	521	GAGAUUUAAUAGGGUUGGACU	GGUUCAGCUCUAUGAGAUCUC	Cleavage	1
Sly_miRNA667	Solyc11g066610.1	3	14.026	1	21	545	565	GAGAUUUAAUAGGGUUGGACU	GGUUCAGCUCUAUGAGAUCUC	Cleavage	1
Sly_miRNA667	Solyc11g066610.1	3	14.026	1	21	561	581	GAGAUUUAAUAGGGUUGGACU	GGUUCAGCUCUAUGAGAUCUC	Cleavage	1
Sly_miRNA667	Solyc10g074890.1	3	10.277	1	21	23	43	GAGAUUUAAUAGGGUUGGACU	ACUCCAACCUUAAUAAAUCUU	Translation	1
Sly_miRNA667	Solyc07g019650.1	3	11.804	1	21	2981	3001	GAGAUUUAAUAGGGUUGGACU	AGUCCAGCCUUAAAAAAUCUC	Translation	1
Sly_miRNA667	Solyc07g019650.1	3	11.804	1	21	2829	2849	GAGAUUUAAUAGGGUUGGACU	AGUCCAGCCUUAAAAAAUCUC	Translation	1
Sly_miRNA667	Solyc07g019650.1	3	11.804	1	21	2981	3001	GAGAUUUAAUAGGGUUGGACU	AGUCCAGCCUUAAAAAAUCUC	Translation	1
Sly_miRNA667	Solyc07g019650.1	3	11.804	1	21	3311	3331	GAGAUUUAAUAGGGUUGGACU	AGUCCAGCCUUAAAAAAUCUC	Translation	1
Sly_miRNA667	Solyc11g012440.1	3	11.164	1	20	704	723	GAGAUUUAAUAGGGUUGGAC	UUACAGCCCUGUUAAAUCUC	Cleavage	1
Sly_miRNA793	Solyc04g008590.2	0	18.105	1	21	375	395	AAUUAAUUGUUCAGCUCUUCC	GGAAGAGCUGAACAAUUAAUU	Cleavage	1
Sly_miRNA793	Solyc04g008590.2	0	16.688	1	21	396	416	AAUUAAUUGUUCAGCUCUUCC	GGAAGAGCUGAACAAUUAAUU	Cleavage	1
Sly_miRNA793	Solyc06g053830.2	2	17.984	1	20	906	925	AAUUAAUUGUUCAGCUCUUC	CAGGAGCUGAGCAAUUAAUU	Cleavage	1
Sly_miRNA793	Solyc07g063490.2	1.5	17.908	1	20	1591	1610	AAUUAAUUGUUCAGCUCUUC	GAAGUGCUGAACAAUUGAUU	Cleavage	1
Sly_miRNA793	Solyc07g063490.2	1.5	17.908	1	20	1882	1901	AAUUAAUUGUUCAGCUCUUC	GAAGUGCUGAACAAUUGAUU	Cleavage	1
Sly_miRNA793	Solyc07g063490.2	1.5	17.908	1	20	2060	2079	AAUUAAUUGUUCAGCUCUUC	GAAGUGCUGAACAAUUGAUU	Cleavage	1
Sly_miRNA793	Solyc01g095190.1	3	18.301	1	21	645	665	AAUUAAUUGUUCAGCUCUUCC	GGAAGAGUUGAAUGAUUAUUU	Cleavage	1
Sly_miRNA793	Solyc01g095190.1	3	18.301	1	21	1182	1202	AAUUAAUUGUUCAGCUCUUCC	GGAAGAGUUGAAUGAUUAUUU	Cleavage	1
Sly_miRNA793	Solyc01g095190.1	3	18.301	1	21	1099	1119	AAUUAAUUGUUCAGCUCUUCC	GGAAGAGUUGAAUGAUUAUUU	Cleavage	1
Sly_miRNA793	Solyc01g095190.1	3	18.301	1	21	1660	1680	AAUUAAUUGUUCAGCUCUUCC	GGAAGAGUUGAAUGAUUAUUU	Cleavage	1
Sly_miRNA793	Solyc01g095190.1	3	18.301	1	21	1887	1907	AAUUAAUUGUUCAGCUCUUCC	GGAAGAGUUGAAUGAUUAUUU	Cleavage	1
Sly_miRNA793	Solyc01g095190.1	3	18.301	1	21	1967	1987	AAUUAAUUGUUCAGCUCUUCC	GGAAGAGUUGAAUGAUUAUUU	Cleavage	1
Sly_miRNA793	Solyc01g095190.1	3	18.301	1	21	1976	1996	AAUUAAUUGUUCAGCUCUUCC	GGAAGAGUUGAAUGAUUAUUU	Cleavage	1
Sly_miRNA793	Solyc01g008500.2	3	18.804	1	21	710	730	AAUUAAUUGUUCAGCUCUUCC	GGAGGAGCUGAACUAUUAAGU	Cleavage	1
Sly_miRNA793	Solyc01g008500.2	3	18.804	1	21	704	724	AAUUAAUUGUUCAGCUCUUCC	GGAGGAGCUGAACUAUUAAGU	Cleavage	1
Sly_miRNA793	Solyc06g074010.2	3	17.306	1	21	302	322	AAUUAAUUGUUCAGCUCUUCC	GGAAGAGUGGAACAAUAAAUU	Cleavage	1
Sly_miRNA793	Solyc06g074010.2	3	17.306	1	21	457	477	AAUUAAUUGUUCAGCUCUUCC	GGAAGAGUGGAACAAUAAAUU	Cleavage	1
Sly_miRNA793	Solyc01g008500.2	3	18.804	1	21	1574	1594	AAUUAAUUGUUCAGCUCUUCC	GGAGGAGCUGAACUAUUAAGU	Cleavage	1
Sly_miRNA793	Solyc06g074010.2	3	14.32	1	21	16	36	AAUUAAUUGUUCAGCUCUUCC	GGAAGAGUGGAACAAUAAAUU	Cleavage	1
Sly_miRNA793	Solyc06g074010.2	3	17.306	1	21	155	175	AAUUAAUUGUUCAGCUCUUCC	GGAAGAGUGGAACAAUAAAUU	Cleavage	1
Sly_miRNA793	Solyc06g074010.2	3	17.306	1	21	209	229	AAUUAAUUGUUCAGCUCUUCC	GGAAGAGUGGAACAAUAAAUU	Cleavage	1
Sly_miRNA793	Solyc06g074010.2	3	17.306	1	21	497	517	AAUUAAUUGUUCAGCUCUUCC	GGAAGAGUGGAACAAUAAAUU	Cleavage	1
Sly_miRNA793	Solyc06g074010.2	3	17.306	1	21	363	383	AAUUAAUUGUUCAGCUCUUCC	GGAAGAGUGGAACAAUAAAUU	Cleavage	1
Sly_miRNA793	Solyc06g074010.2	3	17.306	1	21	497	517	AAUUAAUUGUUCAGCUCUUCC	GGAAGAGUGGAACAAUAAAUU	Cleavage	1
Sly_miRNA793	Solyc06g074010.2	3	17.306	1	21	497	517	AAUUAAUUGUUCAGCUCUUCC	GGAAGAGUGGAACAAUAAAUU	Cleavage	1
Sly_miRNA793	Solyc06g074010.2	3	17.306	1	21	497	517	AAUUAAUUGUUCAGCUCUUCC	GGAAGAGUGGAACAAUAAAUU	Cleavage	1
Sly_miRNA793	Solyc06g074010.2	3	17.306	1	21	497	517	AAUUAAUUGUUCAGCUCUUCC	GGAAGAGUGGAACAAUAAAUU	Cleavage	1
Sly_miRNA793	Solyc06g074010.2	3	17.306	1	21	497	517	AAUUAAUUGUUCAGCUCUUCC	GGAAGAGUGGAACAAUAAAUU	Cleavage	1
Sly_miRNA793	Solyc01g008500.2	3	18.804	1	21	5254	5274	AAUUAAUUGUUCAGCUCUUCC	GGAGGAGCUGAACUAUUAAGU	Cleavage	1
Sly_miRNA793	Solyc11g011760.1	2.5	16.131	1	20	1754	1773	AAUUAAUUGUUCAGCUCUUC	GAAGAGCUGAAUCGUUGAUU	Cleavage	1
Sly_miRNA793	Solyc07g053860.2	2.5	14.871	1	20	3548	3567	AAUUAAUUGUUCAGCUCUUC	GAAGAGCUGAUUGAUUGAUU	Translation	1
Sly_miRNA793	Solyc07g053860.2	2.5	14.871	1	20	3561	3580	AAUUAAUUGUUCAGCUCUUC	GAAGAGCUGAUUGAUUGAUU	Translation	1
Sly_miRNA793	Solyc07g053860.2	2.5	14.871	1	20	3562	3581	AAUUAAUUGUUCAGCUCUUC	GAAGAGCUGAUUGAUUGAUU	Translation	1
Sly_miRNA793	Solyc01g097370.1	3	17.904	1	20	147	166	AAUUAAUUGUUCAGCUCUUC	GAAGAAAUGGGCAAUUAAUU	Cleavage	1
Sly_miRNA793	Solyc12g039090.1	3	10.704	1	20	340	359	AAUUAAUUGUUCAGCUCUUC	GAAGGGAUCAAUAAUUAAUU	Cleavage	1
Sly_miRNA1987	Solyc06g069400.2	0	10.011	1	21	1303	1323	AGUUCAGGGGAUAAUAGGACC	GGUCCUAUUAUCCCCUGAACU	Cleavage	1
Sly_miRNA1987	Solyc03g115280.1	1	5.842	1	21	2275	2295	AGUUCAGGGGAUAAUAGGACC	GGUCCUAUUACCCCCUGAACU	Translation	1
Sly_miRNA1987	Solyc05g042070.2	1	6.363	1	21	998	1018	AGUUCAGGGGAUAAUAGGACC	GGUCCUAUUACCCCCUGAACU	Translation	1
Sly_miRNA1987	Solyc04g011670.2	1	5.74	1	21	3236	3256	AGUUCAGGGGAUAAUAGGACC	GGUCCUAUUACCCCCUGAACU	Translation	1
Sly_miRNA1987	Solyc03g115290.2	1	5.842	1	21	2273	2293	AGUUCAGGGGAUAAUAGGACC	GGUCCUAUUACCCCCUGAACU	Translation	1
Sly_miRNA1987	Solyc04g018100.2	1.5	6.849	1	21	3719	3739	AGUUCAGGGGAUAAUAGGACC	GGUCUUAUUACCCCCUGAACU	Translation	1
Sly_miRNA1987	Solyc04g018100.2	1.5	6.849	1	21	3732	3752	AGUUCAGGGGAUAAUAGGACC	GGUCUUAUUACCCCCUGAACU	Translation	1
Sly_miRNA1987	Solyc04g018100.2	1.5	6.849	1	21	3904	3924	AGUUCAGGGGAUAAUAGGACC	GGUCUUAUUACCCCCUGAACU	Translation	1
Sly_miRNA1987	Solyc04g018100.2	1.5	6.849	1	21	3917	3937	AGUUCAGGGGAUAAUAGGACC	GGUCUUAUUACCCCCUGAACU	Translation	1
Sly_miRNA1987	Solyc04g018100.2	1.5	6.849	1	21	4008	4028	AGUUCAGGGGAUAAUAGGACC	GGUCUUAUUACCCCCUGAACU	Translation	1
Sly_miRNA1987	Solyc05g052450.2	2	10.93	1	21	864	884	AGUUCAGGGGAUAAUAGGACC	GGUUCUAUUACUCCCUGAACU	Translation	1
Sly_miRNA1987	Solyc02g027080.1	2.5	7.827	1	21	3093	3114	AGUUCAGGGGA-UAAUAGGACC	GGUCCUAUUACUCCCUUGAACU	Cleavage	1
Sly_miRNA1987	Solyc11g005060.1	2	12.527	1	20	1375	1394	AGUUCAGGGGAUAAUAGGAC	GUUCUAUUACUCCCUGAACU	Translation	1
Sly_miRNA1987	Solyc07g053640.1	2.5	15.828	1	20	387	406	AGUUCAGGGGAUAAUAGGAC	GUCCUGUUGUCUUUUGAACU	Cleavage	1
Sly_miRNA1987	Solyc11g005060.1	2	12.527	1	20	1646	1665	AGUUCAGGGGAUAAUAGGAC	GUUCUAUUACUCCCUGAACU	Translation	1
Sly_miRNA1987	Solyc11g005060.1	2	12.527	1	20	1761	1780	AGUUCAGGGGAUAAUAGGAC	GUUCUAUUACUCCCUGAACU	Translation	1
Sly_miRNA1987	Solyc12g098920.1	3	15.06	1	20	742	761	AGUUCAGGGGAUAAUAGGAC	AACCUAUUAUCUCUUGAACU	Cleavage	1
Sly_miRNA1987	Solyc11g008200.1	2	6.113	1	21	1926	1945	AGUUCAGGGGAUAAUAGGACC	GGUCCUAUUA-CCCCUGAACU	Translation	1
Sly_miRNA1987	Solyc11g008200.1	2	6.113	1	21	1964	1983	AGUUCAGGGGAUAAUAGGACC	GGUCCUAUUA-CCCCUGAACU	Translation	1
Sly_miRNA1987	Solyc10g007930.2	2.5	5.392	1	21	1964	1984	AGUUCAGGGGAUAAUAGGACC	GAUCUUAUUACCCCCUGAACU	Translation	1
Sly_miRNA1987	Solyc09g009840.1	2	10.034	1	21	1710	1729	AGUUCAGGGGAUAAUAGGACC	GGUCCUAUUA-CCCCUGAACU	Translation	1
Sly_miRNA1987	Solyc11g008200.1	2	6.113	1	21	2170	2189	AGUUCAGGGGAUAAUAGGACC	GGUCCUAUUA-CCCCUGAACU	Translation	1
Sly_miRNA1987	Solyc09g098620.1	3	10.853	1	21	1718	1739	AGUUCAGGGG-AUAAUAGGACC	GGUUCUAUUAUUCCCCUGAAUU	Translation	1
Sly_miRNA1987	Solyc09g098620.1	3	10.294	1	21	2033	2054	AGUUCAGGGG-AUAAUAGGACC	GGUUCUAUUAUUCCCCUGAAUU	Translation	1
Sly_miRNA1987	Solyc09g098620.1	3	10.853	1	21	2036	2057	AGUUCAGGGG-AUAAUAGGACC	GGUUCUAUUAUUCCCCUGAAUU	Translation	1
Sly_miRNA1987	Solyc02g086130.2	2.5	7.115	1	20	4400	4419	AGUUCAGGGGAUAAUAGGAC	AUCCUCUUAUCCCCUGAAUU	Cleavage	1
Sly_miRNA1987	Solyc01g110700.2	2	10.509	1	21	167182	167201	AGUUCAGGGGAUAAUAGGACC	GGUCCUAUUA-CCCCUGAACU	Translation	3
Sly_miRNA1987	Solyc01g110700.2	2	8.886	1	21	167228	167247	AGUUCAGGGGAUAAUAGGACC	GGUCCUAUUA-CCCCUGAACU	Translation	3
Sly_miRNA1987	Solyc01g111020.2	2	10.509	1	21	87788	87807	AGUUCAGGGGAUAAUAGGACC	GGUCCUAUUA-CCCCUGAACU	Translation	2
Sly_miRNA1987	Solyc01g111020.2	2	8.886	1	21	87834	87853	AGUUCAGGGGAUAAUAGGACC	GGUCCUAUUA-CCCCUGAACU	Translation	2
Sly_miRNA1987	Solyc01g111020.2	2	10.509	1	21	88774	88793	AGUUCAGGGGAUAAUAGGACC	GGUCCUAUUA-CCCCUGAACU	Translation	2
Sly_miRNA1987	Solyc01g111020.2	2	8.886	1	21	88820	88839	AGUUCAGGGGAUAAUAGGACC	GGUCCUAUUA-CCCCUGAACU	Translation	2
Sly_miRNA1987	Solyc01g111020.2	2	10.509	1	21	93243	93262	AGUUCAGGGGAUAAUAGGACC	GGUCCUAUUA-CCCCUGAACU	Translation	2
Sly_miRNA1987	Solyc01g111020.2	2	8.886	1	21	93289	93308	AGUUCAGGGGAUAAUAGGACC	GGUCCUAUUA-CCCCUGAACU	Translation	2
Sly_miRNA1987	Solyc01g111020.2	2	10.509	1	21	94948	94967	AGUUCAGGGGAUAAUAGGACC	GGUCCUAUUA-CCCCUGAACU	Translation	2
Sly_miRNA1987	Solyc01g111020.2	2	8.886	1	21	94994	95013	AGUUCAGGGGAUAAUAGGACC	GGUCCUAUUA-CCCCUGAACU	Translation	2
Sly_miRNA1987	Solyc01g111020.2	2	10.509	1	21	90844	90863	AGUUCAGGGGAUAAUAGGACC	GGUCCUAUUA-CCCCUGAACU	Translation	2
Sly_miRNA1987	Solyc01g111020.2	2	8.886	1	21	90890	90909	AGUUCAGGGGAUAAUAGGACC	GGUCCUAUUA-CCCCUGAACU	Translation	2
Sly_miRNA1987	Solyc01g111020.2	2	10.509	1	21	95897	95916	AGUUCAGGGGAUAAUAGGACC	GGUCCUAUUA-CCCCUGAACU	Translation	2
Sly_miRNA1987	Solyc01g111020.2	2	8.886	1	21	95943	95962	AGUUCAGGGGAUAAUAGGACC	GGUCCUAUUA-CCCCUGAACU	Translation	2
Sly_miRNA1987	Solyc01g111020.2	2	10.509	1	21	91122	91141	AGUUCAGGGGAUAAUAGGACC	GGUCCUAUUA-CCCCUGAACU	Translation	2
Sly_miRNA1987	Solyc01g111020.2	2	8.886	1	21	91168	91187	AGUUCAGGGGAUAAUAGGACC	GGUCCUAUUA-CCCCUGAACU	Translation	2
Sly_miRNA1987	Solyc01g111020.2	2	10.509	1	21	92702	92721	AGUUCAGGGGAUAAUAGGACC	GGUCCUAUUA-CCCCUGAACU	Translation	2
Sly_miRNA1987	Solyc01g111020.2	2	8.886	1	21	92748	92767	AGUUCAGGGGAUAAUAGGACC	GGUCCUAUUA-CCCCUGAACU	Translation	2
Sly_miRNA1987	Solyc01g111020.2	2	10.509	1	21	145730	145749	AGUUCAGGGGAUAAUAGGACC	GGUCCUAUUA-CCCCUGAACU	Translation	2
Sly_miRNA1987	Solyc01g111020.2	2	8.886	1	21	145776	145795	AGUUCAGGGGAUAAUAGGACC	GGUCCUAUUA-CCCCUGAACU	Translation	2
Sly_miRNA1987	Solyc01g111020.2	2	10.509	1	21	88870	88889	AGUUCAGGGGAUAAUAGGACC	GGUCCUAUUA-CCCCUGAACU	Translation	2
Sly_miRNA1987	Solyc01g111020.2	2	8.886	1	21	88916	88935	AGUUCAGGGGAUAAUAGGACC	GGUCCUAUUA-CCCCUGAACU	Translation	2
Sly_miRNA1987	Solyc01g111020.2	2	10.509	1	21	91014	91033	AGUUCAGGGGAUAAUAGGACC	GGUCCUAUUA-CCCCUGAACU	Translation	2
Sly_miRNA1987	Solyc01g111020.2	2	8.886	1	21	91060	91079	AGUUCAGGGGAUAAUAGGACC	GGUCCUAUUA-CCCCUGAACU	Translation	2
Sly_miRNA1987	Solyc01g111020.2	2	10.509	1	21	90979	90998	AGUUCAGGGGAUAAUAGGACC	GGUCCUAUUA-CCCCUGAACU	Translation	2
Sly_miRNA1987	Solyc01g111020.2	2	8.886	1	21	91025	91044	AGUUCAGGGGAUAAUAGGACC	GGUCCUAUUA-CCCCUGAACU	Translation	2
Sly_miRNA1987	Solyc01g111180.2	2	10.509	1	21	136549	136568	AGUUCAGGGGAUAAUAGGACC	GGUCCUAUUA-CCCCUGAACU	Translation	2
Sly_miRNA1987	Solyc01g111180.2	2	8.886	1	21	136595	136614	AGUUCAGGGGAUAAUAGGACC	GGUCCUAUUA-CCCCUGAACU	Translation	2
Sly_miRNA1987	Solyc01g111020.2	2	10.509	1	21	145476	145495	AGUUCAGGGGAUAAUAGGACC	GGUCCUAUUA-CCCCUGAACU	Translation	2
Sly_miRNA1987	Solyc01g111020.2	2	8.886	1	21	145522	145541	AGUUCAGGGGAUAAUAGGACC	GGUCCUAUUA-CCCCUGAACU	Translation	2
Sly_miRNA1987	Solyc01g111020.2	2	10.509	1	21	144263	144282	AGUUCAGGGGAUAAUAGGACC	GGUCCUAUUA-CCCCUGAACU	Translation	2
Sly_miRNA1987	Solyc01g111020.2	2	8.886	1	21	144309	144328	AGUUCAGGGGAUAAUAGGACC	GGUCCUAUUA-CCCCUGAACU	Translation	2
Sly_miRNA1987	Solyc01g111020.2	2	10.509	1	21	88864	88883	AGUUCAGGGGAUAAUAGGACC	GGUCCUAUUA-CCCCUGAACU	Translation	2
Sly_miRNA1987	Solyc01g111020.2	2	8.886	1	21	88910	88929	AGUUCAGGGGAUAAUAGGACC	GGUCCUAUUA-CCCCUGAACU	Translation	2
Sly_miRNA1987	Solyc10g007080.2	3	10.918	1	21	104	124	AGUUCAGGGGAUAAUAGGACC	GAUCCUAUUACCCCUUGAGCU	Translation	1
Sly_miRNA1987	Solyc06g050370.1	3	9.668	1	21	1012	1031	AGUUCAGGGGAUAAUAGGACC	GGUUCUAUUAUCCCC-GAACU	Cleavage	1
Sly_miRNA1987	Solyc05g021560.2	3	22.977	1	21	1207	1227	AGUUCAGGGGAUAAUAGGACC	GGGCCUAUUAUCCACUGAGUU	Cleavage	1
Sly_miRNA1987	Solyc05g021560.2	3	22.977	1	21	1207	1227	AGUUCAGGGGAUAAUAGGACC	GGGCCUAUUAUCCACUGAGUU	Cleavage	1
Sly_miRNA1987	Solyc09g037130.1	3	20.93	1	21	1434	1454	AGUUCAGGGGAUAAUAGGACC	GGGCCUAUUAUCCACUGAGUU	Cleavage	1
Sly_miRNA1987	Solyc09g037130.1	3	20.93	1	21	1726	1746	AGUUCAGGGGAUAAUAGGACC	GGGCCUAUUAUCCACUGAGUU	Cleavage	1
Sly_miRNA1987	Solyc05g021580.2	3	22.977	1	21	2885	2905	AGUUCAGGGGAUAAUAGGACC	GGGCCUAUUAUCCACUGAGUU	Cleavage	1
Sly_miRNA1987	Solyc05g021580.2	3	22.977	1	21	2867	2887	AGUUCAGGGGAUAAUAGGACC	GGGCCUAUUAUCCACUGAGUU	Cleavage	1
Sly_miRNA1987	Solyc05g021580.2	3	22.977	1	21	2986	3006	AGUUCAGGGGAUAAUAGGACC	GGGCCUAUUAUCCACUGAGUU	Cleavage	1
Sly_miRNA1987	Solyc09g037130.1	3	20.93	1	21	2915	2935	AGUUCAGGGGAUAAUAGGACC	GGGCCUAUUAUCCACUGAGUU	Cleavage	1
Sly_miRNA1987	Solyc09g037130.1	3	20.93	1	21	3196	3216	AGUUCAGGGGAUAAUAGGACC	GGGCCUAUUAUCCACUGAGUU	Cleavage	1
Sly_miRNA1987	Solyc09g037130.1	3	20.93	1	21	3189	3209	AGUUCAGGGGAUAAUAGGACC	GGGCCUAUUAUCCACUGAGUU	Cleavage	1
Sly_miRNA1987	Solyc09g037130.1	3	20.93	1	21	3193	3213	AGUUCAGGGGAUAAUAGGACC	GGGCCUAUUAUCCACUGAGUU	Cleavage	1
Sly_miRNA1987	Solyc09g037130.1	3	20.93	1	21	3153	3173	AGUUCAGGGGAUAAUAGGACC	GGGCCUAUUAUCCACUGAGUU	Cleavage	1
Sly_miRNA1987	Solyc09g037130.1	3	20.93	1	21	3582	3602	AGUUCAGGGGAUAAUAGGACC	GGGCCUAUUAUCCACUGAGUU	Cleavage	1
Sly_miRNA1987	Solyc09g037130.1	3	20.93	1	21	3550	3570	AGUUCAGGGGAUAAUAGGACC	GGGCCUAUUAUCCACUGAGUU	Cleavage	1
Sly_miRNA1987	Solyc09g037130.1	3	20.93	1	21	3574	3594	AGUUCAGGGGAUAAUAGGACC	GGGCCUAUUAUCCACUGAGUU	Cleavage	1
Sly_miRNA1987	Solyc09g037130.1	3	20.93	1	21	3608	3628	AGUUCAGGGGAUAAUAGGACC	GGGCCUAUUAUCCACUGAGUU	Cleavage	1
Sly_miRNA1987	Solyc05g021580.2	3	22.977	1	21	2727	2747	AGUUCAGGGGAUAAUAGGACC	GGGCCUAUUAUCCACUGAGUU	Cleavage	1
Sly_miRNA1987	Solyc05g021580.2	3	22.977	1	21	2875	2895	AGUUCAGGGGAUAAUAGGACC	GGGCCUAUUAUCCACUGAGUU	Cleavage	1
Sly_miRNA1987	Solyc05g021580.2	3	22.977	1	21	2875	2895	AGUUCAGGGGAUAAUAGGACC	GGGCCUAUUAUCCACUGAGUU	Cleavage	1
Sly_miRNA1987	Solyc05g021580.2	3	22.977	1	21	2885	2905	AGUUCAGGGGAUAAUAGGACC	GGGCCUAUUAUCCACUGAGUU	Cleavage	1
Sly_miRNA1987	Solyc05g021580.2	3	22.977	1	21	2945	2965	AGUUCAGGGGAUAAUAGGACC	GGGCCUAUUAUCCACUGAGUU	Cleavage	1
Sly_miRNA1987	Solyc01g111180.2	3	9.402	1	21	334	355	AGUUCAGG-GGAUAAUAGGACC	GGUCCUAUUACCCUCCUGAACU	Translation	1
Sly_miRNA1987	Solyc05g021580.2	3	22.977	1	21	3031	3051	AGUUCAGGGGAUAAUAGGACC	GGGCCUAUUAUCCACUGAGUU	Cleavage	1
Sly_miRNA1987	Solyc05g021580.2	3	22.977	1	21	3025	3045	AGUUCAGGGGAUAAUAGGACC	GGGCCUAUUAUCCACUGAGUU	Cleavage	1
Sly_miRNA1987	Solyc05g021580.2	3	22.977	1	21	3032	3052	AGUUCAGGGGAUAAUAGGACC	GGGCCUAUUAUCCACUGAGUU	Cleavage	1
Sly_miRNA1987	Solyc05g021580.2	3	22.977	1	21	3033	3053	AGUUCAGGGGAUAAUAGGACC	GGGCCUAUUAUCCACUGAGUU	Cleavage	1
Sly_miRNA1987	Solyc05g021580.2	3	22.977	1	21	3031	3051	AGUUCAGGGGAUAAUAGGACC	GGGCCUAUUAUCCACUGAGUU	Cleavage	1
Sly_miRNA1987	Solyc05g021580.2	3	22.977	1	21	3025	3045	AGUUCAGGGGAUAAUAGGACC	GGGCCUAUUAUCCACUGAGUU	Cleavage	1
Sly_miRNA1987	Solyc05g021580.2	3	22.977	1	21	3033	3053	AGUUCAGGGGAUAAUAGGACC	GGGCCUAUUAUCCACUGAGUU	Cleavage	1
Sly_miRNA1987	Solyc01g111180.2	3	8.457	1	21	33	54	AGUUCAGGGGA-UAAUAGGACC	GGUCAUAUUACUCCCCUGAACU	Cleavage	1
Sly_miRNA1987	Solyc01g111180.2	3	5.927	1	21	134	155	AGUUCAGG-GGAUAAUAGGACC	GGUCCUAUUACCCUCCUGAACU	Translation	1
Sly_miRNA1987	Solyc06g059910.2	2	6.503	1	21	1138	1159	AGUUCAGG-GGAUAAUAGGACC	GAUCCUAUUAUCCUCCUGAACU	Translation	1
Sly_miRNA1987	Solyc02g080210.2	3	12.606	1	21	1333	1354	AGUUCAGG-GGAUAAUAGGACC	GGUCCUAUUACCCUCCUGAACU	Translation	1
Sly_miRNA1987	Solyc02g086540.1	3	11.868	1	20	109	128	AGUUCAGGGGAUAAUAGGAC	GUUCUAUCAUCUCUUGAGCU	Cleavage	1
Sly_miRNA1987	Solyc03g098260.1	3	8.194	1	21	1438	1457	AGUUCAGGGGAUAAUAGGACC	GGUUCUAUUA-CCCCUGAAUU	Translation	1
Sly_miRNA1987	Solyc01g111120.2	3	9.846	1	21	12945	12964	AGUUCAGGGGAUAAUAGGACC	GGUCCUAUUA-CCUCUGAAUU	Translation	1
Sly_miRNA1987	Solyc01g111120.2	3	9.846	1	21	10535	10554	AGUUCAGGGGAUAAUAGGACC	GGUCCUAUUA-CCUCUGAAUU	Translation	1
Sly_miRNA1987	Solyc01g111120.2	3	9.846	1	21	12945	12964	AGUUCAGGGGAUAAUAGGACC	GGUCCUAUUA-CCUCUGAAUU	Translation	1
Sly_miRNA1987	Solyc01g111120.2	3	9.846	1	21	12945	12964	AGUUCAGGGGAUAAUAGGACC	GGUCCUAUUA-CCUCUGAAUU	Translation	1
Sly_miRNA1987	Solyc01g111120.2	3	9.846	1	21	62694	62713	AGUUCAGGGGAUAAUAGGACC	GGUCCUAUUA-CCUCUGAAUU	Translation	1
Sly_miRNA1987	Solyc01g111120.2	3	9.846	1	21	59581	59600	AGUUCAGGGGAUAAUAGGACC	GGUCCUAUUA-CCUCUGAAUU	Translation	1
Sly_miRNA1987	Solyc01g111120.2	3	9.846	1	21	63467	63486	AGUUCAGGGGAUAAUAGGACC	GGUCCUAUUA-CCUCUGAAUU	Translation	1
Sly_miRNA1987	Solyc01g111020.2	3	9.846	1	21	10661	10680	AGUUCAGGGGAUAAUAGGACC	GGUCCUAUUA-CCUCUGAAUU	Translation	1
Sly_miRNA1987	Solyc01g111020.2	3	9.846	1	21	10661	10680	AGUUCAGGGGAUAAUAGGACC	GGUCCUAUUA-CCUCUGAAUU	Translation	1
Sly_miRNA1987	Solyc01g111020.2	3	9.846	1	21	10661	10680	AGUUCAGGGGAUAAUAGGACC	GGUCCUAUUA-CCUCUGAAUU	Translation	1
Sly_miRNA1987	Solyc01g111020.2	3	9.846	1	21	10661	10680	AGUUCAGGGGAUAAUAGGACC	GGUCCUAUUA-CCUCUGAAUU	Translation	1
Sly_miRNA1987	Solyc01g111020.2	3	9.846	1	21	12319	12338	AGUUCAGGGGAUAAUAGGACC	GGUCCUAUUA-CCUCUGAAUU	Translation	1
Sly_miRNA1987	Solyc01g111020.2	3	9.846	1	21	12415	12434	AGUUCAGGGGAUAAUAGGACC	GGUCCUAUUA-CCUCUGAAUU	Translation	1
Sly_miRNA1987	Solyc01g111020.2	3	9.846	1	21	13308	13327	AGUUCAGGGGAUAAUAGGACC	GGUCCUAUUA-CCUCUGAAUU	Translation	1
Sly_miRNA1987	Solyc01g111020.2	3	9.846	1	21	13484	13503	AGUUCAGGGGAUAAUAGGACC	GGUCCUAUUA-CCUCUGAAUU	Translation	1
Sly_miRNA1987	Solyc01g111020.2	3	9.846	1	21	13714	13733	AGUUCAGGGGAUAAUAGGACC	GGUCCUAUUA-CCUCUGAAUU	Translation	1
Sly_miRNA1987	Solyc01g111020.2	3	9.846	1	21	14086	14105	AGUUCAGGGGAUAAUAGGACC	GGUCCUAUUA-CCUCUGAAUU	Translation	1
Sly_miRNA1987	Solyc01g111020.2	3	9.846	1	21	14481	14500	AGUUCAGGGGAUAAUAGGACC	GGUCCUAUUA-CCUCUGAAUU	Translation	1
Sly_miRNA1987	Solyc01g111020.2	3	9.846	1	21	12916	12935	AGUUCAGGGGAUAAUAGGACC	GGUCCUAUUA-CCUCUGAAUU	Translation	1
Sly_miRNA1987	Solyc01g111020.2	3	9.846	1	21	14559	14578	AGUUCAGGGGAUAAUAGGACC	GGUCCUAUUA-CCUCUGAAUU	Translation	1
Sly_miRNA1987	Solyc01g111020.2	3	9.846	1	21	10661	10680	AGUUCAGGGGAUAAUAGGACC	GGUCCUAUUA-CCUCUGAAUU	Translation	1
Sly_miRNA1987	Solyc01g111020.2	3	9.846	1	21	59581	59600	AGUUCAGGGGAUAAUAGGACC	GGUCCUAUUA-CCUCUGAAUU	Translation	1
Sly_miRNA1987	Solyc01g111020.2	3	9.846	1	21	61256	61275	AGUUCAGGGGAUAAUAGGACC	GGUCCUAUUA-CCUCUGAAUU	Translation	1
Sly_miRNA1987	Solyc01g111020.2	3	9.846	1	21	63445	63464	AGUUCAGGGGAUAAUAGGACC	GGUCCUAUUA-CCUCUGAAUU	Translation	1
Sly_miRNA1987	Solyc01g111020.2	3	9.846	1	21	63445	63464	AGUUCAGGGGAUAAUAGGACC	GGUCCUAUUA-CCUCUGAAUU	Translation	1
Sly_miRNA1987	Solyc01g111020.2	3	9.846	1	21	63445	63464	AGUUCAGGGGAUAAUAGGACC	GGUCCUAUUA-CCUCUGAAUU	Translation	1
Sly_miRNA1987	Solyc01g111020.2	3	9.846	1	21	63539	63558	AGUUCAGGGGAUAAUAGGACC	GGUCCUAUUA-CCUCUGAAUU	Translation	1
Sly_miRNA1987	Solyc01g111020.2	3	9.846	1	21	63445	63464	AGUUCAGGGGAUAAUAGGACC	GGUCCUAUUA-CCUCUGAAUU	Translation	1
Sly_miRNA1987	Solyc01g110700.2	3	9.846	1	21	69819	69838	AGUUCAGGGGAUAAUAGGACC	GGUCCUAUUA-CCUCUGAAUU	Translation	3
Sly_miRNA2001	Solyc06g069400.2	0	10.011	1	21	1303	1323	AGUUCAGGGGAUAAUAGGACC	GGUCCUAUUAUCCCCUGAACU	Cleavage	1
Sly_miRNA2001	Solyc03g115280.1	1	5.842	1	21	2275	2295	AGUUCAGGGGAUAAUAGGACC	GGUCCUAUUACCCCCUGAACU	Translation	1
Sly_miRNA2001	Solyc05g042070.2	1	6.363	1	21	998	1018	AGUUCAGGGGAUAAUAGGACC	GGUCCUAUUACCCCCUGAACU	Translation	1
Sly_miRNA2001	Solyc04g011670.2	1	5.74	1	21	3236	3256	AGUUCAGGGGAUAAUAGGACC	GGUCCUAUUACCCCCUGAACU	Translation	1
Sly_miRNA2001	Solyc03g115290.2	1	5.842	1	21	2273	2293	AGUUCAGGGGAUAAUAGGACC	GGUCCUAUUACCCCCUGAACU	Translation	1
Sly_miRNA2001	Solyc04g018100.2	1.5	6.849	1	21	3719	3739	AGUUCAGGGGAUAAUAGGACC	GGUCUUAUUACCCCCUGAACU	Translation	1
Sly_miRNA2001	Solyc04g018100.2	1.5	6.849	1	21	3732	3752	AGUUCAGGGGAUAAUAGGACC	GGUCUUAUUACCCCCUGAACU	Translation	1
Sly_miRNA2001	Solyc04g018100.2	1.5	6.849	1	21	3904	3924	AGUUCAGGGGAUAAUAGGACC	GGUCUUAUUACCCCCUGAACU	Translation	1
Sly_miRNA2001	Solyc04g018100.2	1.5	6.849	1	21	3917	3937	AGUUCAGGGGAUAAUAGGACC	GGUCUUAUUACCCCCUGAACU	Translation	1
Sly_miRNA2001	Solyc04g018100.2	1.5	6.849	1	21	4008	4028	AGUUCAGGGGAUAAUAGGACC	GGUCUUAUUACCCCCUGAACU	Translation	1
Sly_miRNA2001	Solyc05g052450.2	2	10.93	1	21	864	884	AGUUCAGGGGAUAAUAGGACC	GGUUCUAUUACUCCCUGAACU	Translation	1
Sly_miRNA2001	Solyc02g027080.1	2.5	7.827	1	21	3093	3114	AGUUCAGGGGA-UAAUAGGACC	GGUCCUAUUACUCCCUUGAACU	Cleavage	1
Sly_miRNA2001	Solyc11g005060.1	2	12.527	1	20	1375	1394	AGUUCAGGGGAUAAUAGGAC	GUUCUAUUACUCCCUGAACU	Translation	1
Sly_miRNA2001	Solyc07g053640.1	2.5	15.828	1	20	387	406	AGUUCAGGGGAUAAUAGGAC	GUCCUGUUGUCUUUUGAACU	Cleavage	1
Sly_miRNA2001	Solyc11g005060.1	2	12.527	1	20	1646	1665	AGUUCAGGGGAUAAUAGGAC	GUUCUAUUACUCCCUGAACU	Translation	1
Sly_miRNA2001	Solyc11g005060.1	2	12.527	1	20	1761	1780	AGUUCAGGGGAUAAUAGGAC	GUUCUAUUACUCCCUGAACU	Translation	1
Sly_miRNA2001	Solyc12g098920.1	3	15.06	1	20	742	761	AGUUCAGGGGAUAAUAGGAC	AACCUAUUAUCUCUUGAACU	Cleavage	1
Sly_miRNA2001	Solyc11g008200.1	2	6.113	1	21	1926	1945	AGUUCAGGGGAUAAUAGGACC	GGUCCUAUUA-CCCCUGAACU	Translation	1
Sly_miRNA2001	Solyc11g008200.1	2	6.113	1	21	1964	1983	AGUUCAGGGGAUAAUAGGACC	GGUCCUAUUA-CCCCUGAACU	Translation	1
Sly_miRNA2001	Solyc10g007930.2	2.5	5.392	1	21	1964	1984	AGUUCAGGGGAUAAUAGGACC	GAUCUUAUUACCCCCUGAACU	Translation	1
Sly_miRNA2001	Solyc09g009840.1	2	10.034	1	21	1710	1729	AGUUCAGGGGAUAAUAGGACC	GGUCCUAUUA-CCCCUGAACU	Translation	1
Sly_miRNA2001	Solyc11g008200.1	2	6.113	1	21	2170	2189	AGUUCAGGGGAUAAUAGGACC	GGUCCUAUUA-CCCCUGAACU	Translation	1
Sly_miRNA2001	Solyc09g098620.1	3	10.853	1	21	1718	1739	AGUUCAGGGG-AUAAUAGGACC	GGUUCUAUUAUUCCCCUGAAUU	Translation	1
Sly_miRNA2001	Solyc09g098620.1	3	10.294	1	21	2033	2054	AGUUCAGGGG-AUAAUAGGACC	GGUUCUAUUAUUCCCCUGAAUU	Translation	1
Sly_miRNA2001	Solyc09g098620.1	3	10.853	1	21	2036	2057	AGUUCAGGGG-AUAAUAGGACC	GGUUCUAUUAUUCCCCUGAAUU	Translation	1
Sly_miRNA2001	Solyc02g086130.2	2.5	7.115	1	20	4400	4419	AGUUCAGGGGAUAAUAGGAC	AUCCUCUUAUCCCCUGAAUU	Cleavage	1
Sly_miRNA2001	Solyc01g110700.2	2	10.509	1	21	167182	167201	AGUUCAGGGGAUAAUAGGACC	GGUCCUAUUA-CCCCUGAACU	Translation	3
Sly_miRNA2001	Solyc01g110700.2	2	8.886	1	21	167228	167247	AGUUCAGGGGAUAAUAGGACC	GGUCCUAUUA-CCCCUGAACU	Translation	3
Sly_miRNA2001	Solyc01g111020.2	2	10.509	1	21	87788	87807	AGUUCAGGGGAUAAUAGGACC	GGUCCUAUUA-CCCCUGAACU	Translation	2
Sly_miRNA2001	Solyc01g111020.2	2	8.886	1	21	87834	87853	AGUUCAGGGGAUAAUAGGACC	GGUCCUAUUA-CCCCUGAACU	Translation	2
Sly_miRNA2001	Solyc01g111020.2	2	10.509	1	21	88774	88793	AGUUCAGGGGAUAAUAGGACC	GGUCCUAUUA-CCCCUGAACU	Translation	2
Sly_miRNA2001	Solyc01g111020.2	2	8.886	1	21	88820	88839	AGUUCAGGGGAUAAUAGGACC	GGUCCUAUUA-CCCCUGAACU	Translation	2
Sly_miRNA2001	Solyc01g111020.2	2	10.509	1	21	93243	93262	AGUUCAGGGGAUAAUAGGACC	GGUCCUAUUA-CCCCUGAACU	Translation	2
Sly_miRNA2001	Solyc01g111020.2	2	8.886	1	21	93289	93308	AGUUCAGGGGAUAAUAGGACC	GGUCCUAUUA-CCCCUGAACU	Translation	2
Sly_miRNA2001	Solyc01g111020.2	2	10.509	1	21	94948	94967	AGUUCAGGGGAUAAUAGGACC	GGUCCUAUUA-CCCCUGAACU	Translation	2
Sly_miRNA2001	Solyc01g111020.2	2	8.886	1	21	94994	95013	AGUUCAGGGGAUAAUAGGACC	GGUCCUAUUA-CCCCUGAACU	Translation	2
Sly_miRNA2001	Solyc01g111020.2	2	10.509	1	21	90844	90863	AGUUCAGGGGAUAAUAGGACC	GGUCCUAUUA-CCCCUGAACU	Translation	2
Sly_miRNA2001	Solyc01g111020.2	2	8.886	1	21	90890	90909	AGUUCAGGGGAUAAUAGGACC	GGUCCUAUUA-CCCCUGAACU	Translation	2
Sly_miRNA2001	Solyc01g111020.2	2	10.509	1	21	95897	95916	AGUUCAGGGGAUAAUAGGACC	GGUCCUAUUA-CCCCUGAACU	Translation	2
Sly_miRNA2001	Solyc01g111020.2	2	8.886	1	21	95943	95962	AGUUCAGGGGAUAAUAGGACC	GGUCCUAUUA-CCCCUGAACU	Translation	2
Sly_miRNA2001	Solyc01g111020.2	2	10.509	1	21	91122	91141	AGUUCAGGGGAUAAUAGGACC	GGUCCUAUUA-CCCCUGAACU	Translation	2
Sly_miRNA2001	Solyc01g111020.2	2	8.886	1	21	91168	91187	AGUUCAGGGGAUAAUAGGACC	GGUCCUAUUA-CCCCUGAACU	Translation	2
Sly_miRNA2001	Solyc01g111020.2	2	10.509	1	21	92702	92721	AGUUCAGGGGAUAAUAGGACC	GGUCCUAUUA-CCCCUGAACU	Translation	2
Sly_miRNA2001	Solyc01g111020.2	2	8.886	1	21	92748	92767	AGUUCAGGGGAUAAUAGGACC	GGUCCUAUUA-CCCCUGAACU	Translation	2
Sly_miRNA2001	Solyc01g111020.2	2	10.509	1	21	145730	145749	AGUUCAGGGGAUAAUAGGACC	GGUCCUAUUA-CCCCUGAACU	Translation	2
Sly_miRNA2001	Solyc01g111020.2	2	8.886	1	21	145776	145795	AGUUCAGGGGAUAAUAGGACC	GGUCCUAUUA-CCCCUGAACU	Translation	2
Sly_miRNA2001	Solyc01g111020.2	2	10.509	1	21	88870	88889	AGUUCAGGGGAUAAUAGGACC	GGUCCUAUUA-CCCCUGAACU	Translation	2
Sly_miRNA2001	Solyc01g111020.2	2	8.886	1	21	88916	88935	AGUUCAGGGGAUAAUAGGACC	GGUCCUAUUA-CCCCUGAACU	Translation	2
Sly_miRNA2001	Solyc01g111020.2	2	10.509	1	21	91014	91033	AGUUCAGGGGAUAAUAGGACC	GGUCCUAUUA-CCCCUGAACU	Translation	2
Sly_miRNA2001	Solyc01g111020.2	2	8.886	1	21	91060	91079	AGUUCAGGGGAUAAUAGGACC	GGUCCUAUUA-CCCCUGAACU	Translation	2
Sly_miRNA2001	Solyc01g111020.2	2	10.509	1	21	90979	90998	AGUUCAGGGGAUAAUAGGACC	GGUCCUAUUA-CCCCUGAACU	Translation	2
Sly_miRNA2001	Solyc01g111020.2	2	8.886	1	21	91025	91044	AGUUCAGGGGAUAAUAGGACC	GGUCCUAUUA-CCCCUGAACU	Translation	2
Sly_miRNA2001	Solyc01g111180.2	2	10.509	1	21	136549	136568	AGUUCAGGGGAUAAUAGGACC	GGUCCUAUUA-CCCCUGAACU	Translation	2
Sly_miRNA2001	Solyc01g111180.2	2	8.886	1	21	136595	136614	AGUUCAGGGGAUAAUAGGACC	GGUCCUAUUA-CCCCUGAACU	Translation	2
Sly_miRNA2001	Solyc01g111020.2	2	10.509	1	21	145476	145495	AGUUCAGGGGAUAAUAGGACC	GGUCCUAUUA-CCCCUGAACU	Translation	2
Sly_miRNA2001	Solyc01g111020.2	2	8.886	1	21	145522	145541	AGUUCAGGGGAUAAUAGGACC	GGUCCUAUUA-CCCCUGAACU	Translation	2
Sly_miRNA2001	Solyc01g111020.2	2	10.509	1	21	144263	144282	AGUUCAGGGGAUAAUAGGACC	GGUCCUAUUA-CCCCUGAACU	Translation	2
Sly_miRNA2001	Solyc01g111020.2	2	8.886	1	21	144309	144328	AGUUCAGGGGAUAAUAGGACC	GGUCCUAUUA-CCCCUGAACU	Translation	2
Sly_miRNA2001	Solyc01g111020.2	2	10.509	1	21	88864	88883	AGUUCAGGGGAUAAUAGGACC	GGUCCUAUUA-CCCCUGAACU	Translation	2
Sly_miRNA2001	Solyc01g111020.2	2	8.886	1	21	88910	88929	AGUUCAGGGGAUAAUAGGACC	GGUCCUAUUA-CCCCUGAACU	Translation	2
Sly_miRNA2001	Solyc10g007080.2	3	10.918	1	21	104	124	AGUUCAGGGGAUAAUAGGACC	GAUCCUAUUACCCCUUGAGCU	Translation	1
Sly_miRNA2001	Solyc06g050370.1	3	9.668	1	21	1012	1031	AGUUCAGGGGAUAAUAGGACC	GGUUCUAUUAUCCCC-GAACU	Cleavage	1
Sly_miRNA2001	Solyc05g021560.2	3	22.977	1	21	1207	1227	AGUUCAGGGGAUAAUAGGACC	GGGCCUAUUAUCCACUGAGUU	Cleavage	1
Sly_miRNA2001	Solyc05g021560.2	3	22.977	1	21	1207	1227	AGUUCAGGGGAUAAUAGGACC	GGGCCUAUUAUCCACUGAGUU	Cleavage	1
Sly_miRNA2001	Solyc09g037130.1	3	20.93	1	21	1434	1454	AGUUCAGGGGAUAAUAGGACC	GGGCCUAUUAUCCACUGAGUU	Cleavage	1
Sly_miRNA2001	Solyc09g037130.1	3	20.93	1	21	1726	1746	AGUUCAGGGGAUAAUAGGACC	GGGCCUAUUAUCCACUGAGUU	Cleavage	1
Sly_miRNA2001	Solyc05g021580.2	3	22.977	1	21	2885	2905	AGUUCAGGGGAUAAUAGGACC	GGGCCUAUUAUCCACUGAGUU	Cleavage	1
Sly_miRNA2001	Solyc05g021580.2	3	22.977	1	21	2867	2887	AGUUCAGGGGAUAAUAGGACC	GGGCCUAUUAUCCACUGAGUU	Cleavage	1
Sly_miRNA2001	Solyc05g021580.2	3	22.977	1	21	2986	3006	AGUUCAGGGGAUAAUAGGACC	GGGCCUAUUAUCCACUGAGUU	Cleavage	1
Sly_miRNA2001	Solyc09g037130.1	3	20.93	1	21	2915	2935	AGUUCAGGGGAUAAUAGGACC	GGGCCUAUUAUCCACUGAGUU	Cleavage	1
Sly_miRNA2001	Solyc09g037130.1	3	20.93	1	21	3196	3216	AGUUCAGGGGAUAAUAGGACC	GGGCCUAUUAUCCACUGAGUU	Cleavage	1
Sly_miRNA2001	Solyc09g037130.1	3	20.93	1	21	3189	3209	AGUUCAGGGGAUAAUAGGACC	GGGCCUAUUAUCCACUGAGUU	Cleavage	1
[truncated: 1,173 more rows]
