# Supplementary material for: Genome-wide identification and characterization of miRNAome from tomato (Solanum lycopersicum) roots and root-knot nematode (Meloidogyne incognita) during susceptible interaction
Source: PLoS One. 2017 Apr 20;12(4):e0175178. doi: 10.1371/journal.pone.0175178 (PMC5398497; doi:10.1371/journal.pone.0175178)
Supplement: S10 Table — (XLS) [file pone.0175178.s015.xls]

## Sheet: Sheet1
S10 Table: Gene ontology (GO) of predicted targets of conserved and novel tomato miRNAs
GO term	Ontology	Description	Number in input list	Number in BG/Ref	p-value	FDR
GO:0008219	P	cell death	13	150	7.1e-06	0.0004		P -BIOLOGICAL PROCESS
GO:0016265	P	death	13	150	7.1e-06	0.0004		F-MOLECULAR FUNCTION
GO:0006915	P	apoptosis	13	150	7.1e-06	0.0004		C-CELLULAR COMPONENT
GO:0012501	P	programmed cell death	13	150	7.1e-06	0.0004
GO:0009987	P	cellular process	65	2440	0.00099	0.043
GO:0006952	P	defense response	8	109	0.0012	0.043
GO:0032774	P	RNA biosynthetic process	13	299	0.004	0.089
GO:0051252	P	regulation of RNA metabolic process	13	292	0.0033	0.089
GO:0006355	P	regulation of transcription, DNA-dependent	13	292	0.0033	0.089
GO:0006351	P	transcription, DNA-dependent	13	299	0.004	0.089
GO:0031323	P	regulation of cellular metabolic process	19	606	0.016	0.16
GO:0045449	P	regulation of transcription	19	599	0.015	0.16
GO:0050789	P	regulation of biological process	23	742	0.01	0.16
GO:0080090	P	regulation of primary metabolic process	19	602	0.015	0.16
GO:0060255	P	regulation of macromolecule metabolic process	19	607	0.017	0.16
GO:0065007	P	biological regulation	24	768	0.0078	0.16
GO:0031326	P	regulation of cellular biosynthetic process	19	601	0.015	0.16
GO:0010468	P	regulation of gene expression	19	606	0.016	0.16
GO:0019219	P	regulation of nucleobase, nucleoside, nucleotide and nucleic acid metabolic process	19	600	0.015	0.16
GO:0009889	P	regulation of biosynthetic process	19	601	0.015	0.16
GO:0050794	P	regulation of cellular process	23	736	0.0091	0.16
GO:0051171	P	regulation of nitrogen compound metabolic process	19	600	0.015	0.16
GO:0006950	P	response to stress	10	243	0.015	0.16
GO:0010556	P	regulation of macromolecule biosynthetic process	19	601	0.015	0.16
GO:0019222	P	regulation of metabolic process	19	611	0.018	0.16
GO:0006350	P	transcription	20	663	0.02	0.17
GO:0044260	P	cellular macromolecule metabolic process	42	1688	0.023	0.19
GO:0044267	P	cellular protein metabolic process	20	676	0.024	0.19
GO:0034645	P	cellular macromolecule biosynthetic process	20	760	0.064	0.46
GO:0009059	P	macromolecule biosynthetic process	20	762	0.066	0.46
GO:0050896	P	response to stimulus	10	313	0.063	0.46
GO:0044237	P	cellular metabolic process	46	2024	0.064	0.46
GO:0043170	P	macromolecule metabolic process	47	2090	0.071	0.48
GO:0006464	P	protein modification process	14	499	0.074	0.49
GO:0016070	P	RNA metabolic process	13	465	0.085	0.55
GO:0006468	P	protein amino acid phosphorylation	12	436	0.1	0.61
GO:0043412	P	macromolecule modification	14	525	0.1	0.61
GO:0019538	P	protein metabolic process	25	1050	0.1	0.61
GO:0043687	P	post-translational protein modification	13	490	0.11	0.66
GO:0016310	P	phosphorylation	12	448	0.12	0.67
GO:0044249	P	cellular biosynthetic process	21	899	0.14	0.76
GO:0010467	P	gene expression	20	852	0.15	0.76
GO:0044238	P	primary metabolic process	54	2595	0.15	0.76
GO:0006796	P	phosphate metabolic process	12	470	0.15	0.76
GO:0006793	P	phosphorus metabolic process	12	470	0.15	0.76
GO:0006807	P	nitrogen compound metabolic process	23	1153	0.34	1
GO:0006139	P	nucleobase, nucleoside, nucleotide and nucleic acid metabolic process	23	1054	0.21	1
GO:0006508	P	proteolysis	5	389	0.83	1
GO:0009058	P	biosynthetic process	21	965	0.22	1
GO:0008152	P	metabolic process	65	3665	0.58	1
GO:0003677	F	DNA binding	56	1425	5.6e-08	1.6e-05
GO:0030528	F	transcription regulator activity	39	926	1.5e-06	0.00021
GO:0003676	F	nucleic acid binding	69	2178	3.5e-06	0.00034
GO:0003700	F	transcription factor activity	30	728	3.8e-05	0.0027
GO:0031072	F	heat shock protein binding	7	102	0.0033	0.19
GO:0016563	F	transcription activator activity	8	141	0.0052	0.25
GO:0005488	F	binding	171	8209	0.009	0.37
GO:0005515	F	protein binding	87	3878	0.017	0.59
GO:0060089	F	molecular transducer activity	9	477	0.49	1
GO:0008270	F	zinc ion binding	7	835	0.99	1
GO:0000166	F	nucleotide binding	18	773	0.17	1
GO:0016740	F	transferase activity	28	2180	0.98	1
GO:0046872	F	metal ion binding	10	1148	1	1
GO:0016818	F	hydrolase activity, acting on acid anhydrides, in phosphorus-containing anhydrides	10	583	0.61	1
GO:0016817	F	hydrolase activity, acting on acid anhydrides	10	585	0.61	1
GO:0016757	F	transferase activity, transferring glycosyl groups	6	394	0.72	1
GO:0042623	F	ATPase activity, coupled	6	307	0.48	1
GO:0017076	F	purine nucleotide binding	7	443	0.69	1
GO:0005524	F	ATP binding	5	256	0.49	1
GO:0016787	F	hydrolase activity	36	2055	0.6	1
GO:0043169	F	cation binding	10	1148	1	1
GO:0016301	F	kinase activity	18	991	0.52	1
GO:0016788	F	hydrolase activity, acting on ester bonds	14	838	0.65	1
GO:0022891	F	substrate-specific transmembrane transporter activity	8	646	0.9	1
GO:0022892	F	substrate-specific transporter activity	9	786	0.95	1
GO:0003824	F	catalytic activity	84	6061	1	1
GO:0016773	F	phosphotransferase activity, alcohol group as acceptor	16	848	0.47	1
GO:0016772	F	transferase activity, transferring phosphorus-containing groups	18	1098	0.7	1
GO:0015075	F	ion transmembrane transporter activity	6	431	0.79	1
GO:0032559	F	adenyl ribonucleotide binding	5	268	0.53	1
GO:0032555	F	purine ribonucleotide binding	7	391	0.56	1
GO:0032553	F	ribonucleotide binding	7	391	0.56	1
GO:0008233	F	peptidase activity	5	301	0.63	1
GO:0016491	F	oxidoreductase activity	9	960	0.99	1
GO:0043167	F	ion binding	10	1148	1	1
GO:0042802	F	identical protein binding	10	389	0.17	1
GO:0015291	F	secondary active transmembrane transporter activity	5	214	0.35	1
GO:0005215	F	transporter activity	15	989	0.79	1
GO:0008289	F	lipid binding	5	139	0.11	1
GO:0030554	F	adenyl nucleotide binding	5	319	0.68	1
GO:0004518	F	nuclease activity	7	227	0.12	1
GO:0004519	F	endonuclease activity	7	186	0.057	1
GO:0003723	F	RNA binding	9	384	0.26	1
GO:0016887	F	ATPase activity	7	376	0.52	1
GO:0004888	F	transmembrane receptor activity	9	367	0.23	1
GO:0004872	F	receptor activity	9	417	0.34	1
GO:0004871	F	signal transducer activity	9	477	0.49	1
GO:0001883	F	purine nucleoside binding	5	319	0.68	1
GO:0001882	F	nucleoside binding	5	319	0.68	1
GO:0016462	F	pyrophosphatase activity	10	581	0.6	1
GO:0005057	F	receptor signaling protein activity	5	292	0.61	1
GO:0004674	F	protein serine/threonine kinase activity	13	625	0.34	1
GO:0004672	F	protein kinase activity	16	772	0.33	1
GO:0022804	F	active transmembrane transporter activity	9	419	0.35	1
GO:0008324	F	cation transmembrane transporter activity	6	281	0.4	1
GO:0017111	F	nucleoside-triphosphatase activity	9	544	0.65	1
GO:0016874	F	ligase activity	5	324	0.7	1
GO:0046914	F	transition metal ion binding	8	952	1	1
GO:0022857	F	transmembrane transporter activity	12	786	0.76	1
GO:0070011	F	peptidase activity, acting on L-amino acid peptides	5	287	0.59	1
GO:0019199	F	transmembrane receptor protein kinase activity	9	333	0.16	1
GO:0005634	C	nucleus	24	494	2e-05	0.0013
GO:0043231	C	intracellular membrane-bounded organelle	29	714	6.5e-05	0.0017
GO:0043227	C	membrane-bounded organelle	29	723	8.1e-05	0.0017
GO:0043229	C	intracellular organelle	33	1057	0.002	0.025
GO:0043226	C	organelle	33	1057	0.002	0.025
GO:0044424	C	intracellular part	38	1381	0.0073	0.077
GO:0005622	C	intracellular	43	1736	0.023	0.21
GO:0030529	C	ribonucleoprotein complex	5	289	0.6	1
GO:0016020	C	membrane	14	1114	0.94	1
GO:0043234	C	protein complex	8	336	0.27	1
GO:0044425	C	membrane part	7	556	0.87	1
GO:0044422	C	organelle part	5	233	0.41	1
GO:0044444	C	cytoplasmic part	13	575	0.25	1
GO:0005737	C	cytoplasm	13	701	0.5	1
GO:0044464	C	cell part	55	2766	0.24	1
GO:0005623	C	cell	55	2766	0.24	1
GO:0044446	C	intracellular organelle part	5	233	0.41	1
GO:0032991	C	macromolecular complex	13	631	0.36	1
