# Supplementary material for: Genome-wide identification and characterization of miRNAome from tomato (Solanum lycopersicum) roots and root-knot nematode (Meloidogyne incognita) during susceptible interaction
Source: PLoS One. 2017 Apr 20;12(4):e0175178. doi: 10.1371/journal.pone.0175178 (PMC5398497; doi:10.1371/journal.pone.0175178)
Supplement: S11 Table — (XLS) [file pone.0175178.s016.xls]

## Sheet: Sheet1
S11 Table: The miRCat summary of conserved RKN miRNAs identified during tomato-RKN interaction
miRNA family	miRNA	Chromosome	Sequence	miRNA*	Hairpin Sequence	Start	End	Orientation	Abundance	sRNA length	Hairpin Length	Hairpin Start	Hairpin End	Hairpin Structure	Genomic Hits	Minimum Free Energy(MFE)	Adjusted MFE	Hairpin G/C%	MFEI	miRNA* Start Coord	miRNA* End Coord	P_Val
miR-1	miR-1_1	gi|198715681|emb|CABB01004866.1| Meloidogyne incognita	CGTGCTTCTTTGCATCGCCATA	TGGAATGTAAAGAAGTATGTA(1189)	GGCTACGTGCTTCTTTGCATCGCCATATTCAGAGTCATTCATGCTCTAAATAAGTTTTATGGAATGTAAAGAAGTATGTAGTT	4232	4253	+ [Positive strand]	7	22	83	4226	4308	(((((<<<<<<<<<<<<<<<--<<<<<((.(((((.......))))).)).......))}}}=}}}}}}}}}}}}}}}}})))	3	-32.61	-39.2892	36.1446	1.087	4285	4306	0.009901
	miR-1_2	gi|198725148|emb|CABB01000069.1| Meloidogyne incognita	CGTGCTTCTTTGCATCGCCATA	TGGAATGTAAAGAAGTATGTA(1189)	CTAGGCTACGTGCTTCTTTGCATCGCCATATTCAGAGTCATTCATGCTCTAAATAAGTTTTATGGAATGTAAAGAAGTATGTAGTTGAG	31521	31542	- [Negative strand]	7	22	89	31461	31549	((..((((<<<<<<<<<<<<<<<--<<<<<((.(((((.......))))).)).......))}}}=}}}}}}}}}}}}}}}}}))..))	3	-34.01	-38.2135	37.0787	1.03061	31466	31486	0.009901
	miR-1_3	gi|198722750|emb|CABB01001709.1| Meloidogyne incognita	CGTGCTTCTTTGCATCGCCATA	TGGAATGTAAAGAAGTATGTA(1189)	GGCTACGTGCTTCTTTGCATCGCCATATTCAGAGTCATTCATGCTCTAAATAAGTTTTATGGAATGTAAAGAAGTATGTAGTT	1465	1486	+ [Positive strand]	7	22	83	1459	1541	(((((<<<<<<<<<<<<<<<--<<<<<((.(((((.......))))).)).......))}}}=}}}}}}}}}}}}}}}}})))	3	-32.61	-39.2892	36.1446	1.087	1518	1539	0.009901
miR-2	miR-2_1	gi|198724795|emb|CABB01000422.1| Meloidogyne incognita	TATCACAGTTCGATATGGCCTC	AGCCTTATCAACTGCGATTACA(1)	GGATCACAAGCCTTATCAACTGCGATTACATTGTAATTAAAGATTGTATCACAGTTCGATATGGCCTCTGATCT	9901	9922	- [Negative strand]	11116	22	74	9894	9967	((((((..={{{={{{{{{{{{={{{={{{.(.(......).).))>>>>->>>>>->>>>->>>---))))))	1	-22.9	-30.9459	37.8378	0.817857	9937	9958	0.009901
miR-9	miR-9_1	gi|198706458|emb|CABB01008756.1| Meloidogyne incognita	ATAAAGCTAGATTACCAGAGCT	CTTTGGTCATTTAGCTGTATG(53)	GCTTTGGTCATTTAGCTGTATGAATCCGTTGATTTGATCATAAAGCTAGATTACCAGAGC	1390	1411	+ [Positive strand]	1138	22	60	1350	1409	({{{{{{{={{{{{{{{={{{{((((....)))....))>>>->>>>>>>>->>>>>>>>	3	-24.5	-40.8333	38.3333	1.06522	1351	1372	0.009901
	miR-9_2	gi|198724622|emb|CABB01000595.1| Meloidogyne incognita	ATAAAGCTAGATTACCAGAGCT	NO	AGCTTTGGTCATTTAGCTGTATGAATCCGTTGATTTGATCATAAAGCTAGATTACCAGAGCT	18502	18523	- [Negative strand]	1138	22	62	18501	18562	(((((((((.((((((((.((((((((....)))....))>>>->>>>>>>>->>>>>>>>>	3	-26.1	-42.0968	37.0968	1.13478	NA	NA	0.009901
	miR-9_3	gi|198720993|emb|CABB01002479.1| Meloidogyne incognita	ATAAAGCTAGATTACCAGAGCT	NO	AGCTTTGGTCATTTAGCTGTATGAATCCGTTGATTTGATCATAAAGCTAGATTACCAGAGCT	3111	3132	- [Negative strand]	1138	22	62	3110	3171	(((((((((.((((((((.((((((((....)))....))>>>->>>>>>>>->>>>>>>>>	3	-26.1	-42.0968	37.0968	1.13478	NA	NA	0.009901
miR-34	miR-34_1	gi|198720151|emb|CABB01002877.1| Meloidogyne incognita	TGGCAGTGTTTTTAGCTGGTTG	NO	GGCAGTGTTTTTAGCTGGTTGAGATTTAATTCAGGCATATTAAAATAATTATAAAAAATATGCCAAAAGTTACAACAGTTATCGGCACTGCC	6934	6955	+ [Positive strand]	34	22	92	6934	7025	<<<<<<<<<--<<<<<<-<<<.((......)).((((((((...............))))))))........)))))))))..)))))))))	2	-31.76	-34.5217	32.6087	1.05867	NA	NA	0.009901
	miR-34_2	gi|198722971|emb|CABB01001605.1| Meloidogyne incognita	TGGCAGTGTTTTTAGCTGGTTG	NO	GGCAGTGTTTTTAGCTGGTTGAGATTTAATTCAGGCATATTAAAATAATTATAAAAAATATGCCAACAGTTACAACAGTTATCGGCACTGCC	6567	6588	+ [Positive strand]	34	22	92	6567	6658	<<<<<<<<<--<<<<<<-<<<.((......)).((((((((...............))))))))........)))))))))..)))))))))	2	-31.76	-34.5217	33.6957	1.02452	NA	NA	0.009901
miR-39	miR-39_1	gi|198710766|emb|CABB01007211.1| Meloidogyne incognita	TCACCGGGAATTTATTCATGAGT	CCGTGAATAATTCTTCGGTTACC(8) CGTGAATAATTCTTCGGTTACC(1) CCGTGAATAATTCTTCGGTTACCG(9)	TATGCCCGTGAATAATTCTTCGGTTACCGTGAATTTTTTTTTCAAAATATGTCGGTCACCGGGAATTTATTCATGAGTATA	1933	1955	- [Negative strand]	169	23	81	1929	2009	(((((={{{{{{{{{{{{{={{{{={{{{...(((((......)))))....)))>->>>>>>>>->>>>>>>>>->>)))	1	-26.9	-33.2099	34.5679	0.960714	1980	2003	0.009901
miR-50	miR-50_1	gi|198724636|emb|CABB01000581.1| Meloidogyne incognita	TGATATGTCTTGTATTCTTGGGT	NO	TCAGTTCTGATATGTCTTGTATTCTTGGGTCTGCGTTTAACGCCAAAAAAAATATAAATATTTGAAGAGGAACCCATTATGCATGGCATATCCGACTGG	18114	18136	+ [Positive strand]	3080	23	99	18106	18204	((((((.-<<<<<<<<-<<<<<---<<<<<(((((.....)))......(((((....))))).....)).)))))..))))).)))))))).))))))	2	-30.5	-30.8081	37.3737	0.824324	NA	NA	0.009901
	miR-50_2	gi|198724852|emb|CABB01000365.1| Meloidogyne incognita	TGATATGTCTTGTATTCTTGGGT	NO	ATCAGTTCTGATATGTCTTGTATTCTTGGGTCTGCGTTTAACGCTAAAAAATATAAAAATTTGAAGAGGAACCCATTATGCATGGCATATCCGACTGGT	20518	20540	- [Negative strand]	3080	23	99	20449	20547	(((((((.-<<<<<<<<-<<<<<---<<<<<(((((.....)))....((((......)))).....)).)))))..))))).)))))))).)))))))	2	-31	-31.3131	36.3636	0.861111	NA	NA	0.009901
miR-57	miR-57_1	gi|198724316|emb|CABB01000901.1| Meloidogyne incognita	TACCCTGTAGTCCCGAGCCGTTTG	AAACGGAACTCGAGATGGGGAAG(90) AAACGGAACTCGAGATGGGGAAGA(26) AACGGAACTCGAGATGGGGAAGA(487)	AGTCGTTTACCCTGTAGTCCCGAGCCGTTTGAGACTATAAAACGTTGTTTGAAACCAAACGGAACTCGAGATGGGGAAGACGATT	19119	19142	+ [Positive strand]	25458	24	85	19111	19195	(((((((<-<<<<---<<<-<<<<<<<<<<<((((...........)))).....))}}}}}==}}}}=}}}}}}}=}}})))))	2	-28.2	-33.1765	45.8824	0.723077	19168	19191	0.009901
	miR-57_2	gi|198725180|emb|CABB01000037.1| Meloidogyne incognita	TACCCTGTAGTCCCGAGCCGTTTG	AAACGGAACTCGAGATGGGGAAG(90) AAACGGAACTCGAGATGGGGAAGA(26) AACGGAACTCGAGATGGGGAAGA(487)	TAGTCGTTTACCCTGTAGTCCCGAGCCGTTTGAGAGAGACGTTACTTAAAACGTTGTTTGAAACCAAACGGAACTCGAGATGGGGAAGACGATTA	33393	33416	- [Negative strand]	25458	24	95	33329	33423	((((((((<-<<<<---<<<-<<<<<<<<<<<.(((.((((((......)))))).))).....))}}}}}==}}}}=}}}}}}}=}}}))))))	2	-35.2	-37.0526	45.2632	0.818605	33334	33356	0.009901
miR-58	miR-58_1	gi|198705723|emb|CABB01009491.1| Meloidogyne incognita	TGAGATCAGTCCAGATTCGTCG	CCGGATCTGACTGTTATCTGC(1) CCGGATCTGACTGTTATCTGCA(2) CCGGATCTGACTGTTATCTGCAT(1)	GTGTTCGCCGGATCTGACTGTTATCTGCATGTTTATCATAATAATTAATTTCATGAGATCAGTCCAGATTCGTCGAGCGC	70	91	- [Negative strand]	27922	22	80	64	143	(((((((={{{{{{{{{{{{=={{{{={{((.(((..........)))...))>>>>>>>>>>->>>>>>>>->>)))))	2	-30.3	-37.875	41.25	0.918182	114	135	0.009901
	miR-58_2	gi|198724250|emb|CABB01000967.1| Meloidogyne incognita	TGAGATCAGTCCAGATTCGTCG	CCGGATCTGACTGTTATCTGC(1) CCGGATCTGACTGTTATCTGCA(2) CCGGATCTGACTGTTATCTGCAT(1)	GTGTTCGCCGGATCTGACTGTTATCTGCATGTTTATCATAATAATTAATTTCATGAGATCAGTCCAGATTCGTCGAGCGC	4594	4615	- [Negative strand]	27922	22	80	4588	4667	(((((((={{{{{{{{{{{{=={{{{={{((.(((..........)))...))>>>>>>>>>>->>>>>>>>->>)))))	2	-30.3	-37.875	41.25	0.918182	4638	4659	0.009901
miR-72	miR-72_1	gi|198712928|emb|CABB01006191.1| Meloidogyne incognita	AGGCAAGATGTTGGCATTGCTG	NO	AGACAAGGCAAGATGTTGGCATTGCTGAATTTGTGTAATTGAAAAATCTTTTATTTACACTTTTAAATGTATCAGCCATGCTACATTGGGCCATGCCT	2075	2096	+ [Positive strand]	417	22	98	2069	2166	((.((-<<<--<<<<<-<<<<<-<<<<(((((((((((.(((((....))))).))))))....))))...))))).))))))))))..))).)).))	2	-31.5	-32.1429	35.7143	0.9	NA	NA	0.009901
	miR-72_2	gi|198724425|emb|CABB01000792.1| Meloidogyne incognita	AGGCAAGATGTTGGCATTGCTG	NO	GGCAAGATGTTGGCATTGCTGAATTTGTGTAATTAAAAAAAATCTTTTATTTACACTTTTAAATGTATCAGCCATGCTACATTGGGCC	824	845	- [Negative strand]	417	22	88	756	843	<<<--<<<<<-<<<<<-<<<<(((((((((((.(((((......))))).))))))....))))...))))).))))))))))..)))	2	-29.4	-33.4091	32.9545	1.01379	NA	NA	0.009901
miR-76	miR-76_1	gi|198711801|emb|CABB01006709.1| Meloidogyne incognita	TTCGTTGTTTCTGAAACCTGAAC	TCGGGTTTTAAAGCAGCGAATA(87) TCGGGTTTTAAAGCAGCGAATAT(2)	AGGGTTGTTCGGGTTTTAAAGCAGCGAATATTTAAATATTTAAATTATGGCTATTCGTTGTTTCTGAAACCTGAACTGCGCCT	1483	1505	- [Negative strand]	3545	23	83	1475	1557	(((((.(({{{{{{{{{{{{{{{{{{{{{{.((((((......))).))).))>>>>>>>>>>->>>>>>>>>>>>.)).)))	1	-32.8	-39.5181	36.1446	1.09333	1527	1548	0.009901
miR-86	miR-86_1	gi|198716926|emb|CABB01004312.1| Meloidogyne incognita	TAAGTGAATATCTTGCCACAAGCT	AACCCGTAGATCCGAACTAGTCT	CCAGTTAAGTGAATATCTTGCCACAAGCTATTAAAAATAGAATATCTTGTGCAGGATTCGCTTAGACTGG	5338	5361	+ [Positive strand]	1062	24	70	5332	5401	(((((<<<<<<<--<<<<<<<-<<<<<-<(((........)))).)))))))))))))))))).))))))	2	-28.2	-40.2857	37.1429	1.08462	NA	NA	0.009901
	miR-86_2	gi|198724397|emb|CABB01000820.1| Meloidogyne incognita	TAAGTGAATATCTTGCCACAAGCT	NO	CCAGTTAAGTGAATATCTTGCCACAAGCTATTAAAAATAGAATATCTTGTGCAGGATTCGCTTAGACTGG	8566	8589	+ [Positive strand]	1062	24	70	8560	8629	(((((<<<<<<<--<<<<<<<-<<<<<-<(((........)))).)))))))))))))))))).))))))	2	-28.2	-40.2857	37.1429	1.08462	NA	NA	0.009901
miR-92	miR-92_1	gi|198719408|emb|CABB01003195.1| Meloidogyne incognita	TATTGCACTCGTTTCGGCCTGA	AGGCTGAAGCGTTTTGGAATAT(1) AGGCTGAAGCGTTTTGGAATATT(65)	GCCAAATGTTCAGGCTGAAGCGTTTTGGAATATTCTGCGCCAATTTAAAAAACAGAGCAATATTGCACTCGTTTCGGCCTGAGCTTTGGT	6903	6924	+ [Positive strand]	32019	22	90	6842	6931	((((((.(((({{{{{{{{{{{==={{={{{{{=.(((..................))))>>>>->>-->>>>>>>>>>>>>))))))))	2	-38.17	-42.4111	43.3333	0.978718	6853	6876	0.009901
	miR-92_2	gi|198724372|emb|CABB01000845.1| Meloidogyne incognita	TATTGCACTCGTTTCGGCCTGA	AGGCTGAAGCGTTTTGGAATAT(1) AGGCTGAAGCGTTTTGGAATATT(65)	CCATATGTTCAGGCTGAAGCGTTTTGGAATATTCTGCGCCAATTTAAAAAACAGAGCAATATTGCACTCGTTTCGGCCTGAGCTTTGG	12479	12500	- [Negative strand]	32019	22	88	12471	12558	(((...(((({{{{{{{{{{{==={{={{{{{=.(((..................))))>>>>->>-->>>>>>>>>>>>>))..)))	2	-34.47	-39.1705	43.1818	0.907105	12525	12547	0.009901
miR-100	miR-100_1	gi|198706745|emb|CABB01008469.1| Meloidogyne incognita	TACCCGTAGATCCGAACTAGTCT	NO	ACCCGTAGATCCGAACTAGTCTCTCGTGTCCGTCCTTGGTAAGTCCACAGAACGGGCCGCATATTTGGGTAGACTGGATCGGCGTTTCGGGT	927	949	+ [Positive strand]	11967	23	92	927	1018	<<<<<-<<<<<<<<-<<<<<<<((((.((((((.(((((.....))).)).))))))........)))).))))))).)))).)))))))))	2	-38.7	-42.0652	55.4348	0.758824	NA	NA	0.009901
	miR-100_2	gi|198724724|emb|CABB01000493.1| Meloidogyne incognita	TACCCGTAGATCCGAACTAGTCT	NO	ACCCGTAGATCCGAACTAGTCTCTCGTGTCCGTCCTTGGCAAGTCCACAGAACGGGCCGCATATTTGGGTAGACTGGATCGGCGTTTCGGGT	13662	13684	+ [Positive strand]	11967	23	92	13662	13753	<<<<<-<<<<<<<<-<<<<<<<((((.((((((.(((((.....))).)).))))))........)))).))))))).)))).)))))))))	2	-37.7	-40.9783	56.5217	0.725	NA	NA	0.019802
	miR-100_3	gi|198716076|emb|CABB01004703.1| Meloidogyne incognita	AACCCGTAGATCCGAACTAGTCT	NO	GGTCAACCCGTAGATCCGAACTAGTCTCTCGTGTCCGTCCTTGGCAAGTCCAAAACGGTGCGCATTTGGGTAGACTGGCTCGGCGTTTCGGGTGGATT	2195	2217	+ [Positive strand]	92666	23	98	2190	2287	((((-<<<<<-<<<<<<<<-<<<<<<<(((((((((((..((((.....)))).)))).))))....))).))))))).)))).))))))))).))))	1	-41	-41.8367	56.1224	0.745455	NA	NA	0.009901
miR-124	miR-124_1	gi|198712791|emb|CABB01006258.1| Meloidogyne incognita	CGCCTTCACCAGTGACTTTGGT	CTAAGGCACGCGGTGAATGCT(1) CTAAGGCACGCGGTGAATGCTG(1) TAAGGCACGCGGTGAATGCTG(242)	CGGTTCGCCTTCACCAGTGACTTTGGTGTGCAACAGCTTTGACTATAGCTGGCATAATACGCGACTAAGGCACGCGGTGAATGCTGACCG	1619	1640	- [Negative strand]	7	22	90	1555	1644	(((((-<<-<<<<<<-<<<-<<<<<<<((((..(((((........)))))))))........))}}}}}}}}==}}}}}}=}}=}))))	1	-36.8	-40.8889	53.3333	0.766667	1558	1578	0.009901
	miR-124_2	gi|198712791|emb|CABB01006258.1| Meloidogyne incognita	TAAGGCACGCGGTGAATGCTGA	CGCCTTCACCAGTGACTTTGG(1) TCGCCTTCACCAGTGACTTTGGT(2) CGCCTTCACCAGTGACTTTGGT(7)	GGTTTCGGTTCGCCTTCACCAGTGACTTTGGTGTGCAACAGCTTTGACTATAGCTGGCATAATACGCGACTAAGGCACGCGGTGAATGCTGACCGTTCC	1559	1580	- [Negative strand]	582	22	99	1551	1649	((...(((((={{={{{{{{={{{={{{{{{{((((..(((((........)))))))))........))>>>>>>>>-->>>>>>->>->>)))..))	1	-39.2	-39.596	52.5253	0.753846	1617	1638	0.009901
miR-184	miR-184_1	gi|198724424|emb|CABB01000793.1| Meloidogyne incognita	TGGACGGAAGTCTGATAAGGAGC	GCTTATCATCTTCCGGGCCCGT(1) GCTTATCATCTTCCGGGCCCGTT(3)	CTTCCAGCGCTTATCATCTTCCGGGCCCGTTTTCAAATCTGTGAATTTTATGACAGATAAAAGTCAACGACTGGACGGAAGTCTGATAAGGAGCTGGTGG	5204	5226	- [Negative strand]	261	23	100	5197	5296	((.(((((={{{{{{{={{{{{{=={{{{{{..(..((((((.(......).))))))....)..))))..->>->>>>>>-->>>>>>>-->>))).))	1	-35.2	-35.2	46	0.765217	5265	5287	0.009901
miR-252	miR-252_1	gi|198724960|emb|CABB01000257.1| Meloidogyne incognita	CTAAGTAGTAGTGCCGCATTTA	NO	GCCTAAGTAGTAGTGCCGCATTTAACGGAAATAATTAGGTTTAAGTGCAGACTGCTGCTTAAGC	6207	6228	+ [Positive strand]	16	22	64	6204	6267	((-<<<<<<<<<<<-<-<<<<<<<((............).)))))))).)))))))))))).))	1	-22.1	-34.5312	42.1875	0.818519	NA	NA	0.009901
miR-277	miR-277_1	gi|198720634|emb|CABB01002655.1| Meloidogyne incognita	TAAATGCACCTATCTGGTATGA	CATTCCAGATGTGCCATTTACA(9)	CCTTTCATTCCAGATGTGCCATTTACATGACTATTTCGTTTAAAGAATTCTTGTAAATGCACCTATCTGGTATGAAAGG	8106	8127	+ [Positive strand]	36	22	79	8052	8130	((((({{{={{{{{{{{{{={{{{{{{.((....(((.......))).)).))>>>>>>>>>-->>>>>>->>>>))))	1	-30.8	-38.9873	35.443	1.1	8057	8079	0.009901
miR-279	miR-279_1	gi|198724795|emb|CABB01000422.1| Meloidogyne incognita	TGACTAGATCCACACTCATCT	TGGGTGTGCCTCTCCAGTCGTG(1)	AGTTCTTGGATGGGTGTGCCTCTCCAGTCGTGTTTTTGGCCTAGTGCCACTATTTGGCTCATGACTAGATCCACACTCATCTAAGCACT	10038	10058	- [Negative strand]	3856	21	89	10030	10118	(((.(((((({{{{{{{{=={{{=={{{{{{{.....((((.((((....)))).))))))>>>>>>>>-->>>>>>>>>>>))).)))	1	-38.1	-42.809	48.3146	0.886046	10086	10107	0.009901
miR-993	miR-993_1	gi|198722593|emb|CABB01001783.1| Meloidogyne incognita	TAAGCTCGCTTCTACAGGCGT	NO	GATCCGCACTTGTAGTGGTGTAAGCTTGTTTTGTAAAAGCAATTTTGTTGCGCCCAGGCAAATAAGCTCGCTTCTACAGGCGTGGGTC	7250	7270	- [Negative strand]	1105	21	88	7244	7331	(((((((.(((((((.((((..(((((((((.((....(((((...)))))......)))))>>>>>>>>>>->>>>>>>->>)))))	2	-38	-43.1818	47.7273	0.904762	NA	NA	0.009901
	miR-993_2	gi|198724188|emb|CABB01001029.1| Meloidogyne incognita	TAAGCTCGCTTCTACAGGCGT	NO	GATCCGCACTTGTAGTGGTGTAAGCTTGTTTTGTAAAAGCAATTTTGTTGCGCCCAGGCAAATAAGCTCGCTTCTACAGGCGTGGGTC	12764	12784	- [Negative strand]	1105	21	88	12758	12845	(((((((.(((((((.((((..(((((((((.((....(((((...)))))......)))))>>>>>>>>>>->>>>>>>->>)))))	2	-38	-43.1818	47.7273	0.904762	NA	NA	0.009901
miR-7904	miR-7904_1	gi|198725057|emb|CABB01000160.1| Meloidogyne incognita	TCAAAAATTCCGTTGCGTCGCA	CGGCGCTGCAGATTTTTTGGG(53) CGGCGCTGCAGATTTTTTGGGA(1221) GGCGCTGCAGATTTTTTGGGA(2) CGGCGCTGCAGATTTTTTGGGAG(28)	GTCGAGAATTGCGGCGCTGCAGATTTTTTGGGAGAGAAAAGGGGTAACTCCCCTCTTTTTCTTTAGACTCTCAAAAATTCCGTTGCGTCGCAACTCTAC	25142	25163	+ [Positive strand]	2183	22	99	25071	25169	((.(((..((({{{{{{={{={{={{{{{{{{{(((((((((((.....)))))...))))).....)))>>>>>>>->>->>->>>>>>>>)))).))	2	-43.5	-43.9394	46.4646	0.945652	25082	25104	0.009901
	miR-7904_2	gi|198723528|emb|CABB01001355.1| Meloidogyne incognita	TCAAAAATTCCGTTGCGTCGCA	CGGCGCTGCAGATTTTTTGGG(53) CGGCGCTGCAGATTTTTTGGGA(1221) GGCGCTGCAGATTTTTTGGGA(2) CGGCGCTGCAGATTTTTTGGGAG(28)	TGTTGAGGTAGTAGGTTGTATAGTTAAAGAACAGTATCAGTCGGAGTAACTAACGCAGCCTGCTCACTCGGCA	4402	4423	+ [Positive strand]	2183	22	100	4330	4429	((.(((..((({{{{{{={{={{={{{{{{{{{(((((((((((......)))))...))))).....)))>>>>>>>->>->>->>>>>>>>)))).))	2	-43.2	-43.2	46	0.93913	4341	4363	0.009901
lin-4	lin-4	gi|198724681|emb|CABB01000536.1| Meloidogyne incognita	TCCCTGAGACTATAACTGTGA	CACAGTTGTATTCTTTGGGCG(1) CACAGTTGTATTCTTTGGGCGC(66)	TTGTCTTCCCTGAGACTATAACTGTGACGAAATATTTTCACACCTTTATTTTCTTTTAGGTGCTCACAGTTGTATTCTTTGGGCGCACAA	16618	16638	+ [Positive strand]	22662	21	90	16611	16700	((((..-<<<-<<<<-<<<<<<<<<<<.(((.....))).(((((..(......)..))))).)}}}}}}}}}}=}}}}=}}}===))))	1	-29.2	-32.4444	37.7778	0.858823	16675	16697	0.009901
let-7	let-7	gi|198716076|emb|CABB01004703.1| Meloidogyne incognita	TGAGGTAGTAGGTTGTATAGTT	CTAACGCAGCCTGCTCACTCGGC(256) TAACGCAGCCTGCTCACTCGGC(48)	TGTTGAGGTAGTAGGTTGTATAGTTAAAGAACAGTATCAGTCGGAGTAACTAACGCAGCCTGCTCACTCGGCA	2640	2661	+ [Positive strand]	5494	22	73	2636	2708	(((<<<<--<<<<<<<<<<-<<<<<(..((.(.......)))....)))}}}==}}}}}}}}}}==}}}}}})	1	-27.5	-37.6712	45.2055	0.833333	2685	2708	0.009901
