# Supplementary material for: Genome-wide identification and characterization of miRNAome from tomato (Solanum lycopersicum) roots and root-knot nematode (Meloidogyne incognita) during susceptible interaction
Source: PLoS One. 2017 Apr 20;12(4):e0175178. doi: 10.1371/journal.pone.0175178 (PMC5398497; doi:10.1371/journal.pone.0175178)
Supplement: S12 Table — (XLS) [file pone.0175178.s017.xls]

## Sheet: Sheet1
S12 table: miRCat miRNA summary of novel RKN miRNAs identified during tomato-RKN interaction
miRNA	Chromosome	Sequence	miRNA*	Hairpin Sequence	Start	End	Orientation	Abundance	sRNA length	Hairpin Length	Hairpin Start	Hairpin End	Hairpin Structure	Genomic Hits	Minimum Free Energy(MFE)	Adjusted MFE	Hairpin G/C%	MFEI	miRNA* Start Coord	miRNA* End Coord	P_Val
min_miRNA3	gi|198705996|emb|CABB01009218.1| Meloidogyne incognita	TCACAACCCCCTAGAGTTCGCTAG	AGCCGACTCTGTTGGTTGTAGGTG(10)	TTCTCGTCTAGCCGACTCTGTTGGTTGTAGGTGTTTTTTGAAAAAATTAATCATCACAACCCCCTAGAGTTCGCTAGGTGGAA	700	723	+ [Positive strand]	82	24	83	646	728	(((.(..(({{{={{{{{{{=={{{{{{={{{{...(((....))).....))>>>>>>>>--->>>>>>>->>>>>..))))	2	-30	-36.1446	42.1687	0.857143	655	679	0.009901
min_miRNA6	gi|198710295|emb|CABB01007437.1| Meloidogyne incognita	ACCCTGTTGAGCTTGACTCTAGTC	CGGGCTTGGCAAATTTAGCGGGGA(5) TTGGCAAATTTAGCGGGGAAAGA(1) CGGGCTTGGCAAATTTAGCGGGG(7)	CGGGCTTGGCAAATTTAGCGGGGAAAGAAGACCCTGTTGAGCTTGACTCTAGTCTG	1851	1874	- [Negative strand]	3813	24	56	1848	1903	{{{{{{={{{{{={{{{{{{{{{.......->>>>>>>>>>->>>->>-->>>>))	23	-21.4	-38.2143	51.7857	0.737931	1880	1902	0.029703
min_miRNA15	gi|198712062|emb|CABB01006581.1| Meloidogyne incognita	CCATTTTTGGTAAGCAGAACT	GAGTTGCGGTGCCAAAGTATC(3)	AGTGGGCCATTTTTGGTAAGCAGAACTGGCGATGTGGGATGAACCAAACGCGGAGTTGCGGTGCCAAAGTATCCGCTCATT	324	344	- [Negative strand]	31192	21	81	269	349	((((((<---<<<<<<<<-<<<<--<<(.((...(((......)))..))))}==}}}}==}}}}}}}}====.)))))))	23	-28.6	-35.3086	51.8519	0.680952	276	296	0.069307
min_miRNA17	gi|198711807|emb|CABB01006706.1| Meloidogyne incognita	TGAGGTTTGCTGTGTCAGTATG	CACTGGCCTTTCAAACCTCTC(1) ACACTGGCCTTTCAAACCTCTCG(2)	TTGCCGTGAGGTTTGCTGTGTCAGTATGCCGTATATACCCTTATTTAAATTTAAGGGAGATCTGTCCACACTGGCCTTTCAAACCTCTCGGCAA	1788	1809	+ [Positive strand]	301	22	94	1781	1874	((((((-<<<<<<<<--<-<<<<<<-<<.((.((...((((((........))))))..)).))..)}=}}}}}}}===}}}}}}}}=}}))))	1	-38	-40.4255	44.6808	0.904762	1848	1871	0.009901
min_miRNA18	gi|198711807|emb|CABB01006706.1| Meloidogyne incognita	CACTGGCCTTTCAAACCTCTCG	CGTGAGGTTTGCTGTGTCAGTA(3) TGAGGTTTGCTGTGTCAGTAT(14) TGAGGTTTGCTGTGTCAGTATG(301) GAGGTTTGCTGTGTCAGTATG(19) TGAGGTTTGCTGTGTCAGTATGC(41)	TTGCCGTGAGGTTTGCTGTGTCAGTATGCCGTATATACCCTTATTTAAATTTAAGGGAGATCTGTCCACACTGGCCTTTCAAACCTCTCGGCAA	1850	1871	+ [Positive strand]	92	22	94	1781	1874	((((((={{{{{{{{=={={{{{{{={{.((.((...((((((........))))))..)).))..))->>>>>>>--->>>>>>>>->>))))	1	-38	-40.4255	44.6808	0.904762	1787	1809	0.009901
min_miRNA21	gi|198713260|emb|CABB01006032.1| Meloidogyne incognita	TTGGACCGTGGCCAGACAAACT	TTTGTATGGCCCCGTGAGAGGT(1)	CTGAGATTTGTATGGCCCCGTGAGAGGTGAAATTCTTGGACCGTGGCCAGACAAACTACAG	2176	2197	- [Negative strand]	333	22	61	2171	2231	(((((.{{{{{={{{{{{={{=={{{{=.....))>>-->>->->>>>>->>>>>>>.)))	30	-20.6	-33.7705	50.8197	0.664516	2203	2224	0.009901
min_miRNA23	gi|198713260|emb|CABB01006032.1| Meloidogyne incognita	TTTACTTGTTTGGTGCTTGGGGAT	TCTGAGCTCCAGATTGGGACAGA(5) CTGAGCTCCAGATTGGGACAGAA(2)	GATATCTGAGCTCCAGATTGGGACAGAAAGAAGCAGCATAATTTTCTGTGATGCATTTACTTGTTTGGTGCTTGGGGATGTT	289	312	- [Negative strand]	18	24	82	285	366	(((({{{{{{{={{{{{{={{====={((...(((.((((......)))).))).>>>->>->>>>>>->>>>-->>>>)))	14	-22.2	-27.0732	41.4634	0.652941	339	361	0.079208
min_miRNA27	gi|198713847|emb|CABB01005760.1| Meloidogyne incognita	ACCCTGTTGAGCTTGACTCTAGTC	CGGGCTTGGCAAATTTAGCGGGGA(5) TTGGCAAATTTAGCGGGGAAAGA(1) CGGGCTTGGCAAATTTAGCGGGG(7)	CGGGCTTGGCAAATTTAGCGGGGAAAGAAGACCCTGTTGAGCTTGACTCTAGTCTG	491	514	- [Negative strand]	3813	24	56	488	543	{{{{{{={{{{{={{{{{{{{{{.......->>>>>>>>>>->>>->>-->>>>))	23	-21.4	-38.2143	51.7857	0.737931	520	542	0.019802
min_miRNA28	gi|198713847|emb|CABB01005760.1| Meloidogyne incognita	GCTCGTAGTTGGATTCGTATC	AATACATAGAATTATTGCTGCG(1) TACATAGAATTATTGCTGCGGT(5) TAATACATAGAATTATTGCTG(2) ACATAGAATTATTGCTGCGGT(4) CTAATACATAGAATTATTGCTG(2) ACATAGAATTATTGCTGCGGTT(12) CATAGAATTATTGCTGCGGTT(6)	GCTAATACATAGAATTATTGCTGCGGTTAAAAAGCTCGTAGTTGGATTCGTATCGGT	3694	3714	- [Negative strand]	36	21	57	3690	3746	((..(({{==={{{{{==={{{{{{{{{....)>>->>>>>>-->>>>>>>>>-.))	20	-16.3	-28.5965	38.5965	0.740909	3718	3739	0.009901
min_miRNA29	gi|198713260|emb|CABB01006032.1| Meloidogyne incognita	GAGGATTGACAGATTGATAGCTT	AGTGATTTGTCTGGTTTATTCC(3)	GGATTGACAGATTGATAGCTTTTTCATGATTCAGTGGATGGTGGTGCATGGCCGTTCTTAGTTCGTGGAGTGATTTGTCTGGTTTATTCC	1859	1881	- [Negative strand]	40	23	90	1789	1878	<<<-<<<<<<<<-<<<-<<<<...(((((......(((((((.(....).))))))).....))))))}}}=}}}=}}}}}==}}}=}}}	31	-24.1	-26.7778	43.3333	0.617949	1788	1809	0.079208
min_miRNA31	gi|198713847|emb|CABB01005760.1| Meloidogyne incognita	TTTACTTGTTTGGTGCTTGGGGAT	ATCTCTGAGCTCCAGATTGGGACA(9) TCTCTGAGCTCCAGATTGGGACA(1) ATCTCTGAGCTCCAGATTGGGAC(4)	ATCTCTGAGCTCCAGATTGGGACAGAAAGAAGCAGCATAATTTTCTGTGATGCATTTACTTGTTTGGTGCTTGGGGAT	1508	1531	- [Negative strand]	18	24	78	1507	1584	{{{{{=={{{={{{{{{={{====.(((...(((.((((......)))).))).>>>->>->>>>>>->>>-->>>>>	14	-26	-33.3333	42.3077	0.787879	1560	1583	0.019802
min_miRNA32	gi|198713847|emb|CABB01005760.1| Meloidogyne incognita	ATTAGTTCGGTCCAGTTAATGC	CATTTATTGGTTCGATCTGAG(2) GCATTTATTGGTTCGATCTGAGT(3) GGCATTTATTGGTTCGATCTGA(3) CATTTATTGGTTCGATCTGAGT(2) GGGCATTTATTGGTTCGATCTGA(1) ATTTATTGGTTCGATCTGAGT(2) GGCATTTATTGGTTCGATCTG(2) ATTTATTGGTTCGATCTGAGTG(3) TTTATTGGTTCGATCTGAGTG(2) ATTTATTGGTTCGATCTGAGTGT(1) TTTATTGGTTCGATCTGAGTGT(3) TTATTGGTTCGATCTGAGTGT(1) CGGGCATTTATTGGTTCGATC(1)	GGGCATTTATTGGTTCGATCTGAGTGTAAGTTACGGTCGCATGCGACACGTGCTTTCCAATTAGTTCGGTCCAGTTAATGCTC	4524	4545	- [Negative strand]	257	22	83	4521	4603	(({{{{{={{{{{=={{{={{{{={(.((((.(((((((....)))).)))))))..))->>>>->>>-->>>>>->>>>>))	25	-33.9	-40.8434	46.9879	0.869231	4578	4600	0.009901
min_miRNA34	gi|198713847|emb|CABB01005760.1| Meloidogyne incognita	ATTAGTTCGGTCCAGTTAATGC	CATTTATTGGTTCGATCTGAG(2) GCATTTATTGGTTCGATCTGAGT(3) GGCATTTATTGGTTCGATCTGA(3) CATTTATTGGTTCGATCTGAGT(2) GGGCATTTATTGGTTCGATCTGA(1) ATTTATTGGTTCGATCTGAGT(2) GGCATTTATTGGTTCGATCTG(2) ATTTATTGGTTCGATCTGAGTG(3) TTTATTGGTTCGATCTGAGTG(2) ATTTATTGGTTCGATCTGAGTGT(1) TTTATTGGTTCGATCTGAGTGT(3) TTATTGGTTCGATCTGAGTGT(1) CGGGCATTTATTGGTTCGATC(1)	GGGCATTTATTGGTTCGATCTGAGTGTAAGTTACGTCGCATGCGACACGTGCTTTCCAATTAGTTCGGTCCAGTTAATGCTC	1332	1353	- [Negative strand]	257	22	82	1329	1410	(({{{{{={{{{{=={{{={{{{={(.((((...((((....))))....))))..))->>>>->>>-->>>>>->>>>>))	25	-29.9	-36.4634	46.3415	0.786842	1385	1407	0.009901
min_miRNA37	gi|198714514|emb|CABB01005446.1| Meloidogyne incognita	TCGGAAGGTTGTCCATGAGTCT	CATGAGTCTCATAGTTGACTTT(1) TCTCATAGTTGACTTTTCAATG(2)	CTCATCGGAAGGTTGTCCATGAGTCTCATAGTTGACTTTTCAATGAGTCTCAGCGGGGGGTTGTCCATGAGTCTCATAGTTGACTTTTCAATGAG	3063	3084	- [Negative strand]	2	22	95	2993	3087	((((<-<<<<<<<<<-<-<<<<<-<<{{{={={{{{{{=={=={{.....))..)..)))))).).))))).))))).).))))))))).)))))	1	-34.7	-36.5263	45.2632	0.806977	3042	3063	0.009901
min_miRNA46	gi|198716076|emb|CABB01004703.1| Meloidogyne incognita	ACTGGCTCGGCGTTTCGGGTGGA	CAACCCGTAGATCCGAACTAGT(1)	TCAACCCGTAGATCCGAACTAGTCTCTCGTGTCCGTCCTTGGCAAGTCCAAAACGGTGCGCATTTGGGTAGACTGGCTCGGCGTTTCGGGTGGA	2264	2286	+ [Positive strand]	4	23	94	2192	2285	({={{{{{={{{{{{{{={{{{{(((((((((((((..((((.....)))).)))).))))....))).))>>>>>->>>>->>>>>>>>>->>	1	-39.1	-41.5957	56.383	0.737736	2193	2215	0.009901
min_miRNA51	gi|198716611|emb|CABB01004452.1| Meloidogyne incognita	GTGACAGGTCCGATGTGGATG	ATCCATACCTTTTGACCGTCA(1) CATCCATACCTTTTGACCGTCA(2)	TGACAGGTCCGATGTGGATGGGTTATCAATATATTACCCAAGTTTAAGGTCTTCACAAGCTTCCCATCCATACCTTTTGACCGTCA	3187	3207	+ [Positive strand]	123	21	86	3187	3272	<<<<-<<<<-<<<<<<<<<<((.............(((.........)))............))}}}}}}}}===}}=}}}}}}}}	1	-24.91	-28.9651	43.0233	0.673243	3251	3273	0.029703
min_miRNA58	gi|198717972|emb|CABB01003843.1| Meloidogyne incognita	ACCCTGTTGAGCTTGACTCTAGTC	CGGGCTTGGCAAATTTAGCGGGGA(5) TTGGCAAATTTAGCGGGGAAAGA(1) CGGGCTTGGCAAATTTAGCGGGG(7)	CGGGCTTGGCAAATTTAGCGGGGAAAGAAGACCCTGTTGAGCTTGACTCTAGTCTG	658	681	- [Negative strand]	3813	24	56	655	710	{{{{{{={{{{{={{{{{{{{{{.......->>>>>>>>>>->>>->>-->>>>))	23	-21.4	-38.2143	51.7857	0.737931	687	709	0.029703
min_miRNA60	gi|198718030|emb|CABB01003822.1| Meloidogyne incognita	AAACGCGGACAGACACGGCCAGT	TGACCGTGTCTGTCCGTGTTTT(1) TGACCGTGTCTGTCCGTGTTTTG(1)	GACTGACCGTGTCTGTCCGTGTTTTGATGGCTCTTCAGGCAAAACGCGGACAGACACGGCCAGTC	2309	2331	- [Negative strand]	36	23	65	2307	2371	((({{={{{{{{{{{{{{{{{{{{{(.(((....)))..))>>>>>>>>>>>>>>>>>>->>>>)	1	-45.4	-69.8461	56.9231	1.22703	2346	2367	0.009901
min_miRNA64	gi|198717972|emb|CABB01003843.1| Meloidogyne incognita	TTTACTTGTTTGGTGCTTGGGGAT	ATCTCTGAGCTCCAGATTGGGACA(9) TCTCTGAGCTCCAGATTGGGACA(1) ATCTCTGAGCTCCAGATTGGGAC(4)	ATCTCTGAGCTCCAGATTGGGACAGAAAGAAGCAGCATAATTTTCTGTGATGCATTTACTTGTTTGGTGCTTGGGGAT	5047	5070	- [Negative strand]	18	24	78	5046	5123	{{{{{=={{{={{{{{{={{====.(((...(((.((((......)))).))).>>>->>->>>>>>->>>-->>>>>	14	-26	-33.3333	42.3077	0.787879	5099	5122	0.029703
min_miRNA82	gi|198720501|emb|CABB01002720.1| Meloidogyne incognita	ACCCTGTTGAGCTTGACTCTAGTC	CGGGCTTGGCAAATTTAGCGGGGA(5) TTGGCAAATTTAGCGGGGAAAGA(1) CGGGCTTGGCAAATTTAGCGGGG(7)	CGGGCTTGGCAAATTTAGCGGGGAAAGAAGACCCTGTTGAGCTTGACTCTAGTCTG	2578	2601	- [Negative strand]	3813	24	56	2575	2630	{{{{{{={{{{{={{{{{{{{{{.......->>>>>>>>>>->>>->>-->>>>))	23	-21.4	-38.2143	51.7857	0.737931	2607	2629	0.019802
min_miRNA84	gi|198720501|emb|CABB01002720.1| Meloidogyne incognita	CCATTTTTGGTAAGCAGAACT	GAGTTGCGGTGCCAAAGTATC(3)	AGTGGGCCATTTTTGGTAAGCAGAACTGGCGATGTGGGATGAACCAAACGCGGAGTTGCGGTGCCAAAGTATCCGCTCATT	3944	3964	- [Negative strand]	31192	21	81	3889	3969	((((((<---<<<<<<<<-<<<<--<<(.((...(((......)))..))))}==}}}}==}}}}}}}}====.)))))))	23	-28.6	-35.3086	51.8519	0.680952	3896	3916	0.029703
min_miRNA98	gi|198721901|emb|CABB01002088.1| Meloidogyne incognita	ACTGATGGTTATGTTTAAGGCT	CTTAAACATTATATTTCGTAGTC(1) TGCCTTAAACATTATATTTCGT(1)	TTTGACTGATGGTTATGTTTAAGGCTTGTTTGCCTTAAACATTATATTTCGTAGTCAAG	10106	10127	- [Negative strand]	132	22	59	10072	10130	((((<<<<--<<<-<<<<<<<<<<<-.....))}}}}}}}}}===}}}===}}}}})))	5	-23.3	-39.4915	32.2034	1.22632	10074	10096	0.009901
min_miRNA105	gi|198722129|emb|CABB01001980.1| Meloidogyne incognita	AAGCTGCCCAATTGAATGACTGA	AGTCCTTCTTTGTGCTGCTTGG(8)	CATAAAATCAGTCCTTCTTTGTGCTGCTTGGCTTTTTTTAAAAATTATATGTCCAAGCTGCCCAATTGAATGACTGATTTTTTG	3464	3486	+ [Positive strand]	1384	23	84	3409	3492	((.(((((({{{{={{{={{{={{={{{{{{(..................).))>>>>->>->>>-->>>->>>>>>)))).))	2	-27.57	-32.8214	33.3333	0.984643	3418	3440	0.009901
min_miRNA109	gi|198722408|emb|CABB01001866.1| Meloidogyne incognita	AAGTGGAGAAATGAATATCACT	TGAGATTCTTTTTCTCCATTTGC(172)	ATGGTTTAAGTGGAGAAATGAATATCACTGTTTAACCCATTTTTAAAAATGTGGAAAATAAGTCAAGTGAGATTCTTTTTCTCCATTTGCCCCGT	3787	3808	+ [Positive strand]	3200	22	95	3779	3873	((((..(<<<<<<<<<<<-<<<<-<<<<<(((((.(((((((....))))).))....)))).).))}}}=}}}}==}}}}}}}}}}}}=.))))	2	-30.8	-32.4211	32.6316	0.993548	3846	3869	0.009901
min_miRNA112	gi|198722408|emb|CABB01001866.1| Meloidogyne incognita	TGAGATTCTTTTTCTCCATTTGC	AAGTGGAGAAATGAATATCACT(3200)	TTCATGGTTTAAGTGGAGAAATGAATATCACTGTTTAACCCATTTTTAAAAATGTGGAAAATAAGTCAAGTGAGATTCTTTTTCTCCATTTGCCCCGTGAA	3847	3869	+ [Positive strand]	172	23	101	3776	3876	(((((((..({{{{{{{{{{{={{{{={{{{{(((((.(((((((....))))).))....)))).).))>>>->>>>-->>>>>>>>>>>>-.)))))))	2	-36.3	-35.9406	32.6733	1.1	3786	3808	0.009901
min_miRNA125	gi|198723549|emb|CABB01001346.1| Meloidogyne incognita	ACCCTGTTGAGCTTGACTCTAGTC	CGGGCTTGGCAAATTTAGCGGGGA(5) TTGGCAAATTTAGCGGGGAAAGA(1) CGGGCTTGGCAAATTTAGCGGGG(7) ACGGGCTTGGCAAATTTAGCGGGG(2) TTGGCAAATTTAGCGGGGAAAGAA(1)	CGGGCTTGGCAAATTTAGCGGGGAAAGAAGACCCTGTTGAGCTTGACTCTAGTCTG	12578	12601	+ [Positive strand]	3813	24	56	12547	12602	{{{{{{={{{{{={{{{{{{{{{.......->>>>>>>>>>->>>->>-->>>>))	23	-21.4	-38.2143	51.7857	0.737931	12547	12570	0.009901
min_miRNA127	gi|198723549|emb|CABB01001346.1| Meloidogyne incognita	CCATTTTTGGTAAGCAGAACT	CGGAGTTGCGGTGCCAAAGTGC(1)	AGTGGGCCATTTTTGGTAAGCAGAACTGGCGATGTGGGATGAACCAAACGCGGAGTTGCGGTGCCAAAGTGCCCGCT	11220	11240	+ [Positive strand]	31192	21	77	11213	11289	((((((<---<<<<<<<<-<<<<--<<(.((...(((......)))..))}}}==}}}}==}}}}}}}}=}})))))	23	-34.1	-44.2857	55.8442	0.793023	11263	11285	0.009901
min_miRNA128	gi|198723528|emb|CABB01001355.1| Meloidogyne incognita	CGGCGCTGCAGATTTTTTGGGA	CTCAAAAATTCCGTTGCGTCGC(1) TCAAAAATTCCGTTGCGTCGC(693) CTCAAAAATTCCGTTGCGTCGCA(7) TCAAAAATTCCGTTGCGTCGCA(2183) CAAAAATTCCGTTGCGTCGCA(9) TCAAAAATTCCGTTGCGTCGCAA(12)	AGAATTGCGGCGCTGCAGATTTTTTGGGAGAGAAAAGGGGTTATTCCCCCTCTTTTTCTTTAGACTCTCAAAAATTCCGTTGCGTCGCAACTCT	4342	4363	+ [Positive strand]	1221	22	94	4334	4427	(((.(((<<<<<<-<<-<<-<<<<<<<<<(((((((((((......)))))...))))).....)))}}}}}}}=}}=}}=}}}}}}}}).)))	2	-42.1	-44.7872	44.6808	1.00238	4401	4423	0.009901
min_miRNA139	gi|198724213|emb|CABB01001004.1| Meloidogyne incognita	ACCCTGTTGAGCTTGACTCTAGTC	CGGGCTTGGCAAATTTAGCGGGGA(5) TTGGCAAATTTAGCGGGGAAAGA(1) CGGGCTTGGCAAATTTAGCGGGG(7)	CGGGCTTGGCAAATTTAGCGGGGAAAGAAGACCCTGTTGAGCTTGACTCTAGTCTG	4126	4149	- [Negative strand]	3813	24	56	4123	4178	{{{{{{={{{{{={{{{{{{{{{.......->>>>>>>>>>->>>->>-->>>>))	23	-21.4	-38.2143	51.7857	0.737931	4155	4177	0.009901
min_miRNA144	gi|198724213|emb|CABB01001004.1| Meloidogyne incognita	TTTACTTGTTTGGTGCTTGGGGAT	ATCTCTGAGCTCCAGATTGGGACA(9) TCTCTGAGCTCCAGATTGGGACA(1) ATCTCTGAGCTCCAGATTGGGAC(4)	ATCTCTGAGCTCCAGATTGGGACAGAAAGAAGCAGCATAATTTTCTGTGATGCATTTACTTGTTTGGTGCTTGGGGAT	6226	6249	- [Negative strand]	18	24	78	6225	6302	{{{{{=={{{={{{{{{={{====.(((...(((.((((......)))).))).>>>->>->>>>>>->>>-->>>>>	14	-26	-33.3333	42.3077	0.787879	6278	6301	0.019802
min_miRNA147	gi|198724213|emb|CABB01001004.1| Meloidogyne incognita	CCATTTTTGGTAAGCAGAACT	CGGAGTTGCGGTGCCAAAGTGC(1)	AGTGGGCCATTTTTGGTAAGCAGAACTGGCGATGTGGGATGAACCAAACGCGGAGTTGCGGTGCCAAAGTGCCCGCT	5487	5507	- [Negative strand]	31192	21	77	5436	5512	((((((<---<<<<<<<<-<<<<--<<(.((...(((......)))..))}}}==}}}}==}}}}}}}}=}})))))	23	-34.1	-44.2857	55.8442	0.793023	5440	5461	0.009901
min_miRNA151	gi|198724282|emb|CABB01000935.1| Meloidogyne incognita	GTTGCATCTGCTTGACCGTCGC	AGCGACAGGTCCGGAGTGACTGG(1) GCGACAGGTCCGGAGTGACTGGG(1) AGCGACAGGTCCGGAGTGACTG(4) AGCGACAGGTCCGGAGTGACT(12) CGACAGGTCCGGAGTGACTGGGT(6)	AGCGACAGGTCCGGAGTGACTGGGTTATCACTCGATTCTCTCTCAACATAAACTACCCAGTTGCATCTGCTTGACCGTCGCT	1129	1150	- [Negative strand]	13	22	82	1127	1208	{{{{{{={{{{{{{{{=={{{((((.(((....)))..................)))))>>-->->>>>--->>>>>>>>>)	1	-31.81	-38.7927	51.2195	0.757381	1187	1207	0.009901
min_miRNA152	gi|198724282|emb|CABB01000935.1| Meloidogyne incognita	GCGACAGGTCCGGAGTGACTGGGT	CCAGTTGCATCTGCTTGACCGTC(6) CAGTTGCATCTGCTTGACCGTCGC(10) AGTTGCATCTGCTTGACCGTCGC(5) AGTTGCATCTGCTTGACCGTCGCT(6) GTTGCATCTGCTTGACCGTCGCT(7) GTTGCATCTGCTTGACCGTCGCTT(1)	AGCGACAGGTCCGGAGTGACTGGGTTATCACTCGATTCTCTCTCAACATAAACTACCCAGTTGCATCTGCTTGACCGTCGCT	1185	1208	- [Negative strand]	35	24	82	1127	1208	(<<<<<-<<<<<<<<<--<<<<<<<.(((....)))..................)))}}}}==}=}}}}===}}}}}}}}})	2	-31.81	-38.7927	51.2195	0.757381	1127	1150	0.009901
min_miRNA159	gi|198724275|emb|CABB01000942.1| Meloidogyne incognita	TTAATGTTGTGACCAACCAAGAT	CTTGGTTAGTCACAACATTAAG(3) CTTGGTTAGTCACAACATTAAGT(9)	CCTCCAATCTTGGTTAGTCACAACATTAAGTGGGGGCTCAGCTCAACAAACCAGGACTTAATGTTGTGACCAACCAAGATTGGAGG	10166	10188	- [Negative strand]	216	23	86	10159	10244	(((((((({{{{{{{={{{{{{{{{{{{{{{..((...............))...))>>>>>>>>>>>>>->>>>>>>>>))))))	1	-49.56	-57.6279	46.5116	1.239	10213	10235	0.009901
min_miRNA160	gi|198724333|emb|CABB01000884.1| Meloidogyne incognita	TATCACAGTTCCGTCTGGTACC	TACCCGATCGAACTTTGCGATA(5) TACCCGATCGAACTTTGCGAT(39) TACCCGATCGAACTTTGCGATAC(23) CCGATCGAACTTTGCGATACC(5)	TGGCGTCTACCCGATCGAACTTTGCGATACCCTGTGTGTGTCCTTTCTAGGCACATCACTATAAATGGTGGTATCACAGTTCCGTCTGGTACCCGCCA	4558	4579	+ [Positive strand]	16273	22	98	4486	4583	(((((..{{{{={{{={{{{{=={={{{((((((((((((.(((....))))))).))).......)).))>>>>->>>>>>->>>->>>>--)))))	1	-40.11	-40.9286	51.0204	0.8022	4493	4514	0.009901
min_miRNA161	gi|198724333|emb|CABB01000884.1| Meloidogyne incognita	TTGCACATGTTTAGGCCCATCG	TGGGGACTTTACATTGTGCAGC(2) TGGGGACTTTACATTGTGCAGCG(6)	CCTTATTCCGTGGGGACTTTACATTGTGCAGCGTTAATATTTTTGGTGTACTTTTTGACATCATCGTTGCACATGTTTAGGCCCATCGGAAGATGG	4404	4425	+ [Positive strand]	27	22	96	4337	4432	((...((((({{{{=={{=={{{{={{{{{{{{..........((((((........)))))).))>>>>>>>>>>-->>->>>>->>)))...))	1	-37.1	-38.6458	42.7083	0.904878	4347	4370	0.009901
min_miRNA163	gi|198724393|emb|CABB01000824.1| Meloidogyne incognita	ACCCTGTTGAGCTTGACTCTAGTC	CGGGCTTGGCAAATTTAGCGGGGA(5) TTGGCAAATTTAGCGGGGAAAGA(1) CGGGCTTGGCAAATTTAGCGGGG(7) ACGGGCTTGGCAAATTTAGCGGGG(2) TTGGCAAATTTAGCGGGGAAAGAA(1)	CGGGCTTGGCAAATTTAGCGGGGAAAGAAGACCCTGTTGAGCTTGACTCTAGTCTG	15466	15489	+ [Positive strand]	3813	24	56	15435	15490	{{{{{{={{{{{={{{{{{{{{{.......->>>>>>>>>>->>>->>-->>>>))	23	-21.4	-38.2143	51.7857	0.737931	15435	15458	0.009901
min_miRNA164	gi|198724393|emb|CABB01000824.1| Meloidogyne incognita	CCATTTTTGGTAAGCAGAACT	CGGAGTTGCGGTGCCAAAGTGC(1)	AGTGGGCCATTTTTGGTAAGCAGAACTGGCGATGTGGGATGAACCAAACGCGGAGTTGCGGTGCCAAAGTGCCCGCT	14116	14136	+ [Positive strand]	31192	21	77	14109	14185	((((((<---<<<<<<<<-<<<<--<<(.((...(((......)))..))}}}==}}}}==}}}}}}}}=}})))))	23	-34.1	-44.2857	55.8442	0.793023	14159	14181	0.009901
min_miRNA169	gi|198724424|emb|CABB01000793.1| Meloidogyne incognita	AAGCTGCCCAATTGAATGACTGA	AGTCCTTCTTTGTGCTGCTTGG(8)	CATAAAATCAGTCCTTCTTTGTGCTGCTTGGCTTTTTTTAAAAATTATATATGTCCAAGCTGCCCAATTGAATGACTGACTTTTTG	15185	15207	+ [Positive strand]	1384	23	86	15128	15213	((.(((.(({{{{={{{={{{={{={{{{{{(....................).))>>>>->>->>>-->>>->>>>>>.))).))	2	-23.75	-27.6163	33.7209	0.818966	15137	15159	0.009901
min_miRNA173	gi|198724472|emb|CABB01000745.1| Meloidogyne incognita	CCATTTTTGGTAAGCAGAACT	CGGAGTTGCGGTGCCAAAGTGC(1)	AGTGGGCCATTTTTGGTAAGCAGAACTGGCGATGTGGGATGAACCAAACGCGGAGTTGCGGTGCCAAAGTGCCCGCT	16112	16132	- [Negative strand]	31192	21	77	16061	16137	((((((<---<<<<<<<<-<<<<--<<(.((...(((......)))..))}}}==}}}}==}}}}}}}}=}})))))	23	-34.1	-44.2857	55.8442	0.793023	16065	16086	0.019802
min_miRNA174	gi|198724472|emb|CABB01000745.1| Meloidogyne incognita	ACCCTGTTGAGCTTGACTCTAGTC	CGGGCTTGGCAAATTTAGCGGGGA(5) TTGGCAAATTTAGCGGGGAAAGA(1) CGGGCTTGGCAAATTTAGCGGGG(7)	CGGGCTTGGCAAATTTAGCGGGGAAAGAAGACCCTGTTGAGCTTGACTCTAGTCTG	14745	14768	- [Negative strand]	3813	24	56	14742	14797	{{{{{{={{{{{={{{{{{{{{{.......->>>>>>>>>>->>>->>-->>>>))	23	-21.4	-38.2143	51.7857	0.737931	14774	14796	0.009901
min_miRNA175	gi|198724472|emb|CABB01000745.1| Meloidogyne incognita	TTTACTTGTTTGGTGCTTGGGGAT	ATCTCTGAGCTCCAGATTGGGACA(9) TCTCTGAGCTCCAGATTGGGACA(1) ATCTCTGAGCTCCAGATTGGGAC(4)	ATCTCTGAGCTCCAGATTGGGACAGAAAGAAGCAGCATAATTTAATGTGATGCATTTACTTGTTTGGTGCTTGGGGAT	16849	16872	- [Negative strand]	18	24	78	16848	16925	{{{{{=={{{={{{{{{={{====.(((...(((.((((......)))).))).>>>->>->>>>>>->>>-->>>>>	14	-25.8	-33.0769	41.0256	0.80625	16901	16924	0.009901
min_miRNA179	gi|198724451|emb|CABB01000766.1| Meloidogyne incognita	AGGCTGCTGTTAGATCGAGGGTC	CTGAGAACTCGGTCTGGGCGGCC(1)	TTGTCACTGAGAACTCGGTCTGGGCGGCCTCGACGGCTAATAAATCTGCGGAAAACATTTAAAAATGAGGCTGCTGTTAGATCGAGGGTCGGTTCAA	11724	11746	+ [Positive strand]	2	23	97	11656	11752	(((..({{{{==={{{{{{{{{{{{{{{{((..(.((..........)).).....(((....))))>>>>>>>>-->>>>>>>>>-->>))).)))	1	-33.5	-34.5361	48.4536	0.712766	11662	11685	0.009901
min_miRNA180	gi|198724517|emb|CABB01000700.1| Meloidogyne incognita	ACCCTGTTGAGCTTGACTCTAGTC	CGGGCTTGGCAAATTTAGCGGGGA(5) TTGGCAAATTTAGCGGGGAAAGA(1) CGGGCTTGGCAAATTTAGCGGGG(7)	CGGGCTTGGCAAATTTAGCGGGGAAAGAAGACCCTGTTGAGCTTGACTCTAGTCTG	15477	15500	- [Negative strand]	3813	24	56	15474	15529	{{{{{{={{{{{={{{{{{{{{{.......->>>>>>>>>>->>>->>-->>>>))	23	-21.4	-38.2143	51.7857	0.737931	15506	15528	0.009901
min_miRNA184	gi|198724530|emb|CABB01000687.1| Meloidogyne incognita	CCATTTTTGGTAAGCAGAACT	CGGAGTTGCGGTGCCAAAGTGC(1)	AGTGGGCCATTTTTGGTAAGCAGAACTGGCGATGTGGGATGAACCAAACGCGGAGTTGCGGTGCCAAAGTGCCCGCT	8994	9014	+ [Positive strand]	31192	21	77	8987	9063	((((((<---<<<<<<<<-<<<<--<<(.((...(((......)))..))}}}==}}}}==}}}}}}}}=}})))))	23	-34.1	-44.2857	55.8442	0.793023	9037	9059	0.009901
min_miRNA186	gi|198724532|emb|CABB01000685.1| Meloidogyne incognita	CCATTTTTGGTAAGCAGAACT	CGGAGTTGCGGTGCCAAAGTGC(1)	AGTGGGCCATTTTTGGTAAGCAGAACTGGCGATGTGGGATGAACCAAACGCGGAGTTGCGGTGCCAAAGTGCCCGCT	1434	1454	- [Negative strand]	31192	21	77	1383	1459	((((((<---<<<<<<<<-<<<<--<<(.((...(((......)))..))}}}==}}}}==}}}}}}}}=}})))))	23	-34.1	-44.2857	55.8442	0.793023	1387	1408	0.009901
min_miRNA187	gi|198724517|emb|CABB01000700.1| Meloidogyne incognita	CCATTTTTGGTAAGCAGAACT	CGGAGTTGCGGTGCCAAAGTGC(1)	AGTGGGCCATTTTTGGTAAGCAGAACTGGCGATGTGGGATGAACCAAACGCGGAGTTGCGGTGCCAAAGTGCCCGCT	16838	16858	- [Negative strand]	31192	21	77	16787	16863	((((((<---<<<<<<<<-<<<<--<<(.((...(((......)))..))}}}==}}}}==}}}}}}}}=}})))))	23	-39.6	-51.4286	55.8442	0.92093	16791	16812	0.009901
min_miRNA190	gi|198724532|emb|CABB01000685.1| Meloidogyne incognita	GTTTGAGGCAGATTTGTAACC	GTTAGCATTTTTTGTCTTGGAC(5) TTAGCATTTTTTGTCTTGGAC(18) CGGTGTTAGCATTTTTTGTCTT(1)	GGATGTTTGAGGCAGATTTGTAACCGCCGTTTTGAGGCCAGCTTGCTGGTACCCAAACGGTGTTAGCATTTTTTGTCTTGGACGTTT	2151	2171	- [Negative strand]	10	21	87	2088	2174	((((<<<--<<<<<<<--<<<---<(((((((.(..(((((....)))))..).))))))))===}}}===}}}}}}}==}}}))))	4	-38.7	-44.4828	47.1264	0.943902	2091	2111	0.009901
min_miRNA191	gi|198724532|emb|CABB01000685.1| Meloidogyne incognita	TTAGCATTTTTTGTCTTGGAC	GTTTGAGGCAGATTTGTAACC(10) TGTTTGAGGCAGATTTGTAACC(3) TGTTTGAGGCAGATTTGTAAC(1) TTTGAGGCAGATTTGTAACCGC(1) TTGAGGCAGATTTGTAACCGCC(2) TGAGGCAGATTTGTAACCGCC(1) GGATGTTTGAGGCAGATTTGTA(1)	GGATGTTTGAGGCAGATTTGTAACCGCCGTTTTGAGGCCAGCTTGCTGGTACCCAAACGGTGTTAGCATTTTTTGTCTTGGACGTTT	2093	2113	- [Negative strand]	18	21	87	2088	2174	(((({{{=={{{{{{{=={{{==={(((((((.(..(((((....)))))..).))))))))--->>>--->>>>>>>-->>>))))	12	-38.7	-44.4828	47.1264	0.943902	2149	2169	0.009901
min_miRNA192	gi|198724614|emb|CABB01000603.1| Meloidogyne incognita	TTCTGGTGGCTGGCCTTTGGGGC	GGGCCCCCATAGGTATCCGCCT(1)	GTGCTCTTCTGGTGGCTGGCCTTTGGGGCCCCCATAGGTATCCGCCTTTGGGAGTCC	4657	4679	- [Negative strand]	66	23	57	4628	4684	(..(((<<--<<<<<---<<<<-<<<<--=}}}}=}}}}==}}}}}=..)))))..)	29	-25.1	-44.0351	63.1579	0.697222	4637	4658	0.049505
min_miRNA193	gi|198724614|emb|CABB01000603.1| Meloidogyne incognita	TTCTGGTGGCTGGCCTTTGGGGC	GGGCCCCCATAGGTATCCGCCT(1)	GTGCTCTTCTGGTGGCTGGCCTTTGGGGCCCCCATAGGTATCCGCCTTTGGGAGTCC	4722	4744	- [Negative strand]	66	23	57	4693	4749	(..(((<<--<<<<<---<<<<-<<<<--=}}}}=}}}}==}}}}}=..)))))..)	29	-25.1	-44.0351	63.1579	0.697222	4702	4723	0.049505
min_miRNA194	gi|198724614|emb|CABB01000603.1| Meloidogyne incognita	TTCTGGTGGCTGGCCTTTGGGGC	GGGCCCCCATAGGTATCCGCCT(1)	GTGCTCTTCTGGTGGCTGGCCTTTGGGGCCCCCATAGGTATCCGCCTTTGGGAGTCC	4592	4614	- [Negative strand]	66	23	57	4563	4619	(..(((<<--<<<<<---<<<<-<<<<--=}}}}=}}}}==}}}}}=..)))))..)	29	-25.1	-44.0351	63.1579	0.697222	4572	4593	0.049505
min_miRNA195	gi|198724614|emb|CABB01000603.1| Meloidogyne incognita	TTCTGGTGGCTGGCCTTTGGGGC	GGGCCCCCATAGGTATCCGCCT(1)	GTGCTCTTCTGGTGGCTGGCCTTTGGGGCCCCCATAGGTATCCGCCTTTGGGAGTCC	4917	4939	- [Negative strand]	66	23	57	4888	4944	(..(((<<--<<<<<---<<<<-<<<<--=}}}}=}}}}==}}}}}=..)))))..)	29	-25.1	-44.0351	63.1579	0.697222	4897	4918	0.049505
min_miRNA196	gi|198724614|emb|CABB01000603.1| Meloidogyne incognita	TTCTGGTGGCTGGCCTTTGGGGC	GGGCCCCCATAGGTATCCGCCT(1)	GTGCTCTTCTGGTGGCTGGCCTTTGGGGCCCCCATAGGTATCCGCCTTTGGGAGTCC	4787	4809	- [Negative strand]	66	23	57	4758	4814	(..(((<<--<<<<<---<<<<-<<<<--=}}}}=}}}}==}}}}}=..)))))..)	29	-25.1	-44.0351	63.1579	0.697222	4767	4788	0.049505
min_miRNA200	gi|198724619|emb|CABB01000598.1| Meloidogyne incognita	TAGGACGGGAAAGGCTGCAAGCC	TGCAGCCCTCAAATTGCTGGAC(1)	CTTGCAGCCCTCAAATTGCTGGACGGCTCACTTCGTGGACCGAGGTAGGACGGGAAAGGCTGCAAG	15779	15801	- [Negative strand]	2	23	66	15780	15845	(({{{{{{{{{{==={{{{{==={((..(((...)))..))).))>>>--->>>--->>>>>>>>>	1	-27.9	-42.2727	59.0909	0.715385	15821	15842	0.009901
min_miRNA206	gi|198724681|emb|CABB01000536.1| Meloidogyne incognita	ACAGTTGTATTCTTTGGGCGC	TCCCTGAGACTATAACTGTGAC(2880) TCCCTGAGACTATAACTGTGA(22662) TTCCCTGAGACTATAACTGTGA(4)	TTGTCTTCCCTGAGACTATAACTGTGACGAAATATTTTCACACCTTTATTTTCTTTTAGGTGCTCACAGTTGTATTCTTTGGGCGCACAA	16677	16697	+ [Positive strand]	1493	21	90	16611	16700	((((..={{{={{{{={{{{{{{{{{{.(((.....))).(((((..(......)..))))).))>>>>>>>>>->>>>->>>---))))	1	-29.2	-32.4444	37.7778	0.858823	16617	16638	0.009901
min_miRNA210	gi|198724735|emb|CABB01000482.1| Meloidogyne incognita	AAGTGGAGAAATGAATATCACT	TGAGATTCTTTTTCTCCATTTGC(172)	ATGGTTTAAGTGGAGAAATGAATATCACTGTTTAACCCATATTTTAAATATGGAAAATAAAGCCTAGTGAGATTCTTTTTCTCCATTTGCTCCGT	5545	5566	+ [Positive strand]	3200	22	95	5537	5631	((((..(<<<<<<<<<<<-<<<<-<<<<<(((((..((((((.....))))))....))))...)))}}}=}}}}==}}}}}}}}}}}}=.))))	2	-32.1	-33.7895	31.5789	1.07	5604	5627	0.009901
min_miRNA211	gi|198724735|emb|CABB01000482.1| Meloidogyne incognita	TGAGATTCTTTTTCTCCATTTGC	AAGTGGAGAAATGAATATCACT(3200)	TTCATGGTTTAAGTGGAGAAATGAATATCACTGTTTAACCCATATTTTAAATATGGAAAATAAAGCCTAGTGAGATTCTTTTTCTCCATTTGCTCCGTGAA	5605	5627	+ [Positive strand]	172	23	101	5534	5634	(((((((..({{{{{{{{{{{={{{{={{{{{(((((..((((((.....))))))....))))...)))>>>->>>>-->>>>>>>>>>>>-.)))))))	2	-37.6	-37.2277	31.6832	1.175	5544	5566	0.009901
min_miRNA215	gi|198724769|emb|CABB01000448.1| Meloidogyne incognita	CAGTGGACACTACTGGAAGGTAG	TAGACATTAGTGGCTGTGCGGGC(1)	GTGCGACCAGTGGACACTACTGGAAGGTAGACATTAGTGGCTGTGCGGGCTGGCAGCAC	22320	22342	- [Negative strand]	2	23	59	22290	22348	((((..(<<<<<-<<<<<<<<<<---<---=}=}}}}}}}=}}}=}==}})))..))))	1	-21.4	-36.2712	59.322	0.611428	22298	22320	0.039604
min_miRNA221	gi|198724776|emb|CABB01000441.1| Meloidogyne incognita	AGGTATTCTCCGTGGTGATGACA	TTATTGCTCGAGAGAATACTAA(34)	GTGAATTAGGTATTCTCCGTGGTGATGACATTTTTGCTGTCTTTACAGAAGCGAATAATTAAAAGATTTGTTATTGCTCGAGAGAATACTAAATTCGC	11488	11510	+ [Positive strand]	30	23	98	11480	11577	(((((((-<<<<<<<<<<<-<<--<<<<<<..((((((.(((....))))))))).............))}}}}==}}}}=}}}}}}}}}=}))))))	2	-34.56	-35.2653	34.6939	1.01647	11550	11572	0.009901
min_miRNA222	gi|198724803|emb|CABB01000414.1| Meloidogyne incognita	TAGCTCGGGGTGGCGCTGGCGCC	CGCTGGCGTCACCTCGAGTGGC(2)	GAGCGGCGCTGGCGTCACCTCGAGTGGCGCCAGTATTGGTGGCGGCAACGCAGCCGTAGCTCGGGGTGGCGCTGGCGCCGCTC	14700	14722	- [Negative strand]	28	23	83	14695	14777	(((((({{{=={{{{{{{{{{{{{{{{{(((......))).(((....))).))).-->>>>>>>>>>>>>>-->>>>>))))	2	-65	-78.3133	73.494	1.06557	14749	14770	0.009901
min_miRNA223	gi|198724776|emb|CABB01000441.1| Meloidogyne incognita	TTATTGCTCGAGAGAATACTAAA	AGGTATTCTCCGTGGTGATGAC(12) AGGTATTCTCCGTGGTGATGACA(30)	GGTGAATTAGGTATTCTCCGTGGTGATGACATTTTTGCTGTCTTTACAGAAGCGAATAATTAAAAGATTTGTTATTGCTCGAGAGAATACTAAATTCGCC	11551	11573	+ [Positive strand]	64	23	100	11479	11578	((((((((={{{{{{{{{{{={{=={{{{{{..((((((.(((....))))))))).............))>>>>-->>>>->>>>>>>>>->>))))))	2	-37.86	-37.86	36	1.05167	11487	11510	0.009901
min_miRNA224	gi|198724824|emb|CABB01000393.1| Meloidogyne incognita	ACCCTGTTGAGCTTGACTCTAGTC	CGGGCTTGGCAAATTTAGCGGGGA(5) TTGGCAAATTTAGCGGGGAAAGA(1) CGGGCTTGGCAAATTTAGCGGGG(7)	CGGGCTTGGCAAATTTAGCGGGGAAAGAAGACCCTGTTGAGCTTGACTCTAGTCTG	10238	10261	- [Negative strand]	3813	24	56	10235	10290	{{{{{{={{{{{={{{{{{{{{{.......->>>>>>>>>>->>>->>-->>>>))	23	-21.4	-38.2143	51.7857	0.737931	10267	10289	0.019802
min_miRNA225	gi|198724803|emb|CABB01000414.1| Meloidogyne incognita	TAGCTCGGGGTGGCGCTGGCGCC	CGCTGGCGTCACCTCGAGTGGC(2)	CTCGAGCGGCGCTGGCGTCACCTCGAGTGGCGCCAGTATTGGTGGCGGCAACGCAGCCGTAGCTCGGGGTGGCGCTGGCGCCGCTCCGAG	15710	15732	+ [Positive strand]	28	23	90	15650	15739	((((((((({{{=={{{{{{{{{{{{{{{{{(((......))).(((....))).))).-->>>>>>>>>>>>>>-->>>>>))).))))	2	-68.1	-75.6667	73.3333	1.03182	15659	15681	0.009901
min_miRNA226	gi|198724824|emb|CABB01000393.1| Meloidogyne incognita	TTTACTTGTTTGGTGCTTGGGGAT	ATCTCTGAGCTCCAGATTGGGACA(9) TCTCTGAGCTCCAGATTGGGACA(1) ATCTCTGAGCTCCAGATTGGGAC(4)	ATCTCTGAGCTCCAGATTGGGACAGAAAGAAGCAGCATAATTTTCTGTGATGCATTTACTTGTTTGGTGCTTGGGGAT	5491	5514	- [Negative strand]	18	24	78	5490	5567	{{{{{=={{{={{{{{{={{====.(((...(((.((((......)))).))).>>>->>->>>>>>->>>-->>>>>	14	-26	-33.3333	42.3077	0.787879	5543	5566	0.039604
min_miRNA227	gi|198724824|emb|CABB01000393.1| Meloidogyne incognita	ATTAGTTCGGTCCAGTTAATGC	CATTTATTGGTTCGATCTGAG(2) GCATTTATTGGTTCGATCTGAGT(3) GGCATTTATTGGTTCGATCTGA(3) CATTTATTGGTTCGATCTGAGT(2) GGGCATTTATTGGTTCGATCTGA(1) ATTTATTGGTTCGATCTGAGT(2) GGCATTTATTGGTTCGATCTG(2) ATTTATTGGTTCGATCTGAGTG(3) TTTATTGGTTCGATCTGAGTG(2) ATTTATTGGTTCGATCTGAGTGT(1) TTTATTGGTTCGATCTGAGTGT(3) TTATTGGTTCGATCTGAGTGT(1) CGGGCATTTATTGGTTCGATC(1)	GGGCATTTATTGGTTCGATCTGAGTGTAAGTTACGTCGCATGCGACACGTGCTTTCCAATTAGTTCGGTCCAGTTAATGCTC	12167	12188	- [Negative strand]	257	22	82	12164	12245	(({{{{{={{{{{=={{{={{{{={(.((((...((((....))))....))))..))->>>>->>>-->>>>>->>>>>))	25	-21.4	-26.0976	46.3415	0.563158	12220	12242	0.029703
min_miRNA228	gi|198724824|emb|CABB01000393.1| Meloidogyne incognita	GCTCGTAGTTGGATTCGTATC	AATACATAGAATTATTGCTGCG(1) TACATAGAATTATTGCTGCGGT(5) TAATACATAGAATTATTGCTG(2) ACATAGAATTATTGCTGCGGT(4) CTAATACATAGAATTATTGCTG(2) ACATAGAATTATTGCTGCGGTT(12) CATAGAATTATTGCTGCGGTT(6)	GCTAATACATAGAATTATTGCTGCGGTTAAAAAGCTCGTAGTTGGATTCGTATCGGT	14528	14548	- [Negative strand]	36	21	57	14524	14580	((..(({{==={{{{{==={{{{{{{{{....)>>->>>>>>-->>>>>>>>>-.))	20	-16.3	-28.5965	38.5965	0.740909	14552	14573	0.019802
min_miRNA229	gi|198724816|emb|CABB01000401.1| Meloidogyne incognita	ACCCTGTTGAGCTTGACTCTAGTC	CGGGCTTGGCAAATTTAGCGGGGA(5) TTGGCAAATTTAGCGGGGAAAGA(1) CGGGCTTGGCAAATTTAGCGGGG(7)	CGGGCTTGGCAAATTTAGCGGGGAAAGAAGACCCTGTTGAGCTTGACTCTAGTCTG	28791	28814	- [Negative strand]	3813	24	56	28788	28843	{{{{{{={{{{{={{{{{{{{{{.......->>>>>>>>>>->>>->>-->>>>))	23	-21.4	-38.2143	51.7857	0.737931	28820	28842	0.029703
min_miRNA230	gi|198724824|emb|CABB01000393.1| Meloidogyne incognita	TTTACTTGTTTGGTGCTTGGGGAT	ATCTCTGAGCTCCAGATTGGGACA(9) TCTCTGAGCTCCAGATTGGGACA(1) ATCTCTGAGCTCCAGATTGGGAC(4)	ATCTCTGAGCTCCAGATTGGGACAGAAAGAAGCAGCATAATTTTCTGTGATGCATTTACTTGTTTGGTGCTTGGGGAT	12343	12366	- [Negative strand]	18	24	78	12342	12419	{{{{{=={{{={{{{{{={{====.(((...(((.((((......)))).))).>>>->>->>>>>>->>>-->>>>>	14	-26	-33.3333	42.3077	0.787879	12395	12418	0.049505
min_miRNA231	gi|198724824|emb|CABB01000393.1| Meloidogyne incognita	GCTCGTAGTTGGATTCGTATC	AATACATAGAATTATTGCTGCG(1) TACATAGAATTATTGCTGCGGT(5) TAATACATAGAATTATTGCTG(2) ACATAGAATTATTGCTGCGGT(4) CTAATACATAGAATTATTGCTG(2) ACATAGAATTATTGCTGCGGTT(12) CATAGAATTATTGCTGCGGTT(6)	GCTAATACATAGAATTATTGCTGCGGTTAAAAAGCTCGTAGTTGGATTCGTATCGGT	22413	22433	- [Negative strand]	36	21	57	22409	22465	((..(({{==={{{{{==={{{{{{{{{....)>>->>>>>>-->>>>>>>>>-.))	20	-16.3	-28.5965	38.5965	0.740909	22437	22458	0.019802
min_miRNA232	gi|198724835|emb|CABB01000382.1| Meloidogyne incognita	ACCCTGTTGAGCTTGACTCTAGTC	CGGGCTTGGCAAATTTAGCGGGGA(5) TTGGCAAATTTAGCGGGGAAAGA(1) CGGGCTTGGCAAATTTAGCGGGG(7) ACGGGCTTGGCAAATTTAGCGGGG(2) TTGGCAAATTTAGCGGGGAAAGAA(1)	CGGGCTTGGCAAATTTAGCGGGGAAAGAAGACCCTGTTGAGCTTGACTCTAGTCTG	16254	16277	+ [Positive strand]	3813	24	56	16223	16278	{{{{{{={{{{{={{{{{{{{{{.......->>>>>>>>>>->>>->>-->>>>))	23	-21.4	-38.2143	51.7857	0.737931	16223	16246	0.019802
min_miRNA235	gi|198724824|emb|CABB01000393.1| Meloidogyne incognita	ACCCTGTTGAGCTTGACTCTAGTC	CGGGCTTGGCAAATTTAGCGGGGA(5) TTGGCAAATTTAGCGGGGAAAGA(1) CGGGCTTGGCAAATTTAGCGGGG(7)	CGGGCTTGGCAAATTTAGCGGGGAAAGAAGACCCTGTTGAGCTTGACTCTAGTCTG	18123	18146	- [Negative strand]	3813	24	56	18120	18175	{{{{{{={{{{{={{{{{{{{{{.......->>>>>>>>>>->>>->>-->>>>))	23	-21.4	-38.2143	51.7857	0.737931	18152	18174	0.019802
min_miRNA238	gi|198724835|emb|CABB01000382.1| Meloidogyne incognita	CCATTTTTGGTAAGCAGAACT	CGGAGTTGCGGTGCCAAAGTGC(1)	AGTGGGCCATTTTTGGTAAGCAGAACTGGCGATGTGGGATGAACCAAACGCGGAGTTGCGGTGCCAAAGTGCCCGCT	14892	14912	+ [Positive strand]	31192	21	77	14885	14961	((((((<---<<<<<<<<-<<<<--<<(.((...(((......)))..))}}}==}}}}==}}}}}}}}=}})))))	23	-34.1	-44.2857	55.8442	0.793023	14935	14957	0.009901
min_miRNA240	gi|198724875|emb|CABB01000342.1| Meloidogyne incognita	ACCCTGTTGAGCTTGACTCTAGTC	CGGGCTTGGCAAATTTAGCGGGGA(5) TTGGCAAATTTAGCGGGGAAAGA(1) CGGGCTTGGCAAATTTAGCGGGG(7)	CGGGCTTGGCAAATTTAGCGGGGAAAGAAGACCCTGTTGAGCTTGACTCTAGTCTG	7902	7925	- [Negative strand]	3813	24	56	7899	7954	{{{{{{={{{{{={{{{{{{{{{.......->>>>>>>>>>->>>->>-->>>>))	23	-21.4	-38.2143	51.7857	0.737931	7931	7953	0.029703
min_miRNA241	gi|198724875|emb|CABB01000342.1| Meloidogyne incognita	CCATTTTTGGTAAGCAGAACT	GAGTTGCGGTGCCAAAGTATC(3)	AGTGGGCCATTTTTGGTAAGCAGAACTGGCGATGTGGGATGAACCAAACGCGGAGTTGCGGTGCCAAAGTATCCGCTCATT	967	987	- [Negative strand]	31192	21	81	912	992	((((((<---<<<<<<<<-<<<<--<<(.((...(((......)))..))))}==}}}}==}}}}}}}}====.)))))))	23	-28.6	-35.3086	51.8519	0.680952	919	939	0.009901
min_miRNA242	gi|198724875|emb|CABB01000342.1| Meloidogyne incognita	CCATTTTTGGTAAGCAGAACT	CGGAGTTGCGGTGCCAAAGTGC(1)	AGTGGGCCATTTTTGGTAAGCAGAACTGGCGATGTGGGATGAACCAAACGCGGAGTTGCGGTGCCAAAGTGCCCGCT	9255	9275	- [Negative strand]	31192	21	77	9204	9280	((((((<---<<<<<<<<-<<<<--<<(.((...(((......)))..))}}}==}}}}==}}}}}}}}=}})))))	23	-34.1	-44.2857	55.8442	0.793023	9208	9229	0.009901
min_miRNA243	gi|198724875|emb|CABB01000342.1| Meloidogyne incognita	ACCCTGTTGAGCTTGACTCTAGTC	CGGGCTTGGCAAATTTAGCGGGGA(5) TTGGCAAATTTAGCGGGGAAAGA(1) CGGGCTTGGCAAATTTAGCGGGG(7)	CGGGCTTGGCAAATTTAGCGGGGAAAGAAGACCCTGTTGAGCTTGACTCTAGTCTG	26191	26214	- [Negative strand]	3813	24	56	26188	26243	{{{{{{={{{{{={{{{{{{{{{.......->>>>>>>>>>->>>->>-->>>>))	23	-21.4	-38.2143	51.7857	0.737931	26220	26242	0.019802
min_miRNA244	gi|198724875|emb|CABB01000342.1| Meloidogyne incognita	CCATTTTTGGTAAGCAGAACT	GAGTTGCGGTGCCAAAGTATC(3)	AGTGGGCCATTTTTGGTAAGCAGAACTGGCGATGTGGGATGAACCAAACGCGGAGTTGCGGTGCCAAAGTATCCGCTCATT	17284	17304	- [Negative strand]	31192	21	81	17229	17309	((((((<---<<<<<<<<-<<<<--<<(.((...(((......)))..))))}==}}}}==}}}}}}}}====.)))))))	23	-28.6	-35.3086	51.8519	0.680952	17236	17256	0.009901
min_miRNA245	gi|198724875|emb|CABB01000342.1| Meloidogyne incognita	ACCCTGTTGAGCTTGACTCTAGTC	CGGGCTTGGCAAATTTAGCGGGGA(5) TTGGCAAATTTAGCGGGGAAAGA(1) CGGGCTTGGCAAATTTAGCGGGG(7)	CGGGCTTGGCAAATTTAGCGGGGAAAGAAGACCCTGTTGAGCTTGACTCTAGTCTG	31190	31213	- [Negative strand]	3813	24	56	31187	31242	{{{{{{={{{{{={{{{{{{{{{.......->>>>>>>>>>->>>->>-->>>>))	23	-21.4	-38.2143	51.7857	0.737931	31219	31241	0.019802
min_miRNA246	gi|198724875|emb|CABB01000342.1| Meloidogyne incognita	CCATTTTTGGTAAGCAGAACT	GAGTTGCGGTGCCAAAGTATC(3)	AGTGGGCCATTTTTGGTAAGCAGAACTGGCGATGTGGGATGAACCAAACGCGGAGTTGCGGTGCCAAAGTATCCGCTCATT	20069	20089	- [Negative strand]	31192	21	81	20014	20094	((((((<---<<<<<<<<-<<<<--<<(.((...(((......)))..))))}==}}}}==}}}}}}}}====.)))))))	23	-28.6	-35.3086	51.8519	0.680952	20021	20041	0.009901
min_miRNA248	gi|198724875|emb|CABB01000342.1| Meloidogyne incognita	CCATTTTTGGTAAGCAGAACT	GAGTTGCGGTGCCAAAGTATC(3)	AGTGGGCCATTTTTGGTAAGCAGAACTGGCGATGTGGGATGAACCAAACGCGGAGTTGCGGTGCCAAAGTATCCGCTCATT	27552	27572	- [Negative strand]	31192	21	81	27497	27577	((((((<---<<<<<<<<-<<<<--<<(.((...(((......)))..))))}==}}}}==}}}}}}}}====.)))))))	23	-28.6	-35.3086	51.8519	0.680952	27504	27524	0.019802
min_miRNA254	gi|198724894|emb|CABB01000323.1| Meloidogyne incognita	TGAAGTGTTCTCTCATATTGGTT	TCAATATGTCAGACATTTCAGA(15)	GCGATCTGAAGTGTTCTCTCATATTGGTTGATATTAAAAATTTTGAACAATCAATATGTCAGACATTTCAGATCAGGC	18457	18479	- [Negative strand]	62	23	78	18407	18484	((((((<<<<<<<<-<<--<<<<<<<<<<(...((((.....)))).)))}}}}}}}}==}}}}}}}}}}}}))..))	1	-30.3	-38.8462	33.3333	1.16538	18412	18433	0.009901
min_miRNA256	gi|198724913|emb|CABB01000304.1| Meloidogyne incognita	ACTGATGGTTATGTTTAAGGCT	CTTAAACATTATATTTCGTAGTC(1) TGCCTTAAACATTATATTTCGT(1)	TTGACTGATGGTTATGTTTAAGGCTTGTTTGCCTTAAACATTATATTTCGTAGTCAA	14181	14202	+ [Positive strand]	132	22	57	14177	14233	(((<<<<--<<<-<<<<<<<<<<<-.....))}}}}}}}}}===}}}===}}}}}))	5	-22.4	-39.2982	31.5789	1.24444	14209	14232	0.009901
min_miRNA257	gi|198724913|emb|CABB01000304.1| Meloidogyne incognita	ACTGATGGTTATGTTTAAGGCT	CTTAAACATTATATTTCGTAGTC(1) TGCCTTAAACATTATATTTCGT(1)	TTGACTGATGGTTATGTTTAAGGCTTGTTTGCCTTAAACATTATATTTCGTAGTCAA	30304	30325	+ [Positive strand]	132	22	57	30300	30356	(((<<<<--<<<-<<<<<<<<<<<-.....))}}}}}}}}}===}}}===}}}}}))	5	-22.4	-39.2982	31.5789	1.24444	30332	30355	0.009901
min_miRNA261	gi|198724951|emb|CABB01000266.1| Meloidogyne incognita	ACCCTGTTGAGCTTGACTCTAGTC	CGGGCTTGGCAAATTTAGCGGGGA(5) TTGGCAAATTTAGCGGGGAAAGA(1) CGGGCTTGGCAAATTTAGCGGGG(7) ACGGGCTTGGCAAATTTAGCGGGG(2) TTGGCAAATTTAGCGGGGAAAGAA(1)	CGGGCTTGGCAAATTTAGCGGGGAAAGAAGACCCTGTTGAGCTTGACTCTAGTCTG	20092	20115	+ [Positive strand]	3813	24	56	20061	20116	{{{{{{={{{{{={{{{{{{{{{.......->>>>>>>>>>->>>->>-->>>>))	23	-21.4	-38.2143	51.7857	0.737931	20061	20084	0.009901
min_miRNA262	gi|198724955|emb|CABB01000262.1| Meloidogyne incognita	ACCCTGTTGAGCTTGACTCTAGTC	CGGGCTTGGCAAATTTAGCGGGGA(5) TTGGCAAATTTAGCGGGGAAAGA(1) CGGGCTTGGCAAATTTAGCGGGG(7)	CGGGCTTGGCAAATTTAGCGGGGAAAGAAGACCCTGTTGAGCTTGACTCTAGTCTG	10511	10534	- [Negative strand]	3813	24	56	10508	10563	{{{{{{={{{{{={{{{{{{{{{.......->>>>>>>>>>->>>->>-->>>>))	23	-21.4	-38.2143	51.7857	0.737931	10540	10562	0.009901
min_miRNA263	gi|198724951|emb|CABB01000266.1| Meloidogyne incognita	CCATTTTTGGTAAGCAGAACT	CGGAGTTGCGGTGCCAAAGTGC(1)	AGTGGGCCATTTTTGGTAAGCAGAACTGGCGATGTGGGATGAACCAAACGCGGAGTTGCGGTGCCAAAGTGCCCGCT	18730	18750	+ [Positive strand]	31192	21	77	18723	18799	((((((<---<<<<<<<<-<<<<--<<(.((...(((......)))..))}}}==}}}}==}}}}}}}}=}})))))	23	-34.1	-44.2857	55.8442	0.793023	18773	18795	0.009901
min_miRNA274	gi|198725057|emb|CABB01000160.1| Meloidogyne incognita	ACCCTGTTGAGCTTGACTCTAGTC	CGGGCTTGGCAAATTTAGCGGGGA(5) TTGGCAAATTTAGCGGGGAAAGA(1) CGGGCTTGGCAAATTTAGCGGGG(7) ACGGGCTTGGCAAATTTAGCGGGG(2) TTGGCAAATTTAGCGGGGAAAGAA(1)	CGGGCTTGGCAAATTTAGCGGGGAAAGAAGACCCTGTTGAGCTTGACTCTAGTCTG	12029	12052	+ [Positive strand]	3813	24	56	11998	12053	{{{{{{={{{{{={{{{{{{{{{.......->>>>>>>>>>->>>->>-->>>>))	23	-21.4	-38.2143	51.7857	0.737931	11998	12021	0.019802
min_miRNA279	gi|198725077|emb|CABB01000140.1| Meloidogyne incognita	TCACAACCCCCTAGAGTTCGCTAG	AGCCGACTCTGTTGGTTGTAGGTG(10)	CTAGCCGACTCTGTTGGTTGTAGGTGTTTTTAAAAATAATCATCACAACCCCCTAGAGTTCGCTAG	22449	22472	- [Negative strand]	82	24	66	22448	22513	(({{{={{{{{{{=={{{{{{={{{{.((........)).))>>>>>>>>--->>>>>>>->>>>>	2	-25	-37.8788	42.4242	0.892857	22487	22510	0.009901
min_miRNA281	gi|198725057|emb|CABB01000160.1| Meloidogyne incognita	CGGCGCTGCAGATTTTTTGGGA	CTCAAAAATTCCGTTGCGTCGC(1) TCAAAAATTCCGTTGCGTCGC(693) CTCAAAAATTCCGTTGCGTCGCA(7) TCAAAAATTCCGTTGCGTCGCA(2183) CAAAAATTCCGTTGCGTCGCA(9) TCAAAAATTCCGTTGCGTCGCAA(12)	AGAATTGCGGCGCTGCAGATTTTTTGGGAGAGAAAAGGGGTAACTCCCCTCTTTTTCTTTAGACTCTCAAAAATTCCGTTGCGTCGCAACTCT	25083	25104	+ [Positive strand]	1221	22	93	25075	25167	(((.(((<<<<<<-<<-<<-<<<<<<<<<(((((((((((.....)))))...))))).....)))}}}}}}}=}}=}}=}}}}}}}}).)))	2	-42.4	-45.5914	45.1613	1.00952	25141	25163	0.009901
min_miRNA286	gi|198725112|emb|CABB01000105.1| Meloidogyne incognita	TTGGACCGTGGCCAGACAAACT	TTTGTATGGCCCCGTGAGAGGT(1)	CTGAGATTTGTATGGCCCCGTGAGAGGTGAAATTCTTGGACCGTGGCCAGACAAACTACAG	26354	26375	- [Negative strand]	333	22	61	26349	26409	(((((.{{{{{={{{{{{={{=={{{{=.....))>>-->>->->>>>>->>>>>>>.)))	30	-20.6	-33.7705	50.8197	0.664516	26381	26402	0.039604
min_miRNA288	gi|198725112|emb|CABB01000105.1| Meloidogyne incognita	TTGGACCGTGGCCAGACAAACT	TTTGTATGGCCCCGTGAGAGGT(1)	CTGAGATTTGTATGGCCCCGTGAGAGGTGAAATTCTTGGACCGTGGCCAGACAAACTACAG	28938	28959	- [Negative strand]	333	22	61	28933	28993	(((((.{{{{{={{{{{{={{=={{{{=.....))>>-->>->->>>>>->>>>>>>.)))	30	-20.6	-33.7705	50.8197	0.664516	28965	28986	0.039604
min_miRNA289	gi|198725112|emb|CABB01000105.1| Meloidogyne incognita	TTGGACCGTGGCCAGACAAACT	TTTGTATGGCCCCGTGAGAGGT(1)	CTGAGATTTGTATGGCCCCGTGAGAGGTGAAATTCTTGGACCGTGGCCAGACAAACTACAG	34689	34710	- [Negative strand]	333	22	61	34684	34744	(((((.{{{{{={{{{{{={{=={{{{=.....))>>-->>->->>>>>->>>>>>>.)))	30	-20.6	-33.7705	50.8197	0.664516	34716	34737	0.009901
min_miRNA290	gi|198725112|emb|CABB01000105.1| Meloidogyne incognita	TTGGACCGTGGCCAGACAAACT	TTTGTATGGCCCCGTGAGAGGT(1)	CTGAGATTTGTATGGCCCCGTGAGAGGTGAAATTCTTGGACCGTGGCCAGACAAACTACAG	40326	40347	- [Negative strand]	333	22	61	40321	40381	(((((.{{{{{={{{{{{={{=={{{{=.....))>>-->>->->>>>>->>>>>>>.)))	30	-20.6	-33.7705	50.8197	0.664516	40353	40374	0.009901
min_miRNA291	gi|198725112|emb|CABB01000105.1| Meloidogyne incognita	TTGGACCGTGGCCAGACAAACT	TTTGTATGGCCCCGTGAGAGGT(1)	CTGAGATTTGTATGGCCCCGTGAGAGGTGAAATTCTTGGACCGTGGCCAGACAAACTACAG	41770	41791	- [Negative strand]	333	22	61	41765	41825	(((((.{{{{{={{{{{{={{=={{{{=.....))>>-->>->->>>>>->>>>>>>.)))	30	-20.6	-33.7705	50.8197	0.664516	41797	41818	0.009901
min_miRNA292	gi|198725147|emb|CABB01000070.1| Meloidogyne incognita	ACCCTGTTGAGCTTGACTCTAGTC	CGGGCTTGGCAAATTTAGCGGGGA(5) TTGGCAAATTTAGCGGGGAAAGA(1) CGGGCTTGGCAAATTTAGCGGGG(7) ACGGGCTTGGCAAATTTAGCGGGG(2) TTGGCAAATTTAGCGGGGAAAGAA(1)	CGGGCTTGGCAAATTTAGCGGGGAAAGAAGACCCTGTTGAGCTTGACTCTAGTCTG	30590	30613	+ [Positive strand]	3813	24	56	30559	30614	{{{{{{={{{{{={{{{{{{{{{.......->>>>>>>>>>->>>->>-->>>>))	23	-21.4	-38.2143	51.7857	0.737931	30559	30582	0.029703
min_miRNA295	gi|198725147|emb|CABB01000070.1| Meloidogyne incognita	CCATTTTTGGTAAGCAGAACT	CGGAGTTGCGGTGCCAAAGTGC(1)	AGTGGGCCATTTTTGGTAAGCAGAACTGGCGATGTGGGATGAACCAAACGCGGAGTTGCGGTGCCAAAGTGCCCGCT	29226	29246	+ [Positive strand]	31192	21	77	29219	29295	((((((<---<<<<<<<<-<<<<--<<(.((...(((......)))..))}}}==}}}}==}}}}}}}}=}})))))	23	-34.1	-44.2857	55.8442	0.793023	29269	29291	0.019802
min_miRNA297	gi|198725147|emb|CABB01000070.1| Meloidogyne incognita	ATTAGTTCGGTCCAGTTAATGC	CATTTATTGGTTCGATCTGAGT(2) ATTTATTGGTTCGATCTGAGT(2) CATTTATTGGTTCGATCTGAG(2) ATTTATTGGTTCGATCTGAGTG(3) TTTATTGGTTCGATCTGAGTG(2) ATTTATTGGTTCGATCTGAGTGT(1) TTTATTGGTTCGATCTGAGTGT(3) TTATTGGTTCGATCTGAGTGT(1) TTATTGGTTCGATCTGAGTGTA(2)	TACGGACATTTATTGGTTCGATCTGAGTGTAAGTTACGGTCGCATGCGACACGTGCTTTTCAATTAGTTCGGTCCAGTTAATGCTCTCGTA	28663	28684	+ [Positive strand]	257	22	91	28600	28690	((((((({{{={{{{{=={{{={{{{={{.((((.(((((((....)))).)))))))..))->>>>->>>-->>>>>->>>>-)).))))	25	-33.1	-36.3736	43.956	0.8275	28607	28629	0.009901
min_miRNA302	gi|198725156|emb|CABB01000061.1| Meloidogyne incognita	TCCGGGACACTCTGTTATGGTT	TCGAACCATACCAAGGCGTCC(1) ATCGAACCATACCAAGGCGTCC(1)	CGAATCCGGGACACTCTGTTATGGTTCGATTCAGCTGGTCGAGAAGCATCGAACCATACCAAGGCGTCCCGGATTCG	55258	55279	+ [Positive strand]	32	22	77	55253	55329	((((<<<<<<<<-<--<<-<<<<<<<((((...(((........))))}}}}}}}}}}=}}==}=}}}}))))))))	1	-45.1	-58.5714	54.5455	1.07381	55301	55322	0.009901
min_miRNA306	gi|198725165|emb|CABB01000052.1| Meloidogyne incognita	TTTGGACAAGAATGTAATTTGGA	CAAATTACATTCCTGTCCAAATC(3)	TGTCACCGTCCAAATTACATTCCTGTCCAAATCAATTTTGCCGGCCGAATTATATTTGGACAAGAATGTAATTTGGACGGTGACA	27883	27905	+ [Positive strand]	1306	23	85	27828	27912	(((((((((({{{{{{{{{{{{={{{{{{{{{=(((((.(....).)))))..)>>>>>>>>->>>>>>>>>>>>>>))))))))	7	-50.2	-59.0588	40	1.47647	27838	27861	0.009901
min_miRNA307	gi|198725155|emb|CABB01000062.1| Meloidogyne incognita	AGGTATTCTCCGTGGTGATGACA	TTATTGCTCGAGAGAATACTAA(34)	GTGAATTAGGTATTCTCCGTGGTGATGACATTTTCGCTGTCTTAACAGAAGCGAATAATTAAAAGATTTGTTATTGCTCGAGAGAATACTAAATTCGC	23918	23940	+ [Positive strand]	30	23	98	23910	24007	(((((((-<<<<<<<<<<<-<<--<<<<<<..((((((.(((....))))))))).............))}}}}==}}}}=}}}}}}}}}=}))))))	2	-36.66	-37.4082	35.7143	1.04743	23980	24002	0.009901
min_miRNA308	gi|198725155|emb|CABB01000062.1| Meloidogyne incognita	TTATTGCTCGAGAGAATACTAAA	AGGTATTCTCCGTGGTGATGAC(12) AGGTATTCTCCGTGGTGATGACA(30)	GGTGAATTAGGTATTCTCCGTGGTGATGACATTTTCGCTGTCTTAACAGAAGCGAATAATTAAAAGATTTGTTATTGCTCGAGAGAATACTAAATTCGCC	23981	24003	+ [Positive strand]	64	23	100	23909	24008	((((((((={{{{{{{{{{{={{=={{{{{{..((((((.(((....))))))))).............))>>>>-->>>>->>>>>>>>>->>))))))	2	-39.96	-39.96	37	1.08	23917	23940	0.009901
min_miRNA312	gi|198725180|emb|CABB01000037.1| Meloidogyne incognita	AACGGAACTCGAGATGGGGAAGA	TACCCTGTAGTCCCGAGCCGTT(138) TTACCCTGTAGTCCCGAGCCGTTT(3) TACCCTGTAGTCCCGAGCCGTTT(2043) ACCCTGTAGTCCCGAGCCGTTT(1) TACCCTGTAGTCCCGAGCCGTTTG(25458) ACCCTGTAGTCCCGAGCCGTTTG(6)	TAGTCGTTTACCCTGTAGTCCCGAGCCGTTTGAGAGAGACGTTACTTAAAACGTTGTTTGAAACCAAACGGAACTCGAGATGGGGAAGACGATTA	33336	33358	- [Negative strand]	487	23	95	33329	33423	(((((((({={{{{==={{{={{{{{{{{{{{.(((.((((((......)))))).))).....))>>>>>-->>>>->>>>>>>->>>))))))	2	-35.2	-37.0526	45.2632	0.818605	33391	33414	0.009901
min_miRNA317	gi|198725203|emb|CABB01000014.1| Meloidogyne incognita	ACCCTGTTGAGCTTGACTCTAGTC	CGGGCTTGGCAAATTTAGCGGGGA(5) TTGGCAAATTTAGCGGGGAAAGA(1) CGGGCTTGGCAAATTTAGCGGGG(7)	CGGGCTTGGCAAATTTAGCGGGGAAAGAAGACCCTGTTGAGCTTGACTCTAGTCTG	65001	65024	- [Negative strand]	3813	24	56	64998	65053	{{{{{{={{{{{={{{{{{{{{{.......->>>>>>>>>>->>>->>-->>>>))	23	-21.4	-38.2143	51.7857	0.737931	65030	65052	0.009901
min_miRNA322	gi|198725202|emb|CABB01000015.1| Meloidogyne incognita	CTTGGCTCAAAGTTGGACAATTT	TAAATTGTCCATTTTTGAACCAA(1)	TTTCCGTACTTGGCTCAAAGTTGGACAATTTATATGTTAATCGAAAGAGCTCGTTGATAAATTGTCCATTTTTGAACCAATTACGGAAA	46891	46913	- [Negative strand]	6	23	89	46832	46920	((((((((-<<<<-<<<<<<-<<<<<<<<<<(((((....((....))...)))..)}}}}}}}}}}}=}}}}}}=}}}}.))))))))	1	-39.4	-44.2697	33.7079	1.31333	46840	46862	0.009901
min_miRNA327	gi|198725203|emb|CABB01000014.1| Meloidogyne incognita	CCATTTTTGGTAAGCAGAACT	CGGAGTTGCGGTGCCAAAGTGC(1)	AGTGGGCCATTTTTGGTAAGCAGAACTGGCGATGTGGGATGAACCAAACGCGGAGTTGCGGTGCCAAAGTGCCCGCT	66364	66384	- [Negative strand]	31192	21	77	66313	66389	((((((<---<<<<<<<<-<<<<--<<(.((...(((......)))..))}}}==}}}}==}}}}}}}}=}})))))	23	-34.1	-44.2857	55.8442	0.793023	66317	66338	0.009901
