# Supplementary material for: Genome-wide identification and characterization of miRNAome from tomato (Solanum lycopersicum) roots and root-knot nematode (Meloidogyne incognita) during susceptible interaction
Source: PLoS One. 2017 Apr 20;12(4):e0175178. doi: 10.1371/journal.pone.0175178 (PMC5398497; doi:10.1371/journal.pone.0175178)
Supplement: S13 Table — (XLS) [file pone.0175178.s018.xls]

## Sheet: Sheet1
S13 table: miRCat miRNA summary of candidate novel RKN miRNAs identified during tomato-RKN interaction
miRNA	Chromosome	Sequence	miRNA*	Hairpin Sequence	Start	End	Orientation	Abundance	sRNA length	Hairpin Length	Hairpin Start	Hairpin End	Hairpin Structure	Genomic Hits	Minimum Free Energy(MFE)	Adjusted MFE	Hairpin G/C%	MFEI	miRNA* Start Coord	miRNA* End Coord	P_Val
min_miRNA0	gi|198706155|emb|CABB01009059.1| Meloidogyne incognita	CCAGACCTGGTTACGGATACT	NO	AGACCTGGTTACGGATACTGATTTTGGATACTGATTTTGGTATATCCGTATCCATGACCAGGTCT	48	68	- [Negative strand]	2	21	65	1	65	<<<<<<<<<<<-<<<<<<-(((.....(((((......)))))))).)))))).)))))))))))	1	-30.8	-47.3846	41.5385	1.14074	NA	NA	0.009901
min_miRNA4	gi|198707084|emb|CABB01008130.1| Meloidogyne incognita	AAAGGGCCCGAACCGAAAGCACA	NO	CGGAAAGGGCCCGAACCGAAAGCACAACCGACTGTGCCACCATCCAACCCGATGATGGGTTATTTATTTTCATTTATGTTCTTTCTG	2009	2031	- [Negative strand]	50	23	87	1947	2033	(((<<<<<<<--<<<--<<<<<<<<<......)))))........(((((......)))))......)))).)))..))))))))))	13	-22.8	-26.2069	47.1264	0.556098	NA	NA	0.049505
min_miRNA5	gi|198709796|emb|CABB01007651.1| Meloidogyne incognita	TATAACTCGGAGGTATGAAAGCC	NO	GGATATAACTCGGAGGTATGAAAGCCTGAACTGGAATTCATCTGGGAGTTTCGTTC	1075	1097	+ [Positive strand]	283	23	56	1071	1126	(((<--<<<<<---<<-<<<<<--<<......))..)))))))..)))))..))))	72	-14.4	-25.7143	44.6429	0.576	NA	NA	0.089109
min_miRNA8	gi|198710384|emb|CABB01007400.1| Meloidogyne incognita	AAAGGGCCCGAACCGAAAGCACA	NO	CGGAAAGGGCCCGAACCGAAAGCACAACCGACTGTGCCACCATCCAACCCATTGCTGGGTTATTTATTTTCATTTATGTTCTTTCTG	2566	2588	+ [Positive strand]	50	23	87	2562	2648	(((<<<<<<<--<<<--<<<<<<<<<......)))))........((((((....))))))......)))).)))..))))))))))	13	-23.9	-27.4713	47.1264	0.582927	NA	NA	0.009901
min_miRNA9	gi|198711009|emb|CABB01007089.1| Meloidogyne incognita	AACTTACGGACATATTTTTGCGG	NO	GACAAAAAACTTACGGACATATTTTTGCGGGAGGATGGAGAGGTATAGAGTCCGCAAAATCTGTCCGCAAGTCGCTGTC	510	532	- [Negative strand]	3	23	79	460	538	((((...-<<<<-<<<<<<---<<<<<<<<(...(((......)))....)))))))))..)))))).))))...))))	2	-26.6	-33.6709	46.8354	0.718919	NA	NA	0.009901
min_miRNA10	gi|198709820|emb|CABB01007639.1| Meloidogyne incognita	ATTGAGATACAGTGGTAGCGGAC	NO	GGTCGTCCTCTCATTGTTTACGATGATTATCAACATGTGCCATTCACATGTTGTGAGGCATACCTCTCATTGAGATACAGTGGTAGCGGACTGAGT	1681	1703	- [Negative strand]	7	23	96	1675	1770	(.((((((.((((((((((.((((((....(((((((((.....))))))))).((((....))))))>>>>->>->>>>>>-->>->>>>.)).)	5	-31.4	-32.7083	44.7917	0.730233	NA	NA	0.029703
min_miRNA12	gi|198711323|emb|CABB01006940.1| Meloidogyne incognita	TCTCGGACCCGAATTCGAACTGT	NO	AATCTCGGACCCGAATTCGAACTGTCAGTTTAGCCAAAAAATGTTAATTTTCAATTTCTAAATTAAATTCGGTCTGGTCGGATTCTGGTCCGGGATT	1389	1411	+ [Positive strand]	2	23	97	1386	1482	((<<<<<<<<<-<<<<<<<<<<<<-.(((((((....(((((....)))))......))))))).....))))....)))))))).)))))))))))	1	-32.7	-33.7113	38.1443	0.883784	NA	NA	0.009901
min_miRNA13	gi|198711253|emb|CABB01006979.1| Meloidogyne incognita	TTCGATTGACATATAAATTGCC	NO	TAGATTTGACAATTTATATGTTCAATCGAACTGGTTTTGGTGTCATACTTCTCAGTTCGTCGAGCTCTTTCGATTGACATATAAATTGCCCAAATCTA	1844	1865	+ [Positive strand]	3	22	98	1775	1872	((((((((.((((((((((((.((((((((..(((((.(..(....(((....))).)..))))))..>>>>>>>>>>>>>>>>>>>>--))))))))	2	-34.9	-35.6122	34.6939	1.02647	NA	NA	0.009901
min_miRNA16	gi|198712611|emb|CABB01006341.1| Meloidogyne incognita	GGGGTCTGGCTTGGTTCTCATC	NO	GGTCTGGCTTGGTTCTCATCTAGTATATACTTAGAAAACTGATGAGATCATACCAGATC	3985	4006	+ [Positive strand]	430	22	59	3986	4044	<<<<<<<--<<<<-<<<<<<.(((.............)))))))))))))..)))))))	1	-22.02	-37.322	38.983	0.957391	NA	NA	0.009901
min_miRNA19	gi|198712972|emb|CABB01006169.1| Meloidogyne incognita	AAGGACAGCTTTAAAAGGATA	NO	ATTGTCTAAGGACAGCTTTAAAAGGATAAGACATTTTTTAAATTTATCCTTTTAAATCTGTCCTTAGACAAT	3526	3546	+ [Positive strand]	3	21	72	3518	3589	(((((((<<<<<<<<-<<<<<<<<<<<<((............)))))))))))))).)))))))))))))))	1	-36.2	-50.2778	26.3889	1.90526	NA	NA	0.009901
min_miRNA20	gi|198713293|emb|CABB01006016.1| Meloidogyne incognita	CAATTCGAACTCTTGGCACGGA	NO	TACTTTCCGCGCAGAGCTTCGAATGAAACAATTCGAACTCTTGGCACGGAAAGTG	115	136	+ [Positive strand]	3	22	55	86	140	(((((((((.((((((.(((((((....-->>>>>>>>>>>-->>->>>>)))))	2	-26.3	-47.8182	47.2727	1.01154	NA	NA	0.009901
min_miRNA24	gi|198712718|emb|CABB01006284.1| Meloidogyne incognita	TCAAAGTGTAGTATCTGTTCTT	NO	GCTAAGATCAAAGTGTAGTATCTGTTCTTTACGGCTTAATCTCCGTAACGACCCCTACCGGGGTCAAAGAGATTAACTAATTTTTGGAAAAGGGC	479	500	- [Negative strand]	36	22	95	412	506	(((....<<<<<<--<<<<<<<<-<<--<(((((........)))))).((((((....)))))).)).))))..))))..)))))).....)))	14	-27	-28.4211	42.1053	0.675	NA	NA	0.009901
min_miRNA30	gi|198713365|emb|CABB01005983.1| Meloidogyne incognita	CAAGAATTAACTGGTCGTGAAC	NO	GTTCTCCACCGATTAACTTTTGCATGTGACGGCTCAAATGAGAAGAATAAGATTATTTGAGCTGCTACAGGCAAGAATTAACTGGTCGTGAAC	2958	2979	+ [Positive strand]	4	22	93	2886	2978	((((.(.((((.((((.((((((.((((.((((((((((((...........)))))))))))).)))).)>>>>>->>>>->>>>->->>>>	1	-35.9	-38.6022	40.8602	0.944737	NA	NA	0.009901
min_miRNA33	gi|198714030|emb|CABB01005681.1| Meloidogyne incognita	TTGCGAACCGTCTTTTGCTGAT	NO	CCCTATCTATCCGCAAAAGACATTTTGCAAATACAGCAAATGAAGGTTATTGCGAACCGTCTTTTGCTGATTGATGGGG	1642	1663	+ [Positive strand]	5	22	79	1592	1670	(((((((.(((.(((((((((..(((((((..((..(....)...))..>>>>>>>-->>>>>>>>>->>>.)))))))	1	-33.4	-42.2785	41.7722	1.01212	NA	NA	0.009901
min_miRNA35	gi|198714796|emb|CABB01005306.1| Meloidogyne incognita	TTTTGTATGCGAAATGACGGCGA	NO	ATGATTACTGTATTTCTCGTACAAAATCTTAAAAATAGTCGCTTTTGTATGCGAAATGACGGCGATCAT	3917	3939	- [Negative strand]	2	23	69	3912	3980	(((((..(((((((((.(((((((((.((.......))....>>>>>>>>>->>>>>->>>>-->))))	1	-20.4	-29.5652	33.3333	0.886956	NA	NA	0.009901
min_miRNA36	gi|198714659|emb|CABB01005379.1| Meloidogyne incognita	CGGTGCAAAAAAACTGGAACC	NO	CAAAAGACCGGTGCAAAAAAACTGGAACCGGTCTTTTAATCCCTTTTGCCCGTTCCGGTTTTTTTTGCCCCGGTCTTTTG	1712	1732	- [Negative strand]	2	21	80	1660	1739	((((((((<<<-<<<<<<<<<<<<<<<<-(((...............))).))))))).))))))))).)))))))))))	1	-40.06	-50.075	46.25	1.0827	NA	NA	0.009901
min_miRNA38	gi|198715597|emb|CABB01004910.1| Meloidogyne incognita	CTCGGAAATGACATGGACCGCA	NO	ATTTGCTCGGAAATGACATGGACCGCATGAGTTCGATCCTCGTTAGCATTCAGGGCAGAT	1314	1335	+ [Positive strand]	3	22	60	1308	1367	(((((<<<-<<<-<<<<--<<<-<<--......)).)))..))))...))).))))))))	1	-17.1	-28.5	48.3333	0.589655	NA	NA	0.09901
min_miRNA39	gi|198715815|emb|CABB01004811.1| Meloidogyne incognita	AAAAGATTCGTTTGACCCGACT	NO	ATCGAGTCGGGCCTATGATATTTGGCCCGAAAAAGATTCGTTTGACCCGACTTGAT	5046	5067	+ [Positive strand]	2	22	56	5015	5070	((((((((((((..((((..(((.......->>>--->>>>-->->>>>>>>))))	1	-20.7	-36.9643	46.4286	0.796154	NA	NA	0.009901
min_miRNA40	gi|198715700|emb|CABB01004856.1| Meloidogyne incognita	CCTGCCTTTGACATCGCTCGGGC	NO	GCCCTGCCTTTGACATCGCTCGGGCCTTCGGCCCGAGCGTTGCTTCGGGCCTTCGGC	448	470	- [Negative strand]	2	23	57	415	471	((<--<<<<--<-<<-<<<<<<<<<(...)))))))))).)))...))))....)))	1	-31.2	-54.7368	70.1754	0.78	NA	NA	0.009901
min_miRNA42	gi|198715531|emb|CABB01004943.1| Meloidogyne incognita	TTCGGCTCTAACTTTTTGTAGG	NO	GATCACACTACATAAAGTTACAGCTGGATAAGTACGCGCAATCGTGATTTTTGAGCTTTATTCGGCTCTAACTTTTTGTAGGATGGTC	3755	3776	+ [Positive strand]	2	22	88	3694	3781	(((((..(((((.(((((((.(((((((((((...((.(((.........))).))))))>>>>>>>->>>>>>>->>>>>-.)))))	1	-33.5	-38.0682	39.7727	0.957143	NA	NA	0.009901
min_miRNA44	gi|198715624|emb|CABB01004895.1| Meloidogyne incognita	AACCATACCCAGTCGTCCTGGAT	NO	GTCGAATCCAGGACGTCATGGTATGGTTCGATGCGCCTCGACTAGTTGAATCGAACCATACCCAGTCGTCCTGGATTCGAC	1812	1834	+ [Positive strand]	20	23	81	1758	1838	(((((((((((((((.(..(((((((((((((.....((((....))))))))>>>>>>>>>-->->>>>>>>>>>)))))	1	-51.1	-63.0864	53.0864	1.18837	NA	NA	0.009901
min_miRNA45	gi|198715853|emb|CABB01004796.1| Meloidogyne incognita	TCAGGTAACTCAGAAGCTCTGCT	NO	TAGAGTTTCTGAGTTACATGAGGTTTTTTCCAGTTTTTTGATTTCTAGTAATCACTGATGAAATTGGGTTCTCAGGTAACTCAGAAGCTCTG	2760	2782	+ [Positive strand]	2	23	92	2688	2779	(((((((((((((((((.(((((.....(((((((((.(((((......))))).....))))))))).))>>>->>>>>>>>>>>>>>>>>	1	-41	-44.5652	35.8696	1.24242	NA	NA	0.009901
min_miRNA47	gi|198716232|emb|CABB01004635.1| Meloidogyne incognita	AAACCGAACTGAAGAACCGAAC	NO	CTGAAACCGAACTGAAGAACCGAACCGAAAAATCCCGGTTCTTCGGGTCGGTTCGG	148	169	+ [Positive strand]	4	22	56	144	199	(((<<-<<<<-<<<<<<<<<<<---..........))))))))))).)))))))))	2	-27.02	-48.25	53.5714	0.900667	NA	NA	0.009901
min_miRNA49	gi|198716663|emb|CABB01004424.1| Meloidogyne incognita	TTTCCCTGTGGCTGCTCAAATG	NO	GTTAATTTTTCCCTGTGGCTGCTCAAATGGGGAAATTTAATGACATTTGGACCGCCACAGGTTAAGATTAAC	690	711	- [Negative strand]	2	22	72	646	717	(((((((<<--<<<<<<<<-<--<<<<<<..............))))))..).))))))))..)))))))))	1	-31.44	-43.6667	40.2778	1.08414	NA	NA	0.009901
min_miRNA50	gi|198716673|emb|CABB01004420.1| Meloidogyne incognita	TAGGTCAAAAGCTAGGTGAGTG	NO	TAATGTCTAGGTCAAAAGCTAGGTGAGTGTATGAATAAGAAATAAATACTTGTACACCCACCTAGCTTTTGACCTTAACATTA	3766	3787	+ [Positive strand]	2	22	83	3758	3840	((((((.-<<<<<<<<<<<<<<<<<-<<<((..(...............)..))))).)))))))))))))))))..))))))	1	-42.56	-51.2771	33.7349	1.52	NA	NA	0.009901
min_miRNA52	gi|198716361|emb|CABB01004574.1| Meloidogyne incognita	TTCGATTGACATATAAATTGCC	NO	TAGATTTGACAATTTATATGTTCAATCGAACTGGTTTTGGTGTCATACGACTCAGTTCGTCGAGCTCTTTCGATTGACATATAAATTGCCCAAATCTA	5574	5595	+ [Positive strand]	3	22	98	5505	5602	((((((((.((((((((((((.((((((((..((((((((.(((....)))))).......)))))..>>>>>>>>>>>>>>>>>>>>--))))))))	2	-35.51	-36.2347	35.7143	1.01457	NA	NA	0.009901
min_miRNA54	gi|198716951|emb|CABB01004303.1| Meloidogyne incognita	TTGGTACCGTTGTAGTAATATC	NO	AGCGGTCTTGTTAATACAATGGTAGTTGGCAGTGTCATTATAATTGGTACCGTTGTAGTAATATCTGCT	1481	1502	+ [Positive strand]	2	22	69	1437	1505	(((((...(((((.((((((((((.(..(..(((....)))..>-->>>>>>>>>>>->>>>>->))))	1	-21.4	-31.0145	37.6812	0.823077	NA	NA	0.009901
min_miRNA55	gi|198716899|emb|CABB01004328.1| Meloidogyne incognita	TGGGACCGCGGTGACTGTAGACC	NO	TGGACATGACAGTCACCGCGGTCCCACCCATTTTTGGCGGTGGGACCGCGGTGACTGTAGACCA	1968	1990	+ [Positive strand]	8	23	64	1927	1990	(((.....(((((((((((((((((((((.......).))>>>>>>>>>>>>>>>>>>--->>)	3	-46	-71.875	60.9375	1.17949	NA	NA	0.009901
min_miRNA56	gi|198717137|emb|CABB01004216.1| Meloidogyne incognita	CCCAATGAGATTGAACGCAATGC	NO	AAACTCCCAATGAGATTGAACGCAATGCTGGAAACTCAACAAGTTGGCCCAAAATTGTGTTGTAATTAGTTGTGGGGTTT	2718	2740	- [Negative strand]	2	23	80	2665	2744	(((((<<<<<<--<<<<<<<<<<<<<--(((.((((.....))))...)))..)))))))).))))).)))).)))))))	1	-26	-32.5	40	0.8125	NA	NA	0.009901
min_miRNA57	gi|198716963|emb|CABB01004297.1| Meloidogyne incognita	ACTTTTAATGATTGTCCAGACT	NO	CAGGTCTGATCACTCATTAAAAAGTTACATCAGATATATGCATTTGTGTTCTTCACATTTTTTGAGTTATAACTTTTAATGATTGTCCAGACTTG	329	350	+ [Positive strand]	6	22	95	257	351	((((((((..((.(((((((((.((((..(((((..........((((.....))))...)))))....))>>>>>>>>>>>->>-->>>>>>))	1	-26.62	-28.0211	30.5263	0.917931	NA	NA	0.009901
min_miRNA59	gi|198717565|emb|CABB01004015.1| Meloidogyne incognita	CAGACCGTGTGAACGTCAGCCT	NO	TGTGACCCAGACCGTGTGAACGTCAGCCTCTCAAGAGCCCGCCATGGATTGGTCTTGATTGGTAATCTTCACATTCTGGAACA	1494	1515	- [Negative strand]	3	22	83	1439	1521	(((...(<<<<--<<<<<<<-<---<<<-.((((((.((..(....)...))))))))..)))...))))))))))))).)))	2	-27.7	-33.3735	50.6024	0.659524	NA	NA	0.039604
min_miRNA61	gi|198717556|emb|CABB01004020.1| Meloidogyne incognita	TGAACTGTAGCCAAGAATTTCGC	NO	AACTGTAGCCAAGAATTTCGCTAACCTATTGGTGCACGACTACACGATGCTCTACACGATGGTGCAAAAAATCGAAATTTTTGGCTACTGTT	1782	1804	- [Negative strand]	2	23	92	1710	1801	<<<-<<<<<<<<<<<<<<<<-..(((.(((((((((((......)).)))...)).))))))).........)))))))))))))))).)))	1	-30.3	-32.9348	41.3043	0.797368	NA	NA	0.009901
min_miRNA62	gi|198718006|emb|CABB01003833.1| Meloidogyne incognita	TGAAGAGCTCTCTATCAACGAAG	NO	GCTGAAGAGCTCTCTATCAACGAAGAAATTCTTAAATCTCATAGCGGTTGTATTCGGATGGAGGGCTTCAGT	4959	4981	+ [Positive strand]	10	23	72	4956	5027	((<<<--<<<<<<<<<<<--<<<<-.(((..(((.......)))..)))...))))))))))))))))))))	1	-24.3	-33.75	43.0556	0.783871	NA	NA	0.009901
min_miRNA63	gi|198717339|emb|CABB01004121.1| Meloidogyne incognita	GTGGAATTGTCAGAGTTTTGCCT	NO	ATTCGTGGAATTGTCAGAGTTTTGCCTCCCTTTTTGGGCTTGAGGCGATTTTTTGAGAATATGAGT	5087	5109	+ [Positive strand]	2	23	66	5082	5147	((((<<---<<<-<<<<<<--<<<<<<((((....)))...)))))))..)))))).)))))))))	1	-22.6	-34.2424	40.9091	0.837037	NA	NA	0.009901
min_miRNA65	gi|198717358|emb|CABB01004109.1| Meloidogyne incognita	GAGACTGTGCTTCTATTAGAGC	NO	CGTAAAAGCTCTAATAGAAGCACATGTGTTCTATTTTTCGATCCTCTCGTAGGGTGTGCCTCTATTAGAGACTGTGCTTCTATTAGAGCATTTACG	995	1016	- [Negative strand]	3	22	96	987	1082	((((((.(((((((((((((((((.....((........))..((((.((((((....)).)))).)>>>-->>>>>>>>>>>>>>>>>.))))))	2	-43.1	-44.8958	40.625	1.10513	NA	NA	0.009901
min_miRNA66	gi|198719397|emb|CABB01003200.1| Meloidogyne incognita	GTAACCGTTGCTGACTACACTGT	NO	TTGAGTTATAAGTGTAGTCAGTTGTGGTTTAGTGTAACCGTTGCTGACTACACTGTTTTCGA	1369	1391	+ [Positive strand]	2	23	62	1335	1396	(((((.....((((((((((((..(((((....-->>>>>-->>>>>>>>>>>>--.)))))	1	-27.5	-44.3548	38.7097	1.14583	NA	NA	0.009901
min_miRNA67	gi|198718842|emb|CABB01003447.1| Meloidogyne incognita	TTGGACACAACGCTAACGGATGT	NO	GGTTTGGACACAACGCTAACGGATGTGCCCCTGAGCATCCCAAACATTTCGTTGGGTGCTCACAGTCTGTTGCCTCGTGTCCGAGTC	649	671	- [Negative strand]	5	23	87	587	673	(..<<<<<<<<---<<-<<<<<<<-<(....((((((.(((((........))))))))))))))))))))))...))))))))..)	2	-36.7	-42.1839	55.1724	0.764583	NA	NA	0.019802
min_miRNA68	gi|198719249|emb|CABB01003260.1| Meloidogyne incognita	ACAGATTTTCGGATGCTCATG	NO	CGGACAACAGATTTTCGGATGCTCATGGCGACGAATTATAGTTGAACTGCATGAGTATTCCAAAATCTGTCATCCG	1633	1653	+ [Positive strand]	4	21	76	1626	1701	((((..<<<<<<<<<-<<<<<<<<<<<.((((........)))).....))))))))))).)))))))))..))))	2	-33.3	-43.8158	43.4211	1.00909	NA	NA	0.009901
min_miRNA69	gi|198718603|emb|CABB01003566.1| Meloidogyne incognita	CGGTTAATTTTCGCTTGTGGCT	NO	TTGATGATCGGTTAATTTTCGCTTGTGGCTGCTGCCTAAATGGAGAATTTTAAGAGCAAATTGAACAGCTACAGGCAAAAATTAACAGGTCACCAA	6401	6422	- [Negative strand]	9	22	96	6334	6429	(((.((((<-<<<<<<<<<-<<<<<<<<<<(.(((((((((.....))))..)).))).......))))))))))).))))))))).))))).)))	1	-33.6	-35	38.5417	0.908108	NA	NA	0.019802
min_miRNA70	gi|198719224|emb|CABB01003272.1| Meloidogyne incognita	AAAGGGCCCGAACCGAAAGCACA	NO	CGGAAAGGGCCCGAACCGAAAGCACAACCGACTGTGCCACCATCCAACCCATTGCTGGGTTATTTATTTTCATTTATGTTCTTTCTG	4126	4148	- [Negative strand]	50	23	87	4064	4150	(((<<<<<<<--<<<--<<<<<<<<<......)))))........((((((....))))))......)))).)))..))))))))))	13	-23.9	-27.4713	47.1264	0.582927	NA	NA	0.009901
min_miRNA71	gi|198719224|emb|CABB01003272.1| Meloidogyne incognita	AAAGGGCCCGAACCGAAAGCACA	NO	CGGAAAGGGCCCGAACCGAAAGCACAACCGACTGTGCCACCATCCAACCCATTGCTGGGTTATTTATTTTCATTTATGTTCTTTCTG	4610	4632	- [Negative strand]	50	23	87	4548	4634	(((<<<<<<<--<<<--<<<<<<<<<......)))))........((((((....))))))......)))).)))..))))))))))	13	-23.9	-27.4713	47.1264	0.582927	NA	NA	0.009901
min_miRNA72	gi|198719578|emb|CABB01003121.1| Meloidogyne incognita	AACCATACCAAGTCGTCCTGGAT	NO	GTTGAATCCGGGACGACATGGTATGGTTCGATGAGCCTCGAATAGCTGAATCGAACCATACCAAGTCGTCCTGGATTCGAC	1124	1146	- [Negative strand]	9	23	81	1118	1198	(((((((((((((((((.((((((((((((((.(((........)))..))))>>>>>>>>>>->>>>>>>>>>>>)))))	1	-57.7	-71.2346	50.6173	1.40732	NA	NA	0.009901
min_miRNA73	gi|198719710|emb|CABB01003061.1| Meloidogyne incognita	ATGATTAGGATGGGCAATGGG	NO	CCTCACAATTTTGCCCATCCTAATCATCCTTTCTGATGATTAGGATGGGCAATGGGGG	7752	7772	+ [Positive strand]	3	21	58	7716	7773	((((.((...((((((((((((((((((......)>>>>>>>>>>>>>>>>>>>>>))	2	-36	-62.069	46.5517	1.33333	NA	NA	0.009901
min_miRNA74	gi|198719710|emb|CABB01003061.1| Meloidogyne incognita	CGGCTATTCATTATCGGTGTGGC	NO	TTACACCAATTATGATAGCCTGAACCCGGTTTAAAACGGCTATTCATTATCGGTGTGG	7494	7516	+ [Positive strand]	4	23	58	7457	7514	(((((((.((.((((((((((((((...)))))...->>>>>->>>>->>->>>>>>>	2	-18.1	-31.2069	41.3793	0.754167	NA	NA	0.019802
min_miRNA76	gi|198719729|emb|CABB01003052.1| Meloidogyne incognita	TTGCTCGCTTAATCTACTGAACT	NO	GTTCTTTGTGGTTAAGTTGGTAGTGAATTTGATTATTTTATTTTGTTGCTCGCTTAATCTACTGAAC	6011	6033	- [Negative strand]	6	23	67	6011	6077	((((...((((((((((.(((((..((..(((.....))).))..>>>>>->>>>>>->>>>->>>>	1	-18.6	-27.7612	31.3433	0.885714	NA	NA	0.009901
min_miRNA77	gi|198719578|emb|CABB01003121.1| Meloidogyne incognita	ATCGGACCTGGGAAGCCCTGGCAT	NO	CAATATTATCGGACCTGGGAAGCCCTGGCATGGCCCTATGCTCATCTACGAGCTAAATTGAAACATACCAGGGCGTCCCGGATCCGATAATTTTG	1856	1879	- [Negative strand]	2	24	95	1791	1885	(((.(((<<<<<<-<<<<<<-<<<<<<<-<<(.......((((......))))..........))).))))))).)))))).))))))))).)))	1	-47.53	-50.0316	49.4737	1.01128	NA	NA	0.009901
min_miRNA78	gi|198720227|emb|CABB01002845.1| Meloidogyne incognita	CATCAGTCCGGTCTACTTAAGATG	NO	GGCTATCCAGTAGGCGGCGTGGTGTAATGGCTAATACATCAGTCCGGTCTACTTAAGATGCT	1807	1830	+ [Positive strand]	98	24	62	1770	1831	(((.(((.(((((((((..(((((((........))>>>>>-->>->>>>>>>--->>>>))	2	-20.5	-33.0645	50	0.66129	NA	NA	0.069307
min_miRNA79	gi|198719025|emb|CABB01003355.1| Meloidogyne incognita	CCTTGGACTCATAAACTAGACC	NO	CTGGCTCTGGTCTAGTTTATTAATCCAATGAACCTTTACTTAGTTTTTCCTTGGACTCATAAACTAGACCAGAGCCAG	5772	5793	+ [Positive strand]	11	22	78	5723	5800	((((((((((((((((((((.(.(((((.(((.((......))...))>->>>>>->->>>>>>>>>>>>))))))))	1	-41	-52.5641	39.7436	1.32258	NA	NA	0.009901
min_miRNA80	gi|198720091|emb|CABB01002906.1| Meloidogyne incognita	TAGGCTAGAAACTCTCATTTTGCC	NO	TGCCAATTAGGCTAGAAACTCTCATTTTGCCACTAAGACTGTTGGCAAAATGTAGGTTTTTACCCTTACTGGCA	1123	1146	+ [Positive strand]	13	24	74	1115	1188	(((((..-<<<-<<<<<<<<--<<<<<<<<<((.......).))))))))))..)))))))).)))...)))))	1	-32	-43.2432	40.5405	1.06667	NA	NA	0.009901
min_miRNA81	gi|198719998|emb|CABB01002939.1| Meloidogyne incognita	TTGGGTAAAGATTATGCTGATT	NO	ATTTTTCTTGGGTAAAGATTATGCTGATTACGAATATGAGCTCAGATTTTGAATCAGCATATTTTTTACTCTAGGAAAGT	4040	4061	+ [Positive strand]	2	22	80	4032	4111	(((((((<-<<<<<<<<<-<<<<<<<<<<.((((..((....))...)))))))))))))).))))))))).))))))))	1	-32.1	-40.125	30	1.3375	NA	NA	0.009901
min_miRNA85	gi|198720794|emb|CABB01002579.1| Meloidogyne incognita	GTACAAGAGGAGATTCACGTGGCT	NO	TACGTTGATCTCCCCTCTGTAAATAGGCTGCCTCGTGTACAAGAGGAGATTCACGTG	8654	8677	- [Negative strand]	2	24	57	8656	8712	(((((.(((((((.((.((((...(((...)))...->>>>>>->>>>>>>->>>>>	1	-19.4	-34.0351	49.1228	0.692857	NA	NA	0.029703
min_miRNA86	gi|198720744|emb|CABB01002604.1| Meloidogyne incognita	AAATTTTCTATGGTCGTGAGATT	NO	TGACAAAAGATCCCACGACCTTTGAAAATTTTTTTTATTTTTTGAAAAAATTTTCTATGGTCGTGAGATTTTTTGTCA	109	131	+ [Positive strand]	10	23	78	61	138	((((((((((((.(((((((...((((((((((((........))))>>>>>>>>--->>>>>>>->>>>))))))))	1	-37.4	-47.9487	26.9231	1.78095	NA	NA	0.009901
min_miRNA87	gi|198720891|emb|CABB01002532.1| Meloidogyne incognita	TTTGTACTAGCCAAAATGTCTGC	NO	GCTTTTGTACTAGCCAAAATGTCTGCAATCCATTAAATGGAAAGTTAAAGATGCAGATTTTGGTCAAGTACAAAGGC	127	149	+ [Positive strand]	111	23	77	123	199	(((<<<<<<<<-<<<<<<--<<<<<<(.(((((...)))))..........)))))))))))))..)))))))))))	1	-29.3	-38.0519	36.3636	1.04643	NA	NA	0.009901
min_miRNA88	gi|198721292|emb|CABB01002349.1| Meloidogyne incognita	AAAATCAGGCCTGATCCGGTC	NO	ACTGGATCCGGCCGGATTTTTCCGGATTAATCCGGTCCGAAAAATCAGGCCTGATCCGGT	9318	9338	- [Negative strand]	3	21	60	9318	9377	((((((((.((((.((((((((.(((((.....)))))))>>>>>>->>>>->>>>>>>>	2	-34	-56.6667	53.3333	1.0625	NA	NA	0.009901
min_miRNA89	gi|198720725|emb|CABB01002612.1| Meloidogyne incognita	CCCAGTATCCGGTTGTCACCGGTC	NO	CCAGTATCCGGTTGTCACCGGTCCCGGTATCCTGACTGGTCCCAGTATTCGGTCCCTGG	2896	2919	+ [Positive strand]	2	24	59	2896	2954	<<<<---<<<<<<<--<<<<<<<..((...)).)))))))..)))...))))...))))	1	-20	-33.8983	61.017	0.555556	NA	NA	0.039604
min_miRNA91	gi|198720912|emb|CABB01002519.1| Meloidogyne incognita	TTCGGTTGTATATTGCTCTTC	NO	GAATTTCGGTTGTATATTGCTCTTCCTATAATAACTAGTATTATCTCAAATAGAGTAAAGTGTGGGTCCGAGGTTC	6953	6973	- [Negative strand]	21	21	76	6901	6976	((((<<<<<<--<<<-<<<<<<<--..((((((.....)))))).......))))))).)))..)..)))))))))	1	-20.4	-26.8421	35.5263	0.755556	NA	NA	0.009901
min_miRNA93	gi|198721221|emb|CABB01002384.1| Meloidogyne incognita	CAGCTGGATCGCCGGTTGATCGG	NO	CTTGCTTCCAGCTGGATCGCCGGTTGATCGGTCTGGGCGCAAAGACCGAGGGACCGGTCTAGTGTAGGGATGGAGATGTAAG	4622	4644	- [Negative strand]	3	23	82	4570	4651	((((((((<<-<<<-<<-<<<<<<<--<<<<(((........)))))))..)))))))...)).)))...)))))..)))))	2	-34.8	-42.439	58.5366	0.725	NA	NA	0.009901
min_miRNA94	gi|198721290|emb|CABB01002350.1| Meloidogyne incognita	TTTGAGACTCTAATGCCCCGAGG	NO	TGTTGGGGGTACATTTGAGTCTCAAAAAGATATAGCCAATGTTCGCAAATGTCGCAAATATTTTTGAGACTCTAATGCCCCGAGG	3436	3458	- [Negative strand]	4	23	85	3435	3519	(.((((((...((((.(((((((((((((((((.((........))..))))).......))>>>>>>>>>>->>>>>>>>>>->	3	-28.51	-33.5412	41.1765	0.814571	NA	NA	0.009901
min_miRNA95	gi|198721492|emb|CABB01002258.1| Meloidogyne incognita	CCTGGATAATCATTTAAAGGAC	NO	CTATAAACGATTATCCAGGCTGCCACTGGGTAATCATTTCCAAATATACAGGACTCAGTGGGTACAGCCTGGATAATCATTTAAAG	7251	7272	+ [Positive strand]	2	22	86	7183	7268	((.((((.((((((((((((((((((((((........(((.........)))))))))))...)))>>>>>>>>>>>->>>>->>	1	-38	-44.186	40.6977	1.08571	NA	NA	0.009901
min_miRNA96	gi|198721492|emb|CABB01002258.1| Meloidogyne incognita	TATGACTGAACGCCTCTAAGT	NO	GATTATGACTGAACGCCTCTAAGTCAGAATCCCGCCCGGTTCTGACGTGCAAATCGATCGTCTGACTTGGGTATAGGGGCGAAAGACTAATC	9630	9650	+ [Positive strand]	6792	21	92	9626	9717	(((<<-<-<<---<<<<<<<<-<<(((((((......)))))))))...(((.(((......))).)))....))))))))..)).))))))	23	-29.4	-31.9565	50	0.63913	NA	NA	0.059406
min_miRNA97	gi|198721581|emb|CABB01002219.1| Meloidogyne incognita	ACATGAAGCTTTTAATCGGGC	NO	CGAAGGCAAAGAAGAAGCTCGGAGGAAAAGAGAACATGAAGCTTTTAATCGGGCCTTTG	7524	7544	+ [Positive strand]	2	21	59	7490	7548	(((((((...(((((((((((..(.........->->>->>>>>>>-->>-->>)))))	1	-15.4	-26.1017	45.7627	0.57037	NA	NA	0.089109
min_miRNA99	gi|198721814|emb|CABB01002126.1| Meloidogyne incognita	CCAGTGAGAGACTCTCTGATTT	NO	AAATGAGAGACTCTCTGATTTGCAACAGTGAGTAAAAACTCTCTGTTACGCACCAGTGAGAGACTCTCTGATTT	1257	1278	+ [Positive strand]	2	22	74	1204	1277	((((.(((((.(((((.(((((((((((.((((....)))).)))))..)))-->>>->>>>>->>>>>->>>>	1	-29.1	-39.3243	40.5405	0.97	NA	NA	0.009901
min_miRNA100	gi|198721808|emb|CABB01002129.1| Meloidogyne incognita	AAAGGGCCCGAACCGAAAGCACA	NO	CGGAAAGGGCCCGAACCGAAAGCACAACCGACTGTGCCACCATCCAACCCATTGCTGGGTTATTTATTTTCATTTATGTTCTTTCTG	5376	5398	- [Negative strand]	50	23	87	5314	5400	(((<<<<<<<--<<<--<<<<<<<<<......)))))........((((((....))))))......)))).)))..))))))))))	13	-23.9	-27.4713	47.1264	0.582927	NA	NA	0.009901
min_miRNA101	gi|198721636|emb|CABB01002201.1| Meloidogyne incognita	CGTGGATGAGTAATTGACTGT	NO	TAGTTGACCGTGGATGAGTAATTGACTGTGGACGATTGCCTTGAGTAGTCGACTGTGGGCGATTGCTCGTTCCACTGCGGATGGTCAATTG	2033	2053	- [Negative strand]	2	21	91	1970	2060	((((((((<<<<<<<<<<<<<<<<-<<<-.(.(((((((.....))))))).)..))).)))))))))).))))).......)))))))))	1	-39.91	-43.8571	50.5495	0.867609	NA	NA	0.009901
min_miRNA102	gi|198722295|emb|CABB01001905.1| Meloidogyne incognita	TCCGAAATTGATTGTGAAACGAC	NO	GTCCTTTCAACCGTTGAGGTGGACGAAATTTTGTCCGAAATTGATTGTGAAACGAC	4742	4764	+ [Positive strand]	3	23	56	4708	4763	(((.(((((...((..(..(((((((....)))>>>>--->-->>-->>>>>->>>	2	-16.7	-29.8214	42.8571	0.695833	NA	NA	0.029703
min_miRNA103	gi|198722306|emb|CABB01001901.1| Meloidogyne incognita	TAGATTTTTTGGATCCGTGGATC	NO	CGTAGGTTCCATGGTCAAAAGACCAGCTTTCTCTAGATTTTTTGGATCCGTGGATCCCATG	4789	4811	+ [Positive strand]	3	23	61	4755	4815	(((.((.(((((((((((((((....((.....->>->>>>>>>>-->>>>>>>->).)))	1	-17.4	-28.5246	45.9016	0.621429	NA	NA	0.049505
min_miRNA104	gi|198722129|emb|CABB01001980.1| Meloidogyne incognita	CAAGCTGCTCAGTTGAAAGGCTGA	NO	CCATAAAATCAGCCCTTCAATGTGCTGCTTTTGGCTATTTTAAAAATTATATTGCGTCAAGCTGCTCAGTTGAAAGGCTGACTTTTGG	2730	2753	- [Negative strand]	6	24	88	2722	2809	(((.(((.((((((.((((((..((.((((...((..................))..->>>>->>--->>>>>>->>>>>>.))))))	2	-26.27	-29.8523	38.6364	0.772647	NA	NA	0.019802
min_miRNA106	gi|198721980|emb|CABB01002048.1| Meloidogyne incognita	CAAGACTGAGGGACCTTTGGTT	NO	GAGAAGACGGATGGGCCTTTGGTTGGTTCTCTTCGTATGGACATGGATGACAAACATACTGAAGAGAACAAGACTGAGGGACCTTTGGTTGACTCTC	2377	2398	+ [Positive strand]	2	22	97	2308	2404	((((.(((.((.(((((((..(((.((((((((((((((....((.....))..))))).))))))))>-->>>-->>>>->>>>>->>>...))))	1	-39.7	-40.9278	47.4227	0.863044	NA	NA	0.009901
min_miRNA107	gi|198721984|emb|CABB01002046.1| Meloidogyne incognita	AATTTGAACTCATATTCGGACT	NO	TAGGGTGAGTCCGAATATCAGTCCAGATTTTCTATTTGAATTCGGGACTGAGATTCGAAATAAATAAAATTTGAACTCATATTCGGACTCAGCTTG	5956	5977	+ [Positive strand]	3	22	96	5888	5983	((((.(((((((((((((((((((.((..(((.....))).)).)))))))((((((((........-->>>>>>->>->>>>>>>>>>)).))))	2	-36.8	-38.3333	36.4583	1.05143	NA	NA	0.009901
min_miRNA108	gi|198722531|emb|CABB01001814.1| Meloidogyne incognita	ACAGATTTTCGGATGCTCATG	NO	CGGACAACAGATTTTCGGATGCTCATGGCGACAAATAAAGTTGAACTGCATGAGTATTCCAAAATCTGTCACCCG	3079	3099	+ [Positive strand]	4	21	75	3072	3146	(((...<<<<<<<<<-<<<<<<<<<<<.((((.......)))).....))))))))))).)))))))))...)))	2	-29.3	-39.0667	44	0.887879	NA	NA	0.009901
min_miRNA110	gi|198722813|emb|CABB01001680.1| Meloidogyne incognita	AAACCGAACTGAAGAACCGAAC	NO	CTGAAACCGAACTGAAGAACCGAACCGAAAAATCCCGGTTCTTCGGGTCGGTTCGG	8538	8559	+ [Positive strand]	4	22	56	8534	8589	(((<<-<<<<-<<<<<<<<<<<---..........))))))))))).)))))))))	2	-27.02	-48.25	53.5714	0.900667	NA	NA	0.009901
min_miRNA111	gi|198722507|emb|CABB01001826.1| Meloidogyne incognita	ATGCCTGGTCCTGGACTCTGGG	NO	GCCTGGTCCTGGACTCTGGGTATAGGAAAAACCTAGGCCTTAGTCCAGACACAGGC	10421	10442	+ [Positive strand]	2	22	56	10422	10477	<<<<<<<<-<<<<<<--<<<(.((((.....)))).)))).))))))))).)))))	1	-31	-55.3571	55.3571	1	NA	NA	0.009901
min_miRNA113	gi|198722593|emb|CABB01001783.1| Meloidogyne incognita	ACTTGTAGTGGTGTAAGCTTGTT	NO	GATCCGCACTTGTAGTGGTGTAAGCTTGTTTTGTAAAAGCAATTTTGTTGCGCCCAGGCAAATAAGCTCGCTTCTACAGGCGTGGGTC	7303	7325	- [Negative strand]	84	23	88	7244	7331	(((((((-<<<<<<<-<<<<--<<<<<<<<(.((....(((((...)))))......))))))))))))))).))))))).)))))))	2	-38	-43.1818	47.7273	0.904762	NA	NA	0.009901
min_miRNA115	gi|198722295|emb|CABB01001905.1| Meloidogyne incognita	TCCGAAATTGATTGTGAAACGAC	NO	GTCCTTTCAACCGTTGAGGTGGACGAAATTTTGTCCGAAATTGATTGTGAAACGAC	4381	4403	- [Negative strand]	3	23	56	4380	4435	(((.(((((...((..(..(((((((....)))>>>>--->-->>-->>>>>->>>	2	-19	-33.9286	42.8571	0.791667	NA	NA	0.069307
min_miRNA116	gi|198723038|emb|CABB01001571.1| Meloidogyne incognita	TCGAACAGTTGGTCTTGTCGACT	NO	ATGGTCGAACAGTTGGTCTTGTCGACTTTGGTTAAGCATACTAGACTGACTGTCTGCTAT	7201	7223	- [Negative strand]	3	23	60	7167	7226	((((<-<<-<<<<--<<<<-<<---<<(.....)))...)).))))..)))))).)))))	2	-19.1	-31.8333	43.3333	0.734615	NA	NA	0.009901
min_miRNA117	gi|198722885|emb|CABB01001645.1| Meloidogyne incognita	CAGCCAGTGGACACTACTGATT	NO	GTTCAGCCAGTGGACACTACTGATTGATAGACATTAGTGGCTGTGCGTATTGGCAGAC	3051	3072	+ [Positive strand]	2	22	58	3047	3104	(((--<<<<<<<<<<<<<<<<<<<-.......)))))))).))).).))))))).)))	1	-18.6	-32.069	48.2759	0.664286	NA	NA	0.049505
min_miRNA118	gi|198722549|emb|CABB01001805.1| Meloidogyne incognita	AAGGAAATTGGATGCCGGCATT	NO	TCCGAAAGGAATGCCGGCATCCAATTTTTCCTCTCCTCCTCGAATAGAAAGGAAATTGGATGCCGGCATTCCTTTGGA	11188	11209	+ [Positive strand]	14	22	78	11139	11216	(((.(((((((((((((((((((((((((..(((..((...))..)))-->>>>>>>>>>>>>>>>>>>>))))))))	1	-46.3	-59.359	47.4359	1.25135	NA	NA	0.009901
min_miRNA119	gi|198723034|emb|CABB01001573.1| Meloidogyne incognita	AAAGGGCCCGAACCGAAAGCACA	NO	CGGAAAGGGCCCGAACCGAAAGCACAACCGACTGTGCCACCATCCAACCCATTGCTGGGTTATTTATTTTCATTTATGTTCTTTCTG	4372	4394	+ [Positive strand]	50	23	87	4368	4454	(((<<<<<<<--<<<--<<<<<<<<<......)))))........((((((....))))))......)))).)))..))))))))))	13	-23.9	-27.4713	47.1264	0.582927	NA	NA	0.019802
min_miRNA120	gi|198723034|emb|CABB01001573.1| Meloidogyne incognita	AAAGGGCCCGAACCGAAAGCACA	NO	CGGAAAGGGCCCGAACCGAAAGCACAACCGACTGTGCCACCATCCAACCCATTGCTGGGTTATTTATTTTCATTTATGTTCTTTCTG	4873	4895	+ [Positive strand]	50	23	87	4869	4955	(((<<<<<<<--<<<--<<<<<<<<<......)))))........((((((....))))))......)))).)))..))))))))))	13	-23.9	-27.4713	47.1264	0.582927	NA	NA	0.019802
min_miRNA121	gi|198723109|emb|CABB01001538.1| Meloidogyne incognita	CCTGGCGAACCTGGACCACCATC	NO	CAGGATCACCTGGCGAACCTGGACCACCATCATTTGGAGGCGGCAAAGGCCCAAGAGGACCCCCAGGTCCACCAGGACCTTCAGGCGAGCCTG	12386	12408	- [Negative strand]	2	23	93	12323	12415	((((.((.<<<<<-<--<<<<<-<<-<<<--...))).)).(((....))).....(((((....))))).)))))..).))))).)).))))	1	-38.8	-41.7204	63.4409	0.657627	NA	NA	0.029703
min_miRNA122	gi|198723323|emb|CABB01001443.1| Meloidogyne incognita	CCATCTGAGGGATTATGACTGA	NO	GCTACCATCTGAGGGATTATGACTGAACGCTTCTAAGTCAGAATCCCGTCCAGTCATGATAGC	11414	11435	- [Negative strand]	36	22	63	11376	11438	((((-<<<<<<-<<<<<<-<<<<<--.........))))).))))))...)))..))).))))	23	-21.1	-33.4921	47.6191	0.703333	NA	NA	0.009901
min_miRNA126	gi|198723566|emb|CABB01001336.1| Meloidogyne incognita	TTTACCCGTGTCGGCTCAAATAG	NO	GTTAATTTTTACCCGTGTCGGCTCAAATAGAGAAGAATAAGAGCATTTGAGCCGCCACGGGGGAAAATTAAC	13371	13393	+ [Positive strand]	2	23	72	13363	13434	(((((((<<--<<<<<<-<<<<<<<<<<--..............)))))))))).))))))..)))))))))	1	-34.79	-48.3194	43.0556	1.12226	NA	NA	0.009901
min_miRNA129	gi|198723635|emb|CABB01001303.1| Meloidogyne incognita	TGGAGAAACTGAAGATACGTTC	NO	TAGCAATGGCTGGGGTGTTATGGTTTCTCACCGTTCTGGAGAAACTGAAGATACGTTCATTGCTG	14900	14921	- [Negative strand]	2	22	65	14892	14956	(((((((((...(.(((((..((((((((.......-->>>>>>>>--->>>>>->>>)))))))	1	-20.7	-31.8462	46.1538	0.69	NA	NA	0.009901
min_miRNA130	gi|198723219|emb|CABB01001489.1| Meloidogyne incognita	AGTCTAAATTCACTGTCTTGGT	NO	AATTTCAGTCTAAATTCACTGTCTTGGTTTCAAACGTTGTTTGGCCGTACCAAGACATTGAATTTGGACTGAAATT	8024	8045	- [Negative strand]	2	22	76	7975	8050	((((((<<<<<<<<<<<<-<<<<<<<<<.((((((...))))))....))))))))).))))))))))))))))))	1	-39.4	-51.8421	35.5263	1.45926	NA	NA	0.009901
min_miRNA132	gi|198723612|emb|CABB01001314.1| Meloidogyne incognita	AAGGCTAAAAATCCGCGTTTTGC	NO	TTGCCAATAAGGCTAAAAATCCGCGTTTTGCCAATAAGTGTGTTGACAAAACGTGGGGTTTTAGCCTTTCTGGCGA	11800	11822	- [Negative strand]	3	23	76	11754	11829	((((((..<<<<<<<<<<--<<<<<<<<<<-(((((....))))).))))))))))..))))))))))..))))))	1	-41.4	-54.4737	43.4211	1.25455	NA	NA	0.009901
min_miRNA133	gi|198723805|emb|CABB01001220.1| Meloidogyne incognita	AGGCCAACTCCAAATATTTGT	NO	ACCCTGGAGGCCAACTCCAAATATTTGTAGATTTTTAACTCCAAGTACTATTTGCCCAAGTATTTGGAGTTGACCTCCAGGGT	6167	6187	+ [Positive strand]	2	21	83	6159	6241	(((((((<<<-<<<<<<<<<<<<<<<<<((((.....((.....))...))))))..))))))))))))))).))))))))))	1	-42.9	-51.6867	42.1687	1.22571	NA	NA	0.009901
min_miRNA134	gi|198723859|emb|CABB01001196.1| Meloidogyne incognita	TTGGAATGACTTTGTTTGGCAC	NO	CCTTTTGTTGGAATGACTTTGTTTGGCACTAGACCCGAATTACCTTCAATTTTGTTGTATTGCCACACAGATGTTGTTCCGACTTTTGGG	7512	7533	- [Negative strand]	3	22	90	7450	7539	(((...(<<<<<<--<<<<<<<-<<<<<-((.(.(.(((((......))))).).).)).))))).))))).))..)))))))....)))	2	-30.5	-33.8889	41.1111	0.824324	NA	NA	0.009901
min_miRNA135	gi|198723844|emb|CABB01001202.1| Meloidogyne incognita	ATTGAGATACAGTGGTAGCGGAC	NO	GGTCGTCCTCTCATTGTTTACGATGATTATCAACATGTACCATTCACATGTTGTGAGGCATACCTCTCATTGAGATACAGTGGTAGCGGACTGAGT	8415	8437	- [Negative strand]	7	23	96	8409	8504	(.((((((.((((((((((.((((((....((((((((.......)))))))).((((....))))))>>>>->>->>>>>>-->>->>>>.)).)	5	-28.8	-30	43.75	0.685714	NA	NA	0.039604
min_miRNA136	gi|198723996|emb|CABB01001138.1| Meloidogyne incognita	TTAAGCACACTCTTAAGGATG	NO	CTCCATTTTTAAGCACACTCTTAAGGATGAAAAAAATGTAGAGGAGCTAAATTAGATAAAAAATCCTCGGAGTGTGCTTACAAATGGGG	5385	5405	- [Negative strand]	21	21	89	5324	5412	((((((((-<<<<<<<<<<<<--<<<<<-.........(((.....))).............))))).)))))))))))).))))))))	1	-33	-37.0787	35.9551	1.03125	NA	NA	0.009901
min_miRNA137	gi|198724161|emb|CABB01001056.1| Meloidogyne incognita	AAAATCAGGCCTGATCCGGTC	NO	CGGACCGGATCCGGCCGGATTTTTCCGAATTAATCCGGTCCGAAAAATCAGGCCTGATCCGGTCCG	10768	10788	+ [Positive strand]	3	21	66	10724	10789	(((((((((((.((((.((((((((.((..........)).))>>>>>>->>>>->>>>>>>>>))	2	-39.7	-60.1515	57.5758	1.04474	NA	NA	0.009901
min_miRNA138	gi|198724097|emb|CABB01001091.1| Meloidogyne incognita	CCTCACCTTAGGCCGGAGCTCTC	NO	GGCAGGAGCTCCCCACCTTAGGCCGGAGCTCCACACCTTAGGCCGGAGCTCCCCACCCTAGGCCGGAGCTCCTCACCTTAGGCCGGAGCTCTCCACC	5145	5167	- [Negative strand]	2	23	97	5140	5236	((..((((((((...(((.(((..((((((((....((((((..((......))..))))))..))))))>>--->>>->>>-->>>>>>>>-..))	1	-47.2	-48.6598	69.0722	0.704478	NA	NA	0.009901
min_miRNA140	gi|198724140|emb|CABB01001068.1| Meloidogyne incognita	ATTGAGATACAGTGGTAGCGGAC	NO	GGTCGTCCTCTCATTGTTTACGATGATTATCAACATGTGCCATTCACATGTTGTGAGGCATACCTCTCATTGAGATACAGTGGTAGCGGACTGAGT	10867	10889	+ [Positive strand]	7	23	96	10798	10893	(.((((((.((((((((((.((((((....(((((((((.....))))))))).((((....))))))>>>>->>->>>>>>-->>->>>>.)).)	5	-31.4	-32.7083	44.7917	0.730233	NA	NA	0.029703
min_miRNA142	gi|198724188|emb|CABB01001029.1| Meloidogyne incognita	ACTTGTAGTGGTGTAAGCTTGTT	NO	GATCCGCACTTGTAGTGGTGTAAGCTTGTTTTGTAAAAGCAATTTTGTTGCGCCCAGGCAAATAAGCTCGCTTCTACAGGCGTGGGTC	12817	12839	- [Negative strand]	84	23	88	12758	12845	(((((((-<<<<<<<-<<<<--<<<<<<<<(.((....(((((...)))))......))))))))))))))).))))))).)))))))	2	-38	-43.1818	47.7273	0.904762	NA	NA	0.009901
min_miRNA143	gi|198724195|emb|CABB01001022.1| Meloidogyne incognita	GAGGATTGACAGATTGATAGCTT	NO	GGAGGATTGACAGATTGATAGCTTTTTCATGATTCAGTGAATCGTGGTGCTTTAAAGAGCAATAACAATAAAAGCATAACAGGTCTGTGATACCC	4277	4299	+ [Positive strand]	40	23	95	4275	4369	(<-<---<-<<<<<<<--<<<<<<((.((((((((...)))))))).(((((....)))))........)))))).))...))))))).)..)))	31	-25.3	-26.6316	37.8947	0.702778	NA	NA	0.039604
min_miRNA145	gi|198724218|emb|CABB01000999.1| Meloidogyne incognita	GCAAGTTGATCGTCCAGTATAGCT	NO	AGTGCACTGGTCCTGTCGATTCGTTAGGGTTTTTTACAACTTCAATCACCCCCTTAGCAAGTTGATCGTCCAGTATAGCT	137	160	- [Negative strand]	3	24	80	136	215	(((..(((((.(..(((((((.(((((((......................)))))>>->>>>>>>->->>>>>--->>>	1	-20.35	-25.4375	45	0.565278	NA	NA	0.049505
min_miRNA146	gi|198724237|emb|CABB01000980.1| Meloidogyne incognita	CGGAGCAAGTGGATGCGAGCT	NO	CACCCTGGAGTTCGGACTACCTTCTGCATGGCACGGAGCAAGTGGATGCGAGCTGCCGAGGTG	2631	2651	+ [Positive strand]	2	21	63	2597	2659	((((.(((((((((.((((((((((((...)))->>>>--->>>>->->>>>>>.))).))))	1	-24.3	-38.5714	61.9048	0.623077	NA	NA	0.069307
min_miRNA149	gi|198724283|emb|CABB01000934.1| Meloidogyne incognita	GCCCGGTTCCGGCTCTGGAACC	NO	GCCGGTTCCGGTTCCGGAACCGCTTTTTTAATTTTGCCCGGTTCCGGCTCTGGAACCGGT	11821	11842	- [Negative strand]	2	22	60	11817	11876	(((((((((((..(((((((((.............--->>>>>>>>>-->>>>>>>>)))	1	-36.89	-61.4833	58.3333	1.054	NA	NA	0.009901
min_miRNA150	gi|198724181|emb|CABB01001036.1| Meloidogyne incognita	TTGGCAGAGAGATCGGTAACGGC	NO	GGCGCTCCTTGTCGTGACCGTTCCCTAGCCTTCTTTGGCAGAGAGATCGGTAACGGCAAGGAGCGCC	17442	17464	+ [Positive strand]	5	23	67	17407	17473	(((((((((((((((.((((.(((((.(((....-->>>>>->->>->>>>->>>>>))))))))))	1	-44.3	-66.1194	61.194	1.08049	NA	NA	0.009901
min_miRNA153	gi|198724283|emb|CABB01000934.1| Meloidogyne incognita	ATTCTGATCATCTGACCAAGAGA	NO	TTCCCTTGGTCATTTGATTAGAATTATAGTACATAAAAGTGGGAGAGATATAATTCTGATCATCTGACCAAGAGAA	18172	18194	- [Negative strand]	7	23	76	18170	18245	(((.((((((((..((((((((((((((...(((....))).......))))>>>>>>>>>>-->>>>>>>>->>)	5	-30.7	-40.3947	32.8947	1.228	NA	NA	0.009901
min_miRNA155	gi|198724380|emb|CABB01000837.1| Meloidogyne incognita	TGTCTGGAGGTGGAGCTGGACA	NO	CAGTTGTCTGGAGGTGGAGCTGGACATGGAATGGCTGCTGGACGTCCAGAGAATCTG	17880	17901	+ [Positive strand]	2	22	57	17875	17931	((((<-<<<<<<-<<--<<<-<<-<<(...))).)))))..)).)))))).)).)))	1	-19.7	-34.5614	56.1403	0.615625	NA	NA	0.009901
min_miRNA156	gi|198724333|emb|CABB01000884.1| Meloidogyne incognita	TGGGGACTTTACATTGTGCAGCG	NO	TTCCGTGGGGACTTTACATTGTGCAGCGTTAATATTTTTGGTGTACTTTTTGACATCATCGTTGCACATGTTTAGGCCCATCGGAA	4348	4370	+ [Positive strand]	6	23	86	4342	4427	(((((<<<<--<<--<<<<-<<<<<<<<..........((((((........)))))).))))))))))))..)).)))).)))))	1	-34.3	-39.8837	41.8605	0.952778	NA	NA	0.009901
min_miRNA157	gi|198724333|emb|CABB01000884.1| Meloidogyne incognita	TACCCGATCGAACTTTGCGATACC	NO	TGGCGTCTACCCGATCGAACTTTGCGATACCCTGTGTGTGTCCTTTCTAGGCACATCACTATAAATGGTGGTATCACAGTTCCGTCTGGTACCCGCCA	4494	4517	+ [Positive strand]	1754	24	98	4486	4583	(((((..<<<<-<<<-<<<<<--<-<<<<<<(((((((((.(((....))))))).))).......)).)))))).)))))).))).))))..)))))	1	-40.11	-40.9286	51.0204	0.8022	NA	NA	0.009901
min_miRNA158	gi|198724382|emb|CABB01000835.1| Meloidogyne incognita	ACGGCAATTTTTGGAGGGCTT	NO	CACAATTTAAGCTTTCTTTCAACTTGCTGGCCTTGGACTAACATTTCTAACGGCAATTTTTGGAGGGCTTTTTTGTG	18956	18976	+ [Positive strand]	2	21	77	18906	18982	(((((...(((((((((...((.((((((...(((((........))))>>>>>>>->>-->>>>>>>>>..)))))	1	-22.5	-29.2208	38.961	0.75	NA	NA	0.009901
min_miRNA162	gi|198724303|emb|CABB01000914.1| Meloidogyne incognita	TGAGTAAGCTGATCGACGAGAGT	NO	CTGTGAGTAAGCTGATCGACGAGAGTGCCCAAATTAATCTTGGAAGTGAAATGTTGGCATTCTTCGCCTCGACAGCACGCATCAG	13709	13731	+ [Positive strand]	6	23	85	13705	13789	(((<<-<<--<<<<-<<<<<<<<<<<(((...(((..((........)))))...))))))).)))..)))))))))).)).)))	1	-25.4	-29.8824	48.2353	0.619512	NA	NA	0.019802
min_miRNA168	gi|198724424|emb|CABB01000793.1| Meloidogyne incognita	CAAGCTGCTCAGTTGAAAGGCTGA	NO	CCATAAAATCAGCCCTTCAATGTGCTGCTTTTGGCTATTTAAAAAATTATATTATGTCAAGCTGCTCAGTTGAAAGGCTGACTTTTGG	14454	14477	- [Negative strand]	6	24	88	14446	14533	(((.(((.((((((.((((((..((.(((..((((....................))>>>>>->>--->>>>>>->>>>>>.))))))	2	-26.85	-30.5114	36.3636	0.839063	NA	NA	0.009901
min_miRNA171	gi|198724424|emb|CABB01000793.1| Meloidogyne incognita	GCTTATCATCTTCCGGGCCCGTT	NO	CTTCCAGCGCTTATCATCTTCCGGGCCCGTTTTCAAATCTGTGAATTTTATGACAGATAAAAGTCAACGACTGGACGGAAGTCTGATAAGGAGCTGGTGG	5267	5289	- [Negative strand]	3	23	100	5197	5296	((.(((((-<<<<<<<-<<<<<<--<<<<<<..(..((((((.(......).))))))....)..))))...)).))))))..)))))))..))))).))	1	-35.2	-35.2	46	0.765217	NA	NA	0.009901
min_miRNA172	gi|198724427|emb|CABB01000790.1| Meloidogyne incognita	CTTGGAAGTGACAAAAAGGCC	NO	AGACTTGGCTTTTCAATTGTGCACTTCCAGATACTCTTCTGATATTGACCAAAAATGGGATTTATTTTCTTGGAAGTGACAAAAAGGCCCAATTCT	17026	17046	+ [Positive strand]	2	21	96	16957	17052	(((.(((((((((...((((.((((((((((......(((.((.((.....)).)).))).......)>->>>>>>>>>>>>>>>>>->))).)))	1	-25.82	-26.8958	36.4583	0.737714	NA	NA	0.009901
min_miRNA176	gi|198724498|emb|CABB01000719.1| Meloidogyne incognita	CCGAGTCGAGTAAATCCTGTATT	NO	ATTGCCGAGTCGAGTAAATCCTGTATTCTTGGGAGGAAATAGGTCTGCTTTTTGGTGAT	12507	12529	+ [Positive strand]	2	23	59	12502	12560	((..<<<<<--<<<<<---<<<<<-<<((....)))).)))))..))))))))))..))	1	-17.8	-30.1695	42.3729	0.712	NA	NA	0.029703
min_miRNA177	gi|198724472|emb|CABB01000745.1| Meloidogyne incognita	TTAGCATTTTTTGTCTTGGAC	NO	GGATGTTTGAGGCAGGTTTGTAACCGCCGTTTTGAGGCCAGCTTGCTGGTACCCAAACGGTGTTAGCATTTTTTGTCTTGGACATTT	16770	16790	- [Negative strand]	18	21	87	16765	16851	(((((((..(((((((..(((...((((((((.(..(((((....)))))..).))))))))--->>>--->>>>>>>-->>>))))	12	-38.3	-44.023	47.1264	0.934146	NA	NA	0.009901
min_miRNA178	gi|198724468|emb|CABB01000749.1| Meloidogyne incognita	ATTCTGATCATCTGACCAAGAGA	NO	CGTTTGCCTTGTTCAGTTGATTAGAATTATAGTTATCTAAATGGGAGATATATCTAATTCTGATCATCTGACCAAGAGAAACG	2190	2212	- [Negative strand]	7	23	83	2185	2267	(((((..((((.((((.((((((((((((....(((((.......)))))....))>>>>>>>>>>->>>>->>>>-->))))	5	-30	-36.1446	33.7349	1.07143	NA	NA	0.009901
min_miRNA181	gi|198724491|emb|CABB01000726.1| Meloidogyne incognita	ATGCTTTTTTCTTCCTCAAGACG	NO	TAAAAAGCGTCTTGCAGAAGAAAACAACATTCAAAAGGACAAAATCGTCTTCTCATTCATAATGCTTTTTTCTTCCTCAAGACGCTTTTTA	1152	1174	- [Negative strand]	2	23	91	1144	1234	((((((((((((((..((((((((...((((....(((((......))))).........)>>>--->>>>>>>>-->>>>>>>)))))))	1	-29.52	-32.4396	32.967	0.984	NA	NA	0.009901
min_miRNA182	gi|198724517|emb|CABB01000700.1| Meloidogyne incognita	TTGCAACGTCTGGTTCAGGGT	NO	GTTTTGAACGCATATTGACGCATTGGGGTCAAACCTTTTGCAACGTCTGGTTCAGGGTC	18240	18260	- [Negative strand]	29	21	59	18238	18296	(((((((((.((...((..(((..(((......))).->>>-->>-->>>>>>>>>>-)	10	-16	-27.1186	47.4576	0.571429	NA	NA	0.09901
min_miRNA183	gi|198724505|emb|CABB01000712.1| Meloidogyne incognita	TTGAGAGTCGACTAATTTGGAGT	NO	TCGACTATTTGAGAGTCGACTAATTTGGAGTCGACTAAAGGGAGTCGACTAAGTGAGGAGTCGACAGTCGACTATTGAAGAGTCGACTAATGAAGGGACGA	1007	1029	- [Negative strand]	3	23	101	936	1036	(((.((.(<<<--<<<<<<<<--<<--<<<<(((((.......(((((((........))))))))))))))).)..)).))))))))..)))).)).)))	1	-37.41	-37.0396	45.5446	0.813261	NA	NA	0.009901
min_miRNA185	gi|198724532|emb|CABB01000685.1| Meloidogyne incognita	TATCTGGTTGATCCTGCCTGAACT	NO	CAGAATTCGGTAGTGAATCTTACCTGATTACGAGATATCTGGTTGATCCTGCCTGAACTG	4966	4989	- [Negative strand]	3809	24	60	4964	5023	(((..((((((((.((.((..(((.(((.......->>>->>>->>>>>>>>>->>>>>)	32	-15.1	-25.1667	43.3333	0.580769	NA	NA	0.069307
min_miRNA188	gi|198724531|emb|CABB01000686.1| Meloidogyne incognita	TTTGAGACTCTAATGCCCCGAGG	NO	TGTTGGGGGTACATTTGAGTCTCAAAAAGATATAGCCAATGTTCGCAAATGTCGCAAATATTTTTGAGACTCTAATGCCCCGAGG	7297	7319	- [Negative strand]	4	23	85	7296	7380	(.((((((...((((.(((((((((((((((((.((........))..))))).......))>>>>>>>>>>->>>>>>>>>>->	3	-28.51	-33.5412	41.1765	0.814571	NA	NA	0.009901
min_miRNA189	gi|198724531|emb|CABB01000686.1| Meloidogyne incognita	TTTGAGACTCTAATGCCCCGAGG	NO	TGTTGGGGGTACATTTGAGTCTCAAAAAGATATAGCCAATGTTCGCAAATGTCGCAAATATTTTTGAGACTCTAATGCCCCGAGG	16229	16251	- [Negative strand]	4	23	85	16228	16312	(.((((((...((((.(((((((((((((((((.((........))..))))).......))>>>>>>>>>>->>>>>>>>>>->	3	-28.51	-33.5412	41.1765	0.814571	NA	NA	0.009901
min_miRNA197	gi|198724522|emb|CABB01000695.1| Meloidogyne incognita	TACTGACGCATTTTCTACTGAC	NO	AAAATGCGTCAGAGGAAAATGCGTCAGTATACTTAGGTTTTTTTTAAATAGTGCTATACTGACGCATTTTCTACTGACTCATTTT	6521	6542	- [Negative strand]	9	22	85	6513	6597	((((((.(((((.((((((((((((((((((.....((((.....)))).....))>>>>>>>>>>>>>>>>->>>>>.))))))	4	-39.6	-46.5882	32.9412	1.41429	NA	NA	0.009901
min_miRNA198	gi|198724593|emb|CABB01000624.1| Meloidogyne incognita	TCGAACAGTTGGTCTTGTCGACT	NO	TGGTCGAACAGTTGGTCTTGTCGACTTTGGTTAAGCATACTAGATTGACTGTCTGCTA	14682	14704	+ [Positive strand]	3	23	58	14678	14735	(((<-<<-<<<<--<<<<-<<---<<(.....)))...)).))))..)))))).))))	2	-16.6	-28.6207	43.1034	0.664	NA	NA	0.039604
min_miRNA199	gi|198724587|emb|CABB01000630.1| Meloidogyne incognita	AACAAAAAAGACCTGTTCGGT	NO	AGCTCGAACAAAAAAGACCTGTTCGGTATTTGTCTCTCTTATGCTTATATGATGTTTTATCGAACAGGTATTTTCTGTCCGAGCT	19955	19975	- [Negative strand]	9	21	85	19896	19980	((((((-<<<-<<<<-<<<<<<<<<<<(..((((................))))...)))))))))))).)))).))).))))))	1	-32.39	-38.1059	37.6471	1.01219	NA	NA	0.009901
min_miRNA202	gi|198724616|emb|CABB01000601.1| Meloidogyne incognita	AAGATTGTCGAATTCATGGCGCC	NO	TCAAGATTGTCGAATTCATGGCGCCATGGTATGGTTCGATTCAGCTGGTCGAACCGCATCGAACCATACCAGGGCGCCACGGTTTCGACAATCTTGA	6282	6304	+ [Positive strand]	2	23	97	6279	6375	((<<<<<<<<<<<<--<-<<<<<<<.((((((((((((((...((.((.....)))))))))))))))))).))))))).)..))))))))))))))	1	-64.1	-66.0825	51.5464	1.282	NA	NA	0.009901
min_miRNA203	gi|198724682|emb|CABB01000535.1| Meloidogyne incognita	CAATTCGAACTCTTGGCACGGA	NO	TACTTTCCGCGCAGAGCTTCGAATGAAACAATTCGAACTCTTGGCACGGAAAGTG	21132	21153	+ [Positive strand]	3	22	55	21103	21157	(((((((((.((((((.(((((((....-->>>>>>>>>>>-->>->>>>)))))	2	-26.3	-47.8182	47.2727	1.01154	NA	NA	0.009901
min_miRNA207	gi|198724745|emb|CABB01000472.1| Meloidogyne incognita	GTGATCTGGTAATTCTGTGACT	NO	AACAACAATTCACGGAATGACCAAAACACGGAATATTTTAAAAATTTCTGTGATCTGGTAATTCTGTGACTTGTTGTT	11607	11628	- [Negative strand]	2	22	78	11599	11676	((((((((.(((((((((.((((...(((((((............))))>>>--->>>>->>>>>>>>>->)))))))	1	-32.4	-41.5385	32.0513	1.296	NA	NA	0.009901
min_miRNA208	gi|198724714|emb|CABB01000503.1| Meloidogyne incognita	TGTACTGTCCTGAAACAATTCACC	NO	GTGCATGTGTACTGTCCTGAAACAATTCACCTCGACGCAACTCATAAGAGTGCATGTGTGGTGAATTGTAATTTAGATAGAGTCTACTTTTAC	21776	21799	+ [Positive strand]	2	24	93	21768	21860	(((...(<<-<<<-<-<<<<<<<<<<<<<<<.((..(((.(((....))))))...)).))))))))))..)))))..).))).)))...)))	1	-27.5	-29.5699	39.7849	0.743243	NA	NA	0.009901
min_miRNA209	gi|198724742|emb|CABB01000475.1| Meloidogyne incognita	ACATAGGGGTAGAGACTCACCT	NO	ATTGAGTAGAGTCTCTCTCGTAAGGACTGTTGGATGGCCAATTGGAAATTCACGTGACTTCATCACATAGGGGTAGAGACTCACCTATAAT	8247	8268	- [Negative strand]	2	22	91	8241	8331	((((((..(((((((((((.((........(((((..((....))..))))).((((.....))>>->>->>>->>>>>>>>-->>.))))	1	-26.8	-29.4505	42.8571	0.687179	NA	NA	0.039604
min_miRNA213	gi|198724766|emb|CABB01000451.1| Meloidogyne incognita	AATTGAGCGGCCATACTGTTA	NO	GAGAATTGAGCGGCCATACTGTTATTACTTTAGTAGTAGTAGTACCGAGCAAGAGATC	10723	10743	- [Negative strand]	2	21	58	10688	10745	((.--<<<--<<<---<<<<<<<<((((....)))))))))))))))..)))....))	1	-15.7	-27.069	41.3793	0.654167	NA	NA	0.019802
min_miRNA214	gi|198724749|emb|CABB01000468.1| Meloidogyne incognita	AAGCACCATGTTGAAGATCGAGA	NO	CCTGTCTGGTCTTCTCGTGTTGTGCTCCGTTAAAAATAAAACAAATTGTTTAAAAAATAGAAATATATTTCGAAGCACCATGTTGAAGATCGAGATGGG	21746	21768	- [Negative strand]	165	23	99	21741	21839	((((((((((((((.((((..(((((.((.........((((.....)))).....(((....)))....))->>>>>>>>>-->>>>>>>->>>))))	1	-28.4	-28.6869	35.3535	0.811429	NA	NA	0.009901
min_miRNA216	gi|198724754|emb|CABB01000463.1| Meloidogyne incognita	TTGTAGTCGGACCCTATCGGCCT	NO	TTGGACAGGCTGGGGTCCTGATGCAGCGGGATGAAGAAAATAAAACATATTCTGCTATCTCCTATTGTAGTCGGACCCTATCGGCCTCTGA	6639	6661	+ [Positive strand]	2	23	91	6574	6664	(..((..(((((((((((...(((((..(((.((((..((((.....))))...)).)))))..>>>>>--->>>>>>--->>>>>>)..)	1	-30.8	-33.8462	48.3516	0.7	NA	NA	0.049505
min_miRNA217	gi|198724790|emb|CABB01000427.1| Meloidogyne incognita	TGGGACCGCGGTGACTGTAGACC	NO	TGGACATGACAGTCACCGCGGTCCCACCCATTTTTGGCGGTGGGACCGCGGTGACTGTAGACCA	7405	7427	- [Negative strand]	8	23	64	7403	7466	(((.....(((((((((((((((((((((.......).))>>>>>>>>>>>>>>>>>>--->>)	3	-46	-71.875	60.9375	1.17949	NA	NA	0.009901
min_miRNA218	gi|198724773|emb|CABB01000444.1| Meloidogyne incognita	ATCTACACCCAAAGAATCGTCTC	NO	CAAGAGTATCTACACCCAAAGAATCGTCTCTTGTGTGCGATACTCTGGGAGATACTTTGGATGTCGATACTCTTG	5131	5153	- [Negative strand]	2	23	75	5085	5159	(((((((<<<-<<<-<<<<<<-<<<-<<<<..((((...))))...))))))).)))))).))).))))))))))	1	-32.2	-42.9333	44	0.975758	NA	NA	0.009901
min_miRNA220	gi|198724797|emb|CABB01000420.1| Meloidogyne incognita	AGGTAAAAATTCTCGTTTTGTC	NO	GCCAGCAAAGGTAAAAATTCTCGTTTTGTCATCGTAGCCTTATCGACAAAATTTGAATTTTTATCCTTATTGGT	26682	26703	- [Negative strand]	4	22	74	26637	26710	(((((..(<<<<<<<<<<<<--<<<<<<<<..............))))))))..))))))))).)))).)))))	1	-22.64	-30.5946	33.7838	0.9056	NA	NA	0.009901
min_miRNA233	gi|198724820|emb|CABB01000397.1| Meloidogyne incognita	TATTTTTCTTCCTGCGATTGGC	NO	AATATTTTTCTTCCTGCGATTGGCGCCAAATTACACACTCCCCTTCCTATGCTGGCGCGGGAAGATAAATGTT	2268	2289	- [Negative strand]	3	22	73	2218	2290	((<<<<<-<<<<<<<<<<-<--<<(........................)))..))))))))))).)))))))	2	-24.26	-33.2329	45.2055	0.735151	NA	NA	0.009901
min_miRNA236	gi|198724844|emb|CABB01000373.1| Meloidogyne incognita	TCCGGACGATTGATCTACATCTT	NO	GCGAGACATAGACGGTCATTTGGGTTGATGATCCGGACGATTGATCTACATCTTGC	11171	11193	- [Negative strand]	2	23	56	11168	11223	((((((..(((((((((.((((((((...))>>>>>>->>>>>->>>>-->>>>))	1	-21.6	-38.5714	48.2143	0.8	NA	NA	0.009901
min_miRNA237	gi|198724844|emb|CABB01000373.1| Meloidogyne incognita	TGTGGTATTCAGGTTAGTTGGCC	NO	TTGGCCAAATGTGGTGCTCAGGGTAGTTGGCCAAATGTGGTATTCAGGTTAGTTGGCCAA	9054	9076	- [Negative strand]	2	23	60	9051	9110	((((((((((.(((((((((.(((.....)))...>>->>>>->>>->>--->>>>>>))	1	-19.4	-32.3333	48.3333	0.668966	NA	NA	0.049505
min_miRNA239	gi|198724844|emb|CABB01000373.1| Meloidogyne incognita	AATCGGAGAACACACTCAGAATC	NO	CGTGGCCATTCTTCGTGAGAGTGTTCTCCGTTTTAGACATCTAATCGGAGAACACACTCAGAATCTGGACCCG	13025	13047	+ [Positive strand]	2	23	73	12982	13054	((.(((((...(((.((((.((((((((((..((((....))>>->>>>>>>>>>->>>>>>>--))).))))	1	-33.1	-45.3425	49.3151	0.919444	NA	NA	0.009901
min_miRNA249	gi|198724888|emb|CABB01000329.1| Meloidogyne incognita	TTGGGCTGGGCTTTATGCTAAAGC	NO	AAGCAGCTGGTGTTGAAGTCGAAGCCTTTTGGGCTGGGCTTTATGCTAAAGCGCTT	25408	25431	- [Negative strand]	2	24	56	25403	25458	((((.(((...(((((((((..((((..--->>>>->>>>>>>->>--->>>))))	1	-21.1	-37.6786	50	0.753571	NA	NA	0.049505
min_miRNA250	gi|198724889|emb|CABB01000328.1| Meloidogyne incognita	AGGAAGATGGGGCTTTTCTGGC	NO	GGAAGATGGGGCTTTTCTGGCCTATTTCTCTCACTAACAAAAAAGCCATTGAAAGCAAAATCTTCT	713	734	- [Negative strand]	2	22	66	667	732	<<<<<<<---<<<<<<-<<<<.......................))))..))))))...)))))))	1	-17.3	-26.2121	39.3939	0.665385	NA	NA	0.029703
min_miRNA251	gi|198724894|emb|CABB01000323.1| Meloidogyne incognita	TATAACTCGGAGGTATGAAAGCC	NO	GGATATAACTCGGAGGTATGAAAGCCTGAACTGGAATTCATCTGGGAGTTTCGTTC	1490	1512	+ [Positive strand]	283	23	56	1486	1541	(((<--<<<<<---<<-<<<<<--<<......))..)))))))..)))))..))))	72	-14.4	-25.7143	44.6429	0.576	NA	NA	0.079208
min_miRNA252	gi|198724896|emb|CABB01000321.1| Meloidogyne incognita	CGAGGACTCCATTTGCTAAGAGG	NO	GTCCAAATTGTTGGTGAGATTGGAAACCTCCACTTCCACGAGGACTCCATTTGCTAAGAGGATTTGGAT	25147	25169	+ [Positive strand]	2	23	69	25108	25176	(((((((((.((((..((..((((..((((........->>>>-->>>>>>-->>-->>->))))))))	1	-21.7	-31.4493	44.9275	0.7	NA	NA	0.039604
min_miRNA253	gi|198724889|emb|CABB01000328.1| Meloidogyne incognita	TGGCTGTACTAATCTTTGAAGAT	NO	TCTTTCAATTAGGAAGGTTGTAAACAAAACCACTTCCAGTTTTGTTTAATTGGATGGCTGTACTAATCTTTGAAGATTGAAAGA	346	368	- [Negative strand]	18	23	84	338	421	((((((((((..((((((((...(((...(((..(((((((......)))))))>>>->>>-->>>>>>>>--->>>)))))))	1	-23.9	-28.4524	32.1429	0.885185	NA	NA	0.019802
min_miRNA255	gi|198724898|emb|CABB01000319.1| Meloidogyne incognita	ATGGAAGGTATAGTCTAGTGG	NO	TGGAAGGTATAGTCTAGTGGTTGTGTTCCCGCCTCGTCTAATTAAGGTGGAGGTTCGAGTCCTCTAGGCAATACCTTTCA	15891	15911	+ [Positive strand]	84	21	80	15891	15970	<<<<<<<<<<-<<<<<<-<<(((..(..((((((.(......).))))))..)..)))..)).)))))).))))))))))	1	-33.9	-42.375	47.5	0.892105	NA	NA	0.009901
min_miRNA258	gi|198724931|emb|CABB01000286.1| Meloidogyne incognita	TTTGTTGAGATGATTCGGATT	NO	TAACCTGCGGATTCTCATGCTCAGCAACTGTTTGTTGAGATGATTCGGATTCGTTGGTTA	19755	19775	+ [Positive strand]	2	21	60	19724	19783	(((((.((((((((((((.((((((((...->>>>>>>>>>>>--->>>>>))).)))))	1	-25.5	-42.5	43.3333	0.980769	NA	NA	0.009901
min_miRNA259	gi|198724937|emb|CABB01000280.1| Meloidogyne incognita	ACGAATCGTTTGCACATCGGTGTT	NO	AAAGGACGAATCGTTTGCACATCGGTGTTTTTATGTTATCGCAAAACATCGATATGCAGGTTCGCCCTTT	33115	33138	- [Negative strand]	26165	24	70	33073	33142	(((((-<<<<<<---<<<<-<<<<<<<<<(...(((....))))))))))))).)))))))))).)))))	2	-26.9	-38.4286	41.4286	0.927586	NA	NA	0.009901
min_miRNA260	gi|198724951|emb|CABB01000266.1| Meloidogyne incognita	TATCTGGTTGATCCTGCCTGAACT	NO	CAGAATTCGGTAGTGAATCTTACCTGATTACGAGATATCTGGTTGATCCTGCCTGAACTG	15197	15220	+ [Positive strand]	3809	24	60	15161	15220	(((..((((((((.((.((..(((.(((.......->>>->>>->>>>>>>>>->>>>>)	32	-15.1	-25.1667	43.3333	0.580769	NA	NA	0.049505
min_miRNA264	gi|198724964|emb|CABB01000253.1| Meloidogyne incognita	TGCCATGAACTCTGAGATATAAGG	NO	TTCTGCCATGAACTCTGAGATATAAGGTTGGAACAATTCAGAGTCCGATTTGATGTACTCTAGTACACGGAAGAG	17207	17230	- [Negative strand]	2	24	75	17158	17232	(((<-<<-<<-<<<--<<<<<<<-<<<(((((.(........))))))))).)))).))).))).)).)).))))	1	-19.4	-25.8667	41.3333	0.625806	NA	NA	0.079208
min_miRNA266	gi|198724991|emb|CABB01000226.1| Meloidogyne incognita	TGTACGTCTGGTTGGATTGGGA	NO	GATCGTAGATCCCCGCTAATGTGCTTAATACTGTACGTCTGGTTGGATTGGGATT	14269	14290	+ [Positive strand]	3	22	55	14237	14291	((((...(((((..((((((((((.......->>>>>>->>>>->>>>>-->>))	1	-15.1	-27.4545	45.4545	0.604	NA	NA	0.059406
min_miRNA267	gi|198724965|emb|CABB01000252.1| Meloidogyne incognita	ATTCTGATCATCTGACCAAGAGA	NO	TTAACGTTTCCCTTGGTCATTTGATTAGAATTATAGTACATAAAAGTGGAAGAGATTTAATTCTGATCATCTGACCAAGAGAATATTAA	8783	8805	+ [Positive strand]	7	23	89	8723	8811	((((...(((.((((((((..((((((((((((.....(((....))).........))>>>>>>>>>>-->>>>>>>>->>)..))))	5	-28.24	-31.7303	29.2135	1.08615	NA	NA	0.009901
min_miRNA268	gi|198725008|emb|CABB01000209.1| Meloidogyne incognita	TTGACTGCCTGCTCCAGAAATT	NO	TTGACTGCCTGCTCCAGAAATTTCAGAATTTTTCATGAACAATTTCTGAAGTTATAGTCGA	12444	12465	- [Negative strand]	2	22	61	12404	12464	<<<<<<<---<<<-<<<<<<<<(((((.....)).)))..)))))))).)))..)))))))	1	-16.9	-27.7049	34.4262	0.804762	NA	NA	0.009901
min_miRNA269	gi|198725030|emb|CABB01000187.1| Meloidogyne incognita	TTGGATTGAGGAGCATGACTGCT	NO	GGAGGTTGTGCTCATCAGCCACCTGACAAAGAAGGATTGGATTGAGGAGCATGACTGCTCC	9571	9593	- [Negative strand]	2	23	61	9568	9628	((((((..(((((.((((((((((........))).->>>->>>>->>>>>-->>-->>))	1	-25.7	-42.1311	52.459	0.803125	NA	NA	0.009901
min_miRNA270	gi|198725039|emb|CABB01000178.1| Meloidogyne incognita	GCAGCTGGAGCAGTTGATGAAC	NO	GAAGCCGACGCTGGATCAGAGGAACCAGCAGTGGTGGCAGCTGGAGCAGTTGATGAACCAGGGCCGGATTC	17480	17501	+ [Positive strand]	2	22	71	17443	17513	(((.(((.(.(((((((((..(..(((((.((....>>->>>>>-->-->>>>>--->))).).))).)))	1	-26.5	-37.3239	60.5634	0.616279	NA	NA	0.029703
min_miRNA271	gi|198725032|emb|CABB01000185.1| Meloidogyne incognita	AACGCGGACAGAACAGGGAAACG	NO	GATTGCGTTTATTGTTCGCCGGACAATACAAAATTGACTTTGCAATCGTTGAACGCGGACAGAACAGGGAAACGTCAATC	9771	9793	+ [Positive strand]	3	23	80	9719	9798	((((((((((.((((((.((((.((((.....((((......)))).))))-->->>>--->>>>>>-->>>>>.)))))	1	-20.1	-25.125	43.75	0.574286	NA	NA	0.079208
min_miRNA272	gi|198725048|emb|CABB01000169.1| Meloidogyne incognita	TGCTCATAGCGGTTTTTTAGAGGC	NO	GCTCATAGCGGTTTTTTAGAGGCCGGGGGGTTTCGCGTCTGGGAGTGATGTTGTAGGGC	36873	36896	+ [Positive strand]	2	24	59	36873	36931	<<<<<<<<<<--<<<<<<<<-<<.(((....))))).))))))))...)))))).))))	1	-18.1	-30.678	57.6271	0.532353	NA	NA	0.039604
min_miRNA273	gi|198725057|emb|CABB01000160.1| Meloidogyne incognita	TATCTGGTTGATCCTGCCTGAACT	NO	CAGAATTCGGTAGTGAATCTTACCTGATTACGAGATATCTGGTTGATCCTGCCTGAACTG	10067	10090	+ [Positive strand]	3809	24	60	10031	10090	(((..((((((((.((.((..(((.(((.......->>>->>>->>>>>>>>>->>>>>)	32	-15.1	-25.1667	43.3333	0.580769	NA	NA	0.029703
min_miRNA275	gi|198725029|emb|CABB01000188.1| Meloidogyne incognita	TGGAGGAGGTGGTGGTGGAAG	NO	ACAATGGTCTTATTATTGTTGGCTCTCCCTTTTAATAATGCCTTTTTGTTTGGAAGTTTGGGAGGTGGAGGAGGTGGTGGTGGAAGTTGT	496	516	- [Negative strand]	4	21	90	491	580	(((((..(((.(((((..((..(((..((((((((.....((.........))....))))))))-->>>-->>-->>>>>>>>->))))	2	-25.3	-28.1111	42.2222	0.665789	NA	NA	0.009901
min_miRNA276	gi|198725066|emb|CABB01000151.1| Meloidogyne incognita	TTGAGGATATGGACTTTCGGGT	NO	TATCCTCTGGTCTACTCCAGTGAACATTTTCATTGAGGATATGGACTTTCGGGTG	34749	34770	+ [Positive strand]	3	22	55	34716	34770	(((((...(((((((..(((((((....))))>>>-->--->>>>>>--->>>>)	1	-16.5	-30	43.6364	0.6875	NA	NA	0.069307
min_miRNA277	gi|198725022|emb|CABB01000195.1| Meloidogyne incognita	TTTGTTGCCTTTAGGAGCTTC	NO	ATCGGGAGAAGCTTCCAAGATATAAAGTCCATTTGTTGCCTTTAGGAGCTTCTCAAGAT	5990	6010	- [Negative strand]	2	21	59	5982	6040	(((..((((((((((.(((..(((((.....>>>>>--->>>-->>>>>>>>))..)))	1	-19	-32.2034	40.678	0.791667	NA	NA	0.009901
min_miRNA278	gi|198725062|emb|CABB01000155.1| Meloidogyne incognita	TATTTTTCTTCCTGCGATTGGC	NO	AATATTTTTCTTCCTGCGATTGGCGCCAAATTACACACTTCCCTTCCTAGGCTGGCGCGGGAAGATAAATGTT	38010	38031	- [Negative strand]	3	22	73	37960	38032	((<<<<<-<<<<<<<<<<-<--<<..........................))..))))))))))).)))))))	2	-24.27	-33.2466	45.2055	0.735455	NA	NA	0.019802
min_miRNA280	gi|198725077|emb|CABB01000140.1| Meloidogyne incognita	GGGTCAAGGGGTCGCAGGTTC	NO	AGTGCGGTACTTGTGGCTTAGTTGGTTAGTCTTGGGTCAAGGGGTCGCAGGTTCGATTCT	33320	33340	- [Negative strand]	2	21	60	33313	33372	((..(((.(((((((((((..(((..(......->-->>>->>>>>>>>>>>>>)...))	1	-17.7	-29.5	51.6667	0.570968	NA	NA	0.029703
min_miRNA282	gi|198725082|emb|CABB01000135.1| Meloidogyne incognita	CTTGGCGTCGGATCTAAATTTTTG	NO	GCCGATTGCTTGGCGTCGGATCTAAATTTTTGTCCCTTCTAATCAAAAATAGTTCCAACGCCCAAACATTCTGC	27245	27268	- [Negative strand]	2	24	74	27202	27275	((.((.((-<<<<<<<-<<<-<<<--<<<<<<...........))))))))).))).))).)))).)).)).))	1	-19.5	-26.3514	43.2432	0.609375	NA	NA	0.019802
min_miRNA283	gi|198725090|emb|CABB01000127.1| Meloidogyne incognita	TCTATGTTGGATCCGGCTGTA	NO	TGGTTATGCAGGCGTATCATGTAGTTGAAAGTGAGGAATCTATGTTGGATCCGGCTGTAAAACCA	6726	6746	- [Negative strand]	6	21	65	6719	6783	(((((.(((((.((.(((((((((..............->>>>>>-->>>->>->>>>>.)))))	1	-18.16	-27.9385	43.0769	0.648571	NA	NA	0.019802
min_miRNA284	gi|198725083|emb|CABB01000134.1| Meloidogyne incognita	GTAGAGTCTGTGCCGACTAAC	NO	TGTTTGTCGCATAGGTTTAATACTGTCTATTCTTTTTGGAACGGAGGAAGACAAACTGTCTGTAGAGTCTGTGCCGACTAACA	20594	20614	- [Negative strand]	2	21	83	20592	20674	((((.(((((((((..((.......((..((((....))))..))...((((.....))))--->>-->>>>>->>>>->>>)	1	-24	-28.9157	40.9639	0.705882	NA	NA	0.009901
min_miRNA285	gi|198725102|emb|CABB01000115.1| Meloidogyne incognita	TGGGAGTCCCATTGGTAGTGCTC	NO	GGCGCCGTTGGGGCCCCCATTGGTATCCGCCATTGGGAGTCCCATTGGTAGTGCT	7490	7512	+ [Positive strand]	19	23	55	7456	7510	(((((((.((((((.((((.((((....)))).>>>>->>>>>>->>>>--->>>	6	-29.3	-53.2727	63.6364	0.837143	NA	NA	0.019802
min_miRNA293	gi|198725118|emb|CABB01000099.1| Meloidogyne incognita	GTGGACTGCGTCTCGTTCTGCCT	NO	GTGGAAGAACGTTGATCAAGCGCCATAGAATTCGAAGAGCAGTCCAAGTTTGACTTGGTTGTATGAAGACATGTGGACTGCGTCTCGTTCTGCCTC	26573	26595	- [Negative strand]	2	23	96	26571	26666	(.((.((((((..(((...((.(((((...((((....((((.(((((.....))))))))).))))....)>>>>--->>>>>->>>>>>->>-)	1	-28.6	-29.7917	47.9167	0.621739	NA	NA	0.089109
min_miRNA294	gi|198725117|emb|CABB01000100.1| Meloidogyne incognita	CACCGTTTGGTCCGTTCGGGCC	NO	GCATCGGCACCGTTTGGTCCGTTCGGGCCTGGTTGTCCTGGTCCACCTGGCTGACCTCCTGGGGATGAAATTGTAGTCGTTGC	48203	48224	- [Negative strand]	2	22	83	48148	48230	(((.(((<<<-<<<<-<<<<--<<<<<--.(((((.((.((....)).)).))))).))))))))).)))).)).)))).)))	1	-31.9	-38.4337	60.241	0.638	NA	NA	0.059406
min_miRNA296	gi|198725112|emb|CABB01000105.1| Meloidogyne incognita	ACCAATTTAATCGCAGTGGCT	NO	CGGGACTGAGCAATTTCGAGAAATTTGGGGACCGTTGATTTAATTTTTCTAAATTACTTTGATGGAAACCAATTTAATCGCAGTGGCTTTAATCG	40965	40985	- [Negative strand]	154	21	95	40957	41051	(((....((((.(((.(((..((.((((...((((..(..((((((....))))))..)..))))..->>>>->>-->>>->>>->>>)...)))	32	-24.5	-25.7895	36.8421	0.7	NA	NA	0.019802
min_miRNA299	gi|198725151|emb|CABB01000066.1| Meloidogyne incognita	CATAAATAGTACTTGGAGAACT	NO	CCATAAATAGTACTTGGAGAACTTTTAAAGGATGGGAGACTTGATTACGTAAGTGGATTACCTGAAAAGTTCAAAGCTGCTAGACGTGG	38512	38533	- [Negative strand]	4	22	89	38445	38533	(<<<---<<<<<<<<---<<<<<(((..(((..((....))...((((....))))....))).)))))))).))).)))))...))))	2	-22.6	-25.3933	39.3258	0.645714	NA	NA	0.009901
min_miRNA300	gi|198725152|emb|CABB01000065.1| Meloidogyne incognita	CGGACAATTTTTGCGGACTTTTG	NO	TTGCTGCGGACAATTTTTGCGGACTTTTGTTAATAACTAGACTTTTTTGTCAAAAGTCCGCAAGAATTGTCCGCAATTTTTTGCGG	54625	54647	- [Negative strand]	5	23	86	54567	54652	((((((<<<<<<<<<<<<<<<<<<<<<<<.(((.............))).))))))))))))))))))))))))).......))))	1	-41.82	-48.6279	38.3721	1.26727	NA	NA	0.009901
min_miRNA301	gi|198725158|emb|CABB01000059.1| Meloidogyne incognita	ACGAATCGTTTGCACATCGGTGTT	NO	AAAGGACGAATCGTTTGCACATCGGTGTTTTTATGTTATCGCAAAACATCGATATGCAGGTTCGCCCTTT	15125	15148	+ [Positive strand]	26165	24	70	15119	15188	(((((-<<<<<<---<<<<-<<<<<<<<<(...(((....))))))))))))).)))))))))).)))))	2	-26.9	-38.4286	41.4286	0.927586	NA	NA	0.009901
min_miRNA303	gi|198725151|emb|CABB01000066.1| Meloidogyne incognita	CATAAATAGTACTTGGAGAACT	NO	CCATAAATAGTACTTGGAGAACTTTTAAAGGATGGGAGACTTGATTACGTAAGTGGATTACCTGAAAAGTTCAAAGCTGCTAGACGTGG	39400	39421	+ [Positive strand]	4	22	89	39398	39486	(<<<---<<<<<<<<---<<<<<(((..(((..((....))...((((....))))....))).)))))))).))).)))))...))))	2	-22.6	-25.3933	39.3258	0.645714	NA	NA	0.019802
min_miRNA304	gi|198725129|emb|CABB01000088.1| Meloidogyne incognita	TACTGACGCATTTTCTACTGAC	NO	AAAATGAGTCAGTGGAAAATGGGTCAGTACCCGGAGGGTTTTTAAAATAGTGCTATACTGACGCATTTTCTACTGACTCATTTT	45727	45748	- [Negative strand]	9	22	84	45719	45802	(((((((((((((((((((((.((((((((((...))))................->>>>>>->>>>>>>>>>>>>>)))))))	4	-41.62	-49.5476	38.0952	1.30063	NA	NA	0.009901
min_miRNA305	gi|198725164|emb|CABB01000053.1| Meloidogyne incognita	AGGCTGAGAACAGTTTGAAAGTC	NO	GCTGGTCAGGCTGAGAACAGTTTGAAAGTCCGCCAGCAGACTATTTTTTCTGGTGCATCAAGCCCACCAGT	56098	56120	- [Negative strand]	4	23	71	56056	56126	((((((.-<<<<<<<--<<<---<<<<<<<.(....).)))).)))...)))...).)).)))).))))))	3	-22.21	-31.2817	50.7042	0.616944	NA	NA	0.049505
min_miRNA309	gi|198725150|emb|CABB01000067.1| Meloidogyne incognita	AGGAGAAATGGACTATGTTGATA	NO	GAAGGAGAAATGGACTATGTTGATAGCACGCGATGAGGTGCGTAAGAGAAACCGCTGTGTGGAAGTCAGCGAGGTTTGCATGGCCATTTTCCTCTC	22685	22707	+ [Positive strand]	3	23	96	22682	22777	((<<<<<<<-<<<-<<<<<<-<<<-((((.(.....)))))...........(((((.........)))))..))).)))))))))))))))).))	2	-30.6	-31.875	50	0.6375	NA	NA	0.059406
min_miRNA310	gi|198725165|emb|CABB01000052.1| Meloidogyne incognita	ATAGCTCGGCGGTATATTGGGC	NO	CCGCGAGCCGAGTATGCCGCCGGGCTATAACTTCATTCAAAATTGTCGAATCCGGGAGGCCCTGGTATAGCTCGGCGGTATATTGGGCTCGCGG	14275	14296	- [Negative strand]	22	22	94	14268	14361	(((((((((.(((((((((((((((((((.....((((.........))))(((((....))))))>>>>>>>>>>>>>>>>>>->>>))))))	1	-60.2	-64.0426	58.5106	1.09455	NA	NA	0.009901
min_miRNA313	gi|198725188|emb|CABB01000029.1| Meloidogyne incognita	AACGGAGATCAAGGACCTGCTT	NO	CAAACGGAGATCAAGGACCTGCTTGCACGCTCGGGAGTTGCCACCACAGCGAACATCGAGCTGCCAGGTTTTATTCCGGCGCGTTTG	35471	35492	- [Negative strand]	4	22	87	35407	35493	((<<<<<-<<---<<<<<<<<---(((.((((((...((((.......))))...)))))))))))))))))..))...).))))))	3	-30.3	-34.8276	57.4713	0.606	NA	NA	0.09901
min_miRNA314	gi|198725188|emb|CABB01000029.1| Meloidogyne incognita	AACGGAGATCAAGGACCTGCTT	NO	CAAACGGAGATCAAGGACCTGCTTGCAAGCTCGGGAGTTGCCACCACAGCGAACATCGAGCTGCCAGGTTTTATTCCGGCGCGTTTG	51570	51591	- [Negative strand]	4	22	87	51506	51592	((<<<<<-<<---<<<<<<<<---(((.((((((...((((.......))))...)))))))))))))))))..))...).))))))	3	-30.3	-34.8276	56.3218	0.618367	NA	NA	0.019802
min_miRNA315	gi|198725191|emb|CABB01000026.1| Meloidogyne incognita	TTGGACACAACGCTAACGGATGT	NO	CAGGTTTGGACACAACGCTAACGGATGTGCCCCTGAGCATCCCAAACAGTTCGATGGGTGCTCACAGTCTGCTGCCTCGTGTCCGAGTCTG	61095	61117	- [Negative strand]	5	23	91	61031	61121	(((..<<<<<<<<---<<---<<<<<-<(....((((((.((((..........)))))))))))))))))..))...))))))))..)))	2	-36.1	-39.6703	57.1429	0.694231	NA	NA	0.029703
min_miRNA316	gi|198725188|emb|CABB01000029.1| Meloidogyne incognita	TACCGCTGACCGTGTGATCCATC	NO	GGGTTGCATGGCCGGTGATACCATGCCTTTTCTTACTCCGTACCGCTGACCGTGTGATCC	6904	6926	- [Negative strand]	4	23	60	6906	6965	((((..(((((.(((((.(((..................)>>->>>>>->>>>>-->>>>	3	-21.47	-35.7833	56.6667	0.631471	NA	NA	0.019802
min_miRNA318	gi|198725204|emb|CABB01000013.1| Meloidogyne incognita	TTGACGAGGATGGTCTCTGGGATC	NO	GAAAACATTGCCTTCTCGTCAGGTAAATTTACTTGACGAGGATGGTCTCTGGGATC	47566	47589	- [Negative strand]	3	24	56	47565	47620	((...((..((((((((((((((((....)))>>>>>>>>>>->>>--->>--->>	1	-21.6	-38.5714	44.6429	0.864	NA	NA	0.009901
min_miRNA319	gi|198725204|emb|CABB01000013.1| Meloidogyne incognita	CGGGTTTGTTTCTTTGGGCGACC	NO	GGGTTTGTTTCTTTGGGCGACCCCGTTTAGTTGTGGAAGTTGAAGGAGAGGAACCT	45831	45853	- [Negative strand]	3	23	56	45796	45851	<<<<<<-<<<<<<<-<<<--<<.((......)).))..))).))))))).))))))	1	-21.1	-37.6786	50	0.753571	NA	NA	0.019802
min_miRNA320	gi|198725188|emb|CABB01000029.1| Meloidogyne incognita	TACCGCTGACCGTGTGATCCATC	NO	GGGTTGCATGGCCGGTGATACCATGCCTTTTCTTACTCCGTACCGCTGACCGTGTGATCC	51354	51376	- [Negative strand]	4	23	60	51356	51415	((((..(((((.(((((.(((..................)>>->>>>>->>>>>-->>>>	3	-30.3	-50.5	56.6667	0.891176	NA	NA	0.049505
min_miRNA321	gi|198725204|emb|CABB01000013.1| Meloidogyne incognita	AGGCTGAGAACAGTTTGAAAGTC	NO	GCTGGTCAGGCTGAGAACAGTTTGAAAGTCCGCCAGCAGACTATTTTTTCTGGTGCATCAAGCCCACCAGT	33926	33948	- [Negative strand]	4	23	71	33884	33954	((((((.-<<<<<<<--<<<---<<<<<<<.(....).)))).)))...)))...).)).)))).))))))	3	-22.21	-31.2817	50.7042	0.616944	NA	NA	0.059406
min_miRNA323	gi|198725201|emb|CABB01000016.1| Meloidogyne incognita	AGACTTATCTGATCTGGTCACT	NO	TTATAATTAGACTTATCTGATCTGGTCACTCTACAAAAAATCTGTAACTCTTTTTGAGATGATCAGATCAGATTGGTCCAATTATGA	1488	1509	- [Negative strand]	2	22	87	1430	1516	((((((((-<<<<-<<<<<<<<<<<<<<-<((.((((((...........))))))))))))))))))))))).)))).))))))))	1	-36.2	-41.6092	31.0345	1.34074	NA	NA	0.009901
min_miRNA324	gi|198725210|emb|CABB01000007.1| Meloidogyne incognita	TCAAGAGATAACTGAGGATTAAG	NO	GGATATCAAGAGATAACTGAGGATTAAGCCCTCGATATACTTCTTAATCCCAGTAATTCCTCGATATCC	75955	75977	+ [Positive strand]	4	23	69	75949	76017	(((((<<-<<--<<-<<<<-<<<<<<<<..............)))))))))))).))..)).)))))))	1	-24.54	-35.5652	39.1304	0.908889	NA	NA	0.009901
min_miRNA325	gi|198725188|emb|CABB01000029.1| Meloidogyne incognita	AACGGAGATCAAGGACCTGCTT	NO	CAAACGGAGATCAAGGACCTGCTTGCAAGCTCGGGAGTTGCCACCACAGCGAACATCGAGCTGCCAGGTTTTATTCCGGCGCGTTTG	7120	7141	- [Negative strand]	4	22	87	7056	7142	((<<<<<-<<---<<<<<<<<---(((.((((((...((((.......))))...)))))))))))))))))..))...).))))))	3	-30.3	-34.8276	56.3218	0.618367	NA	NA	0.029703
min_miRNA326	gi|198725207|emb|CABB01000010.1| Meloidogyne incognita	ATTGAGATACAGTGGTAGCGGAC	NO	GGTCGTCCTCTCATTGTTTACGATGATTATCAACATGTGCCATTCACATGTTGTGAGGCATACCTCTCATTGAGATACAGTGGTAGCGGACTGAGT	76437	76459	- [Negative strand]	7	23	96	76431	76526	(.((((((.((((((((((.((((((....(((((((((.....))))))))).((((....))))))>>>>->>->>>>>>-->>->>>>.)).)	5	-31.4	-32.7083	44.7917	0.730233	NA	NA	0.019802
