# Supplementary material for: Genome-wide identification and characterization of miRNAome from tomato (Solanum lycopersicum) roots and root-knot nematode (Meloidogyne incognita) during susceptible interaction
Source: PLoS One. 2017 Apr 20;12(4):e0175178. doi: 10.1371/journal.pone.0175178 (PMC5398497; doi:10.1371/journal.pone.0175178)
Supplement: S14 Table — (XLS) [file pone.0175178.s019.xls]

## Sheet: Sheet1
S14 table: Digital expression profile of conserved RKN miRNAs at five disease development stages during tomato-RKN interaction
		Reads					TPM					LOG2 FOLD CHANGE
		PR Stage 1 Infected	PR Stage 2 Infected	PR Stage 3 Infected	PR Stage 4 Infected	PR Stage 5 Infected	PR Stage 1 Infected	PR Stage 2 Infected	PR Stage 3 Infected	PR Stage 4 Infected	PR Stage 5 Infected	PR Stage 2 Infected	PR Stage 3 Infected	PR Stage 4 Infected	PR Stage 5 Infected
miRNA family	miRNA/ sRNA population	24006424	15456044	20673703	18864166	38314989
miR-1	miR-1_1	0	4	0	0	2	1	1.2588	1	1	1.0522	0.332047	0	0	0.0734074
	miR-1_2	0	4	0	0	2	1	1.2588	1	1	1.0522	0.332047	0	0	0.0734074
	miR-1_3	0	4	0	0	2	1	1.2588	1	1	1.0522	0.332047	0	0	0.0734074
miR-2	miR-2_1	202	327	1404	2283	7329	9.41441	22.1568	68.9124	122.023	192.283	1.2348	2.87182	3.69614	4.35221
miR-9	miR-9_1	21	37	82	200	829	1.87477	3.39389	4.96639	11.6021	22.6364	0.856227	1.40549	2.62961	3.59386
	miR-9_2	21	37	82	200	829	1.87477	3.39389	4.96639	11.6021	22.6364	0.856227	1.40549	2.62961	3.59386
	miR-9_3	21	37	82	200	829	1.87477	3.39389	4.96639	11.6021	22.6364	0.856227	1.40549	2.62961	3.59386
miR-34	miR-34_1	1	2	1	2	25	1.04	1.1294	1.04837	1.10602	1.65249	0.118972	0.0115653	0.0887954	0.668055
	miR-34_2	1	2	1	2	25	1.04166	1.1294	1.04837	1.10602	1.65249	0.116677	0.00927059	0.0865007	0.66576
miR-39	miR-39_1	14	2	27	58	67	1.58318	1.1294	2.30601	4.07461	2.74866	-0.487267	0.542574	1.36384	0.795907
miR-50	miR-50_1	396	401	279	523	1429	17.4956	26.9445	14.4954	28.7245	38.2961	0.623002	-0.271395	0.715292	1.13021
	miR-50_2	396	401	279	523	1429	17.4956	26.9445	14.4954	28.7245	38.2961	0.623002	-0.271395	0.715292	1.13021
miR-57	miR-5_1	210	163	1033	3987	20908	9.74766	11.546	50.9669	212.353	546.687	0.24427	2.38643	4.44527	5.80952
	miR-57_2	210	163	1033	3987	20908	9.74766	11.546	50.9669	212.353	546.687	0.24427	2.38643	4.44527	5.80952
miR-58	miR-58_1	321	419	752	2254	24638	14.3714	28.1091	37.3747	120.486	644.038	0.967836	1.37886	3.06759	5.48587
miR-58	miR-58_2	321	419	752	2254	24638	14.3714	28.1091	37.3747	120.486	644.038	0.967836	1.37886	3.06759	5.48587
miR-72	miR-72_1	40	77	54	87	163	2.66622	5.98187	3.61201	5.61192	5.25421	1.1658	0.438007	1.0737	0.978678
	miR-72_2	40	77	54	87	163	2.66622	5.98187	3.61201	5.61192	5.25421	1.1658	0.438007	1.0737	0.978678
miR-76	miR-76_1	14	11	163	170	3211	1.58318	1.7117	8.88441	10.0118	84.8053	0.112603	2.48845	2.66081	5.74326
miR-86	miR-86_1	168	145	61	155	496	7.99813	10.3814	3.95061	9.21664	13.9453	0.376273	-1.01759	0.204578	0.802048
miR-86	miR-86_2	168	145	61	155	496	7.99813	10.3814	3.95061	9.21664	13.9453	0.376273	-1.01759	0.204578	0.802048
miR-92	miR-92_1	2399	1957	889	4413	22655	100.932	127.617	44.0015	234.936	592.283	0.338444	-1.19775	1.21889	2.55291
	miR-92_2	2399	1957	889	4413	22655	100.932	127.617	44.0015	234.936	592.283	0.338444	-1.19775	1.21889	2.55291
miR-100	miR-100_1	1526	1105	1869	2424	4821	64.5663	72.4931	91.4047	129.498	126.825	0.167061	0.501487	1.00407	0.97399
	miR-100_2	1526	1105	1869	2424	4821	64.5663	72.4931	91.4047	129.498	126.825	0.167061	0.501487	1.00407	0.97399
	miR-100_3	19796	10770	8869	18773	29927	825.613	697.815	429.999	996.167	782.078	-0.242621	-0.941131	0.270923	-0.0781523
miR-124	miR-124_1	0	1	1	3	1	1	1.0647	1.04837	1.15903	1.0261	0.0904465	0.0681488	0.21292	0.0371706
	miR-124_2	141	248	51	61	68	6.87343	17.0455	3.4669	4.23364	2.77476	1.31029	-0.987383	-0.69913	-1.30867
miR-184	miR-184_1	50	45	21	49	99	3.08278	3.91148	2.01578	3.59752	3.58385	0.343485	-0.61289	0.222772	0.217278
miR-252	miR-252_1	1	2	4	2	7	1.04166	1.1294	1.19348	1.10602	1.1827	0.116677	0.196299	0.0865007	0.183201
miR-277	miR-277_1	1	0	1	2	32	1.04166	1	1.04837	1.10602	1.83518	-0.0588782	0.00927059	0.0865007	0.817045
miR-279	miR-279_1	83	61	419	689	2734	4.45741	4.94668	21.2673	37.5243	72.3559	0.150254	2.25436	3.07355	4.02083
miR-993	miR-993_1	58	95	39	398	588	3.41602	7.14646	2.88645	22.0982	16.3465	1.06491	-0.243018	2.69354	2.25859
	miR-993_2	58	95	39	398	588	3.41602	7.14646	2.88645	22.0982	16.3465	1.06491	-0.243018	2.69354	2.25859
miR-7904	miR-7904_1	29	24	239	305	1625	2.20801	2.55279	12.5606	17.1682	43.4116	0.209329	2.50808	2.95892	4.29726
	miR-7904_2	29	24	239	305	1625	2.20801	2.55279	12.5606	17.1682	43.4116	0.209329	2.50808	2.95892	4.29726
lin-4	lin-4	816	409	758	2044	18811	34.9909	27.4621	37.6649	109.354	491.957	-0.349536	0.106242	1.64395	3.81348
let-7	let-7	26	3	28	960	4633	2.08304	1.1941	2.35438	51.8901	121.919	-0.802771	0.176653	4.6387	5.87108
