# Supplementary material for: Genome-wide identification and characterization of miRNAome from tomato (Solanum lycopersicum) roots and root-knot nematode (Meloidogyne incognita) during susceptible interaction
Source: PLoS One. 2017 Apr 20;12(4):e0175178. doi: 10.1371/journal.pone.0175178 (PMC5398497; doi:10.1371/journal.pone.0175178)
Supplement: S15 Table — (XLS) [file pone.0175178.s020.xls]

## Sheet: Sheet1
S15 table: Digital expression profile of novel RKN miRNAs at five disease development stages during tomato-RKN interaction
	READS					Transcripts per million (TPM)
	PR STAGE 1 INFECTED	PR STAGE 2 INFECTED	PR STAGE 3 INFECTED	PR STAGE 4 INFECTED	PR STAGE 5 INFECTED	PR STAGE 1 INFECTED	PR STAGE 2 INFECTED	PR STAGE 3 INFECTED	PR STAGE 4 INFECTED	PR STAGE 5 INFECTED
miRNA/ sRNA population	24006424	15456044	20673703	18864166	38314989
min_miRNA3	8	3	2	15	55	1.33324	1.1941	1.09674	1.79516	2.43547
min_miRNA6	403	166	195	382	631	17.7872	11.7401	10.4323	21.25	17.4688
min_miRNA15	3046	2277	2042	3457	6127	127.883	148.321	99.7728	184.258	160.911
min_miRNA17	0	0	0	5	297	1	1	1	1.26505	8.75154
min_miRNA18	1	1	0	1	88	1.04166	1.0647	1	1.05301	3.29675
min_miRNA21	2	0	43	54	240	1.08331	1	3.07994	3.86257	7.26387
min_miRNA23	0	0	1	0	17	1	1	1.04837	1	1.44369
min_miRNA27	403	166	195	382	631	17.7872	11.7401	10.4323	21.25	17.4688
min_miRNA28	0	0	0	1	34	1	1	1	1.05301	1.88738
min_miRNA29	0	0	0	3	38	1	1	1	1.15903	1.99178
min_miRNA31	0	0	1	0	17	1	1	1.04837	1	1.44369
min_miRNA32	1	1	33	33	190	1.04166	1.0647	2.59623	2.74935	5.95889
min_miRNA34	1	1	33	33	190	1.04166	1.0647	2.59623	2.74935	5.95889
min_miRNA37	0	0	0	1	1	1	1	1	1.05301	1.0261
min_miRNA46	0	2	0	1	2	1	1.1294	1	1.05301	1.0522
min_miRNA51	1	1	2	10	106	1.04166	1.0647	1.09674	1.53011	3.76654
min_miRNA58	403	166	195	382	631	17.7872	11.7401	10.4323	21.25	17.4688
min_miRNA60	0	1	2	7	26	1	1.0647	1.09674	1.37107	1.67859
min_miRNA64	0	0	1	0	17	1	1	1.04837	1	1.44369
min_miRNA82	403	166	195	382	631	17.7872	11.7401	10.4323	21.25	17.4688
min_miRNA84	3046	2277	2042	3457	6127	127.883	148.321	99.7728	184.258	160.911
min_miRNA98	0	1	9	27	102	1	1.0647	1.43534	2.43129	3.66214
min_miRNA105	22	23	84	186	1092	1.91642	2.48809	5.06313	10.86	29.5006
min_miRNA109	69	191	67	287	2631	3.87423	13.3576	4.24083	16.214	69.6676
min_miRNA112	3	2	7	14	148	1.12497	1.1294	1.33859	1.74215	4.86272
min_miRNA125	403	166	195	382	631	17.7872	11.7401	10.4323	21.25	17.4688
min_miRNA127	3046	2277	2042	3457	6127	127.883	148.321	99.7728	184.258	160.911
min_miRNA128	15	18	53	158	1003	1.62483	2.16459	3.56364	9.37567	27.1777
min_miRNA139	403	166	195	382	631	17.7872	11.7401	10.4323	21.25	17.4688
min_miRNA144	0	0	1	0	17	1	1	1.04837	1	1.44369
min_miRNA147	3046	2277	2042	3457	6127	127.883	148.321	99.7728	184.258	160.911
min_miRNA151	0	0	0	1	13	1	1	1	1.05301	1.33929
min_miRNA152	0	0	5	9	22	1	1	1.24185	1.4771	1.57419
min_miRNA159	0	1	6	12	202	1	1.0647	1.29022	1.63613	6.27209
min_miRNA160	437	574	982	2382	12229	19.2035	38.1376	48.5	127.271	320.17
min_miRNA161	3	2	2	6	14	1.12497	1.1294	1.09674	1.31806	1.36539
min_miRNA163	403	166	195	382	631	17.7872	11.7401	10.4323	21.25	17.4688
min_miRNA164	3046	2277	2042	3457	6127	127.883	148.321	99.7728	184.258	160.911
min_miRNA169	22	23	84	186	1092	1.91642	2.48809	5.06313	10.86	29.5006
min_miRNA173	3046	2277	2042	3457	6127	127.883	148.321	99.7728	184.258	160.911
min_miRNA174	403	166	195	382	631	17.7872	11.7401	10.4323	21.25	17.4688
min_miRNA175	0	0	1	0	17	1	1	1.04837	1	1.44369
min_miRNA179	0	0	0	0	2	1	1	1	1	1.0522
min_miRNA180	403	166	195	382	631	17.7872	11.7401	10.4323	21.25	17.4688
min_miRNA184	3046	2277	2042	3457	6127	127.883	148.321	99.7728	184.258	160.911
min_miRNA186	3046	2277	2042	3457	6127	127.883	148.321	99.7728	184.258	160.911
min_miRNA187	3046	2277	2042	3457	6127	127.883	148.321	99.7728	184.258	160.911
min_miRNA190	0	0	1	0	9	1	1	1.04837	1	1.2349
min_miRNA191	0	0	1	3	13	1	1	1.04837	1.15903	1.33929
min_miRNA192	0	2	3	17	50	1	1.1294	1.14511	1.90118	2.30497
min_miRNA193	0	2	3	17	50	1	1.1294	1.14511	1.90118	2.30497
min_miRNA194	0	2	3	17	50	1	1.1294	1.14511	1.90118	2.30497
min_miRNA195	0	2	3	17	50	1	1.1294	1.14511	1.90118	2.30497
min_miRNA196	0	2	3	17	50	1	1.1294	1.14511	1.90118	2.30497
min_miRNA200	0	0	1	0	1	1	1	1.04837	1	1.0261
min_miRNA206	19	26	145	256	1087	1.79145	2.68219	8.01374	14.5707	29.3701
min_miRNA210	69	191	67	287	2631	3.87423	13.3576	4.24083	16.214	69.6676
min_miRNA211	3	2	7	14	148	1.12497	1.1294	1.33859	1.74215	4.86272
min_miRNA215	0	0	0	0	2	1	1	1	1	1.0522
min_miRNA221	9	2	6	4	8	1.3749	1.1294	1.29022	1.21204	1.2088
min_miRNA222	0	0	0	0	28	1	1	1	1	1.73078
min_miRNA223	0	2	0	7	57	1	1.1294	1	1.37107	2.48767
min_miRNA224	403	166	195	382	631	17.7872	11.7401	10.4323	21.25	17.4688
min_miRNA225	0	0	0	0	28	1	1	1	1	1.73078
min_miRNA226	0	0	1	0	17	1	1	1.04837	1	1.44369
min_miRNA227	1	1	33	33	190	1.04166	1.0647	2.59623	2.74935	5.95889
min_miRNA228	0	0	0	1	34	1	1	1	1.05301	1.88738
min_miRNA229	403	166	195	382	631	17.7872	11.7401	10.4323	21.25	17.4688
min_miRNA230	0	0	1	0	17	1	1	1.04837	1	1.44369
min_miRNA231	0	0	0	1	34	1	1	1	1.05301	1.88738
min_miRNA232	403	166	195	382	631	17.7872	11.7401	10.4323	21.25	17.4688
min_miRNA235	403	166	195	382	631	17.7872	11.7401	10.4323	21.25	17.4688
min_miRNA238	3046	2277	2042	3457	6127	127.883	148.321	99.7728	184.258	160.911
min_miRNA240	403	166	195	382	631	17.7872	11.7401	10.4323	21.25	17.4688
min_miRNA241	3046	2277	2042	3457	6127	127.883	148.321	99.7728	184.258	160.911
min_miRNA242	3046	2277	2042	3457	6127	127.883	148.321	99.7728	184.258	160.911
min_miRNA243	403	166	195	382	631	17.7872	11.7401	10.4323	21.25	17.4688
min_miRNA244	3046	2277	2042	3457	6127	127.883	148.321	99.7728	184.258	160.911
min_miRNA245	403	166	195	382	631	17.7872	11.7401	10.4323	21.25	17.4688
min_miRNA246	3046	2277	2042	3457	6127	127.883	148.321	99.7728	184.258	160.911
min_miRNA248	3046	2277	2042	3457	6127	127.883	148.321	99.7728	184.258	160.911
min_miRNA254	0	0	1	1	61	1	1	1.04837	1.05301	2.59207
min_miRNA256	0	1	9	27	102	1	1.0647	1.43534	2.43129	3.66214
min_miRNA257	0	1	9	27	102	1	1.0647	1.43534	2.43129	3.66214
min_miRNA261	403	166	195	382	631	17.7872	11.7401	10.4323	21.25	17.4688
min_miRNA262	403	166	195	382	631	17.7872	11.7401	10.4323	21.25	17.4688
min_miRNA263	3046	2277	2042	3457	6127	127.883	148.321	99.7728	184.258	160.911
min_miRNA274	403	166	195	382	631	17.7872	11.7401	10.4323	21.25	17.4688
min_miRNA279	8	3	2	15	55	1.33324	1.1941	1.09674	1.79516	2.43547
min_miRNA281	15	18	53	158	1003	1.62483	2.16459	3.56364	9.37567	27.1777
min_miRNA286	2	0	43	54	240	1.08331	1	3.07994	3.86257	7.26387
min_miRNA288	2	0	43	54	240	1.08331	1	3.07994	3.86257	7.26387
min_miRNA289	2	0	43	54	240	1.08331	1	3.07994	3.86257	7.26387
min_miRNA290	2	0	43	54	240	1.08331	1	3.07994	3.86257	7.26387
min_miRNA291	2	0	43	54	240	1.08331	1	3.07994	3.86257	7.26387
min_miRNA292	403	166	195	382	631	17.7872	11.7401	10.4323	21.25	17.4688
min_miRNA295	3046	2277	2042	3457	6127	127.883	148.321	99.7728	184.258	160.911
min_miRNA297	1	1	33	33	190	1.04166	1.0647	2.59623	2.74935	5.95889
min_miRNA302	2	3	1	5	21	1.08331	1.1941	1.04837	1.26505	1.54809
min_miRNA306	15	16	35	130	1145	1.62483	2.03519	2.69297	7.89137	30.8839
min_miRNA307	9	2	6	4	8	1.3749	1.1294	1.29022	1.21204	1.2088
min_miRNA308	0	2	0	7	57	1	1.1294	1	1.37107	2.48767
min_miRNA312	0	8	54	125	327	1	1.5176	3.61201	7.62632	9.53452
min_miRNA317	403	166	195	382	631	17.7872	11.7401	10.4323	21.25	17.4688
min_miRNA322	0	0	0	0	6	1	1	1	1	1.1566
min_miRNA327	3046	2277	2042	3457	6127	127.883	148.321	99.7728	184.258	160.911
