# Supplementary material for: Genome-wide identification and characterization of miRNAome from tomato (Solanum lycopersicum) roots and root-knot nematode (Meloidogyne incognita) during susceptible interaction
Source: PLoS One. 2017 Apr 20;12(4):e0175178. doi: 10.1371/journal.pone.0175178 (PMC5398497; doi:10.1371/journal.pone.0175178)
Supplement: S17 Table — (XLS) [file pone.0175178.s022.xls]

## Sheet: Sheet1
S17 Table: Predicted targets of conserved RKN miRNAs
miRNA ID	Predicted target gene ID	Score	Energy (Kcal/mol)	miRNA start	miRNA end	Gene start	Gene end	Align length
miR-1_1	Minc00328	154	-18.36	2	19	30	51	17	70.59%	76.47%
miR-1_1	Minc01298	150	-13.31	2	15	18	39	13	76.92%	84.62%
miR-1_1	Minc01298	150	-13.31	2	15	18	39	13	76.92%	84.62%
miR-1_1	Minc01298	150	-13.31	2	15	18	39	13	76.92%	84.62%
miR-1_1	Minc01383	153	-14.67	2	15	1	17	14	85.71%	85.71%
miR-1_1	Minc02383	143	-13.83	2	13	328	351	13	76.92%	84.62%
miR-1_1	Minc01716	151	-16.61	2	17	333	355	16	75.00%	81.25%
miR-1_1	Minc01967	140	-13.63	2	9	1	9	7	100.00%	100.00%
miR-1_1	Minc02388	167	-20.93	2	17	431	453	16	87.50%	93.75%
miR-1_1	Minc03639	200	-43	2	21	292	313	19	100.00%	100.00%
miR-1_1	Minc06620	141	-9.94	2	10	1	15	8	87.50%	100.00%
miR-1_1	Minc06645	150	-13.31	2	15	18	39	13	76.92%	84.62%
miR-1_1	Minc03675	140	-13.42	2	9	87	108	7	100.00%	100.00%
miR-1_1	Minc06645	150	-13.31	2	15	18	39	13	76.92%	84.62%
miR-1_1	Minc06645	150	-13.31	2	15	18	39	13	76.92%	84.62%
miR-1_1	Minc06645	150	-13.31	2	15	18	39	13	76.92%	84.62%
miR-1_1	Minc10701	157	-16.44	2	17	19	38	15	86.67%	86.67%
miR-1_1	Minc13167	144	-10.4	2	15	36	56	13	76.92%	84.62%
miR-1_1	Minc10813	152	-14.18	2	18	4929	4951	17	64.71%	88.24%
miR-1_1	Minc06935	147	-19.96	2	16	454	475	14	71.43%	78.57%
miR-1_1	Minc10127	159	-19.84	2	17	473	495	16	81.25%	87.50%
miR-1_1	Minc13074	142	-10.91	2	11	1558	1579	9	77.78%	100.00%
miR-1_1	Minc13167	144	-10.4	2	15	36	56	13	76.92%	84.62%
miR-1_1	Minc10337	153	-14.65	2	21	4861	4880	19	68.42%	78.95%
miR-1_1	Minc07861	153	-16.8	2	20	17	40	20	70.00%	80.00%
miR-1_1	Minc08392	140	-13.11	2	9	1841	1862	7	100.00%	100.00%
miR-1_1	Minc07580	142	-11.16	2	11	1085	1106	9	88.89%	88.89%
miR-1_1	Minc18436	149	-13.95	2	21	2363	2384	20	70.00%	75.00%
miR-1_1	Minc14735	159	-19.84	2	17	181	203	16	81.25%	87.50%
miR-1_1	Minc15302	144	-13.06	2	17	1925	1946	15	60.00%	80.00%
miR-1_1	Minc15720	200	-43	2	21	290	311	19	100.00%	100.00%
miR-1_1	Minc17338	141	-12.64	2	18	234	255	16	62.50%	68.75%
miR-1_1	Minc15983	167	-19.74	2	21	162	184	20	75.00%	85.00%
miR-1_1	Minc15965	161	-22.54	2	20	3922	3946	21	76.19%	80.95%
miR-1_2	Minc00328	154	-18.36	2	19	30	51	17	70.59%	76.47%
miR-1_2	Minc01298	150	-13.31	2	15	18	39	13	76.92%	84.62%
miR-1_2	Minc01298	150	-13.31	2	15	18	39	13	76.92%	84.62%
miR-1_2	Minc01298	150	-13.31	2	15	18	39	13	76.92%	84.62%
miR-1_2	Minc01383	153	-14.67	2	15	1	17	14	85.71%	85.71%
miR-1_2	Minc02383	143	-13.83	2	13	328	351	13	76.92%	84.62%
miR-1_2	Minc01716	151	-16.61	2	17	333	355	16	75.00%	81.25%
miR-1_2	Minc01967	140	-13.63	2	9	1	9	7	100.00%	100.00%
miR-1_2	Minc02388	167	-20.93	2	17	431	453	16	87.50%	93.75%
miR-1_2	Minc03639	200	-43	2	21	292	313	19	100.00%	100.00%
miR-1_2	Minc06620	141	-9.94	2	10	1	15	8	87.50%	100.00%
miR-1_2	Minc06645	150	-13.31	2	15	18	39	13	76.92%	84.62%
miR-1_2	Minc03675	140	-13.42	2	9	87	108	7	100.00%	100.00%
miR-1_2	Minc06645	150	-13.31	2	15	18	39	13	76.92%	84.62%
miR-1_2	Minc06645	150	-13.31	2	15	18	39	13	76.92%	84.62%
miR-1_2	Minc06645	150	-13.31	2	15	18	39	13	76.92%	84.62%
miR-1_2	Minc10701	157	-16.44	2	17	19	38	15	86.67%	86.67%
miR-1_2	Minc13167	144	-10.4	2	15	36	56	13	76.92%	84.62%
miR-1_2	Minc10813	152	-14.18	2	18	4929	4951	17	64.71%	88.24%
miR-1_2	Minc06935	147	-19.96	2	16	454	475	14	71.43%	78.57%
miR-1_2	Minc10127	159	-19.84	2	17	473	495	16	81.25%	87.50%
miR-1_2	Minc13074	142	-10.91	2	11	1558	1579	9	77.78%	100.00%
miR-1_2	Minc13167	144	-10.4	2	15	36	56	13	76.92%	84.62%
miR-1_2	Minc10337	153	-14.65	2	21	4861	4880	19	68.42%	78.95%
miR-1_2	Minc07861	153	-16.8	2	20	17	40	20	70.00%	80.00%
miR-1_2	Minc08392	140	-13.11	2	9	1841	1862	7	100.00%	100.00%
miR-1_2	Minc07580	142	-11.16	2	11	1085	1106	9	88.89%	88.89%
miR-1_2	Minc18436	149	-13.95	2	21	2363	2384	20	70.00%	75.00%
miR-1_2	Minc14735	159	-19.84	2	17	181	203	16	81.25%	87.50%
miR-1_2	Minc15302	144	-13.06	2	17	1925	1946	15	60.00%	80.00%
miR-1_2	Minc15720	200	-43	2	21	290	311	19	100.00%	100.00%
miR-1_2	Minc17338	141	-12.64	2	18	234	255	16	62.50%	68.75%
miR-1_2	Minc15983	167	-19.74	2	21	162	184	20	75.00%	85.00%
miR-1_2	Minc15965	161	-22.54	2	20	3922	3946	21	76.19%	80.95%
miR-1_3	Minc00328	154	-18.36	2	19	30	51	17	70.59%	76.47%
miR-1_3	Minc01298	150	-13.31	2	15	18	39	13	76.92%	84.62%
miR-1_3	Minc01298	150	-13.31	2	15	18	39	13	76.92%	84.62%
miR-1_3	Minc01298	150	-13.31	2	15	18	39	13	76.92%	84.62%
miR-1_3	Minc01383	153	-14.67	2	15	1	17	14	85.71%	85.71%
miR-1_3	Minc02383	143	-13.83	2	13	328	351	13	76.92%	84.62%
miR-1_3	Minc01716	151	-16.61	2	17	333	355	16	75.00%	81.25%
miR-1_3	Minc01967	140	-13.63	2	9	1	9	7	100.00%	100.00%
miR-1_3	Minc02388	167	-20.93	2	17	431	453	16	87.50%	93.75%
miR-1_3	Minc03639	200	-43	2	21	292	313	19	100.00%	100.00%
miR-1_3	Minc06620	141	-9.94	2	10	1	15	8	87.50%	100.00%
miR-1_3	Minc06645	150	-13.31	2	15	18	39	13	76.92%	84.62%
miR-1_3	Minc03675	140	-13.42	2	9	87	108	7	100.00%	100.00%
miR-1_3	Minc06645	150	-13.31	2	15	18	39	13	76.92%	84.62%
miR-1_3	Minc06645	150	-13.31	2	15	18	39	13	76.92%	84.62%
miR-1_3	Minc06645	150	-13.31	2	15	18	39	13	76.92%	84.62%
miR-1_3	Minc10701	157	-16.44	2	17	19	38	15	86.67%	86.67%
miR-1_3	Minc13167	144	-10.4	2	15	36	56	13	76.92%	84.62%
miR-1_3	Minc10813	152	-14.18	2	18	4929	4951	17	64.71%	88.24%
miR-1_3	Minc06935	147	-19.96	2	16	454	475	14	71.43%	78.57%
miR-1_3	Minc10127	159	-19.84	2	17	473	495	16	81.25%	87.50%
miR-1_3	Minc13074	142	-10.91	2	11	1558	1579	9	77.78%	100.00%
miR-1_3	Minc13167	144	-10.4	2	15	36	56	13	76.92%	84.62%
miR-1_3	Minc10337	153	-14.65	2	21	4861	4880	19	68.42%	78.95%
miR-1_3	Minc07861	153	-16.8	2	20	17	40	20	70.00%	80.00%
miR-1_3	Minc08392	140	-13.11	2	9	1841	1862	7	100.00%	100.00%
miR-1_3	Minc07580	142	-11.16	2	11	1085	1106	9	88.89%	88.89%
miR-1_3	Minc18436	149	-13.95	2	21	2363	2384	20	70.00%	75.00%
miR-1_3	Minc14735	159	-19.84	2	17	181	203	16	81.25%	87.50%
miR-1_3	Minc15302	144	-13.06	2	17	1925	1946	15	60.00%	80.00%
miR-1_3	Minc15720	200	-43	2	21	290	311	19	100.00%	100.00%
miR-1_3	Minc17338	141	-12.64	2	18	234	255	16	62.50%	68.75%
miR-1_3	Minc15983	167	-19.74	2	21	162	184	20	75.00%	85.00%
miR-1_3	Minc15965	161	-22.54	2	20	3922	3946	21	76.19%	80.95%
miR-2_1	Minc00446	162	-16.92	2	19	18	39	17	64.71%	94.12%
miR-2_1	Minc00675	142	-9.65	2	11	4	25	9	88.89%	88.89%
miR-2_1	Minc00810	152	-12.65	2	17	17	38	15	73.33%	80.00%
miR-2_1	Minc01711	150	-15.92	2	21	312	332	19	63.16%	78.95%
miR-2_1	Minc03163	158	-16.51	2	20	975	997	19	73.68%	78.95%
miR-2_1	Minc03163	149	-14.8	2	18	2073	2094	16	68.75%	75.00%
miR-2_1	Minc03192	158	-16.51	2	20	4608	4630	19	73.68%	78.95%
miR-2_1	Minc03192	151	-17.29	2	12	2440	2461	10	90.00%	100.00%
miR-2_1	Minc03192	149	-14.63	2	18	5684	5705	16	68.75%	75.00%
miR-2_1	Minc03027	140	-13.85	2	9	68	89	7	100.00%	100.00%
miR-2_1	Minc02105	153	-15.87	2	19	299	321	18	61.11%	88.89%
miR-2_1	Minc03030	147	-12.7	2	16	1045	1066	14	71.43%	78.57%
miR-2_1	Minc05075	158	-16.51	2	20	868	890	19	73.68%	78.95%
miR-2_1	Minc05075	149	-14.64	2	18	2175	2196	16	68.75%	75.00%
miR-2_1	Minc04475	158	-16.51	2	20	2315	2337	19	73.68%	78.95%
miR-2_1	Minc06032	150	-15.07	2	20	215	238	20	60.00%	80.00%
miR-2_1	Minc03675	158	-16.51	2	20	1899	1921	19	73.68%	78.95%
miR-2_1	Minc03675	158	-16.51	2	20	4335	4357	19	73.68%	78.95%
miR-2_1	Minc03675	158	-16.51	2	20	7885	7907	19	73.68%	78.95%
miR-2_1	Minc05374	140	-12.14	2	9	192	213	7	100.00%	100.00%
miR-2_1	Minc05278	147	-11.08	2	20	342	363	18	61.11%	72.22%
miR-2_1	Minc06621	140	-12.14	2	9	200	221	7	100.00%	100.00%
miR-2_1	Minc04257	142	-15.67	2	15	193	214	13	69.23%	76.92%
miR-2_1	Minc08469	158	-16.56	2	20	515	537	19	73.68%	78.95%
miR-2_1	Minc07861	140	-13.72	2	9	98	119	7	100.00%	100.00%
miR-2_1	Minc13167	141	-18.6	2	16	13	33	14	71.43%	78.57%
miR-2_1	Minc06935	145	-11.69	2	10	170	191	8	100.00%	100.00%
miR-2_1	Minc06935	145	-11.69	2	10	748	769	8	100.00%	100.00%
miR-2_1	Minc07841	142	-13.03	2	20	53	77	21	57.14%	71.43%
miR-2_1	Minc07861	140	-13.72	2	9	98	119	7	100.00%	100.00%
miR-2_1	Minc09647	140	-8.4	2	9	123	144	7	100.00%	100.00%
miR-2_1	Minc13167	141	-18.6	2	16	13	33	14	71.43%	78.57%
miR-2_1	Minc07861	140	-13.72	2	9	98	119	7	100.00%	100.00%
miR-2_1	Minc07861	140	-13.72	2	9	428	449	7	100.00%	100.00%
miR-2_1	Minc08644	148	-18.17	2	14	474	496	13	84.62%	84.62%
miR-2_1	Minc10616	147	-11.1	2	17	277	299	16	75.00%	75.00%
miR-2_1	Minc07537	157	-16.82	2	16	31	51	14	85.71%	92.86%
miR-2_1	Minc06935	145	-11.69	2	10	170	191	8	100.00%	100.00%
miR-2_1	Minc10440	153	-14.26	2	16	38	58	14	78.57%	92.86%
miR-2_1	Minc12539	143	-8.87	2	17	26	48	16	68.75%	75.00%
miR-2_1	Minc07861	140	-13.72	2	9	285	306	7	100.00%	100.00%
miR-2_1	Minc13937	147	-11.08	2	20	326	347	18	61.11%	72.22%
miR-2_1	Minc15024	163	-18.4	2	21	790	812	20	75.00%	80.00%
miR-2_1	Minc14675	143	-9.18	2	17	25	48	17	70.59%	70.59%
miR-2_1	Minc16500	147	-17.31	2	21	84	109	23	56.52%	73.91%
miR-2_1	Minc14914	153	-16.23	2	16	29	49	14	78.57%	92.86%
miR-2_1	Minc14676	143	-18.18	2	21	252	274	20	65.00%	65.00%
miR-9_1	Minc00053	141	-6.38	2	21	769	788	19	63.16%	68.42%
miR-9_1	Minc00069	140	-7.62	2	9	163	184	7	100.00%	100.00%
miR-9_1	Minc00079	142	-11.56	2	11	8	29	9	88.89%	88.89%
miR-9_1	Minc00123	144	-12.83	2	21	11	33	21	71.43%	71.43%
miR-9_1	Minc00123	140	-7.62	2	9	233	254	7	100.00%	100.00%
miR-9_1	Minc00767	154	-10.95	2	19	80	101	17	70.59%	76.47%
miR-9_1	Minc00914	140	-10.13	2	9	123	144	7	100.00%	100.00%
miR-9_1	Minc00541	146	-14.34	2	20	699	723	21	61.90%	71.43%
miR-9_1	Minc00766	154	-10.95	2	19	80	101	17	70.59%	76.47%
miR-9_1	Minc00587	160	-14.23	2	19	111	131	17	82.35%	82.35%
miR-9_1	Minc01554	146	-15.35	2	21	104	129	23	65.22%	69.57%
miR-9_1	Minc01365	141	-13.84	2	19	77	100	19	63.16%	68.42%
miR-9_1	Minc01453	140	-7.62	2	9	354	375	7	100.00%	100.00%
miR-9_1	Minc01670	160	-14.23	2	19	1	20	17	82.35%	82.35%
miR-9_1	Minc02793	147	-11.08	2	16	14	35	14	71.43%	78.57%
miR-9_1	Minc02746	154	-12.05	2	15	160	181	13	76.92%	92.31%
miR-9_1	Minc02746	144	-8.38	2	15	53	73	13	76.92%	84.62%
miR-9_1	Minc02028	146	-15.35	2	21	103	128	23	65.22%	69.57%
miR-9_1	Minc03163	142	-8.51	2	21	1745	1769	22	63.64%	68.18%
miR-9_1	Minc03232	140	-7.62	2	9	117	138	7	100.00%	100.00%
miR-9_1	Minc02771	149	-12.02	2	14	632	653	12	75.00%	91.67%
miR-9_1	Minc02471	140	-7.62	2	9	363	384	7	100.00%	100.00%
miR-9_1	Minc02745	156	-14	2	19	29	52	19	73.68%	84.21%
miR-9_1	Minc03192	142	-8.51	2	21	5357	5381	22	63.64%	68.18%
miR-9_1	Minc01709	146	-8.95	2	20	53	75	19	63.16%	73.68%
miR-9_1	Minc02537	144	-9.46	2	14	552	577	16	75.00%	75.00%
miR-9_1	Minc06476	155	-9.89	2	20	148	169	18	72.22%	72.22%
miR-9_1	Minc04809	160	-14.23	2	19	264	284	17	82.35%	82.35%
miR-9_1	Minc03639	148	-9.08	2	21	573	594	19	63.16%	68.42%
miR-9_1	Minc03849	150	-11.05	2	20	50	72	19	68.42%	73.68%
miR-9_1	Minc04132	151	-10.43	2	12	1	12	10	90.00%	100.00%
miR-9_1	Minc04996	142	-7.08	2	21	447	467	19	63.16%	68.42%
miR-9_1	Minc03675	147	-11.49	2	21	2648	2670	20	65.00%	70.00%
miR-9_1	Minc03675	147	-11.49	2	21	5086	5108	20	65.00%	70.00%
miR-9_1	Minc03675	147	-11.49	2	21	5944	5966	20	65.00%	70.00%
miR-9_1	Minc03675	147	-11.49	2	21	8634	8656	20	65.00%	70.00%
miR-9_1	Minc04809	160	-14.23	2	19	179	199	17	82.35%	82.35%
miR-9_1	Minc05322	140	-7.62	2	9	266	287	7	100.00%	100.00%
miR-9_1	Minc04706	160	-14.23	2	19	215	235	17	82.35%	82.35%
miR-9_1	Minc06302	155	-12.07	2	16	454	475	14	78.57%	85.71%
miR-9_1	Minc04809	160	-14.23	2	19	179	199	17	82.35%	82.35%
miR-9_1	Minc04054	144	-8.25	2	21	260	278	19	63.16%	73.68%
miR-9_1	Minc05042	142	-11.56	2	11	1007	1028	9	88.89%	88.89%
miR-9_1	Minc04285	140	-6.17	2	9	1	18	7	100.00%	100.00%
miR-9_1	Minc03549	146	-7.97	2	20	121	144	20	65.00%	70.00%
miR-9_1	Minc04809	160	-14.23	2	19	111	131	17	82.35%	82.35%
miR-9_1	Minc04921	142	-11	2	15	540	561	13	69.23%	76.92%
miR-9_1	Minc11469	140	-7.62	2	9	3453	3474	7	100.00%	100.00%
miR-9_1	Minc09798	158	-13.2	2	15	112	133	13	84.62%	92.31%
miR-9_1	Minc11519	143	-9.99	2	20	8	29	18	61.11%	66.67%
miR-9_1	Minc08696	140	-6.03	2	9	10	31	7	100.00%	100.00%
miR-9_1	Minc06935	154	-11.67	2	15	194	215	13	84.62%	84.62%
miR-9_1	Minc12243	140	-7.62	2	9	162	183	7	100.00%	100.00%
miR-9_1	Minc09215	149	-9.51	2	16	61	81	14	78.57%	85.71%
miR-9_1	Minc06989	140	-6.18	2	9	1	10	7	100.00%	100.00%
miR-9_1	Minc08584	149	-7.56	2	14	340	361	12	83.33%	83.33%
miR-9_1	Minc11312	151	-9.49	2	21	105	126	20	65.00%	75.00%
miR-9_1	Minc08696	140	-6.03	2	9	10	31	7	100.00%	100.00%
miR-9_1	Minc10277	142	-7.49	2	11	157	178	9	88.89%	88.89%
miR-9_1	Minc09909	147	-11.08	2	16	14	35	14	71.43%	78.57%
miR-9_1	Minc11312	151	-9.49	2	21	105	126	20	65.00%	75.00%
miR-9_1	Minc13421	146	-10.82	2	20	84	110	23	65.22%	65.22%
miR-9_1	Minc11312	151	-10.05	2	21	105	127	20	65.00%	75.00%
miR-9_1	Minc10337	154	-10.2	2	21	965	985	19	68.42%	78.95%
miR-9_1	Minc07881	142	-10.25	2	21	174	194	19	63.16%	68.42%
miR-9_1	Minc13539	154	-9.53	2	15	87	108	13	84.62%	84.62%
miR-9_1	Minc10412	142	-11.56	2	11	55	76	9	88.89%	88.89%
miR-9_1	Minc10404	166	-12.8	2	20	254	276	19	78.95%	84.21%
miR-9_1	Minc06972	147	-9.62	2	20	59	80	18	66.67%	66.67%
miR-9_1	Minc08283	141	-6.89	2	14	67	88	12	75.00%	75.00%
miR-9_1	Minc08583	147	-10.3	2	16	24	45	14	64.29%	85.71%
miR-9_1	Minc09978	151	-10.9	2	21	13	36	21	61.90%	76.19%
miR-9_1	Minc13297	142	-9.72	2	11	70	91	9	88.89%	88.89%
miR-9_1	Minc09338	146	-14.34	2	20	203	227	21	61.90%	71.43%
miR-9_1	Minc13561	142	-11.56	2	11	8	29	9	88.89%	88.89%
miR-9_1	Minc08696	140	-6.03	2	9	299	320	7	100.00%	100.00%
miR-9_1	Minc12029	141	-8.34	2	11	485	507	10	90.00%	90.00%
miR-9_1	Minc12181	160	-14.23	2	19	111	131	17	82.35%	82.35%
miR-9_1	Minc09562	142	-6.78	2	21	39	59	19	57.89%	73.68%
miR-9_1	Minc08696	140	-6.03	2	9	10	31	7	100.00%	100.00%
miR-9_1	Minc08392	162	-18.06	2	21	2754	2778	22	77.27%	77.27%
miR-9_1	Minc17475	147	-7.13	2	21	563	586	21	61.90%	71.43%
miR-9_1	Minc16842	143	-8.33	2	16	95	116	14	71.43%	71.43%
miR-9_1	Minc18685	146	-7.97	2	20	112	135	20	65.00%	70.00%
miR-9_1	Minc15350	151	-8.51	2	21	120	141	20	65.00%	75.00%
miR-9_1	Minc16499	140	-7.62	2	9	510	531	7	100.00%	100.00%
miR-9_1	Minc15272	144	-6.36	2	13	444	465	11	81.82%	81.82%
miR-9_1	Minc16983	146	-7.65	2	20	17	42	22	63.64%	68.18%
miR-9_1	Minc16631	144	-12.96	2	20	37	56	18	66.67%	72.22%
miR-9_1	Minc16949	140	-7.62	2	9	117	138	7	100.00%	100.00%
miR-9_1	Minc17104	146	-9.6	2	16	198	220	15	73.33%	80.00%
miR-9_1	Minc15611	140	-7.89	2	9	191	212	7	100.00%	100.00%
miR-9_1	Minc15720	148	-9.08	2	21	571	592	19	63.16%	68.42%
miR-9_1	Minc15762	148	-10.28	2	19	122	142	17	70.59%	76.47%
miR-9_1	Minc17338	152	-8.42	2	14	98	120	13	84.62%	92.31%
miR-9_1	Minc13971	148	-14.39	2	19	408	433	21	71.43%	71.43%
miR-9_1	Minc13971	148	-14.39	2	19	5306	5331	21	71.43%	71.43%
miR-9_1	Minc17276	143	-7.51	2	12	57	78	10	80.00%	90.00%
miR-9_1	Minc14885	142	-11	2	15	541	562	13	69.23%	76.92%
miR-9_1	Minc17394	140	-7.62	2	9	162	183	7	100.00%	100.00%
miR-9_1	Minc14529	145	-6.37	2	14	72	93	12	75.00%	83.33%
miR-9_1	Minc14407	158	-13.72	2	15	349	370	13	84.62%	92.31%
miR-9_1	Minc17505	140	-6.17	2	9	1	17	7	100.00%	100.00%
miR-9_1	Minc18382	145	-9.56	2	10	52	73	8	100.00%	100.00%
miR-9_1	Minc18766	147	-6.66	2	12	289	310	10	90.00%	90.00%
miR-9_1	Minc17475	147	-7.13	2	21	255	278	21	61.90%	71.43%
miR-9_1	Minc17073	140	-15.12	2	9	205	226	7	100.00%	100.00%
miR-9_1	Minc16375	157	-9.69	2	19	57	79	18	77.78%	77.78%
miR-9_1	Minc15272	147	-12.65	2	16	170	191	14	71.43%	78.57%
miR-9_1	Minc13942	140	-7.88	2	9	1	9	7	100.00%	100.00%
miR-9_1	Minc18766	147	-6.66	2	12	289	310	10	90.00%	90.00%
miR-9_1	Minc17871	143	-8.33	2	16	95	116	14	71.43%	71.43%
miR-9_1	Minc17475	147	-7.13	2	21	255	278	21	61.90%	71.43%
miR-9_1	Minc18766	147	-6.66	2	12	105	126	10	90.00%	90.00%
miR-9_2	Minc00053	141	-6.38	2	21	769	788	19	63.16%	68.42%
miR-9_2	Minc00069	140	-7.62	2	9	163	184	7	100.00%	100.00%
miR-9_2	Minc00079	142	-11.56	2	11	8	29	9	88.89%	88.89%
miR-9_2	Minc00123	144	-12.83	2	21	11	33	21	71.43%	71.43%
miR-9_2	Minc00123	140	-7.62	2	9	233	254	7	100.00%	100.00%
miR-9_2	Minc00767	154	-10.95	2	19	80	101	17	70.59%	76.47%
miR-9_2	Minc00914	140	-10.13	2	9	123	144	7	100.00%	100.00%
miR-9_2	Minc00541	146	-14.34	2	20	699	723	21	61.90%	71.43%
miR-9_2	Minc00766	154	-10.95	2	19	80	101	17	70.59%	76.47%
miR-9_2	Minc00587	160	-14.23	2	19	111	131	17	82.35%	82.35%
miR-9_2	Minc01554	146	-15.35	2	21	104	129	23	65.22%	69.57%
miR-9_2	Minc01365	141	-13.84	2	19	77	100	19	63.16%	68.42%
miR-9_2	Minc01453	140	-7.62	2	9	354	375	7	100.00%	100.00%
miR-9_2	Minc01670	160	-14.23	2	19	1	20	17	82.35%	82.35%
miR-9_2	Minc02793	147	-11.08	2	16	14	35	14	71.43%	78.57%
miR-9_2	Minc02746	154	-12.05	2	15	160	181	13	76.92%	92.31%
miR-9_2	Minc02746	144	-8.38	2	15	53	73	13	76.92%	84.62%
miR-9_2	Minc02028	146	-15.35	2	21	103	128	23	65.22%	69.57%
miR-9_2	Minc03163	142	-8.51	2	21	1745	1769	22	63.64%	68.18%
miR-9_2	Minc03232	140	-7.62	2	9	117	138	7	100.00%	100.00%
miR-9_2	Minc02771	149	-12.02	2	14	632	653	12	75.00%	91.67%
miR-9_2	Minc02471	140	-7.62	2	9	363	384	7	100.00%	100.00%
miR-9_2	Minc02745	156	-14	2	19	29	52	19	73.68%	84.21%
miR-9_2	Minc03192	142	-8.51	2	21	5357	5381	22	63.64%	68.18%
miR-9_2	Minc01709	146	-8.95	2	20	53	75	19	63.16%	73.68%
miR-9_2	Minc02537	144	-9.46	2	14	552	577	16	75.00%	75.00%
miR-9_2	Minc06476	155	-9.89	2	20	148	169	18	72.22%	72.22%
miR-9_2	Minc04809	160	-14.23	2	19	264	284	17	82.35%	82.35%
miR-9_2	Minc03639	148	-9.08	2	21	573	594	19	63.16%	68.42%
miR-9_2	Minc03849	150	-11.05	2	20	50	72	19	68.42%	73.68%
miR-9_2	Minc04132	151	-10.43	2	12	1	12	10	90.00%	100.00%
miR-9_2	Minc04996	142	-7.08	2	21	447	467	19	63.16%	68.42%
miR-9_2	Minc03675	147	-11.49	2	21	2648	2670	20	65.00%	70.00%
miR-9_2	Minc03675	147	-11.49	2	21	5086	5108	20	65.00%	70.00%
miR-9_2	Minc03675	147	-11.49	2	21	5944	5966	20	65.00%	70.00%
miR-9_2	Minc03675	147	-11.49	2	21	8634	8656	20	65.00%	70.00%
miR-9_2	Minc04809	160	-14.23	2	19	179	199	17	82.35%	82.35%
miR-9_2	Minc05322	140	-7.62	2	9	266	287	7	100.00%	100.00%
miR-9_2	Minc04706	160	-14.23	2	19	215	235	17	82.35%	82.35%
miR-9_2	Minc06302	155	-12.07	2	16	454	475	14	78.57%	85.71%
miR-9_2	Minc04809	160	-14.23	2	19	179	199	17	82.35%	82.35%
miR-9_2	Minc04054	144	-8.25	2	21	260	278	19	63.16%	73.68%
miR-9_2	Minc05042	142	-11.56	2	11	1007	1028	9	88.89%	88.89%
miR-9_2	Minc04285	140	-6.17	2	9	1	18	7	100.00%	100.00%
miR-9_2	Minc03549	146	-7.97	2	20	121	144	20	65.00%	70.00%
miR-9_2	Minc04809	160	-14.23	2	19	111	131	17	82.35%	82.35%
miR-9_2	Minc04921	142	-11	2	15	540	561	13	69.23%	76.92%
miR-9_2	Minc11469	140	-7.62	2	9	3453	3474	7	100.00%	100.00%
miR-9_2	Minc09798	158	-13.2	2	15	112	133	13	84.62%	92.31%
miR-9_2	Minc11519	143	-9.99	2	20	8	29	18	61.11%	66.67%
miR-9_2	Minc08696	140	-6.03	2	9	10	31	7	100.00%	100.00%
miR-9_2	Minc06935	154	-11.67	2	15	194	215	13	84.62%	84.62%
miR-9_2	Minc12243	140	-7.62	2	9	162	183	7	100.00%	100.00%
miR-9_2	Minc09215	149	-9.51	2	16	61	81	14	78.57%	85.71%
miR-9_2	Minc06989	140	-6.18	2	9	1	10	7	100.00%	100.00%
miR-9_2	Minc08584	149	-7.56	2	14	340	361	12	83.33%	83.33%
miR-9_2	Minc11312	151	-9.49	2	21	105	126	20	65.00%	75.00%
miR-9_2	Minc08696	140	-6.03	2	9	10	31	7	100.00%	100.00%
miR-9_2	Minc10277	142	-7.49	2	11	157	178	9	88.89%	88.89%
miR-9_2	Minc09909	147	-11.08	2	16	14	35	14	71.43%	78.57%
miR-9_2	Minc11312	151	-9.49	2	21	105	126	20	65.00%	75.00%
miR-9_2	Minc13421	146	-10.82	2	20	84	110	23	65.22%	65.22%
miR-9_2	Minc11312	151	-10.05	2	21	105	127	20	65.00%	75.00%
miR-9_2	Minc10337	154	-10.2	2	21	965	985	19	68.42%	78.95%
miR-9_2	Minc07881	142	-10.25	2	21	174	194	19	63.16%	68.42%
miR-9_2	Minc13539	154	-9.53	2	15	87	108	13	84.62%	84.62%
miR-9_2	Minc10412	142	-11.56	2	11	55	76	9	88.89%	88.89%
miR-9_2	Minc10404	166	-12.8	2	20	254	276	19	78.95%	84.21%
miR-9_2	Minc06972	147	-9.62	2	20	59	80	18	66.67%	66.67%
miR-9_2	Minc08283	141	-6.89	2	14	67	88	12	75.00%	75.00%
miR-9_2	Minc08583	147	-10.3	2	16	24	45	14	64.29%	85.71%
miR-9_2	Minc09978	151	-10.9	2	21	13	36	21	61.90%	76.19%
miR-9_2	Minc13297	142	-9.72	2	11	70	91	9	88.89%	88.89%
miR-9_2	Minc09338	146	-14.34	2	20	203	227	21	61.90%	71.43%
miR-9_2	Minc13561	142	-11.56	2	11	8	29	9	88.89%	88.89%
miR-9_2	Minc08696	140	-6.03	2	9	299	320	7	100.00%	100.00%
miR-9_2	Minc12029	141	-8.34	2	11	485	507	10	90.00%	90.00%
miR-9_2	Minc12181	160	-14.23	2	19	111	131	17	82.35%	82.35%
miR-9_2	Minc09562	142	-6.78	2	21	39	59	19	57.89%	73.68%
miR-9_2	Minc08696	140	-6.03	2	9	10	31	7	100.00%	100.00%
miR-9_2	Minc08392	162	-18.06	2	21	2754	2778	22	77.27%	77.27%
miR-9_2	Minc17475	147	-7.13	2	21	563	586	21	61.90%	71.43%
miR-9_2	Minc16842	143	-8.33	2	16	95	116	14	71.43%	71.43%
miR-9_2	Minc18685	146	-7.97	2	20	112	135	20	65.00%	70.00%
miR-9_2	Minc15350	151	-8.51	2	21	120	141	20	65.00%	75.00%
miR-9_2	Minc16499	140	-7.62	2	9	510	531	7	100.00%	100.00%
miR-9_2	Minc15272	144	-6.36	2	13	444	465	11	81.82%	81.82%
miR-9_2	Minc16983	146	-7.65	2	20	17	42	22	63.64%	68.18%
miR-9_2	Minc16631	144	-12.96	2	20	37	56	18	66.67%	72.22%
miR-9_2	Minc16949	140	-7.62	2	9	117	138	7	100.00%	100.00%
miR-9_2	Minc17104	146	-9.6	2	16	198	220	15	73.33%	80.00%
miR-9_2	Minc15611	140	-7.89	2	9	191	212	7	100.00%	100.00%
miR-9_2	Minc15720	148	-9.08	2	21	571	592	19	63.16%	68.42%
miR-9_2	Minc15762	148	-10.28	2	19	122	142	17	70.59%	76.47%
miR-9_2	Minc17338	152	-8.42	2	14	98	120	13	84.62%	92.31%
miR-9_2	Minc13971	148	-14.39	2	19	408	433	21	71.43%	71.43%
miR-9_2	Minc13971	148	-14.39	2	19	5306	5331	21	71.43%	71.43%
miR-9_2	Minc17276	143	-7.51	2	12	57	78	10	80.00%	90.00%
miR-9_2	Minc14885	142	-11	2	15	541	562	13	69.23%	76.92%
miR-9_2	Minc17394	140	-7.62	2	9	162	183	7	100.00%	100.00%
miR-9_2	Minc14529	145	-6.37	2	14	72	93	12	75.00%	83.33%
miR-9_2	Minc14407	158	-13.72	2	15	349	370	13	84.62%	92.31%
miR-9_2	Minc17505	140	-6.17	2	9	1	17	7	100.00%	100.00%
miR-9_2	Minc18382	145	-9.56	2	10	52	73	8	100.00%	100.00%
miR-9_2	Minc18766	147	-6.66	2	12	289	310	10	90.00%	90.00%
miR-9_2	Minc17475	147	-7.13	2	21	255	278	21	61.90%	71.43%
miR-9_2	Minc17073	140	-15.12	2	9	205	226	7	100.00%	100.00%
miR-9_2	Minc16375	157	-9.69	2	19	57	79	18	77.78%	77.78%
miR-9_2	Minc15272	147	-12.65	2	16	170	191	14	71.43%	78.57%
miR-9_2	Minc13942	140	-7.88	2	9	1	9	7	100.00%	100.00%
miR-9_2	Minc18766	147	-6.66	2	12	289	310	10	90.00%	90.00%
miR-9_2	Minc17871	143	-8.33	2	16	95	116	14	71.43%	71.43%
miR-9_2	Minc17475	147	-7.13	2	21	255	278	21	61.90%	71.43%
miR-9_2	Minc18766	147	-6.66	2	12	105	126	10	90.00%	90.00%
miR-9_3	Minc00053	141	-6.38	2	21	769	788	19	63.16%	68.42%
miR-9_3	Minc00069	140	-7.62	2	9	163	184	7	100.00%	100.00%
miR-9_3	Minc00079	142	-11.56	2	11	8	29	9	88.89%	88.89%
miR-9_3	Minc00123	144	-12.83	2	21	11	33	21	71.43%	71.43%
miR-9_3	Minc00123	140	-7.62	2	9	233	254	7	100.00%	100.00%
miR-9_3	Minc00767	154	-10.95	2	19	80	101	17	70.59%	76.47%
miR-9_3	Minc00914	140	-10.13	2	9	123	144	7	100.00%	100.00%
miR-9_3	Minc00541	146	-14.34	2	20	699	723	21	61.90%	71.43%
miR-9_3	Minc00766	154	-10.95	2	19	80	101	17	70.59%	76.47%
miR-9_3	Minc00587	160	-14.23	2	19	111	131	17	82.35%	82.35%
miR-9_3	Minc01554	146	-15.35	2	21	104	129	23	65.22%	69.57%
miR-9_3	Minc01365	141	-13.84	2	19	77	100	19	63.16%	68.42%
miR-9_3	Minc01453	140	-7.62	2	9	354	375	7	100.00%	100.00%
miR-9_3	Minc01670	160	-14.23	2	19	1	20	17	82.35%	82.35%
miR-9_3	Minc02793	147	-11.08	2	16	14	35	14	71.43%	78.57%
miR-9_3	Minc02746	154	-12.05	2	15	160	181	13	76.92%	92.31%
miR-9_3	Minc02746	144	-8.38	2	15	53	73	13	76.92%	84.62%
miR-9_3	Minc02028	146	-15.35	2	21	103	128	23	65.22%	69.57%
miR-9_3	Minc03163	142	-8.51	2	21	1745	1769	22	63.64%	68.18%
miR-9_3	Minc03232	140	-7.62	2	9	117	138	7	100.00%	100.00%
miR-9_3	Minc02771	149	-12.02	2	14	632	653	12	75.00%	91.67%
miR-9_3	Minc02471	140	-7.62	2	9	363	384	7	100.00%	100.00%
miR-9_3	Minc02745	156	-14	2	19	29	52	19	73.68%	84.21%
miR-9_3	Minc03192	142	-8.51	2	21	5357	5381	22	63.64%	68.18%
miR-9_3	Minc01709	146	-8.95	2	20	53	75	19	63.16%	73.68%
miR-9_3	Minc02537	144	-9.46	2	14	552	577	16	75.00%	75.00%
miR-9_3	Minc06476	155	-9.89	2	20	148	169	18	72.22%	72.22%
miR-9_3	Minc04809	160	-14.23	2	19	264	284	17	82.35%	82.35%
miR-9_3	Minc03639	148	-9.08	2	21	573	594	19	63.16%	68.42%
miR-9_3	Minc03849	150	-11.05	2	20	50	72	19	68.42%	73.68%
miR-9_3	Minc04132	151	-10.43	2	12	1	12	10	90.00%	100.00%
miR-9_3	Minc04996	142	-7.08	2	21	447	467	19	63.16%	68.42%
miR-9_3	Minc03675	147	-11.49	2	21	2648	2670	20	65.00%	70.00%
miR-9_3	Minc03675	147	-11.49	2	21	5086	5108	20	65.00%	70.00%
miR-9_3	Minc03675	147	-11.49	2	21	5944	5966	20	65.00%	70.00%
miR-9_3	Minc03675	147	-11.49	2	21	8634	8656	20	65.00%	70.00%
miR-9_3	Minc04809	160	-14.23	2	19	179	199	17	82.35%	82.35%
miR-9_3	Minc05322	140	-7.62	2	9	266	287	7	100.00%	100.00%
miR-9_3	Minc04706	160	-14.23	2	19	215	235	17	82.35%	82.35%
miR-9_3	Minc06302	155	-12.07	2	16	454	475	14	78.57%	85.71%
miR-9_3	Minc04809	160	-14.23	2	19	179	199	17	82.35%	82.35%
miR-9_3	Minc04054	144	-8.25	2	21	260	278	19	63.16%	73.68%
miR-9_3	Minc05042	142	-11.56	2	11	1007	1028	9	88.89%	88.89%
miR-9_3	Minc04285	140	-6.17	2	9	1	18	7	100.00%	100.00%
miR-9_3	Minc03549	146	-7.97	2	20	121	144	20	65.00%	70.00%
miR-9_3	Minc04809	160	-14.23	2	19	111	131	17	82.35%	82.35%
miR-9_3	Minc04921	142	-11	2	15	540	561	13	69.23%	76.92%
miR-9_3	Minc11469	140	-7.62	2	9	3453	3474	7	100.00%	100.00%
miR-9_3	Minc09798	158	-13.2	2	15	112	133	13	84.62%	92.31%
miR-9_3	Minc11519	143	-9.99	2	20	8	29	18	61.11%	66.67%
miR-9_3	Minc08696	140	-6.03	2	9	10	31	7	100.00%	100.00%
miR-9_3	Minc06935	154	-11.67	2	15	194	215	13	84.62%	84.62%
miR-9_3	Minc12243	140	-7.62	2	9	162	183	7	100.00%	100.00%
miR-9_3	Minc09215	149	-9.51	2	16	61	81	14	78.57%	85.71%
miR-9_3	Minc06989	140	-6.18	2	9	1	10	7	100.00%	100.00%
miR-9_3	Minc08584	149	-7.56	2	14	340	361	12	83.33%	83.33%
miR-9_3	Minc11312	151	-9.49	2	21	105	126	20	65.00%	75.00%
miR-9_3	Minc08696	140	-6.03	2	9	10	31	7	100.00%	100.00%
miR-9_3	Minc10277	142	-7.49	2	11	157	178	9	88.89%	88.89%
miR-9_3	Minc09909	147	-11.08	2	16	14	35	14	71.43%	78.57%
miR-9_3	Minc11312	151	-9.49	2	21	105	126	20	65.00%	75.00%
miR-9_3	Minc13421	146	-10.82	2	20	84	110	23	65.22%	65.22%
miR-9_3	Minc11312	151	-10.05	2	21	105	127	20	65.00%	75.00%
miR-9_3	Minc10337	154	-10.2	2	21	965	985	19	68.42%	78.95%
miR-9_3	Minc07881	142	-10.25	2	21	174	194	19	63.16%	68.42%
miR-9_3	Minc13539	154	-9.53	2	15	87	108	13	84.62%	84.62%
miR-9_3	Minc10412	142	-11.56	2	11	55	76	9	88.89%	88.89%
miR-9_3	Minc10404	166	-12.8	2	20	254	276	19	78.95%	84.21%
miR-9_3	Minc06972	147	-9.62	2	20	59	80	18	66.67%	66.67%
miR-9_3	Minc08283	141	-6.89	2	14	67	88	12	75.00%	75.00%
miR-9_3	Minc08583	147	-10.3	2	16	24	45	14	64.29%	85.71%
miR-9_3	Minc09978	151	-10.9	2	21	13	36	21	61.90%	76.19%
miR-9_3	Minc13297	142	-9.72	2	11	70	91	9	88.89%	88.89%
miR-9_3	Minc09338	146	-14.34	2	20	203	227	21	61.90%	71.43%
miR-9_3	Minc13561	142	-11.56	2	11	8	29	9	88.89%	88.89%
miR-9_3	Minc08696	140	-6.03	2	9	299	320	7	100.00%	100.00%
miR-9_3	Minc12029	141	-8.34	2	11	485	507	10	90.00%	90.00%
miR-9_3	Minc12181	160	-14.23	2	19	111	131	17	82.35%	82.35%
miR-9_3	Minc09562	142	-6.78	2	21	39	59	19	57.89%	73.68%
miR-9_3	Minc08696	140	-6.03	2	9	10	31	7	100.00%	100.00%
miR-9_3	Minc08392	162	-18.06	2	21	2754	2778	22	77.27%	77.27%
miR-9_3	Minc17475	147	-7.13	2	21	563	586	21	61.90%	71.43%
miR-9_3	Minc16842	143	-8.33	2	16	95	116	14	71.43%	71.43%
miR-9_3	Minc18685	146	-7.97	2	20	112	135	20	65.00%	70.00%
miR-9_3	Minc15350	151	-8.51	2	21	120	141	20	65.00%	75.00%
miR-9_3	Minc16499	140	-7.62	2	9	510	531	7	100.00%	100.00%
miR-9_3	Minc15272	144	-6.36	2	13	444	465	11	81.82%	81.82%
miR-9_3	Minc16983	146	-7.65	2	20	17	42	22	63.64%	68.18%
miR-9_3	Minc16631	144	-12.96	2	20	37	56	18	66.67%	72.22%
miR-9_3	Minc16949	140	-7.62	2	9	117	138	7	100.00%	100.00%
miR-9_3	Minc17104	146	-9.6	2	16	198	220	15	73.33%	80.00%
miR-9_3	Minc15611	140	-7.89	2	9	191	212	7	100.00%	100.00%
miR-9_3	Minc15720	148	-9.08	2	21	571	592	19	63.16%	68.42%
miR-9_3	Minc15762	148	-10.28	2	19	122	142	17	70.59%	76.47%
miR-9_3	Minc17338	152	-8.42	2	14	98	120	13	84.62%	92.31%
miR-9_3	Minc13971	148	-14.39	2	19	408	433	21	71.43%	71.43%
miR-9_3	Minc13971	148	-14.39	2	19	5306	5331	21	71.43%	71.43%
miR-9_3	Minc17276	143	-7.51	2	12	57	78	10	80.00%	90.00%
miR-9_3	Minc14885	142	-11	2	15	541	562	13	69.23%	76.92%
miR-9_3	Minc17394	140	-7.62	2	9	162	183	7	100.00%	100.00%
miR-9_3	Minc14529	145	-6.37	2	14	72	93	12	75.00%	83.33%
miR-9_3	Minc14407	158	-13.72	2	15	349	370	13	84.62%	92.31%
miR-9_3	Minc17505	140	-6.17	2	9	1	17	7	100.00%	100.00%
miR-9_3	Minc18382	145	-9.56	2	10	52	73	8	100.00%	100.00%
miR-9_3	Minc18766	147	-6.66	2	12	289	310	10	90.00%	90.00%
miR-9_3	Minc17475	147	-7.13	2	21	255	278	21	61.90%	71.43%
miR-9_3	Minc17073	140	-15.12	2	9	205	226	7	100.00%	100.00%
miR-9_3	Minc16375	157	-9.69	2	19	57	79	18	77.78%	77.78%
miR-9_3	Minc15272	147	-12.65	2	16	170	191	14	71.43%	78.57%
miR-9_3	Minc13942	140	-7.88	2	9	1	9	7	100.00%	100.00%
miR-9_3	Minc18766	147	-6.66	2	12	289	310	10	90.00%	90.00%
miR-9_3	Minc17871	143	-8.33	2	16	95	116	14	71.43%	71.43%
miR-9_3	Minc17475	147	-7.13	2	21	255	278	21	61.90%	71.43%
miR-9_3	Minc18766	147	-6.66	2	12	105	126	10	90.00%	90.00%
miR-34_1	Minc00080	140	-14.19	2	9	962	983	7	100.00%	100.00%
miR-34_1	Minc00123	151	-18.55	2	21	3267	3290	21	61.90%	76.19%
miR-34_1	Minc00801	149	-13.34	2	14	63	84	12	83.33%	83.33%
miR-34_1	Minc00753	147	-13.22	2	16	517	538	14	71.43%	78.57%
miR-34_1	Minc00991	140	-14.19	2	9	1249	1270	7	100.00%	100.00%
miR-34_1	Minc01470	147	-13.78	2	16	370	391	14	71.43%	78.57%
miR-34_1	Minc01522	141	-15.27	2	10	1	17	8	87.50%	100.00%
miR-34_1	Minc01522	146	-19.92	2	19	145	166	17	64.71%	70.59%
miR-34_1	Minc01634	146	-17.9	2	16	190	212	15	66.67%	86.67%
miR-34_1	Minc02571	140	-14.19	2	9	1934	1955	7	100.00%	100.00%
miR-34_1	Minc02471	140	-14.19	2	9	1341	1362	7	100.00%	100.00%
miR-34_1	Minc02121	140	-14.19	2	9	4698	4719	7	100.00%	100.00%
miR-34_1	Minc01965	156	-15.75	2	21	31	52	19	63.16%	78.95%
miR-34_1	Minc04272	145	-19.18	2	10	299	320	8	100.00%	100.00%
miR-34_1	Minc06355	140	-14.19	2	9	1081	1102	7	100.00%	100.00%
miR-34_1	Minc06355	140	-14.19	2	9	3167	3188	7	100.00%	100.00%
miR-34_1	Minc03452	152	-16.53	2	21	15	36	19	57.89%	78.95%
miR-34_1	Minc04272	145	-19.18	2	10	69	90	8	100.00%	100.00%
miR-34_1	Minc05130	152	-16.53	2	21	14	35	19	57.89%	78.95%
miR-34_1	Minc09000	147	-20.2	2	20	22	43	18	50.00%	83.33%
miR-34_1	Minc11469	140	-14.19	2	9	1740	1761	7	100.00%	100.00%
miR-34_1	Minc06862	140	-14.19	2	9	1323	1344	7	100.00%	100.00%
miR-34_1	Minc08438	140	-14.19	2	9	979	1000	7	100.00%	100.00%
miR-34_1	Minc07865	156	-18.49	2	18	12	34	17	76.47%	82.35%
miR-34_1	Minc09268	140	-14.19	2	9	738	759	7	100.00%	100.00%
miR-34_1	Minc06691	150	-18.55	2	21	225	249	22	63.64%	77.27%
miR-34_1	Minc07865	156	-18.49	2	18	12	34	17	76.47%	82.35%
miR-34_1	Minc10327	150	-18.55	2	21	221	245	22	63.64%	77.27%
miR-34_1	Minc06691	150	-18.55	2	21	225	249	22	63.64%	77.27%
miR-34_1	Minc10328	150	-18.55	2	21	220	244	22	63.64%	77.27%
miR-34_1	Minc07708	140	-16.71	2	9	229	250	7	100.00%	100.00%
miR-34_1	Minc07464	149	-14.79	2	14	1438	1459	12	75.00%	91.67%
miR-34_1	Minc07464	140	-14.19	2	9	1127	1148	7	100.00%	100.00%
miR-34_1	Minc07865	156	-18.49	2	18	131	153	17	76.47%	82.35%
miR-34_1	Minc10328	150	-18.55	2	21	220	244	22	63.64%	77.27%
miR-34_1	Minc07688	140	-14.19	2	9	995	1016	7	100.00%	100.00%
miR-34_1	Minc16835	140	-14.19	2	9	930	951	7	100.00%	100.00%
miR-34_1	Minc18145	140	-13.15	2	9	240	261	7	100.00%	100.00%
miR-34_1	Minc18145	140	-13.15	2	9	240	261	7	100.00%	100.00%
miR-34_1	Minc16499	149	-14.79	2	14	1799	1820	12	75.00%	91.67%
miR-34_1	Minc16499	143	-14.44	2	21	1487	1509	20	60.00%	70.00%
miR-34_1	Minc18145	140	-13.15	2	9	240	261	7	100.00%	100.00%
miR-34_1	Minc13971	167	-22.83	2	20	1451	1472	18	77.78%	83.33%
miR-34_1	Minc13971	167	-22.83	2	20	6349	6370	18	77.78%	83.33%
miR-34_1	Minc13971	153	-20	2	21	2967	2986	19	68.42%	78.95%
miR-34_1	Minc13971	153	-20	2	21	7865	7884	19	68.42%	78.95%
miR-34_1	Minc18145	140	-13.15	2	9	240	261	7	100.00%	100.00%
miR-34_1	Minc15260	140	-12.29	2	9	136	157	7	100.00%	100.00%
miR-34_2	Minc00080	140	-14.19	2	9	962	983	7	100.00%	100.00%
miR-34_2	Minc00123	151	-18.55	2	21	3267	3290	21	61.90%	76.19%
miR-34_2	Minc00801	149	-13.34	2	14	63	84	12	83.33%	83.33%
miR-34_2	Minc00753	147	-13.22	2	16	517	538	14	71.43%	78.57%
miR-34_2	Minc00991	140	-14.19	2	9	1249	1270	7	100.00%	100.00%
miR-34_2	Minc01470	147	-13.78	2	16	370	391	14	71.43%	78.57%
miR-34_2	Minc01522	141	-15.27	2	10	1	17	8	87.50%	100.00%
miR-34_2	Minc01522	146	-19.92	2	19	145	166	17	64.71%	70.59%
miR-34_2	Minc01634	146	-17.9	2	16	190	212	15	66.67%	86.67%
miR-34_2	Minc02571	140	-14.19	2	9	1934	1955	7	100.00%	100.00%
miR-34_2	Minc02471	140	-14.19	2	9	1341	1362	7	100.00%	100.00%
miR-34_2	Minc02121	140	-14.19	2	9	4698	4719	7	100.00%	100.00%
miR-34_2	Minc01965	156	-15.75	2	21	31	52	19	63.16%	78.95%
miR-34_2	Minc04272	145	-19.18	2	10	299	320	8	100.00%	100.00%
miR-34_2	Minc06355	140	-14.19	2	9	1081	1102	7	100.00%	100.00%
miR-34_2	Minc06355	140	-14.19	2	9	3167	3188	7	100.00%	100.00%
miR-34_2	Minc03452	152	-16.53	2	21	15	36	19	57.89%	78.95%
miR-34_2	Minc04272	145	-19.18	2	10	69	90	8	100.00%	100.00%
miR-34_2	Minc05130	152	-16.53	2	21	14	35	19	57.89%	78.95%
miR-34_2	Minc09000	147	-20.2	2	20	22	43	18	50.00%	83.33%
miR-34_2	Minc11469	140	-14.19	2	9	1740	1761	7	100.00%	100.00%
miR-34_2	Minc06862	140	-14.19	2	9	1323	1344	7	100.00%	100.00%
miR-34_2	Minc08438	140	-14.19	2	9	979	1000	7	100.00%	100.00%
miR-34_2	Minc07865	156	-18.49	2	18	12	34	17	76.47%	82.35%
miR-34_2	Minc09268	140	-14.19	2	9	738	759	7	100.00%	100.00%
miR-34_2	Minc06691	150	-18.55	2	21	225	249	22	63.64%	77.27%
miR-34_2	Minc07865	156	-18.49	2	18	12	34	17	76.47%	82.35%
miR-34_2	Minc10327	150	-18.55	2	21	221	245	22	63.64%	77.27%
miR-34_2	Minc06691	150	-18.55	2	21	225	249	22	63.64%	77.27%
miR-34_2	Minc10328	150	-18.55	2	21	220	244	22	63.64%	77.27%
miR-34_2	Minc07708	140	-16.71	2	9	229	250	7	100.00%	100.00%
miR-34_2	Minc07464	149	-14.79	2	14	1438	1459	12	75.00%	91.67%
miR-34_2	Minc07464	140	-14.19	2	9	1127	1148	7	100.00%	100.00%
miR-34_2	Minc07865	156	-18.49	2	18	131	153	17	76.47%	82.35%
miR-34_2	Minc10328	150	-18.55	2	21	220	244	22	63.64%	77.27%
miR-34_2	Minc07688	140	-14.19	2	9	995	1016	7	100.00%	100.00%
miR-34_2	Minc16835	140	-14.19	2	9	930	951	7	100.00%	100.00%
miR-34_2	Minc18145	140	-13.15	2	9	240	261	7	100.00%	100.00%
miR-34_2	Minc18145	140	-13.15	2	9	240	261	7	100.00%	100.00%
miR-34_2	Minc16499	149	-14.79	2	14	1799	1820	12	75.00%	91.67%
miR-34_2	Minc16499	143	-14.44	2	21	1487	1509	20	60.00%	70.00%
miR-34_2	Minc18145	140	-13.15	2	9	240	261	7	100.00%	100.00%
miR-34_2	Minc13971	167	-22.83	2	20	1451	1472	18	77.78%	83.33%
miR-34_2	Minc13971	167	-22.83	2	20	6349	6370	18	77.78%	83.33%
miR-34_2	Minc13971	153	-20	2	21	2967	2986	19	68.42%	78.95%
miR-34_2	Minc13971	153	-20	2	21	7865	7884	19	68.42%	78.95%
miR-34_2	Minc18145	140	-13.15	2	9	240	261	7	100.00%	100.00%
miR-34_2	Minc15260	140	-12.29	2	9	136	157	7	100.00%	100.00%
miR-39_1	Minc01485	165	-26.14	2	14	501	523	12	100.00%	100.00%
miR-39_1	Minc00990	144	-19.69	2	22	72	91	20	70.00%	70.00%
miR-39_1	Minc03612	153	-22	2	22	366	386	20	70.00%	80.00%
miR-39_1	Minc05020	160	-22.85	2	13	11	33	11	100.00%	100.00%
miR-39_1	Minc05020	160	-22.85	2	13	11	33	11	100.00%	100.00%
miR-39_1	Minc10208	149	-20.97	2	19	28	51	18	66.67%	77.78%
miR-39_1	Minc06972	164	-30.48	2	21	254	276	19	68.42%	84.21%
miR-39_1	Minc16577	165	-26.14	2	14	501	523	12	100.00%	100.00%
miR-39_1	Minc18213	147	-20.25	2	18	37	58	16	75.00%	75.00%
miR-50_1	Minc00387	148	-8.17	2	13	1	12	11	81.82%	90.91%
miR-50_1	Minc00926	158	-16.22	2	22	80	105	23	73.91%	78.26%
miR-50_1	Minc01637	150	-7.73	2	16	33	56	15	80.00%	80.00%
miR-50_1	Minc01053	143	-13.74	2	21	1	28	26	57.69%	65.38%
miR-50_1	Minc02200	169	-14.49	2	20	77	98	18	83.33%	88.89%
miR-50_1	Minc03277	162	-18.21	2	22	47	67	20	70.00%	85.00%
miR-50_1	Minc03032	150	-9.91	2	16	33	56	15	80.00%	80.00%
miR-50_1	Minc03639	146	-11.69	2	22	713	739	24	66.67%	70.83%
miR-50_1	Minc03848	148	-10.72	2	21	6	28	19	57.89%	73.68%
miR-50_1	Minc05446	148	-15.18	2	22	732	750	20	70.00%	70.00%
miR-50_1	Minc04288	144	-8.71	2	17	1	16	15	66.67%	73.33%
miR-50_1	Minc05429	169	-17.26	2	19	2	25	18	83.33%	88.89%
miR-50_1	Minc04931	152	-11.95	2	13	82	104	11	90.91%	90.91%
miR-50_1	Minc11658	144	-8.55	2	15	3472	3493	13	76.92%	84.62%
miR-50_1	Minc09000	162	-18.21	2	22	374	394	20	70.00%	85.00%
miR-50_1	Minc13167	152	-15.87	2	22	179	198	20	75.00%	75.00%
miR-50_1	Minc11638	163	-19.21	2	22	235	256	20	75.00%	80.00%
miR-50_1	Minc11415	152	-8.31	2	22	47	74	25	60.00%	72.00%
miR-50_1	Minc09042	159	-13.44	2	22	75	96	20	75.00%	75.00%
miR-50_1	Minc12535	182	-21.67	2	19	30	52	17	94.12%	94.12%
miR-50_1	Minc11638	163	-19.21	2	22	267	288	20	75.00%	80.00%
miR-50_1	Minc10593	153	-14.27	2	15	36	59	14	78.57%	92.86%
miR-50_1	Minc12708	161	-18.36	2	22	20	42	20	65.00%	80.00%
miR-50_1	Minc12708	161	-18.36	2	22	250	272	20	65.00%	80.00%
miR-50_1	Minc12535	182	-21.67	2	19	30	52	17	94.12%	94.12%
miR-50_1	Minc10127	146	-7.14	2	20	328	352	20	65.00%	70.00%
miR-50_1	Minc09000	162	-18.21	2	22	46	66	20	70.00%	85.00%
miR-50_1	Minc08995	145	-6.52	2	15	1	15	14	78.57%	78.57%
miR-50_1	Minc11453	148	-7.98	2	22	993	1016	21	61.90%	71.43%
miR-50_1	Minc12708	161	-18.36	2	22	30	52	20	65.00%	80.00%
miR-50_1	Minc13167	152	-15.87	2	22	179	198	20	75.00%	75.00%
miR-50_1	Minc10935	151	-10.69	2	17	25	48	16	75.00%	81.25%
miR-50_1	Minc08161	150	-13.62	2	17	505	526	15	73.33%	86.67%
miR-50_1	Minc09447	140	-11.31	2	9	166	188	7	100.00%	100.00%
miR-50_1	Minc12160	154	-9.07	2	15	213	235	13	84.62%	84.62%
miR-50_1	Minc10860	148	-10.75	2	22	96	119	21	61.90%	71.43%
miR-50_1	Minc10079	145	-9.55	2	19	23	48	20	65.00%	70.00%
miR-50_1	Minc11379	147	-12.75	2	17	327	350	16	75.00%	75.00%
miR-50_1	Minc18748	165	-19.38	2	22	48	70	20	65.00%	85.00%
miR-50_1	Minc18929	143	-13.3	2	22	127	148	20	60.00%	70.00%
miR-50_1	Minc14514	164	-18.19	2	22	65	88	21	71.43%	80.95%
miR-50_1	Minc13697	157	-11.5	2	22	19	41	20	60.00%	80.00%
miR-50_1	Minc15720	146	-11.69	2	22	713	739	24	66.67%	70.83%
miR-50_1	Minc16821	156	-16.68	2	22	240	263	21	66.67%	76.19%
miR-50_1	Minc18779	153	-12.03	2	16	2	23	14	85.71%	85.71%
miR-50_1	Minc17276	140	-6.79	2	9	564	586	7	100.00%	100.00%
miR-50_1	Minc15740	158	-10.26	2	19	75	96	17	76.47%	76.47%
miR-50_1	Minc15117	155	-8.57	2	20	22	44	18	66.67%	77.78%
miR-50_1	Minc14229	155	-8.57	2	20	22	44	18	66.67%	77.78%
miR-50_1	Minc15965	144	-8.55	2	15	4653	4674	13	76.92%	84.62%
miR-50_2	Minc00387	148	-8.17	2	13	1	12	11	81.82%	90.91%
miR-50_2	Minc00926	158	-16.22	2	22	80	105	23	73.91%	78.26%
miR-50_2	Minc01637	150	-7.73	2	16	33	56	15	80.00%	80.00%
miR-50_2	Minc01053	143	-13.74	2	21	1	28	26	57.69%	65.38%
miR-50_2	Minc02200	169	-14.49	2	20	77	98	18	83.33%	88.89%
miR-50_2	Minc03277	162	-18.21	2	22	47	67	20	70.00%	85.00%
miR-50_2	Minc03032	150	-9.91	2	16	33	56	15	80.00%	80.00%
miR-50_2	Minc03639	146	-11.69	2	22	713	739	24	66.67%	70.83%
miR-50_2	Minc03848	148	-10.72	2	21	6	28	19	57.89%	73.68%
miR-50_2	Minc05446	148	-15.18	2	22	732	750	20	70.00%	70.00%
miR-50_2	Minc04288	144	-8.71	2	17	1	16	15	66.67%	73.33%
miR-50_2	Minc05429	169	-17.26	2	19	2	25	18	83.33%	88.89%
miR-50_2	Minc04931	152	-11.95	2	13	82	104	11	90.91%	90.91%
miR-50_2	Minc11658	144	-8.55	2	15	3472	3493	13	76.92%	84.62%
miR-50_2	Minc09000	162	-18.21	2	22	374	394	20	70.00%	85.00%
miR-50_2	Minc13167	152	-15.87	2	22	179	198	20	75.00%	75.00%
miR-50_2	Minc11638	163	-19.21	2	22	235	256	20	75.00%	80.00%
miR-50_2	Minc11415	152	-8.31	2	22	47	74	25	60.00%	72.00%
miR-50_2	Minc09042	159	-13.44	2	22	75	96	20	75.00%	75.00%
miR-50_2	Minc12535	182	-21.67	2	19	30	52	17	94.12%	94.12%
miR-50_2	Minc11638	163	-19.21	2	22	267	288	20	75.00%	80.00%
miR-50_2	Minc10593	153	-14.27	2	15	36	59	14	78.57%	92.86%
miR-50_2	Minc12708	161	-18.36	2	22	20	42	20	65.00%	80.00%
miR-50_2	Minc12708	161	-18.36	2	22	250	272	20	65.00%	80.00%
miR-50_2	Minc12535	182	-21.67	2	19	30	52	17	94.12%	94.12%
miR-50_2	Minc10127	146	-7.14	2	20	328	352	20	65.00%	70.00%
miR-50_2	Minc09000	162	-18.21	2	22	46	66	20	70.00%	85.00%
miR-50_2	Minc08995	145	-6.52	2	15	1	15	14	78.57%	78.57%
miR-50_2	Minc11453	148	-7.98	2	22	993	1016	21	61.90%	71.43%
miR-50_2	Minc12708	161	-18.36	2	22	30	52	20	65.00%	80.00%
miR-50_2	Minc13167	152	-15.87	2	22	179	198	20	75.00%	75.00%
miR-50_2	Minc10935	151	-10.69	2	17	25	48	16	75.00%	81.25%
miR-50_2	Minc08161	150	-13.62	2	17	505	526	15	73.33%	86.67%
miR-50_2	Minc09447	140	-11.31	2	9	166	188	7	100.00%	100.00%
miR-50_2	Minc12160	154	-9.07	2	15	213	235	13	84.62%	84.62%
miR-50_2	Minc10860	148	-10.75	2	22	96	119	21	61.90%	71.43%
miR-50_2	Minc10079	145	-9.55	2	19	23	48	20	65.00%	70.00%
miR-50_2	Minc11379	147	-12.75	2	17	327	350	16	75.00%	75.00%
miR-50_2	Minc18748	165	-19.38	2	22	48	70	20	65.00%	85.00%
miR-50_2	Minc18929	143	-13.3	2	22	127	148	20	60.00%	70.00%
miR-50_2	Minc14514	164	-18.19	2	22	65	88	21	71.43%	80.95%
miR-50_2	Minc13697	157	-11.5	2	22	19	41	20	60.00%	80.00%
miR-50_2	Minc15720	146	-11.69	2	22	713	739	24	66.67%	70.83%
miR-50_2	Minc16821	156	-16.68	2	22	240	263	21	66.67%	76.19%
miR-50_2	Minc18779	153	-12.03	2	16	2	23	14	85.71%	85.71%
miR-50_2	Minc17276	140	-6.79	2	9	564	586	7	100.00%	100.00%
miR-50_2	Minc15740	158	-10.26	2	19	75	96	17	76.47%	76.47%
miR-50_2	Minc15117	155	-8.57	2	20	22	44	18	66.67%	77.78%
miR-50_2	Minc14229	155	-8.57	2	20	22	44	18	66.67%	77.78%
miR-50_2	Minc15965	144	-8.55	2	15	4653	4674	13	76.92%	84.62%
miR-57_1	Minc00455	154	-21.68	2	23	77	102	24	70.83%	75.00%
miR-57_1	Minc02560	142	-14.69	2	11	640	663	9	88.89%	88.89%
miR-57_1	Minc02383	141	-12.44	2	11	139	163	10	90.00%	90.00%
miR-57_1	Minc01716	147	-15.48	2	22	187	209	20	65.00%	70.00%
miR-57_1	Minc03809	142	-14.69	2	11	1961	1984	9	88.89%	88.89%
miR-57_1	Minc05909	158	-27.93	2	15	160	183	13	84.62%	92.31%
miR-57_1	Minc06065	147	-16.33	2	12	199	222	10	90.00%	90.00%
miR-57_1	Minc12579	147	-14.54	2	12	85	108	10	90.00%	90.00%
miR-57_1	Minc12579	147	-14.54	2	12	85	108	10	90.00%	90.00%
miR-57_1	Minc07076	154	-21.68	2	23	74	99	24	70.83%	75.00%
miR-57_1	Minc10077	140	-12.2	2	9	97	120	7	100.00%	100.00%
miR-57_1	Minc08197	142	-14.69	2	11	647	670	9	88.89%	88.89%
miR-57_1	Minc18811	146	-17.79	2	20	32	56	19	68.42%	68.42%
miR-57_1	Minc15506	146	-17.79	2	20	32	56	19	68.42%	68.42%
miR-57_1	Minc19116	158	-21.53	2	20	120	145	20	70.00%	80.00%
miR-57_1	Minc15034	158	-21.53	2	20	141	166	20	70.00%	80.00%
miR-57_1	Minc15826	146	-17.79	2	20	32	56	19	68.42%	68.42%
miR-57_1	Minc15167	169	-23.34	2	22	1435	1458	20	75.00%	80.00%
miR-57_1	Minc15167	142	-13.09	2	17	175	197	15	73.33%	73.33%
miR-57_1	Minc14407	142	-14.69	2	11	1420	1443	9	88.89%	88.89%
miR-57_1	Minc14272	142	-14.69	2	11	1005	1028	9	88.89%	88.89%
miR-57_2	Minc00455	154	-21.68	2	23	77	102	24	70.83%	75.00%
miR-57_2	Minc02560	142	-14.69	2	11	640	663	9	88.89%	88.89%
miR-57_2	Minc02383	141	-12.44	2	11	139	163	10	90.00%	90.00%
miR-57_2	Minc01716	147	-15.48	2	22	187	209	20	65.00%	70.00%
miR-57_2	Minc03809	142	-14.69	2	11	1961	1984	9	88.89%	88.89%
miR-57_2	Minc05909	158	-27.93	2	15	160	183	13	84.62%	92.31%
miR-57_2	Minc06065	147	-16.33	2	12	199	222	10	90.00%	90.00%
miR-57_2	Minc12579	147	-14.54	2	12	85	108	10	90.00%	90.00%
miR-57_2	Minc12579	147	-14.54	2	12	85	108	10	90.00%	90.00%
miR-57_2	Minc07076	154	-21.68	2	23	74	99	24	70.83%	75.00%
miR-57_2	Minc10077	140	-12.2	2	9	97	120	7	100.00%	100.00%
miR-57_2	Minc08197	142	-14.69	2	11	647	670	9	88.89%	88.89%
miR-57_2	Minc18811	146	-17.79	2	20	32	56	19	68.42%	68.42%
miR-57_2	Minc15506	146	-17.79	2	20	32	56	19	68.42%	68.42%
miR-57_2	Minc19116	158	-21.53	2	20	120	145	20	70.00%	80.00%
miR-57_2	Minc15034	158	-21.53	2	20	141	166	20	70.00%	80.00%
miR-57_2	Minc15826	146	-17.79	2	20	32	56	19	68.42%	68.42%
miR-57_2	Minc15167	169	-23.34	2	22	1435	1458	20	75.00%	80.00%
miR-57_2	Minc15167	142	-13.09	2	17	175	197	15	73.33%	73.33%
miR-57_2	Minc14407	142	-14.69	2	11	1420	1443	9	88.89%	88.89%
miR-57_2	Minc14272	142	-14.69	2	11	1005	1028	9	88.89%	88.89%
miR-58_1	Minc00429	143	-11.5	2	17	66	88	16	68.75%	75.00%
miR-58_1	Minc00782	147	-14.65	2	18	12	32	16	68.75%	81.25%
miR-58_1	Minc00705	143	-12.58	2	21	510	530	20	70.00%	75.00%
miR-58_1	Minc00799	155	-14.78	2	16	20	41	14	78.57%	85.71%
miR-58_1	Minc00762	141	-12.19	2	10	1	15	8	87.50%	100.00%
miR-58_1	Minc01463	141	-12.19	2	10	1	15	8	87.50%	100.00%
miR-58_1	Minc01027	146	-11.71	2	11	1	13	9	88.89%	100.00%
miR-58_1	Minc02858	157	-19.64	2	19	270	292	18	77.78%	77.78%
miR-58_1	Minc01785	148	-13.71	2	17	23	44	15	73.33%	73.33%
miR-58_1	Minc03163	144	-9.56	2	21	2027	2048	19	63.16%	63.16%
miR-58_1	Minc02660	142	-9.32	2	11	1288	1309	9	88.89%	88.89%
miR-58_1	Minc02756	142	-12.35	2	18	53	72	16	68.75%	75.00%
miR-58_1	Minc02740	141	-12.22	2	10	17	38	8	87.50%	100.00%
miR-58_1	Minc02563	149	-15.04	2	21	6	25	19	63.16%	78.95%
miR-58_1	Minc05075	143	-9.56	2	16	2129	2150	14	71.43%	71.43%
miR-58_1	Minc03809	151	-17.58	2	13	2687	2709	12	91.67%	91.67%
miR-58_1	Minc03386	145	-15.77	2	19	219	242	19	63.16%	73.68%
miR-58_1	Minc06050	159	-24.11	2	21	1	23	21	66.67%	80.95%
miR-58_1	Minc04789	153	-15.85	2	18	95	116	16	68.75%	81.25%
miR-58_1	Minc05860	145	-20.13	2	10	426	447	8	100.00%	100.00%
miR-58_1	Minc04032	151	-14.06	2	16	33	54	14	71.43%	85.71%
miR-58_1	Minc04547	145	-12.63	2	10	377	398	8	100.00%	100.00%
miR-58_1	Minc03386	145	-15.77	2	19	52	75	19	63.16%	73.68%
miR-58_1	Minc03950	144	-11.5	2	20	87	106	18	66.67%	72.22%
miR-58_1	Minc03475	143	-13.97	2	20	48	69	18	61.11%	66.67%
miR-58_1	Minc06608	159	-19.94	2	21	402	425	21	66.67%	80.95%
miR-58_1	Minc05622	145	-14.78	2	10	245	266	8	100.00%	100.00%
miR-58_1	Minc13466	153	-15.85	2	18	94	115	16	68.75%	81.25%
miR-58_1	Minc07158	148	-13.71	2	17	23	44	15	73.33%	73.33%
miR-58_1	Minc12194	151	-14.74	2	20	2	23	18	61.11%	77.78%
miR-58_1	Minc06688	142	-11.5	2	11	98	119	9	88.89%	88.89%
miR-58_1	Minc06665	144	-17.07	2	17	174	192	15	73.33%	80.00%
miR-58_1	Minc10813	142	-10.78	2	15	4260	4281	13	69.23%	76.92%
miR-58_1	Minc07439	153	-12.25	2	18	18	39	16	68.75%	81.25%
miR-58_1	Minc12589	147	-9.5	2	21	171	193	20	65.00%	70.00%
miR-58_1	Minc06775	151	-17.6	2	18	96	116	16	75.00%	81.25%
miR-58_1	Minc11430	143	-11.5	2	17	64	86	16	68.75%	75.00%
miR-58_1	Minc06682	151	-14.67	2	18	14	34	16	68.75%	87.50%
miR-58_1	Minc13074	149	-19.89	2	20	923	943	18	72.22%	72.22%
miR-58_1	Minc11453	159	-17.43	2	21	1007	1029	20	75.00%	75.00%
miR-58_1	Minc09809	158	-20.32	2	21	241	261	19	73.68%	78.95%
miR-58_1	Minc12447	154	-13.9	2	21	257	277	19	73.68%	73.68%
miR-58_1	Minc10337	142	-10.78	2	15	4192	4213	13	69.23%	76.92%
miR-58_1	Minc10031	143	-16.65	2	21	56	78	20	60.00%	70.00%
miR-58_1	Minc09680	142	-14.62	2	16	813	837	17	70.59%	70.59%
miR-58_1	Minc06696	142	-10.78	2	21	166	190	22	63.64%	68.18%
miR-58_1	Minc10031	143	-16.65	2	21	223	245	20	60.00%	70.00%
miR-58_1	Minc12806	151	-17.58	2	13	1128	1150	12	91.67%	91.67%
miR-58_1	Minc08644	141	-13.21	2	17	587	608	16	75.00%	75.00%
miR-58_1	Minc12160	141	-13.15	2	10	105	126	8	87.50%	100.00%
miR-58_1	Minc08243	142	-11.5	2	11	1	17	9	88.89%	88.89%
miR-58_1	Minc13380	141	-10.49	2	10	4	25	8	87.50%	100.00%
miR-58_1	Minc08197	151	-17.58	2	13	1373	1395	12	91.67%	91.67%
miR-58_1	Minc18436	151	-17.58	2	13	2724	2746	12	91.67%	91.67%
miR-58_1	Minc14886	142	-11.8	2	12	5	27	11	81.82%	90.91%
miR-58_1	Minc13731	161	-23.31	2	18	246	267	16	75.00%	87.50%
miR-58_1	Minc15302	159	-19.94	2	21	2326	2349	21	66.67%	80.95%
miR-58_1	Minc16281	152	-14.53	2	19	100	123	19	73.68%	78.95%
miR-58_1	Minc15380	143	-12.9	2	18	204	229	20	70.00%	70.00%
miR-58_1	Minc13731	161	-23.31	2	18	420	441	16	75.00%	87.50%
miR-58_1	Minc14911	145	-12.1	2	18	7	28	16	68.75%	68.75%
miR-58_1	Minc14417	150	-11.65	2	17	68	88	15	73.33%	86.67%
miR-58_1	Minc18114	161	-20.21	2	14	12	33	12	91.67%	100.00%
miR-58_1	Minc13847	149	-12.62	2	16	1670	1690	14	78.57%	85.71%
miR-58_1	Minc17276	145	-16.29	2	20	44	69	22	63.64%	72.73%
miR-58_1	Minc14272	151	-17.58	2	13	1731	1753	12	91.67%	91.67%
miR-58_1	Minc16195	145	-14.78	2	10	27	48	8	100.00%	100.00%
miR-58_1	Minc16221	147	-12.6	2	16	1	16	14	71.43%	78.57%
miR-58_1	Minc15260	146	-13.89	2	11	93	114	9	88.89%	100.00%
miR-58_1	Minc15993	160	-18.27	2	20	393	412	18	77.78%	83.33%
miR-58_1	Minc15844	147	-13.7	2	18	578	598	16	62.50%	87.50%
miR-58_2	Minc00429	143	-11.5	2	17	66	88	16	68.75%	75.00%
miR-58_2	Minc00782	147	-14.65	2	18	12	32	16	68.75%	81.25%
miR-58_2	Minc00705	143	-12.58	2	21	510	530	20	70.00%	75.00%
miR-58_2	Minc00799	155	-14.78	2	16	20	41	14	78.57%	85.71%
miR-58_2	Minc00762	141	-12.19	2	10	1	15	8	87.50%	100.00%
miR-58_2	Minc01463	141	-12.19	2	10	1	15	8	87.50%	100.00%
miR-58_2	Minc01027	146	-11.71	2	11	1	13	9	88.89%	100.00%
miR-58_2	Minc02858	157	-19.64	2	19	270	292	18	77.78%	77.78%
miR-58_2	Minc01785	148	-13.71	2	17	23	44	15	73.33%	73.33%
miR-58_2	Minc03163	144	-9.56	2	21	2027	2048	19	63.16%	63.16%
miR-58_2	Minc02660	142	-9.32	2	11	1288	1309	9	88.89%	88.89%
miR-58_2	Minc02756	142	-12.35	2	18	53	72	16	68.75%	75.00%
miR-58_2	Minc02740	141	-12.22	2	10	17	38	8	87.50%	100.00%
miR-58_2	Minc02563	149	-15.04	2	21	6	25	19	63.16%	78.95%
miR-58_2	Minc05075	143	-9.56	2	16	2129	2150	14	71.43%	71.43%
miR-58_2	Minc03809	151	-17.58	2	13	2687	2709	12	91.67%	91.67%
miR-58_2	Minc03386	145	-15.77	2	19	219	242	19	63.16%	73.68%
miR-58_2	Minc06050	159	-24.11	2	21	1	23	21	66.67%	80.95%
miR-58_2	Minc04789	153	-15.85	2	18	95	116	16	68.75%	81.25%
miR-58_2	Minc05860	145	-20.13	2	10	426	447	8	100.00%	100.00%
miR-58_2	Minc04032	151	-14.06	2	16	33	54	14	71.43%	85.71%
miR-58_2	Minc04547	145	-12.63	2	10	377	398	8	100.00%	100.00%
miR-58_2	Minc03386	145	-15.77	2	19	52	75	19	63.16%	73.68%
miR-58_2	Minc03950	144	-11.5	2	20	87	106	18	66.67%	72.22%
miR-58_2	Minc03475	143	-13.97	2	20	48	69	18	61.11%	66.67%
miR-58_2	Minc06608	159	-19.94	2	21	402	425	21	66.67%	80.95%
miR-58_2	Minc05622	145	-14.78	2	10	245	266	8	100.00%	100.00%
miR-58_2	Minc13466	153	-15.85	2	18	94	115	16	68.75%	81.25%
miR-58_2	Minc07158	148	-13.71	2	17	23	44	15	73.33%	73.33%
miR-58_2	Minc12194	151	-14.74	2	20	2	23	18	61.11%	77.78%
miR-58_2	Minc06688	142	-11.5	2	11	98	119	9	88.89%	88.89%
miR-58_2	Minc06665	144	-17.07	2	17	174	192	15	73.33%	80.00%
miR-58_2	Minc10813	142	-10.78	2	15	4260	4281	13	69.23%	76.92%
miR-58_2	Minc07439	153	-12.25	2	18	18	39	16	68.75%	81.25%
miR-58_2	Minc12589	147	-9.5	2	21	171	193	20	65.00%	70.00%
miR-58_2	Minc06775	151	-17.6	2	18	96	116	16	75.00%	81.25%
miR-58_2	Minc11430	143	-11.5	2	17	64	86	16	68.75%	75.00%
miR-58_2	Minc06682	151	-14.67	2	18	14	34	16	68.75%	87.50%
miR-58_2	Minc13074	149	-19.89	2	20	923	943	18	72.22%	72.22%
miR-58_2	Minc11453	159	-17.43	2	21	1007	1029	20	75.00%	75.00%
miR-58_2	Minc09809	158	-20.32	2	21	241	261	19	73.68%	78.95%
miR-58_2	Minc12447	154	-13.9	2	21	257	277	19	73.68%	73.68%
miR-58_2	Minc10337	142	-10.78	2	15	4192	4213	13	69.23%	76.92%
miR-58_2	Minc10031	143	-16.65	2	21	56	78	20	60.00%	70.00%
miR-58_2	Minc09680	142	-14.62	2	16	813	837	17	70.59%	70.59%
miR-58_2	Minc06696	142	-10.78	2	21	166	190	22	63.64%	68.18%
miR-58_2	Minc10031	143	-16.65	2	21	223	245	20	60.00%	70.00%
miR-58_2	Minc12806	151	-17.58	2	13	1128	1150	12	91.67%	91.67%
miR-58_2	Minc08644	141	-13.21	2	17	587	608	16	75.00%	75.00%
miR-58_2	Minc12160	141	-13.15	2	10	105	126	8	87.50%	100.00%
miR-58_2	Minc08243	142	-11.5	2	11	1	17	9	88.89%	88.89%
miR-58_2	Minc13380	141	-10.49	2	10	4	25	8	87.50%	100.00%
miR-58_2	Minc08197	151	-17.58	2	13	1373	1395	12	91.67%	91.67%
miR-58_2	Minc18436	151	-17.58	2	13	2724	2746	12	91.67%	91.67%
miR-58_2	Minc14886	142	-11.8	2	12	5	27	11	81.82%	90.91%
miR-58_2	Minc13731	161	-23.31	2	18	246	267	16	75.00%	87.50%
miR-58_2	Minc15302	159	-19.94	2	21	2326	2349	21	66.67%	80.95%
miR-58_2	Minc16281	152	-14.53	2	19	100	123	19	73.68%	78.95%
miR-58_2	Minc15380	143	-12.9	2	18	204	229	20	70.00%	70.00%
miR-58_2	Minc13731	161	-23.31	2	18	420	441	16	75.00%	87.50%
miR-58_2	Minc14911	145	-12.1	2	18	7	28	16	68.75%	68.75%
miR-58_2	Minc14417	150	-11.65	2	17	68	88	15	73.33%	86.67%
miR-58_2	Minc18114	161	-20.21	2	14	12	33	12	91.67%	100.00%
miR-58_2	Minc13847	149	-12.62	2	16	1670	1690	14	78.57%	85.71%
miR-58_2	Minc17276	145	-16.29	2	20	44	69	22	63.64%	72.73%
miR-58_2	Minc14272	151	-17.58	2	13	1731	1753	12	91.67%	91.67%
miR-58_2	Minc16195	145	-14.78	2	10	27	48	8	100.00%	100.00%
miR-58_2	Minc16221	147	-12.6	2	16	1	16	14	71.43%	78.57%
miR-58_2	Minc15260	146	-13.89	2	11	93	114	9	88.89%	100.00%
miR-58_2	Minc15993	160	-18.27	2	20	393	412	18	77.78%	83.33%
miR-58_2	Minc15844	147	-13.7	2	18	578	598	16	62.50%	87.50%
miR-72_1	Minc01079	152	-15.03	2	19	46	66	17	70.59%	82.35%
miR-72_1	Minc02983	142	-12.73	2	20	31	57	23	60.87%	65.22%
miR-72_1	Minc02983	142	-12.73	2	20	31	57	23	60.87%	65.22%
miR-72_1	Minc03267	152	-15.03	2	19	46	66	17	70.59%	82.35%
miR-72_1	Minc03266	152	-15.03	2	19	46	66	17	70.59%	82.35%
miR-72_1	Minc02121	142	-13.98	2	21	3031	3051	19	57.89%	73.68%
miR-72_1	Minc03483	147	-13.65	2	17	59	81	16	68.75%	81.25%
miR-72_1	Minc05472	143	-16.32	2	17	5	28	17	64.71%	76.47%
miR-72_1	Minc03882	143	-10.88	2	12	35	56	10	70.00%	100.00%
miR-72_1	Minc03809	147	-16.22	2	19	4140	4159	17	64.71%	82.35%
miR-72_1	Minc03547	148	-15.48	2	17	189	210	15	60.00%	86.67%
miR-72_1	Minc03547	145	-15.18	2	10	92	113	8	100.00%	100.00%
miR-72_1	Minc04377	148	-17.37	2	20	15	34	18	61.11%	83.33%
miR-72_1	Minc04049	159	-18.16	2	16	64	85	14	85.71%	85.71%
miR-72_1	Minc04049	156	-21.44	2	21	176	197	19	68.42%	73.68%
miR-72_1	Minc06121	142	-12.73	2	20	31	57	23	60.87%	65.22%
miR-72_1	Minc04855	148	-15.48	2	17	188	209	15	60.00%	86.67%
miR-72_1	Minc03483	147	-13.65	2	17	59	81	16	68.75%	81.25%
miR-72_1	Minc06121	142	-12.73	2	20	31	57	23	60.87%	65.22%
miR-72_1	Minc06121	142	-12.73	2	20	31	57	23	60.87%	65.22%
miR-72_1	Minc03483	147	-13.65	2	17	59	81	16	68.75%	81.25%
miR-72_1	Minc03844	150	-15.84	2	11	147	168	9	100.00%	100.00%
miR-72_1	Minc06121	142	-12.73	2	20	31	57	23	60.87%	65.22%
miR-72_1	Minc07501	142	-13.14	2	11	165	186	9	88.89%	88.89%
miR-72_1	Minc09187	162	-20.15	2	15	45	66	13	84.62%	100.00%
miR-72_1	Minc09187	162	-20.15	2	15	217	238	13	84.62%	100.00%
miR-72_1	Minc10277	152	-17.1	2	14	1204	1226	13	84.62%	92.31%
miR-72_1	Minc10277	145	-14.34	2	19	91	114	19	68.42%	68.42%
miR-72_1	Minc08986	152	-15.03	2	19	45	65	17	70.59%	82.35%
miR-72_1	Minc06732	141	-10.87	2	19	77	99	18	61.11%	72.22%
miR-72_1	Minc12921	166	-18.26	2	19	1	19	17	70.59%	94.12%
miR-72_1	Minc07492	140	-14.13	2	9	1689	1710	7	100.00%	100.00%
miR-72_1	Minc09538	149	-19.52	2	20	84	110	23	60.87%	78.26%
miR-72_1	Minc06664	169	-20.23	2	20	226	246	18	83.33%	88.89%
miR-72_1	Minc12029	152	-18.79	2	17	2229	2250	15	66.67%	86.67%
miR-72_1	Minc12029	150	-14.02	2	20	1212	1234	19	63.16%	78.95%
miR-72_1	Minc07302	150	-13.88	2	20	12	34	19	63.16%	78.95%
miR-72_1	Minc06732	141	-10.87	2	19	49	71	18	61.11%	72.22%
miR-72_1	Minc08392	151	-18.86	2	19	2807	2826	17	70.59%	82.35%
miR-72_1	Minc18937	148	-11.85	2	13	18	39	11	81.82%	90.91%
miR-72_1	Minc18937	148	-11.85	2	13	18	39	11	81.82%	90.91%
miR-72_1	Minc13984	153	-14.04	2	18	62	83	16	75.00%	75.00%
miR-72_1	Minc16382	149	-17.5	2	21	77	96	19	63.16%	78.95%
miR-72_1	Minc13971	155	-20.44	2	20	4934	4953	18	77.78%	83.33%
miR-72_1	Minc16494	147	-13.65	2	17	64	86	16	68.75%	81.25%
miR-72_1	Minc15680	151	-18.86	2	19	672	691	17	70.59%	82.35%
miR-72_1	Minc13847	142	-13.42	2	11	781	802	9	88.89%	88.89%
miR-72_1	Minc16612	144	-13.84	2	20	81	100	18	61.11%	77.78%
miR-72_1	Minc16494	147	-13.65	2	17	64	86	16	68.75%	81.25%
miR-72_1	Minc16494	147	-13.65	2	17	64	86	16	68.75%	81.25%
miR-72_2	Minc01079	152	-15.03	2	19	46	66	17	70.59%	82.35%
miR-72_2	Minc02983	142	-12.73	2	20	31	57	23	60.87%	65.22%
miR-72_2	Minc02983	142	-12.73	2	20	31	57	23	60.87%	65.22%
miR-72_2	Minc03267	152	-15.03	2	19	46	66	17	70.59%	82.35%
miR-72_2	Minc03266	152	-15.03	2	19	46	66	17	70.59%	82.35%
miR-72_2	Minc02121	142	-13.98	2	21	3031	3051	19	57.89%	73.68%
miR-72_2	Minc03483	147	-13.65	2	17	59	81	16	68.75%	81.25%
miR-72_2	Minc05472	143	-16.32	2	17	5	28	17	64.71%	76.47%
miR-72_2	Minc03882	143	-10.88	2	12	35	56	10	70.00%	100.00%
miR-72_2	Minc03809	147	-16.22	2	19	4140	4159	17	64.71%	82.35%
miR-72_2	Minc03547	148	-15.48	2	17	189	210	15	60.00%	86.67%
miR-72_2	Minc03547	145	-15.18	2	10	92	113	8	100.00%	100.00%
miR-72_2	Minc04377	148	-17.37	2	20	15	34	18	61.11%	83.33%
miR-72_2	Minc04049	159	-18.16	2	16	64	85	14	85.71%	85.71%
miR-72_2	Minc04049	156	-21.44	2	21	176	197	19	68.42%	73.68%
miR-72_2	Minc06121	142	-12.73	2	20	31	57	23	60.87%	65.22%
miR-72_2	Minc04855	148	-15.48	2	17	188	209	15	60.00%	86.67%
miR-72_2	Minc03483	147	-13.65	2	17	59	81	16	68.75%	81.25%
miR-72_2	Minc06121	142	-12.73	2	20	31	57	23	60.87%	65.22%
miR-72_2	Minc06121	142	-12.73	2	20	31	57	23	60.87%	65.22%
miR-72_2	Minc03483	147	-13.65	2	17	59	81	16	68.75%	81.25%
miR-72_2	Minc03844	150	-15.84	2	11	147	168	9	100.00%	100.00%
miR-72_2	Minc06121	142	-12.73	2	20	31	57	23	60.87%	65.22%
miR-72_2	Minc07501	142	-13.14	2	11	165	186	9	88.89%	88.89%
miR-72_2	Minc09187	162	-20.15	2	15	45	66	13	84.62%	100.00%
miR-72_2	Minc09187	162	-20.15	2	15	217	238	13	84.62%	100.00%
miR-72_2	Minc10277	152	-17.1	2	14	1204	1226	13	84.62%	92.31%
miR-72_2	Minc10277	145	-14.34	2	19	91	114	19	68.42%	68.42%
miR-72_2	Minc08986	152	-15.03	2	19	45	65	17	70.59%	82.35%
miR-72_2	Minc06732	141	-10.87	2	19	77	99	18	61.11%	72.22%
miR-72_2	Minc12921	166	-18.26	2	19	1	19	17	70.59%	94.12%
miR-72_2	Minc07492	140	-14.13	2	9	1689	1710	7	100.00%	100.00%
miR-72_2	Minc09538	149	-19.52	2	20	84	110	23	60.87%	78.26%
miR-72_2	Minc06664	169	-20.23	2	20	226	246	18	83.33%	88.89%
miR-72_2	Minc12029	152	-18.79	2	17	2229	2250	15	66.67%	86.67%
miR-72_2	Minc12029	150	-14.02	2	20	1212	1234	19	63.16%	78.95%
miR-72_2	Minc07302	150	-13.88	2	20	12	34	19	63.16%	78.95%
miR-72_2	Minc06732	141	-10.87	2	19	49	71	18	61.11%	72.22%
miR-72_2	Minc08392	151	-18.86	2	19	2807	2826	17	70.59%	82.35%
miR-72_2	Minc18937	148	-11.85	2	13	18	39	11	81.82%	90.91%
miR-72_2	Minc18937	148	-11.85	2	13	18	39	11	81.82%	90.91%
miR-72_2	Minc13984	153	-14.04	2	18	62	83	16	75.00%	75.00%
miR-72_2	Minc16382	149	-17.5	2	21	77	96	19	63.16%	78.95%
miR-72_2	Minc13971	155	-20.44	2	20	4934	4953	18	77.78%	83.33%
miR-72_2	Minc16494	147	-13.65	2	17	64	86	16	68.75%	81.25%
miR-72_2	Minc15680	151	-18.86	2	19	672	691	17	70.59%	82.35%
miR-72_2	Minc13847	142	-13.42	2	11	781	802	9	88.89%	88.89%
miR-72_2	Minc16612	144	-13.84	2	20	81	100	18	61.11%	77.78%
miR-72_2	Minc16494	147	-13.65	2	17	64	86	16	68.75%	81.25%
miR-72_2	Minc16494	147	-13.65	2	17	64	86	16	68.75%	81.25%
miR-76_1	Minc00079	148	-11.1	2	17	258	280	15	66.67%	80.00%
miR-76_1	Minc00470	148	-11.1	2	17	258	280	15	66.67%	80.00%
miR-76_1	Minc00715	154	-11.1	2	15	1	20	13	76.92%	92.31%
miR-76_1	Minc00991	151	-12.71	2	20	319	341	18	66.67%	72.22%
miR-76_1	Minc02571	151	-12.71	2	20	1004	1026	18	66.67%	72.22%
miR-76_1	Minc02771	171	-16.58	2	20	490	512	18	77.78%	88.89%
miR-76_1	Minc02743	168	-20.53	2	21	262	284	19	78.95%	78.95%
miR-76_1	Minc02996	155	-16	2	20	33	55	18	72.22%	72.22%
miR-76_1	Minc02121	151	-12.71	2	20	3776	3798	18	66.67%	72.22%
miR-76_1	Minc06172	141	-11.28	2	22	128	150	20	55.00%	65.00%
miR-76_1	Minc03849	145	-9.92	2	10	1	14	8	100.00%	100.00%
miR-76_1	Minc05438	150	-8.12	2	16	361	384	15	80.00%	80.00%
miR-76_1	Minc05438	148	-9.74	2	14	42	65	13	84.62%	84.62%
miR-76_1	Minc06355	151	-12.71	2	20	151	173	18	66.67%	72.22%
miR-76_1	Minc06355	151	-12.71	2	20	2242	2264	18	66.67%	72.22%
miR-76_1	Minc04802	150	-15.34	2	16	77	100	15	73.33%	86.67%
miR-76_1	Minc06032	161	-13.99	2	22	634	656	20	70.00%	75.00%
miR-76_1	Minc06320	166	-26.84	2	22	25	51	24	75.00%	83.33%
miR-76_1	Minc05438	148	-9.74	2	14	42	65	13	84.62%	84.62%
miR-76_1	Minc06135	155	-16	2	20	33	55	18	72.22%	72.22%
miR-76_1	Minc05095	149	-13.79	2	21	17	37	19	68.42%	73.68%
miR-76_1	Minc06117	150	-13.08	2	22	143	163	20	70.00%	70.00%
miR-76_1	Minc04772	156	-13.08	2	17	193	215	15	80.00%	80.00%
miR-76_1	Minc05042	149	-11.1	2	22	1161	1183	20	60.00%	70.00%
miR-76_1	Minc06585	147	-14.23	2	20	105	127	18	66.67%	66.67%
miR-76_1	Minc06294	157	-13.37	2	14	637	659	12	91.67%	91.67%
miR-76_1	Minc06294	156	-12.83	2	22	560	583	21	71.43%	71.43%
miR-76_1	Minc06320	166	-26.84	2	22	25	51	24	75.00%	83.33%
miR-76_1	Minc06320	166	-26.84	2	22	25	51	24	75.00%	83.33%
miR-76_1	Minc06032	161	-13.99	2	22	144	166	20	70.00%	75.00%
miR-76_1	Minc05438	148	-9.74	2	14	42	65	13	84.62%	84.62%
miR-76_1	Minc05278	150	-12.01	2	22	433	453	20	70.00%	70.00%
miR-76_1	Minc08017	159	-13.67	2	22	182	203	20	75.00%	75.00%
miR-76_1	Minc06862	151	-12.71	2	20	410	432	18	66.67%	72.22%
miR-76_1	Minc08438	151	-12.71	2	20	49	71	18	66.67%	72.22%
miR-76_1	Minc07061	148	-11.1	2	17	258	280	15	66.67%	80.00%
miR-76_1	Minc07182	151	-12.71	2	20	32	54	18	66.67%	72.22%
miR-76_1	Minc09816	148	-11.1	2	17	258	280	15	66.67%	80.00%
miR-76_1	Minc13150	154	-10.54	2	15	1	17	13	84.62%	84.62%
miR-76_1	Minc10127	154	-13.45	2	15	922	944	13	84.62%	84.62%
miR-76_1	Minc06682	143	-12.54	2	22	247	273	24	62.50%	66.67%
miR-76_1	Minc07245	148	-11.1	2	17	258	280	15	66.67%	80.00%
miR-76_1	Minc06682	143	-12.54	2	22	168	194	24	62.50%	66.67%
miR-76_1	Minc10277	156	-11.27	2	17	989	1011	15	80.00%	80.00%
miR-76_1	Minc10277	154	-12.5	2	15	761	783	13	84.62%	84.62%
miR-76_1	Minc12470	148	-11.1	2	17	28	50	15	66.67%	80.00%
miR-76_1	Minc06759	151	-12.71	2	20	122	144	18	66.67%	72.22%
miR-76_1	Minc10318	143	-12.54	2	22	244	270	24	62.50%	66.67%
miR-76_1	Minc10318	143	-12.54	2	22	168	194	24	62.50%	66.67%
miR-76_1	Minc10412	148	-11.1	2	17	305	327	15	66.67%	80.00%
miR-76_1	Minc09564	150	-15.37	2	21	11	29	19	73.68%	78.95%
miR-76_1	Minc08931	148	-11.1	2	17	258	280	15	66.67%	80.00%
miR-76_1	Minc07464	151	-12.71	2	20	197	219	18	66.67%	72.22%
miR-76_1	Minc07471	148	-11.1	2	17	258	280	15	66.67%	80.00%
miR-76_1	Minc07145	160	-18.11	2	13	14	36	11	100.00%	100.00%
miR-76_1	Minc12928	151	-12.71	2	20	57	79	18	66.67%	72.22%
miR-76_1	Minc14735	154	-13.45	2	15	630	652	13	84.62%	84.62%
miR-76_1	Minc15442	152	-18.26	2	18	100	125	19	73.68%	73.68%
miR-76_1	Minc16499	151	-12.71	2	20	462	484	18	66.67%	72.22%
miR-76_1	Minc15199	156	-11.13	2	22	256	280	22	68.18%	72.73%
miR-76_1	Minc19116	145	-9.69	2	10	464	486	8	100.00%	100.00%
miR-76_1	Minc19116	145	-9.69	2	10	260	282	8	100.00%	100.00%
miR-76_1	Minc13937	150	-12.01	2	22	452	472	20	70.00%	70.00%
miR-76_1	Minc13971	152	-15.03	2	16	5109	5129	14	85.71%	85.71%
miR-76_1	Minc16222	140	-9.82	2	9	441	463	7	100.00%	100.00%
miR-76_1	Minc15845	156	-10.65	2	17	380	402	15	80.00%	80.00%
miR-86_1	Minc00053	144	-10.42	2	21	1734	1757	19	63.16%	63.16%
miR-86_1	Minc00069	145	-14.9	2	18	146	169	16	62.50%	75.00%
miR-86_1	Minc00080	150	-10.75	2	16	746	770	15	80.00%	80.00%
miR-86_1	Minc00080	149	-13.48	2	23	497	521	22	63.64%	68.18%
miR-86_1	Minc00080	149	-14.22	2	23	1176	1202	24	62.50%	66.67%
miR-86_1	Minc00080	147	-8.38	2	12	1115	1138	10	90.00%	90.00%
miR-86_1	Minc00080	145	-8.35	2	16	1141	1163	14	78.57%	78.57%
miR-86_1	Minc00080	142	-9.37	2	11	1286	1309	9	88.89%	88.89%
miR-86_1	Minc00080	140	-8.35	2	9	855	878	7	100.00%	100.00%
miR-86_1	Minc00123	151	-9.86	2	20	645	668	18	66.67%	72.22%
miR-86_1	Minc00123	151	-16.27	2	23	2523	2546	22	68.18%	72.73%
miR-86_1	Minc00123	150	-11.81	2	23	901	921	21	66.67%	71.43%
miR-86_1	Minc00123	148	-9.86	2	22	3581	3605	21	66.67%	66.67%
miR-86_1	Minc00123	148	-11.17	2	22	3743	3768	22	63.64%	68.18%
miR-86_1	Minc00123	147	-11.64	2	12	859	882	10	90.00%	90.00%
miR-86_1	Minc00123	147	-8.57	2	12	1863	1886	10	90.00%	90.00%
miR-86_1	Minc00123	146	-9.76	2	23	1750	1773	21	57.14%	66.67%
miR-86_1	Minc00123	145	-9.79	2	16	3427	3449	14	78.57%	78.57%
miR-86_1	Minc00123	143	-9.89	2	16	1911	1934	14	71.43%	71.43%
miR-86_1	Minc00123	141	-8.84	2	14	618	641	12	75.00%	75.00%
miR-86_1	Minc00123	140	-13.15	2	9	216	239	7	100.00%	100.00%
miR-86_1	Minc00123	140	-8.77	2	9	2395	2418	7	100.00%	100.00%
miR-86_1	Minc00384	142	-8.38	2	11	42	65	9	88.89%	88.89%
miR-86_1	Minc00877	145	-12.26	2	10	15	38	8	100.00%	100.00%
miR-86_1	Minc01098	150	-11.17	2	11	138	161	9	100.00%	100.00%
miR-86_1	Minc01408	144	-12.64	2	18	466	490	17	70.59%	70.59%
miR-86_1	Minc01636	153	-14.85	2	14	150	173	12	83.33%	91.67%
miR-86_1	Minc01451	160	-14.78	2	23	46	71	23	69.57%	78.26%
miR-86_1	Minc01427	145	-12.16	2	10	2280	2303	8	100.00%	100.00%
miR-86_1	Minc01427	144	-8.22	2	13	1457	1480	11	81.82%	81.82%
miR-86_1	Minc00991	150	-10.75	2	16	1033	1057	15	80.00%	80.00%
miR-86_1	Minc00991	149	-13.48	2	23	784	808	22	63.64%	68.18%
miR-86_1	Minc00991	147	-8.38	2	12	1402	1425	10	90.00%	90.00%
miR-86_1	Minc00991	145	-8.35	2	16	1428	1450	14	78.57%	78.57%
miR-86_1	Minc00991	145	-13.1	2	23	1463	1489	24	62.50%	62.50%
miR-86_1	Minc00991	142	-9.37	2	11	1573	1596	9	88.89%	88.89%
miR-86_1	Minc00991	140	-8.35	2	9	1142	1165	7	100.00%	100.00%
miR-86_1	Minc01078	143	-11.27	2	12	38	61	10	80.00%	90.00%
miR-86_1	Minc01098	150	-11.17	2	11	138	161	9	100.00%	100.00%
miR-86_1	Minc01453	158	-18.31	2	23	660	684	23	73.91%	78.26%
miR-86_1	Minc01453	145	-14.9	2	18	337	360	16	62.50%	75.00%
miR-86_1	Minc01453	142	-8.38	2	11	674	697	9	88.89%	88.89%
miR-86_1	Minc01453	141	-8.38	2	11	702	726	10	90.00%	90.00%
miR-86_1	Minc01604	155	-12.11	2	16	1	19	14	71.43%	92.86%
miR-86_1	Minc02201	157	-12.15	2	23	72	96	22	63.64%	77.27%
miR-86_1	Minc02746	144	-9.75	2	23	344	366	21	57.14%	71.43%
miR-86_1	Minc02384	150	-11.24	2	16	178	202	15	80.00%	80.00%
miR-86_1	Minc03002	144	-8.38	2	13	28	51	11	81.82%	81.82%
miR-86_1	Minc03031	153	-12.98	2	14	140	163	12	83.33%	91.67%
miR-86_1	Minc02571	150	-10.75	2	16	1718	1742	15	80.00%	80.00%
miR-86_1	Minc02571	149	-13.48	2	23	1469	1493	22	63.64%	68.18%
miR-86_1	Minc02571	149	-14.22	2	23	2148	2174	24	62.50%	66.67%
miR-86_1	Minc02571	147	-8.38	2	12	2087	2110	10	90.00%	90.00%
miR-86_1	Minc02571	145	-8.35	2	16	2113	2135	14	78.57%	78.57%
miR-86_1	Minc02571	142	-9.37	2	11	2258	2281	9	88.89%	88.89%
miR-86_1	Minc02571	141	-8.47	2	11	142	166	10	90.00%	90.00%
miR-86_1	Minc02571	140	-8.35	2	9	1827	1850	7	100.00%	100.00%
miR-86_1	Minc03232	158	-18.31	2	23	422	446	23	73.91%	78.26%
miR-86_1	Minc03232	153	-11.17	2	23	855	879	22	68.18%	68.18%
miR-86_1	Minc03232	145	-14.9	2	18	100	123	16	62.50%	75.00%
miR-86_1	Minc03232	144	-8.38	2	23	996	1018	21	61.90%	66.67%
miR-86_1	Minc03232	142	-8.38	2	11	436	459	9	88.89%	88.89%
miR-86_1	Minc03232	142	-7.6	2	11	934	957	9	88.89%	88.89%
miR-86_1	Minc03232	141	-8.38	2	11	464	488	10	90.00%	90.00%
miR-86_1	Minc02771	150	-11.69	2	15	608	631	13	76.92%	84.62%
miR-86_1	Minc02885	146	-12.97	2	11	41	64	9	88.89%	100.00%
miR-86_1	Minc02471	149	-13.48	2	23	877	901	22	63.64%	68.18%
miR-86_1	Minc02471	147	-8.38	2	12	1494	1517	10	90.00%	90.00%
miR-86_1	Minc02471	146	-10.75	2	16	1125	1149	15	73.33%	80.00%
miR-86_1	Minc02471	145	-8.35	2	16	1520	1542	14	78.57%	78.57%
miR-86_1	Minc02471	142	-8.66	2	11	1558	1581	9	88.89%	88.89%
miR-86_1	Minc02471	142	-9.37	2	11	1665	1688	9	88.89%	88.89%
miR-86_1	Minc02471	140	-13.15	2	9	346	369	7	100.00%	100.00%
miR-86_1	Minc02471	140	-14.05	2	9	1054	1077	7	100.00%	100.00%
miR-86_1	Minc02471	140	-8.35	2	9	1234	1257	7	100.00%	100.00%
miR-86_1	Minc03277	150	-8.38	2	22	249	273	22	68.18%	72.73%
miR-86_1	Minc01819	162	-16.12	2	21	1	23	19	73.68%	84.21%
miR-86_1	Minc01729	167	-22.76	2	23	2279	2302	22	77.27%	81.82%
miR-86_1	Minc01729	151	-9.86	2	20	401	424	18	66.67%	72.22%
miR-86_1	Minc01729	147	-9.79	2	12	615	638	10	90.00%	90.00%
miR-86_1	Minc01729	147	-8.57	2	12	1619	1642	10	90.00%	90.00%
miR-86_1	Minc01729	146	-9.76	2	23	1506	1529	21	57.14%	66.67%
miR-86_1	Minc01729	143	-9.89	2	16	1667	1690	14	71.43%	71.43%
miR-86_1	Minc01729	141	-8.84	2	14	374	397	12	75.00%	75.00%
miR-86_1	Minc01729	140	-8.77	2	9	2151	2174	7	100.00%	100.00%
miR-86_1	Minc02498	158	-18.31	2	23	5	29	23	73.91%	78.26%
miR-86_1	Minc02498	153	-11.17	2	23	437	461	22	68.18%	68.18%
miR-86_1	Minc02498	144	-8.38	2	23	578	600	21	61.90%	66.67%
miR-86_1	Minc02498	142	-8.38	2	11	19	42	9	88.89%	88.89%
miR-86_1	Minc02498	142	-7.6	2	11	516	539	9	88.89%	88.89%
miR-86_1	Minc02498	141	-8.38	2	11	47	71	10	90.00%	90.00%
miR-86_1	Minc03033	150	-8.38	2	22	14	37	21	71.43%	71.43%
miR-86_1	Minc03003	150	-12.39	2	11	77	100	9	100.00%	100.00%
miR-86_1	Minc02734	155	-10.76	2	16	91	114	14	78.57%	85.71%
miR-86_1	Minc02734	147	-9.89	2	12	169	192	10	90.00%	90.00%
miR-86_1	Minc01699	146	-10.36	2	21	32	54	19	68.42%	68.42%
miR-86_1	Minc02745	140	-8.38	2	9	77	100	7	100.00%	100.00%
miR-86_1	Minc01836	153	-10.98	2	15	49	73	14	85.71%	85.71%
miR-86_1	Minc01824	142	-8.35	2	16	53	77	15	73.33%	73.33%
miR-86_1	Minc01895	149	-14.22	2	23	720	746	24	62.50%	66.67%
miR-86_1	Minc01895	147	-8.38	2	12	659	682	10	90.00%	90.00%
miR-86_1	Minc01895	145	-8.35	2	16	685	707	14	78.57%	78.57%
miR-86_1	Minc01895	142	-9.37	2	11	830	853	9	88.89%	88.89%
miR-86_1	Minc02608	153	-12.26	2	16	171	193	14	85.71%	85.71%
miR-86_1	Minc02383	144	-13.73	2	23	207	226	21	66.67%	71.43%
miR-86_1	Minc03192	169	-22.27	2	22	2720	2743	20	75.00%	80.00%
miR-86_1	Minc02388	146	-15.32	2	16	758	782	15	73.33%	80.00%
miR-86_1	Minc02388	143	-9.44	2	20	138	161	18	61.11%	66.67%
miR-86_1	Minc02121	149	-13.48	2	23	4233	4257	22	63.64%	68.18%
miR-86_1	Minc02121	147	-8.38	2	12	4851	4874	10	90.00%	90.00%
miR-86_1	Minc02121	146	-10.75	2	16	4482	4506	15	73.33%	80.00%
miR-86_1	Minc02121	145	-8.35	2	16	4877	4899	14	78.57%	78.57%
miR-86_1	Minc02121	142	-8.66	2	11	4915	4938	9	88.89%	88.89%
miR-86_1	Minc02121	142	-9.37	2	11	5022	5045	9	88.89%	88.89%
miR-86_1	Minc02121	141	-7.6	2	12	1329	1351	10	90.00%	90.00%
miR-86_1	Minc02121	140	-8.35	2	9	4591	4614	7	100.00%	100.00%
miR-86_1	Minc04994	153	-12	2	21	7	28	19	73.68%	73.68%
miR-86_1	Minc04931	155	-10.96	2	16	652	675	14	71.43%	92.86%
miR-86_1	Minc03809	145	-7.63	2	16	4218	4240	14	78.57%	78.57%
miR-86_1	Minc03531	150	-9.89	2	23	99	122	21	61.90%	66.67%
miR-86_1	Minc04049	147	-9.86	2	12	876	899	10	90.00%	90.00%
miR-86_1	Minc04049	145	-8.38	2	23	894	918	22	63.64%	63.64%
miR-86_1	Minc05438	154	-14.51	2	15	411	434	13	76.92%	92.31%
miR-86_1	Minc06355	150	-10.75	2	16	865	889	15	80.00%	80.00%
miR-86_1	Minc06355	149	-13.48	2	23	616	640	22	63.64%	68.18%
miR-86_1	Minc06355	149	-14.22	2	23	1295	1321	24	62.50%	66.67%
miR-86_1	Minc06355	149	-13.48	2	23	2702	2726	22	63.64%	68.18%
miR-86_1	Minc06355	149	-14.22	2	23	3381	3407	24	62.50%	66.67%
miR-86_1	Minc06355	147	-8.38	2	12	3320	3343	10	90.00%	90.00%
miR-86_1	Minc06355	146	-10.75	2	16	2951	2975	15	73.33%	80.00%
miR-86_1	Minc06355	145	-8.35	2	16	1260	1282	14	78.57%	78.57%
miR-86_1	Minc06355	145	-8.35	2	16	3346	3368	14	78.57%	78.57%
miR-86_1	Minc06355	142	-9.37	2	11	1405	1428	9	88.89%	88.89%
miR-86_1	Minc06355	142	-9.37	2	11	3491	3514	9	88.89%	88.89%
miR-86_1	Minc06355	140	-8.35	2	9	974	997	7	100.00%	100.00%
miR-86_1	Minc06355	140	-14.05	2	9	2880	2903	7	100.00%	100.00%
miR-86_1	Minc06355	140	-8.35	2	9	3060	3083	7	100.00%	100.00%
miR-86_1	Minc05271	158	-13.24	2	23	115	138	21	61.90%	76.19%
miR-86_1	Minc03420	142	-11.57	2	11	500	523	9	88.89%	88.89%
miR-86_1	Minc06527	147	-10.75	2	12	1	11	10	90.00%	90.00%
miR-86_1	Minc03447	167	-22.76	2	23	2339	2362	22	77.27%	81.82%
miR-86_1	Minc03447	151	-9.86	2	20	461	484	18	66.67%	72.22%
miR-86_1	Minc03447	147	-9.79	2	12	675	698	10	90.00%	90.00%
miR-86_1	Minc03447	147	-8.57	2	12	1679	1702	10	90.00%	90.00%
miR-86_1	Minc03447	146	-9.76	2	23	1566	1589	21	57.14%	66.67%
miR-86_1	Minc03447	143	-9.89	2	16	1727	1750	14	71.43%	71.43%
miR-86_1	Minc03447	141	-8.84	2	14	434	457	12	75.00%	75.00%
miR-86_1	Minc03447	140	-8.77	2	9	2211	2234	7	100.00%	100.00%
miR-86_1	Minc03604	140	-8.35	2	9	46	69	7	100.00%	100.00%
miR-86_1	Minc06050	150	-10.98	2	11	91	114	9	100.00%	100.00%
miR-86_1	Minc05324	162	-16.12	2	21	1	23	19	73.68%	84.21%
miR-86_1	Minc05322	145	-14.9	2	18	249	272	16	62.50%	75.00%
miR-86_1	Minc05363	162	-17.41	2	23	42	65	21	66.67%	76.19%
miR-86_1	Minc03336	149	-8.35	2	23	119	143	22	63.64%	68.18%
miR-86_1	Minc05491	157	-8.35	2	22	40	63	20	70.00%	70.00%
miR-86_1	Minc04994	152	-16.53	2	23	174	200	24	62.50%	75.00%
miR-86_1	Minc04909	146	-10.75	2	21	210	238	24	66.67%	66.67%
miR-86_1	Minc03426	140	-9.65	2	9	1	8	7	100.00%	100.00%
miR-86_1	Minc06301	142	-8.38	2	11	105	128	9	88.89%	88.89%
miR-86_1	Minc06365	145	-9.29	2	14	67	90	12	75.00%	83.33%
miR-86_1	Minc05446	160	-18.69	2	23	525	551	24	70.83%	75.00%
miR-86_1	Minc03533	147	-8.38	2	12	26	49	10	90.00%	90.00%
miR-86_1	Minc04537	146	-10.36	2	21	32	54	19	68.42%	68.42%
miR-86_1	Minc04931	155	-10.96	2	16	45	68	14	71.43%	92.86%
miR-86_1	Minc04919	140	-8.38	2	9	207	230	7	100.00%	100.00%
miR-86_1	Minc06585	163	-15.73	2	16	135	158	14	85.71%	92.86%
miR-86_1	Minc05721	147	-9.86	2	12	85	108	10	90.00%	90.00%
miR-86_1	Minc05721	145	-8.38	2	23	103	127	22	63.64%	63.64%
miR-86_1	Minc04049	147	-9.86	2	12	85	108	10	90.00%	90.00%
miR-86_1	Minc04049	145	-8.38	2	23	103	127	22	63.64%	63.64%
miR-86_1	Minc03661	150	-9.89	2	23	79	102	21	61.90%	66.67%
miR-86_1	Minc03811	149	-12.08	2	22	474	496	21	71.43%	71.43%
miR-86_1	Minc05891	140	-8.35	2	9	47	70	7	100.00%	100.00%
miR-86_1	Minc04124	153	-13.15	2	23	115	139	22	63.64%	72.73%
miR-86_1	Minc05704	150	-9.89	2	23	101	124	21	61.90%	66.67%
miR-86_1	Minc04994	153	-12	2	21	7	28	19	73.68%	73.68%
miR-86_1	Minc04931	155	-10.96	2	16	187	210	14	71.43%	92.86%
miR-86_1	Minc04346	150	-8.9	2	17	106	128	15	80.00%	80.00%
miR-86_1	Minc11521	140	-8.38	2	9	48	71	7	100.00%	100.00%
miR-86_1	Minc09000	146	-8.38	2	15	573	596	13	76.92%	76.92%
miR-86_1	Minc10540	154	-9.85	2	15	43	65	13	84.62%	84.62%
miR-86_1	Minc11469	158	-18.31	2	23	3759	3783	23	73.91%	78.26%
miR-86_1	Minc11469	153	-11.17	2	23	4193	4217	22	68.18%	68.18%
miR-86_1	Minc11469	150	-10.75	2	16	1524	1548	15	80.00%	80.00%
miR-86_1	Minc11469	149	-13.48	2	23	1275	1299	22	63.64%	68.18%
miR-86_1	Minc11469	149	-14.22	2	23	1954	1980	24	62.50%	66.67%
miR-86_1	Minc11469	147	-8.38	2	12	1893	1916	10	90.00%	90.00%
miR-86_1	Minc11469	145	-8.35	2	16	1919	1941	14	78.57%	78.57%
miR-86_1	Minc11469	145	-14.9	2	18	3436	3459	16	62.50%	75.00%
miR-86_1	Minc11469	144	-8.38	2	23	4334	4356	21	61.90%	66.67%
miR-86_1	Minc11469	142	-9.37	2	11	2064	2087	9	88.89%	88.89%
miR-86_1	Minc11469	142	-8.38	2	11	3773	3796	9	88.89%	88.89%
miR-86_1	Minc11469	142	-7.6	2	11	4272	4295	9	88.89%	88.89%
miR-86_1	Minc11469	141	-8.38	2	11	3801	3825	10	90.00%	90.00%
miR-86_1	Minc11469	140	-8.35	2	9	1633	1656	7	100.00%	100.00%
miR-86_1	Minc06862	150	-10.75	2	16	1107	1131	15	80.00%	80.00%
miR-86_1	Minc06862	149	-13.48	2	23	858	882	22	63.64%	68.18%
miR-86_1	Minc06862	147	-8.38	2	12	1476	1499	10	90.00%	90.00%
miR-86_1	Minc06862	145	-8.35	2	16	1502	1524	14	78.57%	78.57%
miR-86_1	Minc06862	142	-8.66	2	11	1540	1563	9	88.89%	88.89%
miR-86_1	Minc06862	142	-8.61	2	11	1647	1670	9	88.89%	88.89%
miR-86_1	Minc06862	140	-8.35	2	9	1216	1239	7	100.00%	100.00%
miR-86_1	Minc09042	146	-15.18	2	11	33	56	9	88.89%	100.00%
miR-86_1	Minc12703	155	-10.96	2	16	45	68	14	71.43%	92.86%
miR-86_1	Minc08438	149	-13.48	2	23	514	538	22	63.64%	68.18%
miR-86_1	Minc08438	147	-8.38	2	12	1132	1155	10	90.00%	90.00%
miR-86_1	Minc08438	146	-10.75	2	16	763	787	15	73.33%	80.00%
miR-86_1	Minc08438	145	-8.35	2	16	1158	1180	14	78.57%	78.57%
miR-86_1	Minc08438	142	-9.49	2	11	1196	1219	9	88.89%	88.89%
miR-86_1	Minc08438	142	-9.37	2	11	1303	1326	9	88.89%	88.89%
miR-86_1	Minc08438	140	-14.05	2	9	692	715	7	100.00%	100.00%
miR-86_1	Minc08438	140	-8.35	2	9	872	895	7	100.00%	100.00%
miR-86_1	Minc11900	144	-9.58	2	14	123	147	13	76.92%	84.62%
miR-86_1	Minc11521	140	-8.38	2	9	48	71	7	100.00%	100.00%
miR-86_1	Minc12702	158	-11.74	2	23	46	69	21	66.67%	71.43%
miR-86_1	Minc12402	143	-8.68	2	16	27	50	14	71.43%	71.43%
miR-86_1	Minc12589	162	-11.65	2	15	92	115	13	92.31%	92.31%
miR-86_1	Minc07722	146	-10.84	2	16	228	253	16	75.00%	75.00%
miR-86_1	Minc06935	147	-8.38	2	12	76	99	10	90.00%	90.00%
miR-86_1	Minc13167	145	-9.29	2	14	67	90	12	75.00%	83.33%
miR-86_1	Minc07182	151	-9.86	2	20	443	466	18	66.67%	72.22%
miR-86_1	Minc07182	150	-11.81	2	23	699	719	21	66.67%	71.43%
miR-86_1	Minc07182	147	-11.64	2	12	657	680	10	90.00%	90.00%
miR-86_1	Minc07182	147	-8.57	2	12	1661	1684	10	90.00%	90.00%
miR-86_1	Minc07182	146	-9.76	2	23	1548	1571	21	57.14%	66.67%
miR-86_1	Minc07182	143	-9.89	2	16	1709	1732	14	71.43%	71.43%
miR-86_1	Minc07182	141	-8.84	2	14	416	439	12	75.00%	75.00%
miR-86_1	Minc07501	142	-9.89	2	11	82	105	9	88.89%	88.89%
miR-86_1	Minc07501	142	-11.08	2	11	106	129	9	88.89%	88.89%
miR-86_1	Minc07501	140	-9.86	2	9	127	150	7	100.00%	100.00%
miR-86_1	Minc08713	146	-8.35	2	15	98	121	13	76.92%	76.92%
miR-86_1	Minc12243	158	-18.31	2	23	468	492	23	73.91%	78.26%
miR-86_1	Minc12243	153	-11.17	2	23	901	925	22	68.18%	68.18%
miR-86_1	Minc12243	151	-10.75	2	16	1252	1275	14	78.57%	78.57%
miR-86_1	Minc12243	145	-14.9	2	18	145	168	16	62.50%	75.00%
miR-86_1	Minc12243	144	-8.38	2	23	1042	1064	21	61.90%	66.67%
miR-86_1	Minc12243	142	-8.38	2	11	482	505	9	88.89%	88.89%
miR-86_1	Minc12243	142	-7.6	2	11	980	1003	9	88.89%	88.89%
miR-86_1	Minc12243	141	-8.38	2	11	510	534	10	90.00%	90.00%
miR-86_1	Minc09219	161	-17.08	2	21	117	140	20	80.00%	80.00%
miR-86_1	Minc09215	147	-12.22	2	22	66	91	22	68.18%	68.18%
miR-86_1	Minc09268	152	-8.35	2	23	917	939	21	66.67%	71.43%
miR-86_1	Minc09268	150	-10.75	2	16	541	565	15	80.00%	80.00%
miR-86_1	Minc09268	149	-10.09	2	23	287	311	22	59.09%	72.73%
miR-86_1	Minc09268	147	-8.38	2	12	891	914	10	90.00%	90.00%
miR-86_1	Minc09268	145	-10.73	2	19	984	1013	23	65.22%	65.22%
miR-86_1	Minc09268	142	-9.86	2	11	92	115	9	88.89%	88.89%
miR-86_1	Minc09268	142	-9.37	2	11	1059	1082	9	88.89%	88.89%
miR-86_1	Minc12703	155	-10.96	2	16	45	68	14	71.43%	92.86%
miR-86_1	Minc13217	167	-22.76	2	23	2243	2266	22	77.27%	81.82%
miR-86_1	Minc13217	151	-9.86	2	20	365	388	18	66.67%	72.22%
miR-86_1	Minc13217	147	-9.79	2	12	579	602	10	90.00%	90.00%
miR-86_1	Minc13217	147	-8.57	2	12	1583	1606	10	90.00%	90.00%
miR-86_1	Minc13217	146	-9.76	2	23	1470	1493	21	57.14%	66.67%
miR-86_1	Minc13217	143	-9.89	2	16	1631	1654	14	71.43%	71.43%
miR-86_1	Minc13217	141	-8.84	2	14	338	361	12	75.00%	75.00%
miR-86_1	Minc13217	140	-8.77	2	9	2115	2138	7	100.00%	100.00%
miR-86_1	Minc07282	142	-8.35	2	11	221	244	9	88.89%	88.89%
miR-86_1	Minc08978	150	-8.38	2	23	34	57	21	61.90%	66.67%
miR-86_1	Minc09000	146	-8.38	2	15	245	268	13	76.92%	76.92%
miR-86_1	Minc12647	152	-10.98	2	13	95	118	11	90.91%	90.91%
miR-86_1	Minc10573	154	-15.04	2	21	4	26	19	68.42%	78.95%
miR-86_1	Minc06759	150	-10.75	2	16	836	860	15	80.00%	80.00%
miR-86_1	Minc06759	149	-13.48	2	23	587	611	22	63.64%	68.18%
miR-86_1	Minc10086	141	-11.87	2	10	1	10	8	87.50%	100.00%
miR-86_1	Minc06667	152	-10.98	2	23	172	194	21	66.67%	71.43%
miR-86_1	Minc11453	150	-14.82	2	21	55	77	19	63.16%	78.95%
miR-86_1	Minc11453	140	-10.21	2	9	104	127	7	100.00%	100.00%
miR-86_1	Minc09333	152	-10.95	2	13	455	478	11	90.91%	90.91%
miR-86_1	Minc08914	150	-10.92	2	23	113	136	21	61.90%	66.67%
miR-86_1	Minc07572	146	-14.04	2	19	1	18	17	70.59%	82.35%
miR-86_1	Minc12647	152	-10.98	2	13	662	685	11	90.91%	90.91%
miR-86_1	Minc12447	143	-8.35	2	20	138	161	18	61.11%	66.67%
miR-86_1	Minc11287	158	-18.17	2	23	108	129	21	76.19%	76.19%
miR-86_1	Minc11260	150	-9.08	2	19	69	92	17	70.59%	70.59%
miR-86_1	Minc08713	146	-8.35	2	15	98	121	13	76.92%	76.92%
miR-86_1	Minc08978	150	-8.38	2	23	34	57	21	61.90%	66.67%
miR-86_1	Minc08091	158	-12.39	2	23	156	179	21	66.67%	71.43%
miR-86_1	Minc07708	151	-15.98	2	20	80	103	18	66.67%	72.22%
miR-86_1	Minc06696	162	-11.65	2	15	87	110	13	92.31%	92.31%
miR-86_1	Minc07453	150	-10.98	2	11	92	115	9	100.00%	100.00%
miR-86_1	Minc07492	156	-12.21	2	14	1391	1415	13	92.31%	92.31%
miR-86_1	Minc08583	140	-11.69	2	9	798	821	7	100.00%	100.00%
miR-86_1	Minc07464	156	-8.73	2	23	1306	1328	21	71.43%	71.43%
miR-86_1	Minc07464	150	-10.75	2	16	911	935	15	80.00%	80.00%
miR-86_1	Minc07464	149	-13.48	2	23	662	686	22	63.64%	68.18%
miR-86_1	Minc07464	145	-12.42	2	23	1341	1367	24	62.50%	62.50%
miR-86_1	Minc07464	145	-10.73	2	19	1376	1405	23	65.22%	65.22%
miR-86_1	Minc07464	141	-8.38	2	12	1281	1303	10	90.00%	90.00%
miR-86_1	Minc07464	140	-8.35	2	9	1020	1043	7	100.00%	100.00%
miR-86_1	Minc07464	140	-8.38	2	9	1451	1474	7	100.00%	100.00%
miR-86_1	Minc12703	155	-10.96	2	16	45	68	14	71.43%	92.86%
miR-86_1	Minc11082	144	-12.64	2	18	406	430	17	70.59%	70.59%
miR-86_1	Minc06693	150	-10.47	2	15	20	43	13	76.92%	84.62%
miR-86_1	Minc10868	145	-10.75	2	10	25	48	8	100.00%	100.00%
miR-86_1	Minc09645	149	-12.26	2	23	10	36	24	62.50%	66.67%
miR-86_1	Minc11581	162	-15.11	2	21	7	29	19	78.95%	78.95%
miR-86_1	Minc10076	159	-12.16	2	16	42	65	14	85.71%	85.71%
miR-86_1	Minc12821	151	-9.86	2	20	371	394	18	66.67%	72.22%
miR-86_1	Minc12821	151	-16.27	2	23	2243	2266	22	68.18%	72.73%
miR-86_1	Minc12821	150	-10.19	2	23	1470	1493	21	61.90%	66.67%
miR-86_1	Minc12821	147	-9.79	2	12	585	608	10	90.00%	90.00%
miR-86_1	Minc12821	147	-7.79	2	12	1583	1606	10	90.00%	90.00%
miR-86_1	Minc12821	145	-10.75	2	10	1622	1645	8	100.00%	100.00%
miR-86_1	Minc12821	143	-10.04	2	16	1631	1654	14	71.43%	71.43%
miR-86_1	Minc12821	142	-7.6	2	11	468	491	9	88.89%	88.89%
miR-86_1	Minc12821	141	-8.84	2	14	344	367	12	75.00%	75.00%
miR-86_1	Minc12821	140	-8.77	2	9	2115	2138	7	100.00%	100.00%
miR-86_1	Minc12592	150	-10.47	2	15	22	45	13	76.92%	84.62%
miR-86_1	Minc10044	147	-9.89	2	12	75	98	10	90.00%	90.00%
miR-86_1	Minc10044	147	-10.1	2	21	155	181	22	63.64%	68.18%
miR-86_1	Minc08234	154	-12.73	2	20	598	622	19	68.42%	78.95%
miR-86_1	Minc08492	156	-12.15	2	23	370	389	21	76.19%	76.19%
miR-86_1	Minc06693	150	-10.47	2	15	20	43	13	76.92%	84.62%
miR-86_1	Minc12928	167	-22.76	2	23	2059	2082	22	77.27%	81.82%
miR-86_1	Minc12928	151	-9.86	2	20	181	204	18	66.67%	72.22%
miR-86_1	Minc12928	147	-9.79	2	12	395	418	10	90.00%	90.00%
miR-86_1	Minc12928	147	-8.57	2	12	1399	1422	10	90.00%	90.00%
miR-86_1	Minc12928	146	-9.76	2	23	1286	1309	21	57.14%	66.67%
miR-86_1	Minc12928	143	-9.89	2	16	1447	1470	14	71.43%	71.43%
miR-86_1	Minc12928	141	-8.84	2	14	154	177	12	75.00%	75.00%
miR-86_1	Minc12928	140	-8.77	2	9	1931	1954	7	100.00%	100.00%
miR-86_1	Minc12592	150	-10.47	2	15	22	45	13	76.92%	84.62%
miR-86_1	Minc13085	160	-13.06	2	23	19	41	21	66.67%	80.95%
miR-86_1	Minc08392	153	-8.09	2	16	2885	2907	14	85.71%	85.71%
miR-86_1	Minc10347	142	-15.3	2	19	38	61	17	64.71%	64.71%
miR-86_1	Minc10076	159	-12.16	2	16	42	65	14	85.71%	85.71%
miR-86_1	Minc11581	162	-15.11	2	21	7	29	19	78.95%	78.95%
miR-86_1	Minc07453	150	-10.98	2	11	92	115	9	100.00%	100.00%
miR-86_1	Minc11379	145	-15.57	2	19	141	161	17	76.47%	76.47%
miR-86_1	Minc11080	149	-11.87	2	16	300	322	14	78.57%	85.71%
miR-86_1	Minc07688	150	-10.75	2	16	779	803	15	80.00%	80.00%
miR-86_1	Minc07688	149	-13.48	2	23	530	554	22	63.64%	68.18%
miR-86_1	Minc07688	149	-14.22	2	23	1209	1235	24	62.50%	66.67%
miR-86_1	Minc07688	147	-8.38	2	12	1148	1171	10	90.00%	90.00%
miR-86_1	Minc07688	145	-8.35	2	16	1174	1196	14	78.57%	78.57%
miR-86_1	Minc07688	142	-9.37	2	11	1319	1342	9	88.89%	88.89%
miR-86_1	Minc07688	140	-8.35	2	9	888	911	7	100.00%	100.00%
miR-86_1	Minc16835	149	-13.48	2	23	465	489	22	63.64%	68.18%
miR-86_1	Minc16835	147	-8.38	2	12	1083	1106	10	90.00%	90.00%
miR-86_1	Minc16835	146	-10.75	2	16	714	738	15	73.33%	80.00%
miR-86_1	Minc16835	145	-8.35	2	16	1109	1131	14	78.57%	78.57%
miR-86_1	Minc16835	145	-12.42	2	23	1144	1170	24	62.50%	62.50%
miR-86_1	Minc16835	142	-9.37	2	11	1254	1277	9	88.89%	88.89%
miR-86_1	Minc16835	140	-14.05	2	9	643	666	7	100.00%	100.00%
miR-86_1	Minc16835	140	-8.35	2	9	823	846	7	100.00%	100.00%
miR-86_1	Minc16688	143	-8.68	2	16	26	49	14	71.43%	71.43%
miR-86_1	Minc17104	148	-9.79	2	14	175	199	13	84.62%	84.62%
miR-86_1	Minc15627	155	-9.26	2	22	32	57	22	72.73%	72.73%
miR-86_1	Minc15110	142	-8.38	2	11	34	57	9	88.89%	88.89%
miR-86_1	Minc15359	147	-8.38	2	12	1	20	10	90.00%	90.00%
miR-86_1	Minc14671	143	-11.15	2	22	96	123	24	62.50%	66.67%
miR-86_1	Minc17104	148	-9.79	2	14	81	105	13	84.62%	84.62%
miR-86_1	Minc17087	142	-8.35	2	11	350	373	9	88.89%	88.89%
miR-86_1	Minc16991	155	-11.65	2	12	42	65	10	100.00%	100.00%
miR-86_1	Minc14516	158	-13.24	2	23	113	136	21	61.90%	76.19%
miR-86_1	Minc14305	142	-9.79	2	11	5	28	9	88.89%	88.89%
miR-86_1	Minc13844	146	-14.8	2	12	48	72	11	90.91%	90.91%
miR-86_1	Minc17175	142	-8.83	2	11	249	272	9	88.89%	88.89%
miR-86_1	Minc18446	152	-10.2	2	13	2195	2218	11	90.91%	90.91%
miR-86_1	Minc18446	142	-8.35	2	11	298	321	9	88.89%	88.89%
miR-86_1	Minc16488	147	-9.86	2	12	133	156	10	90.00%	90.00%
miR-86_1	Minc15302	142	-8.38	2	11	2596	2619	9	88.89%	88.89%
miR-86_1	Minc15139	158	-11.72	2	19	338	361	17	76.47%	76.47%
miR-86_1	Minc14754	140	-10.11	2	9	256	279	7	100.00%	100.00%
miR-86_1	Minc18830	149	-11.87	2	16	300	322	14	78.57%	85.71%
miR-86_1	Minc16499	149	-10.09	2	23	1017	1041	22	59.09%	72.73%
miR-86_1	Minc16499	149	-10.75	2	23	1272	1296	22	63.64%	68.18%
miR-86_1	Minc16499	147	-8.38	2	12	1641	1664	10	90.00%	90.00%
miR-86_1	Minc16499	145	-8.35	2	16	1667	1689	14	78.57%	78.57%
miR-86_1	Minc16499	142	-10.59	2	11	1705	1728	9	88.89%	88.89%
miR-86_1	Minc16499	140	-15.34	2	9	493	516	7	100.00%	100.00%
miR-86_1	Minc16499	140	-8.35	2	9	1381	1404	7	100.00%	100.00%
miR-86_1	Minc16499	140	-8.38	2	9	1812	1835	7	100.00%	100.00%
miR-86_1	Minc15506	147	-10.75	2	12	1116	1139	10	90.00%	90.00%
miR-86_1	Minc17852	143	-8.68	2	16	27	50	14	71.43%	71.43%
miR-86_1	Minc15162	142	-9.37	2	11	1802	1825	9	88.89%	88.89%
miR-86_1	Minc16949	145	-14.9	2	18	100	123	16	62.50%	75.00%
miR-86_1	Minc17104	148	-9.79	2	14	455	479	13	84.62%	84.62%
miR-86_1	Minc14844	142	-9.89	2	11	52	75	9	88.89%	88.89%
miR-86_1	Minc14771	155	-20.52	2	21	181	206	21	71.43%	71.43%
miR-86_1	Minc16308	149	-10.36	2	22	92	112	20	70.00%	70.00%
miR-86_1	Minc16711	159	-16.3	2	16	685	708	14	78.57%	92.86%
miR-86_1	Minc18157	162	-17.38	2	15	57	80	13	92.31%	92.31%
miR-86_1	Minc14435	145	-12.91	2	21	37	58	19	63.16%	73.68%
miR-86_1	Minc16477	147	-10.75	2	12	62	85	10	90.00%	90.00%
miR-86_1	Minc15139	158	-11.72	2	19	414	437	17	76.47%	76.47%
miR-86_1	Minc15826	147	-10.75	2	12	1469	1492	10	90.00%	90.00%
miR-86_1	Minc15680	145	-7.63	2	16	752	774	14	78.57%	78.57%
miR-86_1	Minc18006	155	-10.76	2	16	91	114	14	78.57%	85.71%
miR-86_1	Minc18006	147	-9.89	2	12	169	192	10	90.00%	90.00%
miR-86_1	Minc17463	142	-8.38	2	11	34	57	9	88.89%	88.89%
miR-86_1	Minc14676	148	-9.15	2	22	141	161	20	70.00%	75.00%
miR-86_1	Minc17394	145	-14.9	2	18	145	168	16	62.50%	75.00%
miR-86_1	Minc14520	153	-14.35	2	18	147	170	16	68.75%	81.25%
miR-86_1	Minc16905	162	-10.6	2	23	20	43	21	66.67%	76.19%
miR-86_1	Minc13847	143	-9.96	2	21	284	312	24	62.50%	62.50%
miR-86_1	Minc17679	151	-10.98	2	23	244	265	21	66.67%	71.43%
miR-86_1	Minc16289	158	-18.31	2	23	5	29	23	73.91%	78.26%
miR-86_1	Minc16289	142	-8.38	2	11	19	42	9	88.89%	88.89%
miR-86_1	Minc16289	141	-8.38	2	11	47	71	10	90.00%	90.00%
miR-86_1	Minc18396	156	-15.92	2	22	91	111	20	75.00%	80.00%
miR-86_1	Minc14305	142	-9.79	2	11	5	28	9	88.89%	88.89%
miR-86_1	Minc16375	153	-12.66	2	23	111	135	22	63.64%	72.73%
miR-86_1	Minc14483	150	-12.65	2	17	33	58	17	76.47%	82.35%
miR-86_1	Minc15240	147	-12.47	2	16	146	167	14	85.71%	85.71%
miR-86_1	Minc16990	140	-9.75	2	9	1	8	7	100.00%	100.00%
miR-86_1	Minc15272	148	-13.32	2	19	385	413	22	68.18%	72.73%
miR-86_1	Minc14071	141	-10.47	2	10	303	326	8	87.50%	100.00%
miR-86_1	Minc18558	147	-10.75	2	12	1	11	10	90.00%	90.00%
miR-86_2	Minc00053	144	-10.42	2	21	1734	1757	19	63.16%	63.16%
miR-86_2	Minc00069	145	-14.9	2	18	146	169	16	62.50%	75.00%
miR-86_2	Minc00080	150	-10.75	2	16	746	770	15	80.00%	80.00%
miR-86_2	Minc00080	149	-13.48	2	23	497	521	22	63.64%	68.18%
miR-86_2	Minc00080	149	-14.22	2	23	1176	1202	24	62.50%	66.67%
miR-86_2	Minc00080	147	-8.38	2	12	1115	1138	10	90.00%	90.00%
miR-86_2	Minc00080	145	-8.35	2	16	1141	1163	14	78.57%	78.57%
miR-86_2	Minc00080	142	-9.37	2	11	1286	1309	9	88.89%	88.89%
miR-86_2	Minc00080	140	-8.35	2	9	855	878	7	100.00%	100.00%
miR-86_2	Minc00123	151	-9.86	2	20	645	668	18	66.67%	72.22%
miR-86_2	Minc00123	151	-16.27	2	23	2523	2546	22	68.18%	72.73%
miR-86_2	Minc00123	150	-11.81	2	23	901	921	21	66.67%	71.43%
miR-86_2	Minc00123	148	-9.86	2	22	3581	3605	21	66.67%	66.67%
miR-86_2	Minc00123	148	-11.17	2	22	3743	3768	22	63.64%	68.18%
miR-86_2	Minc00123	147	-11.64	2	12	859	882	10	90.00%	90.00%
miR-86_2	Minc00123	147	-8.57	2	12	1863	1886	10	90.00%	90.00%
miR-86_2	Minc00123	146	-9.76	2	23	1750	1773	21	57.14%	66.67%
miR-86_2	Minc00123	145	-9.79	2	16	3427	3449	14	78.57%	78.57%
miR-86_2	Minc00123	143	-9.89	2	16	1911	1934	14	71.43%	71.43%
miR-86_2	Minc00123	141	-8.84	2	14	618	641	12	75.00%	75.00%
miR-86_2	Minc00123	140	-13.15	2	9	216	239	7	100.00%	100.00%
miR-86_2	Minc00123	140	-8.77	2	9	2395	2418	7	100.00%	100.00%
miR-86_2	Minc00384	142	-8.38	2	11	42	65	9	88.89%	88.89%
miR-86_2	Minc00877	145	-12.26	2	10	15	38	8	100.00%	100.00%
miR-86_2	Minc01098	150	-11.17	2	11	138	161	9	100.00%	100.00%
miR-86_2	Minc01408	144	-12.64	2	18	466	490	17	70.59%	70.59%
miR-86_2	Minc01636	153	-14.85	2	14	150	173	12	83.33%	91.67%
miR-86_2	Minc01451	160	-14.78	2	23	46	71	23	69.57%	78.26%
miR-86_2	Minc01427	145	-12.16	2	10	2280	2303	8	100.00%	100.00%
miR-86_2	Minc01427	144	-8.22	2	13	1457	1480	11	81.82%	81.82%
miR-86_2	Minc00991	150	-10.75	2	16	1033	1057	15	80.00%	80.00%
miR-86_2	Minc00991	149	-13.48	2	23	784	808	22	63.64%	68.18%
miR-86_2	Minc00991	147	-8.38	2	12	1402	1425	10	90.00%	90.00%
miR-86_2	Minc00991	145	-8.35	2	16	1428	1450	14	78.57%	78.57%
miR-86_2	Minc00991	145	-13.1	2	23	1463	1489	24	62.50%	62.50%
miR-86_2	Minc00991	142	-9.37	2	11	1573	1596	9	88.89%	88.89%
miR-86_2	Minc00991	140	-8.35	2	9	1142	1165	7	100.00%	100.00%
miR-86_2	Minc01078	143	-11.27	2	12	38	61	10	80.00%	90.00%
miR-86_2	Minc01098	150	-11.17	2	11	138	161	9	100.00%	100.00%
miR-86_2	Minc01453	158	-18.31	2	23	660	684	23	73.91%	78.26%
miR-86_2	Minc01453	145	-14.9	2	18	337	360	16	62.50%	75.00%
miR-86_2	Minc01453	142	-8.38	2	11	674	697	9	88.89%	88.89%
miR-86_2	Minc01453	141	-8.38	2	11	702	726	10	90.00%	90.00%
miR-86_2	Minc01604	155	-12.11	2	16	1	19	14	71.43%	92.86%
miR-86_2	Minc02201	157	-12.15	2	23	72	96	22	63.64%	77.27%
miR-86_2	Minc02746	144	-9.75	2	23	344	366	21	57.14%	71.43%
miR-86_2	Minc02384	150	-11.24	2	16	178	202	15	80.00%	80.00%
miR-86_2	Minc03002	144	-8.38	2	13	28	51	11	81.82%	81.82%
miR-86_2	Minc03031	153	-12.98	2	14	140	163	12	83.33%	91.67%
miR-86_2	Minc02571	150	-10.75	2	16	1718	1742	15	80.00%	80.00%
miR-86_2	Minc02571	149	-13.48	2	23	1469	1493	22	63.64%	68.18%
miR-86_2	Minc02571	149	-14.22	2	23	2148	2174	24	62.50%	66.67%
miR-86_2	Minc02571	147	-8.38	2	12	2087	2110	10	90.00%	90.00%
miR-86_2	Minc02571	145	-8.35	2	16	2113	2135	14	78.57%	78.57%
miR-86_2	Minc02571	142	-9.37	2	11	2258	2281	9	88.89%	88.89%
miR-86_2	Minc02571	141	-8.47	2	11	142	166	10	90.00%	90.00%
miR-86_2	Minc02571	140	-8.35	2	9	1827	1850	7	100.00%	100.00%
miR-86_2	Minc03232	158	-18.31	2	23	422	446	23	73.91%	78.26%
miR-86_2	Minc03232	153	-11.17	2	23	855	879	22	68.18%	68.18%
miR-86_2	Minc03232	145	-14.9	2	18	100	123	16	62.50%	75.00%
miR-86_2	Minc03232	144	-8.38	2	23	996	1018	21	61.90%	66.67%
miR-86_2	Minc03232	142	-8.38	2	11	436	459	9	88.89%	88.89%
miR-86_2	Minc03232	142	-7.6	2	11	934	957	9	88.89%	88.89%
miR-86_2	Minc03232	141	-8.38	2	11	464	488	10	90.00%	90.00%
miR-86_2	Minc02771	150	-11.69	2	15	608	631	13	76.92%	84.62%
miR-86_2	Minc02885	146	-12.97	2	11	41	64	9	88.89%	100.00%
miR-86_2	Minc02471	149	-13.48	2	23	877	901	22	63.64%	68.18%
miR-86_2	Minc02471	147	-8.38	2	12	1494	1517	10	90.00%	90.00%
miR-86_2	Minc02471	146	-10.75	2	16	1125	1149	15	73.33%	80.00%
miR-86_2	Minc02471	145	-8.35	2	16	1520	1542	14	78.57%	78.57%
miR-86_2	Minc02471	142	-8.66	2	11	1558	1581	9	88.89%	88.89%
miR-86_2	Minc02471	142	-9.37	2	11	1665	1688	9	88.89%	88.89%
miR-86_2	Minc02471	140	-13.15	2	9	346	369	7	100.00%	100.00%
miR-86_2	Minc02471	140	-14.05	2	9	1054	1077	7	100.00%	100.00%
miR-86_2	Minc02471	140	-8.35	2	9	1234	1257	7	100.00%	100.00%
miR-86_2	Minc03277	150	-8.38	2	22	249	273	22	68.18%	72.73%
miR-86_2	Minc01819	162	-16.12	2	21	1	23	19	73.68%	84.21%
miR-86_2	Minc01729	167	-22.76	2	23	2279	2302	22	77.27%	81.82%
miR-86_2	Minc01729	151	-9.86	2	20	401	424	18	66.67%	72.22%
miR-86_2	Minc01729	147	-9.79	2	12	615	638	10	90.00%	90.00%
miR-86_2	Minc01729	147	-8.57	2	12	1619	1642	10	90.00%	90.00%
miR-86_2	Minc01729	146	-9.76	2	23	1506	1529	21	57.14%	66.67%
miR-86_2	Minc01729	143	-9.89	2	16	1667	1690	14	71.43%	71.43%
miR-86_2	Minc01729	141	-8.84	2	14	374	397	12	75.00%	75.00%
miR-86_2	Minc01729	140	-8.77	2	9	2151	2174	7	100.00%	100.00%
miR-86_2	Minc02498	158	-18.31	2	23	5	29	23	73.91%	78.26%
miR-86_2	Minc02498	153	-11.17	2	23	437	461	22	68.18%	68.18%
miR-86_2	Minc02498	144	-8.38	2	23	578	600	21	61.90%	66.67%
miR-86_2	Minc02498	142	-8.38	2	11	19	42	9	88.89%	88.89%
miR-86_2	Minc02498	142	-7.6	2	11	516	539	9	88.89%	88.89%
miR-86_2	Minc02498	141	-8.38	2	11	47	71	10	90.00%	90.00%
miR-86_2	Minc03033	150	-8.38	2	22	14	37	21	71.43%	71.43%
miR-86_2	Minc03003	150	-12.39	2	11	77	100	9	100.00%	100.00%
miR-86_2	Minc02734	155	-10.76	2	16	91	114	14	78.57%	85.71%
miR-86_2	Minc02734	147	-9.89	2	12	169	192	10	90.00%	90.00%
miR-86_2	Minc01699	146	-10.36	2	21	32	54	19	68.42%	68.42%
miR-86_2	Minc02745	140	-8.38	2	9	77	100	7	100.00%	100.00%
miR-86_2	Minc01836	153	-10.98	2	15	49	73	14	85.71%	85.71%
miR-86_2	Minc01824	142	-8.35	2	16	53	77	15	73.33%	73.33%
miR-86_2	Minc01895	149	-14.22	2	23	720	746	24	62.50%	66.67%
miR-86_2	Minc01895	147	-8.38	2	12	659	682	10	90.00%	90.00%
miR-86_2	Minc01895	145	-8.35	2	16	685	707	14	78.57%	78.57%
miR-86_2	Minc01895	142	-9.37	2	11	830	853	9	88.89%	88.89%
miR-86_2	Minc02608	153	-12.26	2	16	171	193	14	85.71%	85.71%
miR-86_2	Minc02383	144	-13.73	2	23	207	226	21	66.67%	71.43%
miR-86_2	Minc03192	169	-22.27	2	22	2720	2743	20	75.00%	80.00%
miR-86_2	Minc02388	146	-15.32	2	16	758	782	15	73.33%	80.00%
miR-86_2	Minc02388	143	-9.44	2	20	138	161	18	61.11%	66.67%
miR-86_2	Minc02121	149	-13.48	2	23	4233	4257	22	63.64%	68.18%
miR-86_2	Minc02121	147	-8.38	2	12	4851	4874	10	90.00%	90.00%
miR-86_2	Minc02121	146	-10.75	2	16	4482	4506	15	73.33%	80.00%
miR-86_2	Minc02121	145	-8.35	2	16	4877	4899	14	78.57%	78.57%
miR-86_2	Minc02121	142	-8.66	2	11	4915	4938	9	88.89%	88.89%
miR-86_2	Minc02121	142	-9.37	2	11	5022	5045	9	88.89%	88.89%
miR-86_2	Minc02121	141	-7.6	2	12	1329	1351	10	90.00%	90.00%
miR-86_2	Minc02121	140	-8.35	2	9	4591	4614	7	100.00%	100.00%
miR-86_2	Minc04994	153	-12	2	21	7	28	19	73.68%	73.68%
miR-86_2	Minc04931	155	-10.96	2	16	652	675	14	71.43%	92.86%
miR-86_2	Minc03809	145	-7.63	2	16	4218	4240	14	78.57%	78.57%
miR-86_2	Minc03531	150	-9.89	2	23	99	122	21	61.90%	66.67%
miR-86_2	Minc04049	147	-9.86	2	12	876	899	10	90.00%	90.00%
miR-86_2	Minc04049	145	-8.38	2	23	894	918	22	63.64%	63.64%
miR-86_2	Minc05438	154	-14.51	2	15	411	434	13	76.92%	92.31%
miR-86_2	Minc06355	150	-10.75	2	16	865	889	15	80.00%	80.00%
miR-86_2	Minc06355	149	-13.48	2	23	616	640	22	63.64%	68.18%
miR-86_2	Minc06355	149	-14.22	2	23	1295	1321	24	62.50%	66.67%
miR-86_2	Minc06355	149	-13.48	2	23	2702	2726	22	63.64%	68.18%
miR-86_2	Minc06355	149	-14.22	2	23	3381	3407	24	62.50%	66.67%
miR-86_2	Minc06355	147	-8.38	2	12	3320	3343	10	90.00%	90.00%
miR-86_2	Minc06355	146	-10.75	2	16	2951	2975	15	73.33%	80.00%
miR-86_2	Minc06355	145	-8.35	2	16	1260	1282	14	78.57%	78.57%
miR-86_2	Minc06355	145	-8.35	2	16	3346	3368	14	78.57%	78.57%
miR-86_2	Minc06355	142	-9.37	2	11	1405	1428	9	88.89%	88.89%
miR-86_2	Minc06355	142	-9.37	2	11	3491	3514	9	88.89%	88.89%
miR-86_2	Minc06355	140	-8.35	2	9	974	997	7	100.00%	100.00%
miR-86_2	Minc06355	140	-14.05	2	9	2880	2903	7	100.00%	100.00%
miR-86_2	Minc06355	140	-8.35	2	9	3060	3083	7	100.00%	100.00%
miR-86_2	Minc05271	158	-13.24	2	23	115	138	21	61.90%	76.19%
miR-86_2	Minc03420	142	-11.57	2	11	500	523	9	88.89%	88.89%
miR-86_2	Minc06527	147	-10.75	2	12	1	11	10	90.00%	90.00%
miR-86_2	Minc03447	167	-22.76	2	23	2339	2362	22	77.27%	81.82%
miR-86_2	Minc03447	151	-9.86	2	20	461	484	18	66.67%	72.22%
miR-86_2	Minc03447	147	-9.79	2	12	675	698	10	90.00%	90.00%
miR-86_2	Minc03447	147	-8.57	2	12	1679	1702	10	90.00%	90.00%
miR-86_2	Minc03447	146	-9.76	2	23	1566	1589	21	57.14%	66.67%
miR-86_2	Minc03447	143	-9.89	2	16	1727	1750	14	71.43%	71.43%
miR-86_2	Minc03447	141	-8.84	2	14	434	457	12	75.00%	75.00%
miR-86_2	Minc03447	140	-8.77	2	9	2211	2234	7	100.00%	100.00%
miR-86_2	Minc03604	140	-8.35	2	9	46	69	7	100.00%	100.00%
miR-86_2	Minc06050	150	-10.98	2	11	91	114	9	100.00%	100.00%
miR-86_2	Minc05324	162	-16.12	2	21	1	23	19	73.68%	84.21%
miR-86_2	Minc05322	145	-14.9	2	18	249	272	16	62.50%	75.00%
miR-86_2	Minc05363	162	-17.41	2	23	42	65	21	66.67%	76.19%
miR-86_2	Minc03336	149	-8.35	2	23	119	143	22	63.64%	68.18%
miR-86_2	Minc05491	157	-8.35	2	22	40	63	20	70.00%	70.00%
miR-86_2	Minc04994	152	-16.53	2	23	174	200	24	62.50%	75.00%
miR-86_2	Minc04909	146	-10.75	2	21	210	238	24	66.67%	66.67%
miR-86_2	Minc03426	140	-9.65	2	9	1	8	7	100.00%	100.00%
miR-86_2	Minc06301	142	-8.38	2	11	105	128	9	88.89%	88.89%
miR-86_2	Minc06365	145	-9.29	2	14	67	90	12	75.00%	83.33%
miR-86_2	Minc05446	160	-18.69	2	23	525	551	24	70.83%	75.00%
miR-86_2	Minc03533	147	-8.38	2	12	26	49	10	90.00%	90.00%
miR-86_2	Minc04537	146	-10.36	2	21	32	54	19	68.42%	68.42%
miR-86_2	Minc04931	155	-10.96	2	16	45	68	14	71.43%	92.86%
miR-86_2	Minc04919	140	-8.38	2	9	207	230	7	100.00%	100.00%
miR-86_2	Minc06585	163	-15.73	2	16	135	158	14	85.71%	92.86%
miR-86_2	Minc05721	147	-9.86	2	12	85	108	10	90.00%	90.00%
miR-86_2	Minc05721	145	-8.38	2	23	103	127	22	63.64%	63.64%
miR-86_2	Minc04049	147	-9.86	2	12	85	108	10	90.00%	90.00%
miR-86_2	Minc04049	145	-8.38	2	23	103	127	22	63.64%	63.64%
miR-86_2	Minc03661	150	-9.89	2	23	79	102	21	61.90%	66.67%
miR-86_2	Minc03811	149	-12.08	2	22	474	496	21	71.43%	71.43%
miR-86_2	Minc05891	140	-8.35	2	9	47	70	7	100.00%	100.00%
miR-86_2	Minc04124	153	-13.15	2	23	115	139	22	63.64%	72.73%
miR-86_2	Minc05704	150	-9.89	2	23	101	124	21	61.90%	66.67%
miR-86_2	Minc04994	153	-12	2	21	7	28	19	73.68%	73.68%
miR-86_2	Minc04931	155	-10.96	2	16	187	210	14	71.43%	92.86%
miR-86_2	Minc04346	150	-8.9	2	17	106	128	15	80.00%	80.00%
miR-86_2	Minc11521	140	-8.38	2	9	48	71	7	100.00%	100.00%
miR-86_2	Minc09000	146	-8.38	2	15	573	596	13	76.92%	76.92%
miR-86_2	Minc10540	154	-9.85	2	15	43	65	13	84.62%	84.62%
miR-86_2	Minc11469	158	-18.31	2	23	3759	3783	23	73.91%	78.26%
miR-86_2	Minc11469	153	-11.17	2	23	4193	4217	22	68.18%	68.18%
miR-86_2	Minc11469	150	-10.75	2	16	1524	1548	15	80.00%	80.00%
miR-86_2	Minc11469	149	-13.48	2	23	1275	1299	22	63.64%	68.18%
miR-86_2	Minc11469	149	-14.22	2	23	1954	1980	24	62.50%	66.67%
miR-86_2	Minc11469	147	-8.38	2	12	1893	1916	10	90.00%	90.00%
miR-86_2	Minc11469	145	-8.35	2	16	1919	1941	14	78.57%	78.57%
miR-86_2	Minc11469	145	-14.9	2	18	3436	3459	16	62.50%	75.00%
miR-86_2	Minc11469	144	-8.38	2	23	4334	4356	21	61.90%	66.67%
miR-86_2	Minc11469	142	-9.37	2	11	2064	2087	9	88.89%	88.89%
miR-86_2	Minc11469	142	-8.38	2	11	3773	3796	9	88.89%	88.89%
miR-86_2	Minc11469	142	-7.6	2	11	4272	4295	9	88.89%	88.89%
miR-86_2	Minc11469	141	-8.38	2	11	3801	3825	10	90.00%	90.00%
miR-86_2	Minc11469	140	-8.35	2	9	1633	1656	7	100.00%	100.00%
miR-86_2	Minc06862	150	-10.75	2	16	1107	1131	15	80.00%	80.00%
miR-86_2	Minc06862	149	-13.48	2	23	858	882	22	63.64%	68.18%
miR-86_2	Minc06862	147	-8.38	2	12	1476	1499	10	90.00%	90.00%
miR-86_2	Minc06862	145	-8.35	2	16	1502	1524	14	78.57%	78.57%
miR-86_2	Minc06862	142	-8.66	2	11	1540	1563	9	88.89%	88.89%
miR-86_2	Minc06862	142	-8.61	2	11	1647	1670	9	88.89%	88.89%
miR-86_2	Minc06862	140	-8.35	2	9	1216	1239	7	100.00%	100.00%
miR-86_2	Minc09042	146	-15.18	2	11	33	56	9	88.89%	100.00%
miR-86_2	Minc12703	155	-10.96	2	16	45	68	14	71.43%	92.86%
miR-86_2	Minc08438	149	-13.48	2	23	514	538	22	63.64%	68.18%
miR-86_2	Minc08438	147	-8.38	2	12	1132	1155	10	90.00%	90.00%
miR-86_2	Minc08438	146	-10.75	2	16	763	787	15	73.33%	80.00%
miR-86_2	Minc08438	145	-8.35	2	16	1158	1180	14	78.57%	78.57%
miR-86_2	Minc08438	142	-9.49	2	11	1196	1219	9	88.89%	88.89%
miR-86_2	Minc08438	142	-9.37	2	11	1303	1326	9	88.89%	88.89%
miR-86_2	Minc08438	140	-14.05	2	9	692	715	7	100.00%	100.00%
miR-86_2	Minc08438	140	-8.35	2	9	872	895	7	100.00%	100.00%
miR-86_2	Minc11900	144	-9.58	2	14	123	147	13	76.92%	84.62%
miR-86_2	Minc11521	140	-8.38	2	9	48	71	7	100.00%	100.00%
miR-86_2	Minc12702	158	-11.74	2	23	46	69	21	66.67%	71.43%
miR-86_2	Minc12402	143	-8.68	2	16	27	50	14	71.43%	71.43%
miR-86_2	Minc12589	162	-11.65	2	15	92	115	13	92.31%	92.31%
miR-86_2	Minc07722	146	-10.84	2	16	228	253	16	75.00%	75.00%
miR-86_2	Minc06935	147	-8.38	2	12	76	99	10	90.00%	90.00%
miR-86_2	Minc13167	145	-9.29	2	14	67	90	12	75.00%	83.33%
miR-86_2	Minc07182	151	-9.86	2	20	443	466	18	66.67%	72.22%
miR-86_2	Minc07182	150	-11.81	2	23	699	719	21	66.67%	71.43%
miR-86_2	Minc07182	147	-11.64	2	12	657	680	10	90.00%	90.00%
miR-86_2	Minc07182	147	-8.57	2	12	1661	1684	10	90.00%	90.00%
miR-86_2	Minc07182	146	-9.76	2	23	1548	1571	21	57.14%	66.67%
miR-86_2	Minc07182	143	-9.89	2	16	1709	1732	14	71.43%	71.43%
miR-86_2	Minc07182	141	-8.84	2	14	416	439	12	75.00%	75.00%
miR-86_2	Minc07501	142	-9.89	2	11	82	105	9	88.89%	88.89%
miR-86_2	Minc07501	142	-11.08	2	11	106	129	9	88.89%	88.89%
miR-86_2	Minc07501	140	-9.86	2	9	127	150	7	100.00%	100.00%
miR-86_2	Minc08713	146	-8.35	2	15	98	121	13	76.92%	76.92%
miR-86_2	Minc12243	158	-18.31	2	23	468	492	23	73.91%	78.26%
miR-86_2	Minc12243	153	-11.17	2	23	901	925	22	68.18%	68.18%
miR-86_2	Minc12243	151	-10.75	2	16	1252	1275	14	78.57%	78.57%
miR-86_2	Minc12243	145	-14.9	2	18	145	168	16	62.50%	75.00%
miR-86_2	Minc12243	144	-8.38	2	23	1042	1064	21	61.90%	66.67%
miR-86_2	Minc12243	142	-8.38	2	11	482	505	9	88.89%	88.89%
miR-86_2	Minc12243	142	-7.6	2	11	980	1003	9	88.89%	88.89%
miR-86_2	Minc12243	141	-8.38	2	11	510	534	10	90.00%	90.00%
miR-86_2	Minc09219	161	-17.08	2	21	117	140	20	80.00%	80.00%
miR-86_2	Minc09215	147	-12.22	2	22	66	91	22	68.18%	68.18%
miR-86_2	Minc09268	152	-8.35	2	23	917	939	21	66.67%	71.43%
miR-86_2	Minc09268	150	-10.75	2	16	541	565	15	80.00%	80.00%
miR-86_2	Minc09268	149	-10.09	2	23	287	311	22	59.09%	72.73%
miR-86_2	Minc09268	147	-8.38	2	12	891	914	10	90.00%	90.00%
miR-86_2	Minc09268	145	-10.73	2	19	984	1013	23	65.22%	65.22%
miR-86_2	Minc09268	142	-9.86	2	11	92	115	9	88.89%	88.89%
miR-86_2	Minc09268	142	-9.37	2	11	1059	1082	9	88.89%	88.89%
miR-86_2	Minc12703	155	-10.96	2	16	45	68	14	71.43%	92.86%
miR-86_2	Minc13217	167	-22.76	2	23	2243	2266	22	77.27%	81.82%
miR-86_2	Minc13217	151	-9.86	2	20	365	388	18	66.67%	72.22%
miR-86_2	Minc13217	147	-9.79	2	12	579	602	10	90.00%	90.00%
miR-86_2	Minc13217	147	-8.57	2	12	1583	1606	10	90.00%	90.00%
miR-86_2	Minc13217	146	-9.76	2	23	1470	1493	21	57.14%	66.67%
miR-86_2	Minc13217	143	-9.89	2	16	1631	1654	14	71.43%	71.43%
miR-86_2	Minc13217	141	-8.84	2	14	338	361	12	75.00%	75.00%
miR-86_2	Minc13217	140	-8.77	2	9	2115	2138	7	100.00%	100.00%
miR-86_2	Minc07282	142	-8.35	2	11	221	244	9	88.89%	88.89%
miR-86_2	Minc08978	150	-8.38	2	23	34	57	21	61.90%	66.67%
miR-86_2	Minc09000	146	-8.38	2	15	245	268	13	76.92%	76.92%
miR-86_2	Minc12647	152	-10.98	2	13	95	118	11	90.91%	90.91%
miR-86_2	Minc10573	154	-15.04	2	21	4	26	19	68.42%	78.95%
miR-86_2	Minc06759	150	-10.75	2	16	836	860	15	80.00%	80.00%
miR-86_2	Minc06759	149	-13.48	2	23	587	611	22	63.64%	68.18%
miR-86_2	Minc10086	141	-11.87	2	10	1	10	8	87.50%	100.00%
miR-86_2	Minc06667	152	-10.98	2	23	172	194	21	66.67%	71.43%
miR-86_2	Minc11453	150	-14.82	2	21	55	77	19	63.16%	78.95%
miR-86_2	Minc11453	140	-10.21	2	9	104	127	7	100.00%	100.00%
miR-86_2	Minc09333	152	-10.95	2	13	455	478	11	90.91%	90.91%
miR-86_2	Minc08914	150	-10.92	2	23	113	136	21	61.90%	66.67%
miR-86_2	Minc07572	146	-14.04	2	19	1	18	17	70.59%	82.35%
miR-86_2	Minc12647	152	-10.98	2	13	662	685	11	90.91%	90.91%
miR-86_2	Minc12447	143	-8.35	2	20	138	161	18	61.11%	66.67%
miR-86_2	Minc11287	158	-18.17	2	23	108	129	21	76.19%	76.19%
miR-86_2	Minc11260	150	-9.08	2	19	69	92	17	70.59%	70.59%
miR-86_2	Minc08713	146	-8.35	2	15	98	121	13	76.92%	76.92%
miR-86_2	Minc08978	150	-8.38	2	23	34	57	21	61.90%	66.67%
miR-86_2	Minc08091	158	-12.39	2	23	156	179	21	66.67%	71.43%
miR-86_2	Minc07708	151	-15.98	2	20	80	103	18	66.67%	72.22%
miR-86_2	Minc06696	162	-11.65	2	15	87	110	13	92.31%	92.31%
miR-86_2	Minc07453	150	-10.98	2	11	92	115	9	100.00%	100.00%
miR-86_2	Minc07492	156	-12.21	2	14	1391	1415	13	92.31%	92.31%
miR-86_2	Minc08583	140	-11.69	2	9	798	821	7	100.00%	100.00%
miR-86_2	Minc07464	156	-8.73	2	23	1306	1328	21	71.43%	71.43%
miR-86_2	Minc07464	150	-10.75	2	16	911	935	15	80.00%	80.00%
miR-86_2	Minc07464	149	-13.48	2	23	662	686	22	63.64%	68.18%
miR-86_2	Minc07464	145	-12.42	2	23	1341	1367	24	62.50%	62.50%
miR-86_2	Minc07464	145	-10.73	2	19	1376	1405	23	65.22%	65.22%
miR-86_2	Minc07464	141	-8.38	2	12	1281	1303	10	90.00%	90.00%
miR-86_2	Minc07464	140	-8.35	2	9	1020	1043	7	100.00%	100.00%
miR-86_2	Minc07464	140	-8.38	2	9	1451	1474	7	100.00%	100.00%
miR-86_2	Minc12703	155	-10.96	2	16	45	68	14	71.43%	92.86%
miR-86_2	Minc11082	144	-12.64	2	18	406	430	17	70.59%	70.59%
miR-86_2	Minc06693	150	-10.47	2	15	20	43	13	76.92%	84.62%
miR-86_2	Minc10868	145	-10.75	2	10	25	48	8	100.00%	100.00%
miR-86_2	Minc09645	149	-12.26	2	23	10	36	24	62.50%	66.67%
miR-86_2	Minc11581	162	-15.11	2	21	7	29	19	78.95%	78.95%
miR-86_2	Minc10076	159	-12.16	2	16	42	65	14	85.71%	85.71%
miR-86_2	Minc12821	151	-9.86	2	20	371	394	18	66.67%	72.22%
miR-86_2	Minc12821	151	-16.27	2	23	2243	2266	22	68.18%	72.73%
miR-86_2	Minc12821	150	-10.19	2	23	1470	1493	21	61.90%	66.67%
miR-86_2	Minc12821	147	-9.79	2	12	585	608	10	90.00%	90.00%
miR-86_2	Minc12821	147	-7.79	2	12	1583	1606	10	90.00%	90.00%
miR-86_2	Minc12821	145	-10.75	2	10	1622	1645	8	100.00%	100.00%
miR-86_2	Minc12821	143	-10.04	2	16	1631	1654	14	71.43%	71.43%
miR-86_2	Minc12821	142	-7.6	2	11	468	491	9	88.89%	88.89%
miR-86_2	Minc12821	141	-8.84	2	14	344	367	12	75.00%	75.00%
miR-86_2	Minc12821	140	-8.77	2	9	2115	2138	7	100.00%	100.00%
miR-86_2	Minc12592	150	-10.47	2	15	22	45	13	76.92%	84.62%
miR-86_2	Minc10044	147	-9.89	2	12	75	98	10	90.00%	90.00%
miR-86_2	Minc10044	147	-10.1	2	21	155	181	22	63.64%	68.18%
miR-86_2	Minc08234	154	-12.73	2	20	598	622	19	68.42%	78.95%
miR-86_2	Minc08492	156	-12.15	2	23	370	389	21	76.19%	76.19%
miR-86_2	Minc06693	150	-10.47	2	15	20	43	13	76.92%	84.62%
miR-86_2	Minc12928	167	-22.76	2	23	2059	2082	22	77.27%	81.82%
miR-86_2	Minc12928	151	-9.86	2	20	181	204	18	66.67%	72.22%
miR-86_2	Minc12928	147	-9.79	2	12	395	418	10	90.00%	90.00%
miR-86_2	Minc12928	147	-8.57	2	12	1399	1422	10	90.00%	90.00%
miR-86_2	Minc12928	146	-9.76	2	23	1286	1309	21	57.14%	66.67%
miR-86_2	Minc12928	143	-9.89	2	16	1447	1470	14	71.43%	71.43%
miR-86_2	Minc12928	141	-8.84	2	14	154	177	12	75.00%	75.00%
miR-86_2	Minc12928	140	-8.77	2	9	1931	1954	7	100.00%	100.00%
miR-86_2	Minc12592	150	-10.47	2	15	22	45	13	76.92%	84.62%
miR-86_2	Minc13085	160	-13.06	2	23	19	41	21	66.67%	80.95%
miR-86_2	Minc08392	153	-8.09	2	16	2885	2907	14	85.71%	85.71%
miR-86_2	Minc10347	142	-15.3	2	19	38	61	17	64.71%	64.71%
miR-86_2	Minc10076	159	-12.16	2	16	42	65	14	85.71%	85.71%
miR-86_2	Minc11581	162	-15.11	2	21	7	29	19	78.95%	78.95%
miR-86_2	Minc07453	150	-10.98	2	11	92	115	9	100.00%	100.00%
miR-86_2	Minc11379	145	-15.57	2	19	141	161	17	76.47%	76.47%
miR-86_2	Minc11080	149	-11.87	2	16	300	322	14	78.57%	85.71%
miR-86_2	Minc07688	150	-10.75	2	16	779	803	15	80.00%	80.00%
miR-86_2	Minc07688	149	-13.48	2	23	530	554	22	63.64%	68.18%
miR-86_2	Minc07688	149	-14.22	2	23	1209	1235	24	62.50%	66.67%
miR-86_2	Minc07688	147	-8.38	2	12	1148	1171	10	90.00%	90.00%
miR-86_2	Minc07688	145	-8.35	2	16	1174	1196	14	78.57%	78.57%
miR-86_2	Minc07688	142	-9.37	2	11	1319	1342	9	88.89%	88.89%
miR-86_2	Minc07688	140	-8.35	2	9	888	911	7	100.00%	100.00%
miR-86_2	Minc16835	149	-13.48	2	23	465	489	22	63.64%	68.18%
miR-86_2	Minc16835	147	-8.38	2	12	1083	1106	10	90.00%	90.00%
miR-86_2	Minc16835	146	-10.75	2	16	714	738	15	73.33%	80.00%
miR-86_2	Minc16835	145	-8.35	2	16	1109	1131	14	78.57%	78.57%
miR-86_2	Minc16835	145	-12.42	2	23	1144	1170	24	62.50%	62.50%
miR-86_2	Minc16835	142	-9.37	2	11	1254	1277	9	88.89%	88.89%
miR-86_2	Minc16835	140	-14.05	2	9	643	666	7	100.00%	100.00%
miR-86_2	Minc16835	140	-8.35	2	9	823	846	7	100.00%	100.00%
miR-86_2	Minc16688	143	-8.68	2	16	26	49	14	71.43%	71.43%
miR-86_2	Minc17104	148	-9.79	2	14	175	199	13	84.62%	84.62%
miR-86_2	Minc15627	155	-9.26	2	22	32	57	22	72.73%	72.73%
miR-86_2	Minc15110	142	-8.38	2	11	34	57	9	88.89%	88.89%
miR-86_2	Minc15359	147	-8.38	2	12	1	20	10	90.00%	90.00%
miR-86_2	Minc14671	143	-11.15	2	22	96	123	24	62.50%	66.67%
miR-86_2	Minc17104	148	-9.79	2	14	81	105	13	84.62%	84.62%
miR-86_2	Minc17087	142	-8.35	2	11	350	373	9	88.89%	88.89%
miR-86_2	Minc16991	155	-11.65	2	12	42	65	10	100.00%	100.00%
miR-86_2	Minc14516	158	-13.24	2	23	113	136	21	61.90%	76.19%
miR-86_2	Minc14305	142	-9.79	2	11	5	28	9	88.89%	88.89%
miR-86_2	Minc13844	146	-14.8	2	12	48	72	11	90.91%	90.91%
miR-86_2	Minc17175	142	-8.83	2	11	249	272	9	88.89%	88.89%
miR-86_2	Minc18446	152	-10.2	2	13	2195	2218	11	90.91%	90.91%
miR-86_2	Minc18446	142	-8.35	2	11	298	321	9	88.89%	88.89%
miR-86_2	Minc16488	147	-9.86	2	12	133	156	10	90.00%	90.00%
miR-86_2	Minc15302	142	-8.38	2	11	2596	2619	9	88.89%	88.89%
miR-86_2	Minc15139	158	-11.72	2	19	338	361	17	76.47%	76.47%
miR-86_2	Minc14754	140	-10.11	2	9	256	279	7	100.00%	100.00%
miR-86_2	Minc18830	149	-11.87	2	16	300	322	14	78.57%	85.71%
miR-86_2	Minc16499	149	-10.09	2	23	1017	1041	22	59.09%	72.73%
miR-86_2	Minc16499	149	-10.75	2	23	1272	1296	22	63.64%	68.18%
miR-86_2	Minc16499	147	-8.38	2	12	1641	1664	10	90.00%	90.00%
miR-86_2	Minc16499	145	-8.35	2	16	1667	1689	14	78.57%	78.57%
miR-86_2	Minc16499	142	-10.59	2	11	1705	1728	9	88.89%	88.89%
miR-86_2	Minc16499	140	-15.34	2	9	493	516	7	100.00%	100.00%
miR-86_2	Minc16499	140	-8.35	2	9	1381	1404	7	100.00%	100.00%
miR-86_2	Minc16499	140	-8.38	2	9	1812	1835	7	100.00%	100.00%
miR-86_2	Minc15506	147	-10.75	2	12	1116	1139	10	90.00%	90.00%
miR-86_2	Minc17852	143	-8.68	2	16	27	50	14	71.43%	71.43%
miR-86_2	Minc15162	142	-9.37	2	11	1802	1825	9	88.89%	88.89%
miR-86_2	Minc16949	145	-14.9	2	18	100	123	16	62.50%	75.00%
miR-86_2	Minc17104	148	-9.79	2	14	455	479	13	84.62%	84.62%
miR-86_2	Minc14844	142	-9.89	2	11	52	75	9	88.89%	88.89%
miR-86_2	Minc14771	155	-20.52	2	21	181	206	21	71.43%	71.43%
miR-86_2	Minc16308	149	-10.36	2	22	92	112	20	70.00%	70.00%
miR-86_2	Minc16711	159	-16.3	2	16	685	708	14	78.57%	92.86%
miR-86_2	Minc18157	162	-17.38	2	15	57	80	13	92.31%	92.31%
miR-86_2	Minc14435	145	-12.91	2	21	37	58	19	63.16%	73.68%
miR-86_2	Minc16477	147	-10.75	2	12	62	85	10	90.00%	90.00%
miR-86_2	Minc15139	158	-11.72	2	19	414	437	17	76.47%	76.47%
miR-86_2	Minc15826	147	-10.75	2	12	1469	1492	10	90.00%	90.00%
miR-86_2	Minc15680	145	-7.63	2	16	752	774	14	78.57%	78.57%
miR-86_2	Minc18006	155	-10.76	2	16	91	114	14	78.57%	85.71%
miR-86_2	Minc18006	147	-9.89	2	12	169	192	10	90.00%	90.00%
miR-86_2	Minc17463	142	-8.38	2	11	34	57	9	88.89%	88.89%
miR-86_2	Minc14676	148	-9.15	2	22	141	161	20	70.00%	75.00%
miR-86_2	Minc17394	145	-14.9	2	18	145	168	16	62.50%	75.00%
miR-86_2	Minc14520	153	-14.35	2	18	147	170	16	68.75%	81.25%
miR-86_2	Minc16905	162	-10.6	2	23	20	43	21	66.67%	76.19%
miR-86_2	Minc13847	143	-9.96	2	21	284	312	24	62.50%	62.50%
miR-86_2	Minc17679	151	-10.98	2	23	244	265	21	66.67%	71.43%
miR-86_2	Minc16289	158	-18.31	2	23	5	29	23	73.91%	78.26%
miR-86_2	Minc16289	142	-8.38	2	11	19	42	9	88.89%	88.89%
miR-86_2	Minc16289	141	-8.38	2	11	47	71	10	90.00%	90.00%
miR-86_2	Minc18396	156	-15.92	2	22	91	111	20	75.00%	80.00%
miR-86_2	Minc14305	142	-9.79	2	11	5	28	9	88.89%	88.89%
miR-86_2	Minc16375	153	-12.66	2	23	111	135	22	63.64%	72.73%
miR-86_2	Minc14483	150	-12.65	2	17	33	58	17	76.47%	82.35%
miR-86_2	Minc15240	147	-12.47	2	16	146	167	14	85.71%	85.71%
miR-86_2	Minc16990	140	-9.75	2	9	1	8	7	100.00%	100.00%
miR-86_2	Minc15272	148	-13.32	2	19	385	413	22	68.18%	72.73%
miR-86_2	Minc14071	141	-10.47	2	10	303	326	8	87.50%	100.00%
miR-86_2	Minc18558	147	-10.75	2	12	1	11	10	90.00%	90.00%
miR-92_1	Minc00449	145	-15.08	2	19	46	68	18	61.11%	77.78%
miR-92_1	Minc01017	154	-14.28	2	21	54	74	19	68.42%	78.95%
miR-92_1	Minc01604	140	-10.09	2	9	57	78	7	100.00%	100.00%
miR-92_1	Minc01604	140	-9.98	2	9	652	673	7	100.00%	100.00%
miR-92_1	Minc03135	140	-11.49	2	9	83	104	7	100.00%	100.00%
miR-92_1	Minc02857	160	-16.09	2	21	76	97	19	68.42%	78.95%
miR-92_1	Minc03135	140	-11.49	2	9	83	104	7	100.00%	100.00%
miR-92_1	Minc03135	140	-11.49	2	9	83	104	7	100.00%	100.00%
miR-92_1	Minc03135	140	-11.49	2	9	83	104	7	100.00%	100.00%
miR-92_1	Minc03135	140	-11.49	2	9	403	424	7	100.00%	100.00%
miR-92_1	Minc01690	145	-12.18	2	14	108	129	12	75.00%	83.33%
miR-92_1	Minc03135	140	-11.49	2	9	83	104	7	100.00%	100.00%
miR-92_1	Minc03135	140	-11.49	2	9	83	104	7	100.00%	100.00%
miR-92_1	Minc06564	146	-19.48	2	21	86	110	22	68.18%	68.18%
miR-92_1	Minc05004	140	-11.49	2	9	81	102	7	100.00%	100.00%
miR-92_1	Minc03636	141	-10.57	2	10	1	10	8	87.50%	100.00%
miR-92_1	Minc05008	140	-11.49	2	9	82	103	7	100.00%	100.00%
miR-92_1	Minc03675	148	-13.14	2	21	3528	3549	19	63.16%	68.42%
miR-92_1	Minc03675	148	-13.14	2	21	11221	11242	19	63.16%	68.42%
miR-92_1	Minc03674	144	-10.95	2	13	1	20	11	72.73%	90.91%
miR-92_1	Minc05437	144	-10.14	2	14	3	25	13	76.92%	84.62%
miR-92_1	Minc05008	140	-11.49	2	9	81	102	7	100.00%	100.00%
miR-92_1	Minc05098	152	-15.36	2	18	104	126	17	76.47%	76.47%
miR-92_1	Minc05004	140	-11.49	2	9	81	102	7	100.00%	100.00%
miR-92_1	Minc05004	140	-11.49	2	9	81	102	7	100.00%	100.00%
miR-92_1	Minc05008	140	-11.49	2	9	81	102	7	100.00%	100.00%
miR-92_1	Minc06210	142	-14.75	2	11	1535	1556	9	88.89%	88.89%
miR-92_1	Minc05098	152	-15.36	2	18	104	126	17	76.47%	76.47%
miR-92_1	Minc04528	143	-12.92	2	12	130	151	10	80.00%	90.00%
miR-92_1	Minc08438	148	-13.21	2	17	1	16	15	66.67%	80.00%
miR-92_1	Minc08375	142	-14.72	2	12	349	371	11	81.82%	90.91%
miR-92_1	Minc06716	145	-9.33	2	18	283	304	16	62.50%	75.00%
miR-92_1	Minc08375	142	-14.72	2	12	179	201	11	81.82%	90.91%
miR-92_1	Minc11079	141	-11.44	2	10	341	362	8	87.50%	100.00%
miR-92_1	Minc08375	142	-14.72	2	12	179	201	11	81.82%	90.91%
miR-92_1	Minc06950	149	-12.88	2	15	31	54	15	80.00%	80.00%
miR-92_1	Minc09986	147	-14.16	2	14	286	306	12	83.33%	91.67%
miR-92_1	Minc08375	142	-14.72	2	12	179	201	11	81.82%	90.91%
miR-92_1	Minc09986	147	-14.16	2	14	359	379	12	83.33%	91.67%
miR-92_1	Minc08375	142	-14.72	2	12	179	201	11	81.82%	90.91%
miR-92_1	Minc08644	161	-24.67	2	20	157	177	18	77.78%	83.33%
miR-92_1	Minc07102	154	-14.28	2	21	54	74	19	68.42%	78.95%
miR-92_1	Minc10209	166	-18.4	2	19	151	172	17	82.35%	82.35%
miR-92_1	Minc08234	142	-14.75	2	11	1436	1457	9	88.89%	88.89%
miR-92_1	Minc08392	144	-10.95	2	13	1	20	11	72.73%	90.91%
miR-92_1	Minc09910	152	-15.77	2	21	137	158	19	63.16%	73.68%
miR-92_1	Minc09745	145	-12.83	2	10	26	47	8	100.00%	100.00%
miR-92_1	Minc14752	148	-16.8	2	17	7	28	15	66.67%	80.00%
miR-92_1	Minc15723	141	-10.57	2	10	1	10	8	87.50%	100.00%
miR-92_1	Minc16868	150	-14.75	2	20	67	89	19	68.42%	73.68%
miR-92_1	Minc16471	149	-12.88	2	15	31	54	15	80.00%	80.00%
miR-92_1	Minc17824	142	-14.56	2	18	1370	1389	16	62.50%	81.25%
miR-92_1	Minc19142	150	-14.75	2	20	86	108	19	68.42%	73.68%
miR-92_1	Minc16566	140	-16.31	2	9	390	411	7	100.00%	100.00%
miR-92_1	Minc13971	140	-11.73	2	9	4396	4417	7	100.00%	100.00%
miR-92_1	Minc16526	142	-14.56	2	18	1228	1247	16	62.50%	81.25%
miR-92_1	Minc17741	151	-12.23	2	21	668	691	21	66.67%	71.43%
miR-92_1	Minc16715	142	-7.82	2	15	46	67	13	69.23%	76.92%
miR-92_1	Minc16263	149	-10.03	2	14	18	39	12	83.33%	83.33%
miR-92_1	Minc15286	166	-18.4	2	19	151	172	17	82.35%	82.35%
miR-92_1	Minc14071	140	-7.82	2	9	66	87	7	100.00%	100.00%
miR-92_1	Minc15965	153	-16.01	2	18	1791	1812	16	62.50%	87.50%
miR-92_2	Minc00449	145	-15.08	2	19	46	68	18	61.11%	77.78%
miR-92_2	Minc01017	154	-14.28	2	21	54	74	19	68.42%	78.95%
miR-92_2	Minc01604	140	-10.09	2	9	57	78	7	100.00%	100.00%
miR-92_2	Minc01604	140	-9.98	2	9	652	673	7	100.00%	100.00%
miR-92_2	Minc03135	140	-11.49	2	9	83	104	7	100.00%	100.00%
miR-92_2	Minc02857	160	-16.09	2	21	76	97	19	68.42%	78.95%
miR-92_2	Minc03135	140	-11.49	2	9	83	104	7	100.00%	100.00%
miR-92_2	Minc03135	140	-11.49	2	9	83	104	7	100.00%	100.00%
miR-92_2	Minc03135	140	-11.49	2	9	83	104	7	100.00%	100.00%
miR-92_2	Minc03135	140	-11.49	2	9	403	424	7	100.00%	100.00%
miR-92_2	Minc01690	145	-12.18	2	14	108	129	12	75.00%	83.33%
miR-92_2	Minc03135	140	-11.49	2	9	83	104	7	100.00%	100.00%
miR-92_2	Minc03135	140	-11.49	2	9	83	104	7	100.00%	100.00%
miR-92_2	Minc06564	146	-19.48	2	21	86	110	22	68.18%	68.18%
miR-92_2	Minc05004	140	-11.49	2	9	81	102	7	100.00%	100.00%
miR-92_2	Minc03636	141	-10.57	2	10	1	10	8	87.50%	100.00%
miR-92_2	Minc05008	140	-11.49	2	9	82	103	7	100.00%	100.00%
miR-92_2	Minc03675	148	-13.14	2	21	3528	3549	19	63.16%	68.42%
miR-92_2	Minc03675	148	-13.14	2	21	11221	11242	19	63.16%	68.42%
miR-92_2	Minc03674	144	-10.95	2	13	1	20	11	72.73%	90.91%
miR-92_2	Minc05437	144	-10.14	2	14	3	25	13	76.92%	84.62%
miR-92_2	Minc05008	140	-11.49	2	9	81	102	7	100.00%	100.00%
miR-92_2	Minc05098	152	-15.36	2	18	104	126	17	76.47%	76.47%
miR-92_2	Minc05004	140	-11.49	2	9	81	102	7	100.00%	100.00%
miR-92_2	Minc05004	140	-11.49	2	9	81	102	7	100.00%	100.00%
miR-92_2	Minc05008	140	-11.49	2	9	81	102	7	100.00%	100.00%
miR-92_2	Minc06210	142	-14.75	2	11	1535	1556	9	88.89%	88.89%
miR-92_2	Minc05098	152	-15.36	2	18	104	126	17	76.47%	76.47%
miR-92_2	Minc04528	143	-12.92	2	12	130	151	10	80.00%	90.00%
miR-92_2	Minc08438	148	-13.21	2	17	1	16	15	66.67%	80.00%
miR-92_2	Minc08375	142	-14.72	2	12	349	371	11	81.82%	90.91%
miR-92_2	Minc06716	145	-9.33	2	18	283	304	16	62.50%	75.00%
miR-92_2	Minc08375	142	-14.72	2	12	179	201	11	81.82%	90.91%
miR-92_2	Minc11079	141	-11.44	2	10	341	362	8	87.50%	100.00%
miR-92_2	Minc08375	142	-14.72	2	12	179	201	11	81.82%	90.91%
miR-92_2	Minc06950	149	-12.88	2	15	31	54	15	80.00%	80.00%
miR-92_2	Minc09986	147	-14.16	2	14	286	306	12	83.33%	91.67%
miR-92_2	Minc08375	142	-14.72	2	12	179	201	11	81.82%	90.91%
miR-92_2	Minc09986	147	-14.16	2	14	359	379	12	83.33%	91.67%
miR-92_2	Minc08375	142	-14.72	2	12	179	201	11	81.82%	90.91%
miR-92_2	Minc08644	161	-24.67	2	20	157	177	18	77.78%	83.33%
miR-92_2	Minc07102	154	-14.28	2	21	54	74	19	68.42%	78.95%
miR-92_2	Minc10209	166	-18.4	2	19	151	172	17	82.35%	82.35%
miR-92_2	Minc08234	142	-14.75	2	11	1436	1457	9	88.89%	88.89%
miR-92_2	Minc08392	144	-10.95	2	13	1	20	11	72.73%	90.91%
miR-92_2	Minc09910	152	-15.77	2	21	137	158	19	63.16%	73.68%
miR-92_2	Minc09745	145	-12.83	2	10	26	47	8	100.00%	100.00%
miR-92_2	Minc14752	148	-16.8	2	17	7	28	15	66.67%	80.00%
miR-92_2	Minc15723	141	-10.57	2	10	1	10	8	87.50%	100.00%
miR-92_2	Minc16868	150	-14.75	2	20	67	89	19	68.42%	73.68%
miR-92_2	Minc16471	149	-12.88	2	15	31	54	15	80.00%	80.00%
miR-92_2	Minc17824	142	-14.56	2	18	1370	1389	16	62.50%	81.25%
miR-92_2	Minc19142	150	-14.75	2	20	86	108	19	68.42%	73.68%
miR-92_2	Minc16566	140	-16.31	2	9	390	411	7	100.00%	100.00%
miR-92_2	Minc13971	140	-11.73	2	9	4396	4417	7	100.00%	100.00%
miR-92_2	Minc16526	142	-14.56	2	18	1228	1247	16	62.50%	81.25%
miR-92_2	Minc17741	151	-12.23	2	21	668	691	21	66.67%	71.43%
miR-92_2	Minc16715	142	-7.82	2	15	46	67	13	69.23%	76.92%
miR-92_2	Minc16263	149	-10.03	2	14	18	39	12	83.33%	83.33%
miR-92_2	Minc15286	166	-18.4	2	19	151	172	17	82.35%	82.35%
miR-92_2	Minc14071	140	-7.82	2	9	66	87	7	100.00%	100.00%
miR-92_2	Minc15965	153	-16.01	2	18	1791	1812	16	62.50%	87.50%
miR-100_1	Minc03277	145	-13.99	2	21	89	109	19	68.42%	68.42%
miR-100_1	Minc09000	145	-13.99	2	21	416	436	19	68.42%	68.42%
miR-100_1	Minc09007	153	-19.76	2	16	179	200	14	85.71%	85.71%
miR-100_1	Minc07865	151	-15.74	2	22	24	45	20	70.00%	70.00%
miR-100_1	Minc09000	145	-13.99	2	21	88	108	19	68.42%	68.42%
miR-100_1	Minc07865	151	-15.74	2	22	24	45	20	70.00%	70.00%
miR-100_1	Minc11063	147	-18.67	2	21	43	66	20	60.00%	75.00%
miR-100_1	Minc07865	151	-15.74	2	22	143	164	20	70.00%	70.00%
[truncated: 2,888 more rows]
